# Supplementary material for: Interspecies cross-feeding orchestrates carbon degradation in the rumen ecosystem
Source: Nat Microbiol. 2018 Oct 24;3(11):1274–84. doi: 10.1038/s41564-018-0225-4 (PMC6784887; doi:10.1038/s41564-018-0225-4)
Supplement: Supplementary file 3 — Supplementary Tables 1–7. [file 41564_2018_225_MOESM3_ESM.xlsx]

## Sheet: Supplementary Table 1
Supp Table 1. Description of genomes sampled here, with taxonomic assignment, completion, and quality metrics.
Bin Name	JGI bin name	JGI Analysis project ID	Phylum	Class	Order	Family	Genus	Wrighton Lab SCG Estimated completion	Misbin/Contamination	Size (bp)	GSC Quality*	# of tRNAs	5S rRNA	23S rRNA	16S rRNA	# scaffolds	16S sequence length (bp)	16S taxonomy	% ID to 16S	# genomes in UBA	# genomes in MMAG	# genomes in RMG	# genomes in Hess	Phylum;Class;Order;Family;Genus;Species
APROT2	Rhodospirillum sp. bin 2 Ga0139426	Ga0139426	Proteobacteria	Alphaproteobacteria	Rhodospirillales	Rhodospirillaceae	Rhodospirillum	1	0	1729573	Medium	42	2	0	0	17				1	2	3	0	Proteobacteria;Alphaproteobacteria;Rhodospirillales;Rhodospirillaceae;Rhodospirillum
RC9_10	unclassified Rikenellaceae RC9_F02_bin 10 Ga0139359 Ga0139359	Ga0139359	Bacteroidetes	Bacteroidia	Bacteroidales	Rikenellaceae	RC9	1	0	2315060	Medium	40	3	0	3	34				5	0	0	0	Bacteroidetes;Bacteroidia;Bacteroidales;Rikenellaceae;RC9	sp. 2
RC9_13	unclassified Rikenellaceae bin 13 Ga0196917	Ga0196917	Bacteroidetes	Bacteroidia	Bacteroidales	Rikenellaceae	RC9	0.935484	0	2607150	Medium	34	0	1	4	183				5	0	0	0	Bacteroidetes;Bacteroidia;Bacteroidales;Rikenellaceae;RC9	sp. 2
BS11_14	unclassified Bacteroidales bin 14 Ga0139368	Ga0139368	Bacteroidetes	Bacteroidia	Bacteroidales	BS11	Ca. Alcium	0.967742	0	2417010	High	47	1	1	1	5				8	4	0	0	Bacteroidetes;Bacteroidia;Bacteroidales;BS11;Ca. Alcium
RC9_15	unclassified Rikenellaceae RC9_bin 15 Ga0139363 Ga0139363	Ga0139363	Bacteroidetes	Bacteroidia	Bacteroidales	Rikenellaceae	RC9	1	0	2646839	Medium	41	2	1	0	100				5	0	0	0	Bacteroidetes;Bacteroidia;Bacteroidales;Rikenellaceae;RC9	sp. 2
BACT17	unclassified Marinilabiliaceae bin 17 Ga0139379 Ga0139379	Ga0139379	Bacteroidetes	Bacteroidia	Bacteroidales	Marinilabilaceae	Undefined	1	0	2983833	Medium	47	3	0	0	169	439	Bacteria; Bacteroidetes;Bacteroidia;Bacteroidales;	88.2% EU473448	1	3	0	0	Bacteroidetes;Bacteroidia;Bacteroidales;Marinilabilaceae;Undefined
BACT18	unclassified Bacteroidales bin 18 Ga0139380	Ga0139380	Bacteroidetes	Bacteroidia	Bacteroidales	Undefined	Undefined	1	0	2498818	Medium	44	1	1	0	42				8	0	0	0	Bacteroidetes;Bacteroidia;Bacteroidales;Undefined;Undefined
BACT22	unclassified Bacteroidales bin 22 Ga0139398 Ga0139398	Ga0139398	Bacteroidetes	Bacteroidia	Bacteroidales	Hungataceae	Undefined	0.967742	0	3140665	Medium	44	3	0	0	68				3	0	0	1	Bacteroidetes;Bacteroidia;Bacteroidales;Hungataceae;Undefined
BACT24	unclassified Prevotellaceae bin 24 Ga0139393 Ga0139393	Ga0139393	Bacteroidetes	Bacteroidia	Bacteroidales	Prevotellaceae	Ca. Aleyska	0.741935	0	2259373	Medium	27	3	0	0	73				9	2	0	0	Bacteroidetes;Bacteroidia;Bacteroidales;Prevotellaceae;Undefined
BACT25	unclassified Prevotellaceae bin 25 Ga0139387 Ga0139387	Ga0139387	Bacteroidetes	Bacteroidia	Bacteroidales	Prevotellaceae	Ca. Aleyska	1	0	3419778	Medium	45	3	0	0	75				9	2	0	0	Bacteroidetes;Bacteroidia;Bacteroidales;Prevotellaceae;Undefined
BACT27	Alloprevotella sp. bin 27 Ga0139395 Ga0139395	Ga0139395	Bacteroidetes	Bacteroidia	Bacteroidales	Prevotellaceae	Alloprevotella	1	0	2596511	Medium	36	2	0	0	134				5	0	0	0	Bacteroidetes;Bacteroidia;Bacteroidales;Prevotellaceae;Alloprevotella
BACT3	unclassified Rikenellaceae RC9_bin 3 Ga0139364 Ga0139364	Ga0139364	Bacteroidetes	Bacteroidia	Bacteroidales	Rikenellaceae	RC9	0.903226	0	2500302	High	44	1	1	3	58				16	0	0	0	Bacteroidetes;Bacteroidia;Bacteroidales;Rikenellaceae;RC9	sp. 3
BACT30	unclassified Prevotellaceae bin 30 Ga0139396 Ga0139396	Ga0139396	Bacteroidetes	Bacteroidia	Bacteroidales	Prevotellaceae	Ca. Aleyska	0.967742	0	2791596	Medium	45	0	0	0	62				9	2	0	0	Bacteroidetes;Bacteroidia;Bacteroidales;Prevotellaceae;Undefined
PREV31	Prevotella sp. bin 31 Ga0139397 Ga0139397	Ga0139397	Bacteroidetes	Bacteroidia	Bacteroidales	Prevotellaceae	Prevotella	0.935484	0	3583639	Medium	42	2	0	2	59	583	Bacteria; Bacteroidetes;Bacteroidia;Bacteroidales;Prevotellaceae;Prevotella	98.5% GU302821	1	0	0	0	Bacteroidetes;Bacteroidia;Bacteroidales;Prevotellaceae;Prevotella	new species
RC9_4	unclassified Rikenellaceae RC9_bin 4 Ga0139365 Ga0139365	Ga0139365	Bacteroidetes	Bacteroidia	Bacteroidales	Rikenellaceae	RC9	1	0	3306974	High	39	1	1	2	88				10	0	0	0	Bacteroidetes;Bacteroidia;Bacteroidales;Rikenellaceae;RC9	sp. 4
BACT6	unclassified Bacteroidales bin 6 Ga0139382 Ga0139382	Ga0139382	Bacteroidetes	Bacteroidia	Bacteroidales	Undefined	Undefined	1	0	3373949	Medium	37	4	0	1	40	1495	Bacteria; Bacteroidetes;Bacteroidia;Bacteroidales;Porphyromonadaceae	98% KR068275	1	0	0	0	Bacteroidetes;Bacteroidia;Bacteroidales;Undefined;Undefined
BACT7	unclassified Bacteroidales bin 7 Ga0139367 Ga0139367	Ga0139367	Bacteroidetes	Bacteroidia	Bacteroidales	Undefined	Undefined	0.903226	0	2407798	Medium	34	0	0	0	162				3	0	0	0	Bacteroidetes;Bacteroidia;Bacteroidales;Undefined;Undefined
BACT8	unclassified Bacteroidales bin 8 Ga0139412 Ga0139412	Ga0139412	Bacteroidetes	Bacteroidia	Bacteroidales	Ca. Hungataceae	Undefined	0.935484	0	2752905	Medium	39	1	0	1	203				1	1	0	1	Bacteroidetes;Bacteroidia;Bacteroidales;Ca. Hungataceae;Undefined
DPROT1	unclassified Bdellovibrionales bin 1 Ga0139404 Ga0139404	Ga0139404	Proteobacteria	Deltaproteobacteria	Bdellovibrionales	Undefined	Undefined	1	0	2586652	Medium	37	0	0	0	71				0	0	0	0	Proteobacteria;Deltaproteobacteria;Bdellovibrionales;Undefined;Undefined
FIBRO1	Fibrobacter sp. bin 1 Ga0139433 Ga0139433	Ga0139433	Fibrobacteres	Fibrobacteria	Fibrobacterales	Fibrobacteraceae	Fibrobacter	0.741935	0	2444593	Medium	36	0	1	0	65				0	1	0	0	Fibrobacteres;Fibrobacteria;Fibrobacterales;Fibrobacteraceae;Fibrobacter
FIRM13	unclassified Ruminococcaceae bin 13 Ga0139420 Ga0139420	Ga0139420	Firmicutes	Clostridia	Clostridiales	Ruminococcaceae	Ca. Algibacter	1	0	2278271	Medium	40	0	0	0	40				0	0	0	0	Firmicutes;Clostridia;Clostridiales;Ruminococcaceae;Ca. Algibacter
FIRM17	unclassified Lachnospiraceae bin 17 Ga0139432 Ga0139432	Ga0139432	Firmicutes	Clostridia	Clostridiales	Lachnospiraceae	Undefined	1	0	2025220	Medium	41	0	3	0	23				0	0	0	0	Firmicutes;Clostridia;Clostridiales;Lachnospiraceae;Undefined
FIRM19	unclassified Lachnospiraceae bin 19 Ga0139378 Ga0139378	Ga0139378	Firmicutes	Clostridia	Clostridiales	Lachnospiraceae	Undefined	1	0	2109385	Medium	51	0	3	1	137	341	Bacteria;Firmicutes;Clostridia;Clostridiales;Lachnospiraceae;Roseburia	99.6% AB612480	0	0	0	0	Firmicutes;Clostridia;Clostridiales;Lachnospiraceae;Undefined
FIRM21	unclassified Lachnospiraceae 21 Ga0139439 Ga0139439	Ga0139439	Firmicutes	Clostridia	Clostridiales	Lachnospiraceae	Ca. Hungatadium	1	0	2837703	Medium	64	0	1	1	135	68			1	0	0	0	Firmicutes;Clostridia;Clostridiales;Lachnospiraceae;Ca. Hungatadium
BUTY23	Butyrivibrio sp. bin 23 Ga0139427 Ga0139427	Ga0139427	Firmicutes	Clostridia	Clostridiales	Lachnospiraceae	Butyrivibrio	1	0	1967622	Medium	38	0	2	0	95				1	0	0	0	Firmicutes;Clostridia;Clostridiales;Lachnospiraceae;Butyrivibrio	sp. 2
BUTY25	Butyrivibrio sp. bin 25 Ga0139436 Ga0139436	Ga0139436	Firmicutes	Clostridia	Clostridiales	Lachnospiraceae	Butyrivibrio	1	0	4528216	Medium	37	0	0	0	71				1	0	0	0	Firmicutes;Clostridia;Clostridiales;Lachnospiraceae;Butyrivibrio	sp. 1
BUTY26	Butyrivibrio sp. bin 26 Ga0139435 Ga0139435	Ga0139435	Firmicutes	Clostridia	Clostridiales	Lachnospiraceae	Butyrivibrio	0.870968	0	3810912	Medium	65	0	2	2	72	192	Bacteria;Firmicutes;Clostridia;Clostridiales;Lachnospiraceae;Lachnospiraceae NK4A136 group	99.4% AB185775	1	0	0	0	Firmicutes;Clostridia;Clostridiales;Lachnospiraceae;Butyrivibrio	sp. 1
FIRM27	unclassified Lachnospiraceae bin 27 Ga0139431 Ga0139431	Ga0139431	Firmicutes	Clostridia	Clostridiales	Lachnospiraceae	Undefined	0.870968	0	1585651	Medium	11	0	0	1	152				1	0	1	0	Firmicutes;Clostridia;Clostridiales;Lachnospiraceae;Undefined
FIRM3	unclassified Catabacteriaceae bin 3 Ga0139374 Ga0139374	Ga0139374	Firmicutes	Clostridia	Clostridiales	Catabacteriaceae	Undefined	1	0	2192531	Medium	38	0	0	0	59				5	0	3	0	Firmicutes;Clostridia;Clostridiales;Catabacteriaceae;Undefined
FIRM4	unclassified Clostridiales bin 4 Ga0139375 Ga0139375	Ga0139375	Firmicutes	Clostidia	Clostridiales	Undefined	Undefined	0.935484	0	1852715	Medium	40	1	0	0	35				3	0	0	0	Firmicutes;Clostidia;Clostridiales;Undefined;Undefined
FIRM5	unclassified Clostridiales bin 5 Ga0139376 Ga0139376	Ga0139376	Firmicutes	Clostidia	Clostridiales	Undefined	Undefined	0.935484	0	2283417	High	27	1	1	1	55	472	Bacteria;Firmicutes;Clostridia;Clostridiales;Clostridiales vadinBB60 group	EU4613032	8	0	1	0	Firmicutes;Clostidia;Clostridiales;Undefined;Undefined
FIRM6	unclassified Clostridiales bin 6 Ga0139377 Ga0139377	Ga0139377	Firmicutes	Clostidia	Clostridiales	Undefined	Undefined	1	0	884277	High	44	1	1	1	50	1514	Bacteria;Firmicutes;Clostridia;Clostridiales;Clostridiales vadinBB60 group	97.8% KC163089	8	0	1	0	Firmicutes;Clostidia;Clostridiales;Undefined;Undefined
FIRM7	unclassified Ruminococcaceae bin 7 Ga0139419 Ga0139419	Ga0139419	Firmicutes	Clostridia	Clostridiales	Ruminococcaceae	Ca. Vansoestibacter	1	0	1772509	Medium	41	0	0	0	49				0	0	0	0	Firmicutes;Clostridia;Clostridiales;Ruminococcaceae;Ca. Vansoestibacter
FIRM8	unclassified Ruminococcaceae bin 8 Ga0139418 Ga0139418	Ga0139418	Firmicutes	Clostridia	Clostridiales	Ruminococcaceae	Ca. Vansoestibacter	1	0	1796930	Medium	33	1	0	0	46				0	0	0	0	Firmicutes;Clostridia;Clostridiales;Ruminococcaceae;Ca. Vansoestibacter
FIRM9	unclassified Clostridiales bin 9 Ga0139417 Ga0139417	Ga0139417	Firmicutes	Clostridia	Clostridiales	Ruminococcaceae	Undefined	1	0	883942	High	41	1	2	2	38				0	0	0	0	Firmicutes;Clostridia;Clostridiales;Ruminococcaceae;Undefined
TENER1	unclassified Mollicutes RF9_bin 1 Ga0139399 Ga0139399	Ga0139399	Tenericutes	Mollicutes	RF9	Undefined	Undefined	0.967742	0	1661381	Medium	34	0	0	1	82	964	Bacteria;Tenericutes;Mollicutes;RF9	94.6% AB234516	1	0	1	0	Tenericutes;Mollicutes;RF9;Undefined;Undefined
TENER2	unclassified Mollicutes RF9_bin 2 Ga0139400 Ga0139400	Ga0139400	Tenericutes	Mollicutes	RF9	Undefined	Undefined	0.967742	0	1492254	Medium	34	1	0	0	74				3	0	2	0	Tenericutes;Mollicutes;RF9;Undefined;Undefined
TENER3	unclassified Mollicutes RF9_bin 3 Ga0139401 Ga0139401	Ga0139401	Tenericutes	Mollicutes	RF9	Undefined	Undefined	0.83871	0	1312860	Medium	40	1	1	1	642				1	2	0	0	Tenericutes;Mollicutes;RF9;Undefined;Undefined
TENER4	unclassified Mollicutes RF9_bin 4 Ga0139402 Ga0139402	Ga0139402	Tenericutes	Mollicutes	RF9	Undefined	Undefined	0.967742	0	1475327	High	33	1	1	1	4	1248	Bacteria;Tenericutes;Mollicutes;RF9	97.5% AB612365	2	0	1	0	Tenericutes;Mollicutes;RF9;Undefined;Undefined
TM71	unclassified Candidatus Saccharibacteria bin 1 Ga0139411 Ga0139411	Ga0139411	Candidatus Saccharibacteria	Ca. Nanosyncoccalia	Ca. Nanosyncoccales	Ca. Nanosyncoccacae	Ca. Nanosyncoccus	0.967742	0	726940	High	46	1	1	2	6	436	Bacteria;Saccharibacteria	96.1% JX218584	1	0	0	0	Candidatus Saccharibacteria;Ca. Nanosyncoccalia;Ca. Nanosyncoccales;Ca. Nanosyncoccacae;Ca. Nanosyncoccus
TM72	unclassified Candidatus Saccharibacteria bin 2 Ga0139410 Ga0139410	Ga0139410	Candidatus Saccharibacteria	Ca. Nanosyncoccalia	Ca. Nanosyncoccales	Ca. Nanosyncoccacae	Ca. Nanosyncoccus	1	0	1923270	High	42	1	2	2	6	368	Bacteria;Saccharibacteria	92.8% EU474573	1	0	0	0	Candidatus Saccharibacteria;Ca. Nanosyncoccalia;Ca. Nanosyncoccales;Ca. Nanosyncoccacae;Ca. Nanosyncoccus
APROT1	Rhodospirillum sp. bin 1 Ga0139424 Ga0139424	Ga0139424	Proteobacteria	Alphaproteobacteria	Rhodospirillales	Rhodospirillaceae	Rhodospirillum	0.967742	0.0322581	1756701	Medium	40	0	0	0	103				1	2	3	0	Proteobacteria;Alphaproteobacteria;Rhodospirillales;Rhodospirillaceae;Rhodospirillum
BACT19	unclassified Paludibacteraceae bin 19 Ga0139381 Ga0139381	Ga0139381	Bacteroidetes	Bacteroidia	Bacteroidales	Paludibacteraceae	Undefined	1	0.0322581	2909679	Medium	41	1	1	0	13				11	5	0	0	Bacteroidetes;Bacteroidia;Bacteroidales;Paludibacteraceae;Undefined
BACT20	unclassified Paludibacteraceae bin 20 Ga0139440 Ga0139440	Ga0139440	Bacteroidetes	Bacteroidia	Bacteroidales	Paludibacteraceae	Undefined	0.967742	0.0322581	2315660	Medium	44	0	0	0	43				11	5	0	0	Bacteroidetes;Bacteroidia;Bacteroidales;Paludibacteraceae;Undefined
BACT26	Alloprevotella sp. bin 26 Ga0139394 Ga0139394	Ga0139394	Bacteroidetes	Bacteroidia	Bacteroidales	Prevotellaceae	Alloprevotella	0.967742	0.0322581	2220639	Medium	37	2	0	0	34				5	0	0	0	Bacteroidetes;Bacteroidia;Bacteroidales;Prevotellaceae;Alloprevotella
PREV32	Prevotella sp. bin 32 Ga0139390 Ga0139390	Ga0139390	Bacteroidetes	Bacteroidia	Bacteroidales	Prevotellaceae	Prevotella	0.870968	0.0322581	2774276	Medium	34	2	0	0	83				2	0	0	0	Bacteroidetes;Bacteroidia;Bacteroidales;Prevotellaceae;Prevotella	new species
BACT38	unclassified Prevotellaceae bin 38 Ga0139384 Ga0139384	Ga0139384	Bacteroidetes	Bacteroidia	Bacteroidales	Prevotellaceae	Ca. Palmerella	1	0.0322581	2444593	Medium	42	4	0	1	79	374	Bacteria; Bacteroidetes;Bacteroidia;Bacteroidales;Prevotellaceae;UCG-003	91.4% JX218497	7	2	0	0	Bacteroidetes;Bacteroidia;Bacteroidales;Prevotellaceae;Ca. Palmerella
BACT39	unclassified Prevotellaceae bin 39 Ga0139385 Ga0139385	Ga0139385	Bacteroidetes	Bacteroidia	Bacteroidales	Prevotellaceae	Ca. Palmerella	0.903226	0.0322581	2026987	Medium	39	0	0	0	59				7	2	0	0	Bacteroidetes;Bacteroidia;Bacteroidales;Prevotellaceae;Ca. Palmerella
FIRM1	unclassified Selenomonadales bin 1 Ga0139407 Ga0139407	Ga0139407	Firmicutes	Negativicutes	Selenomonadales	Selenomonadaceae	Selenomonas	1	0.0322581	2057678	Medium	46	1	0	0	175				1	3	0	0	Firmicutes;Negativicutes;Selenomonadales;Selenomonadaceae;Selenomonas	new species
FIRM11	unclassified Ruminococcaceae bin 11 Ga0139421 Ga0139421	Ga0139421	Firmicutes	Clostridia	Clostridiales	Ruminococcaceae	Ca. Algibacter	0.935484	0.0322581	2474302	Medium	36	1	2	2	125	1506	Bacteria;Firmicutes;Clostridia;Clostridiales;Ruminococcaceae;[Eubacterium]coprostanoligenes group	EU844054	0	0	1	0	Firmicutes;Clostridia;Clostridiales;Ruminococcaceae;Ca. Algibacter
RUM12	Ruminococcus sp. bin 12 Ga0139422 Ga0139422	Ga0139422	Firmicutes	Clostridia	Clostridiales	Ruminococcaceae	Ruminococcus	1	0.0322581	2621713	Medium	46	3	0	1	32	1071	Bacteria;Firmicutes;Clostridia;Clostridiales;Ruminococcaceae;Ruminococcus 1	94.2% AB824521	1	0	0	0	Firmicutes;Clostridia;Clostridiales;Ruminococcaceae;Ruminococcus	new species
FIRM14	unclassified clostridiales Family XIII Incertae sedis bin 14 Ga0139434 Ga0139434	Ga0139434	Firmicutes	Clostridia	Clostridiales	Clostridiales Family XIII Incertae Sedis	Undefined	0.774194	0.0322581	1705086	Medium	14	1	0	0	226				2	0	0	0	Firmicutes;Clostridia;Clostridiales;Clostridiales Family XIII Incertae Sedis;Undefined
FIRM15	unclassified Lachnospiraceae bin 15 Ga0139430 Ga0139430	Ga0139430	Firmicutes	Clostridia	Clostridiales	Lachnospiraceae	Undefined	0.903226	0.0322581	2269147	Medium	32	0	0	0	148				0	0	0	0	Firmicutes;Clostridia;Clostridiales;Lachnospiraceae;Undefined
SEL2	Selenomonas sp. bin 2 Ga0139416 Ga0139416	Ga0139416	Firmicutes	Negativicutes	Selenomonadales	Selenomonadaceae	Selenomonas	1	0.0322581	2594596	Medium	24	1	0	0	283				0	0	0	0	Firmicutes;Negativicutes;Selenomonadales;Selenomonadaceae;Selenomonas	new species
FIRM20	unclassified Lachnospiraceae bin 20 Ga0139428 Ga0139428	Ga0139428	Firmicutes	Clostridia	Clostridiales	Lachnospiraceae	Undefined	0.774194	0.0322581	1391561	Medium	18	0	0	0	328				0	0	0	0	Firmicutes;Clostridia;Clostridiales;Lachnospiraceae;Undefined
BUTY22	Butyrivibrio sp. bin 22 Ga0139438 Ga0139438	Ga0139438	Firmicutes	Clostridia	Clostridiales	Lachnospiraceae	Butyrivibrio	1	0.0322581	3087777	Medium	61	0	0	0	113				2	0	0	0	Firmicutes;Clostridia;Clostridiales;Lachnospiraceae;Butyrivibrio	sp. 3
BUTY24	Butyrivibrio sp. bin 24 Ga0139437 Ga0139437	Ga0139437	Firmicutes	Clostridia	Clostridiales	Lachnospiraceae	Butyrivibrio	0.967742	0.0322581	3417610	Medium	49	0	2	0	59				1	0	0	0	Firmicutes;Clostridia;Clostridiales;Lachnospiraceae;Butyrivibrio	sp. 1
LENT1	unclassified Lentisphaera bin 1 Ga0139406 Ga0139406	Ga0139406	Lentisphaera	Undefined	Undefined	Undefined	Undefined	0.806452	0.0322581	374670	Medium	31	0	0	0	472				3	0	0	0	Lentisphaera;Undefined;Undefined;Undefined;Undefined
TM73	unclassified Candidatus Saccharibacteria bin 3 Ga0139409 Ga0139409	Ga0139409	Candidatus Saccharibacteria	Ca. Nanosyncoccalia	Ca. Nanosyncoccales	Ca. Nanosyncoccacae	Ca. Nanosyncoccus	0.806452	0.0322581	1892043	Medium	25	1	1	0	36				1	0	0	0	Candidatus Saccharibacteria;Ca. Nanosyncoccalia;Ca. Nanosyncoccales;Ca. Nanosyncoccacae;Ca. Nanosyncoccus
TM74	unclassified Candidatus Saccharibacteria bin 4 Ga0139408 Ga0139408	Ga0139408	Candidatus Saccharibacteria	Ca. Nanosyncoccalia	Ca. Nanosyncoccales	Ca. Nanosyncoccacae	Ca. Nanosyncoccus	0.806452	0.0322581	1892043	Medium	25	1	1	0	36				1	0	0	0	Candidatus Saccharibacteria;Ca. Nanosyncoccalia;Ca. Nanosyncoccales;Ca. Nanosyncoccacae;Ca. Nanosyncoccus
ARCHEAE1	Methanobrevibacter sp. bin 1 Ga0139386	Ga0139386	Euryarchaeota	Methanobacteria	Methanobacteriales	Methanobacteriaceae	Methanobrevibacter	0.807692	0.0384615	1875676	Medium	27	0	0	1	157	77			0	0	0	0	Euryarchaeota;Methanobacteria;Methanobacteriales;Methanobacteriaceae;Methanobrevibacter
PREV35	Prevotella sp. bin 35 Ga0196918	Ga0196918	Bacteroidetes	Bacteroidia	Bacteroidales	Prevotellaceae	Prevotella	1	0.06	2603806	Medium	37	0	0	0	66				1	0	0	0	Bacteroidetes;Bacteroidia;Bacteroidales;Prevotellaceae;Prevotella	brevis
PREV29	Prevotella sp. bin 29 Ga0139389 Ga0139389	Ga0139389	Bacteroidetes	Bacteroidia	Bacteroidales	Prevotellaceae	Prevotella	1	0.0645161	2415939	Medium	43	1	0	2	28				4	0	0	0	Bacteroidetes;Bacteroidia;Bacteroidales;Prevotellaceae;Prevotella	buccae
BACT9	unclassified Rikenellaceae RC9_bin 9 Ga0139366 Ga0139366	Ga0139366	Bacteroidetes	Bacteroidia	Bacteroidales	Rikenellaceae	RC9	0.83871	0.0645161	1724024	Medium	27	1	1	1	180				6	0	0	0	Bacteroidetes;Bacteroidia;Bacteroidales;Rikenellaceae;RC9	sp. 1
FIRM10	Ruminoclostridium sp. bin 10 Ga0139423 Ga0139423	Ga0139423	Firmicutes	Clostridia	Clostridiales	Ruminococcaceae	Ruminoclostridium	0.967742	0.0645161	2667792	Medium	31	0	0	0	136				5	0	0	0	Firmicutes;Clostridia;Clostridiales;Ruminococcaceae;Ruminoclostridium	new species
GPROT1	unclassified Gammaproteobacteria bin 1 Ga0139403 Ga0139403	Ga0139403	Proteobacteria	Gammaproteobacteria	Aeromonadales	Aeromonadaceae	Undefined	1	0.0645161	3126485	Medium	45	1	1	0	158				0	2	3	0	Proteobacteria;Gammaproteobacteria;Aeromonadales;Aeromonadaceae;Undefined
LENT2	unclassified Lentisphaera bin 2 Ga0139405 Ga0139405	Ga0139405	Lentisphaera	Lentisphearia	Undefined	Undefined	Undefined	0.774194	0.0645161	1771827	Medium	29	2	0	4	347				2	0	0	0	Lentisphaera;Lentisphearia;Undefined;Undefined;Undefined
TREPO2	Treponema sp. bin 2 Ga0139415 Ga0139415	Ga0139415	Spirochaetes	Spirochaetes	Spirochaetia	Spirochaetaceae	Treponema	0.935484	0.0645161	726383	Medium	52	0	0	0	181				0	4	0	0	Spirochaetes;Spirochaetes;Spirochaetia;Spirochaetaceae;Treponema
BS11_201	unclassified Bacteroidales BS11_Alcium_bin 20 Ga0139370 Ga0139370	Ga0139370	Bacteroidetes	Bacteroidia	Bacteroidales	BS11	Ca. Alcium	0.99	0.096	2803922	High	35	3	3	4	146				8	4	0	0	Bacteroidetes;Bacteroidia;Bacteroidales;BS11;Ca. Alcium
BS11_083	unclassified Bacteroidales BS11_Hemi_bin 3 Ga0139372 Ga0139372	Ga0139372	Bacteroidetes	Bacteroidia	Bacteroidales	BS11	Ca. Hemicellulyticus	0.96	0.0967	3506556	Medium	51	1	2	1	152				9	0	0	0	Bacteroidetes;Bacteroidia;Bacteroidales;BS11;Ca. Hemicellulyticus
APROT3	Rhodospirillum sp. bin 3 Ga0139425 Ga0139425	Ga0139425	Proteobacteria	Alphaproteobacteria	Rhodospirillales	Rhodospirillaceae	Rhodospirillum	0.935484	0.0967742	2417010	Medium	35	2	0	0	44				1	2	3	0	Proteobacteria;Alphaproteobacteria;Rhodospirillales;Rhodospirillaceae;Rhodospirillum
RC9_11	unclassified Rikenellaceae RC9_F02_bin 11 Ga0139360 Ga0139360	Ga0139360	Bacteroidetes	Bacteroidia	Bacteroidales	Rikenellaceae	RC9	0.967742	0.0967742	2243242	High	45	1	1	2	38	723	Bacteria; Bacteroidetes;Bacteroidia;Bacteroidales;Rikenellaceae;RC9	97.5% KC163010	16	0	0	0	Bacteroidetes;Bacteroidia;Bacteroidales;Rikenellaceae;RC9	sp. 3
BACT21	unclassified Bacteroidales bin 21 Ga0139413 Ga0139413	Ga0139413	Bacteroidetes	Bacteroidia	Bacteroidales	S24-7	Undefined	1	0.0967742	3409326	Medium	52	2	0	2	32				5	1	1	0	Bacteroidetes;Bacteroidia;Bacteroidales;S24-7;Undefined
PREV28	Prevotella sp. bin 28 Ga0139388 Ga0139388	Ga0139388	Bacteroidetes	Bacteroidia	Bacteroidales	Prevotellaceae	Prevotella	1	0.0967742	2259373	Medium	35	3	0	0	48				4	0	0	0	Bacteroidetes;Bacteroidia;Bacteroidales;Prevotellaceae;Prevotella	buccae
FIRM16	unclassified Lachnospiraceae bin 16 Ga0139429 Ga0139429	Ga0139429	Firmicutes	Clostridia	Clostridiales	Lachnospiraceae	Undefined	0.935484	0.0967742	3016128	Medium	35	0	0	0	147				0	0	0	0	Firmicutes;Clostridia;Clostridiales;Lachnospiraceae;Undefined
PREV33	Prevotella sp. bin 33 Ga0139391 Ga0139391	Ga0139391	Bacteroidetes	Bacteroidia	Bacteroidales	Prevotellaceae	Prevotella	1	0.129032	3230549	Medium	40	3	0	0	100				9	0	0	0	Bacteroidetes;Bacteroidia;Bacteroidales;Prevotellaceae;Prevotella	new species
BACT36	unclassified Prevotellaceae bin 36 Ga0139383 Ga0139383	Ga0139383	Bacteroidetes	Bacteroidia	Bacteroidales	Prevotellaceae	Ca. Palmerella	1	0.16129	3213792	Medium	47	2	0	1	66				7	2	0	0	Bacteroidetes;Bacteroidia;Bacteroidales;Prevotellaceae;Ca. Palmerella
Viral contigs Filtrate	Rumen fluid microbial communities from healthy moose, Palmer, Alaska- post 0.2 um filtrate Viral contigs	Ga0207352																		271	53	24
Viral contigs F02	Rumen fluid microbial communities from healthy moose, Palmer, Alaska- post 0.2 um filtrate Viral contigs	Ga0207351
Viral contigs F08	Rumen fluid microbial communities from healthy moose, Palmer, Alaska- post 0.2 um filtrate Viral contigs	Ga0207350
Viral contigs P	Rumen microbial communities from healthy moose, Palmer, Alaska - Plant fraction Viral contigs	Ga0207349

## Sheet: Supplementary Table 2_assembly
Supp Table 2. Description of metagenome assembly statistics and Bioproject numbers
Metagenome	Number of high quality paired DNA reads	DNA assembly length (Mbp)	# of reads that went into assembly	# of reads that map back to assembly	N50	L50	Longest contig length	# scaffolds >10kb	% of reads that map back to assembly	NCBI BioProject ID	SRA #	JGI analysis project ID	Viral contig analysis project ID
Filtrate	89381916	338761756	89381916	68448363	1425	54913	469542	22	0.765797	PRJNA301235	SRX3235626	Ga0139361	Ga0207352
F02	293753524	910716988	293753524	239813320	3129	32743	1659497	284	0.816376	PRJNA301235	SRX1451222	Ga0139311	Ga0207351
F08	73737638	675596856	73737638	45976923	2559	18557	849881	161	0.62352	PRJNA301235	SRX1451465	Ga0139320	Ga0207350
Pellet	82031226	371220670	82031226	54907174	3604	12836	695463	154	0.669345	PRJNA301235	SRX1451538	Ga0139310	Ga0207349
P_F08_F02_Filtrate_Coassembly	538904304	1326211530	538904304	441253525	2693	75587	1065445	12759	0.818798			Ga0139362

## Sheet: Supplementary Table 3
Supp Table 3. Comparison of our genomes with other rumen metagenomic datasets
Genomes used in phylogenetic analyses	Dataset	Phylogenetic Tree Analyses	Genomes in this dataset	Phyla	Class	Order	Family	Genus	novelty	16S taxonomy	16S % ID	Nearest Accession Number	Proposed taxonomy for genome
UBA7488	UBA	S3	APROT1	Proteobacteria	Alphaproteobacteria	Rhodospirillales	Rhosospirillaceae	Rhodospirillium	Species	Bacteria;Proteobacteria;Alphaproteobacteria;Rhodospirillales;Rhodospirillaceae;uncultured;uncultured bacterium	100	JQ084226.1.1447	Proteobacteria:Alphaproteobacteria:Rhodospirillales:Rhosospirillaceae:Rhodospirillium
105bin109	MMAG	S3	APROT2	Proteobacteria	Alphaproteobacteria	Rhodospirillales	Rhosospirillaceae	Rhodospirillium	Species	#N/A	#N/A	#N/A	Proteobacteria:Alphaproteobacteria:Rhodospirillales:Rhosospirillaceae:Rhodospirillium
RUG410	RUG	S3	APROT2	Proteobacteria	Alphaproteobacteria	Rhodospirillales	Rhosospirillaceae	Rhodospirillium	Species	#N/A	#N/A	#N/A	Proteobacteria:Alphaproteobacteria:Rhodospirillales:Rhosospirillaceae:Rhodospirillium
RUG769	RUG	S3	APROT2	Proteobacteria	Alphaproteobacteria	Rhodospirillales	Rhosospirillaceae	Rhodospirillium	Species	#N/A	#N/A	#N/A	Proteobacteria:Alphaproteobacteria:Rhodospirillales:Rhosospirillaceae:Rhodospirillium
106 bin 32	MMAG	S3	APROT3	Proteobacteria	Alphaproteobacteria	Rhodospirillales	Rhosospirillaceae	Rhodospirillium	Species	#N/A	#N/A	#N/A	Proteobacteria:Alphaproteobacteria:Rhodospirillales:Rhosospirillaceae:Rhodospirillium
105BIN29	MMAG	S3	BACT10, BACT13, BACT15	Bacteroidetes	Bacteroidia	Bacteroidales	Rikenellaceae	RC9	Species	#N/A	#N/A	#N/A	Bacteroidetes:Bacteroidia:Bacteroidales:Rikenellaceae:RC9
106BIN101	MMAG	S3	BACT10, BACT13, BACT15	Bacteroidetes	Bacteroidia	Bacteroidales	Rikenellaceae	RC9	Species	#N/A	#N/A	#N/A	Bacteroidetes:Bacteroidia:Bacteroidales:Rikenellaceae:RC9
106BIN73	MMAG	S3	BACT10, BACT13, BACT15	Bacteroidetes	Bacteroidia	Bacteroidales	Rikenellaceae	RC9	Species	#N/A	#N/A	#N/A	Bacteroidetes:Bacteroidia:Bacteroidales:Rikenellaceae:RC9
UBA2863	UBA	S3, CRT	BACT10, BACT13, BACT15	Bacteroidetes	Bacteroidia	Bacteroidales	Rikenellaceae	RC9	Species	0	0	0	Bacteroidetes:Bacteroidia:Bacteroidales:Rikenellaceae:RC9
UBA3289	UBA	S3, CRT	BACT10, BACT13, BACT15	Bacteroidetes	Bacteroidia	Bacteroidales	Rikenellaceae	RC9	Species	0	0	0	Bacteroidetes:Bacteroidia:Bacteroidales:Rikenellaceae:RC9
UBA4230	UBA	S3, CRT	BACT10, BACT13, BACT15	Bacteroidetes	Bacteroidia	Bacteroidales	Rikenellaceae	RC9	Species	0	0	0	Bacteroidetes:Bacteroidia:Bacteroidales:Rikenellaceae:RC9
UBA4360	UBA	S3, CRT	BACT10, BACT13, BACT15	Bacteroidetes	Bacteroidia	Bacteroidales	Rikenellaceae	RC9	Species	Bacteria;Bacteroidetes;Bacteroidia;Bacteroidales;Rikenellaceae;Rikenellaceae RC9 gut group;uncultured bacterium	98.91	JX889345.1.1491	Bacteroidetes:Bacteroidia:Bacteroidales:Rikenellaceae:RC9
UBA6983	UBA	S3, CRT	BACT10, BACT13, BACT15	Bacteroidetes	Bacteroidia	Bacteroidales	Rikenellaceae	RC9	Species	0	0	0	Bacteroidetes:Bacteroidia:Bacteroidales:Rikenellaceae:RC9
105 BIN 84	MMAG	S3	BACT11, BACT3	Bacteroidetes	Bacteroidia	Bacteroidales	Rikenellaceae	RC9	Species	#N/A	#N/A	#N/A	Bacteroidetes:Bacteroidia:Bacteroidales:Rikenellaceae:RC9
105 BIN24	MMAG	S3	BACT11, BACT3	Bacteroidetes	Bacteroidia	Bacteroidales	Rikenellaceae	RC9	Species	#N/A	#N/A	#N/A	Bacteroidetes:Bacteroidia:Bacteroidales:Rikenellaceae:RC9
105 BIN69	MMAG	S3	BACT11, BACT3	Bacteroidetes	Bacteroidia	Bacteroidales	Rikenellaceae	RC9	Species	#N/A	#N/A	#N/A	Bacteroidetes:Bacteroidia:Bacteroidales:Rikenellaceae:RC9
UBA1627	UBA	S3, CRT	BACT11, BACT3	Bacteroidetes	Bacteroidia	Bacteroidales	Rikenellaceae	RC9	Species	0	0	0	Bacteroidetes:Bacteroidia:Bacteroidales:Rikenellaceae:RC9
UBA1725	UBA	S3, CRT	BACT11, BACT3	Bacteroidetes	Bacteroidia	Bacteroidales	Rikenellaceae	RC9	Species	0	0	0	Bacteroidetes:Bacteroidia:Bacteroidales:Rikenellaceae:RC9
UBA2861	UBA	S3, CRT	BACT11, BACT3	Bacteroidetes	Bacteroidia	Bacteroidales	Rikenellaceae	RC9	Species	Bacteria;Bacteroidetes;Bacteroidia;Bacteroidales;Rikenellaceae;Rikenellaceae RC9 gut group;uncultured rumen bacterium	98.165	HQ400313.1.1491	Bacteroidetes:Bacteroidia:Bacteroidales:Rikenellaceae:RC9
UBA4646	UBA	S3, CRT	BACT11, BACT3	Bacteroidetes	Bacteroidia	Bacteroidales	Rikenellaceae	RC9	Species	0	0	0	Bacteroidetes:Bacteroidia:Bacteroidales:Rikenellaceae:RC9
UBA4649	UBA	S3, CRT	BACT11, BACT3	Bacteroidetes	Bacteroidia	Bacteroidales	Rikenellaceae	RC9	Species	0	0	0	Bacteroidetes:Bacteroidia:Bacteroidales:Rikenellaceae:RC9
UBA4687	UBA	S3, CRT	BACT11, BACT3	Bacteroidetes	Bacteroidia	Bacteroidales	Rikenellaceae	RC9	Species	0	0	0	Bacteroidetes:Bacteroidia:Bacteroidales:Rikenellaceae:RC9
UBA5882	UBA	S3, CRT	BACT11, BACT3	Bacteroidetes	Bacteroidia	Bacteroidales	Rikenellaceae	RC9	Species	0	0	0	Bacteroidetes:Bacteroidia:Bacteroidales:Rikenellaceae:RC9
UBA6333	UBA	S3, CRT	BACT11, BACT3	Bacteroidetes	Bacteroidia	Bacteroidales	Rikenellaceae	RC9	Species	Bacteria;Bacteroidetes;Bacteroidia;Bacteroidales;Rikenellaceae;Rikenellaceae RC9 gut group;uncultured bacterium	96.73	EU777517.1.1395	Bacteroidetes:Bacteroidia:Bacteroidales:Rikenellaceae:RC9
UBA6344	UBA	S3, CRT	BACT11, BACT3	Bacteroidetes	Bacteroidia	Bacteroidales	Rikenellaceae	RC9	Species	0	0	0	Bacteroidetes:Bacteroidia:Bacteroidales:Rikenellaceae:RC9
UBA6377	UBA	S3, CRT	BACT11, BACT3	Bacteroidetes	Bacteroidia	Bacteroidales	Rikenellaceae	RC9	Species	Bacteria;Bacteroidetes;Bacteroidia;Bacteroidales;Rikenellaceae;Rikenellaceae RC9 gut group;uncultured bacterium	97.253	EU777517.1.1395	Bacteroidetes:Bacteroidia:Bacteroidales:Rikenellaceae:RC9
UBA6431	UBA	S3, CRT	BACT11, BACT3	Bacteroidetes	Bacteroidia	Bacteroidales	Rikenellaceae	RC9	Species	0	0	0	Bacteroidetes:Bacteroidia:Bacteroidales:Rikenellaceae:RC9
UBA6843	UBA	S3, CRT	BACT11, BACT3	Bacteroidetes	Bacteroidia	Bacteroidales	Rikenellaceae	RC9	Species	0	0	0	Bacteroidetes:Bacteroidia:Bacteroidales:Rikenellaceae:RC9
UBA6851	UBA	S3, CRT	BACT11, BACT3	Bacteroidetes	Bacteroidia	Bacteroidales	Rikenellaceae	RC9	Species	0	0	0	Bacteroidetes:Bacteroidia:Bacteroidales:Rikenellaceae:RC9
UBA7553	UBA	S3, CRT	BACT11, BACT3	Bacteroidetes	Bacteroidia	Bacteroidales	Rikenellaceae	RC9	Species	0	0	0	Bacteroidetes:Bacteroidia:Bacteroidales:Rikenellaceae:RC9
UBA760	UBA	S3, CRT	BACT11, BACT3	Bacteroidetes	Bacteroidia	Bacteroidales	Rikenellaceae	RC9	Species	0	0	0	Bacteroidetes:Bacteroidia:Bacteroidales:Rikenellaceae:RC9
UBA6244	UBA	S3, CRT	BACT14	Bacteroidetes	Bacteroidia	Bacteroidales	BS11	Ca. Alcium	Genus	0	0	0	Bacteroidetes:Bacteroidia:Bacteroidales:BS11:Ca. Alcium
UBA4459	UBA	S3, CRT	BACT14	Bacteroidetes	Bacteroidia	Bacteroidales	BS11	Ca. Alcium	Genus	0	0	0	Bacteroidetes:Bacteroidia:Bacteroidales:BS11:Ca. Alcium
UBA6192	UBA	S3, CRT	BACT14	Bacteroidetes	Bacteroidia	Bacteroidales	BS11	Ca. Alcium	Genus	0	0	0	Bacteroidetes:Bacteroidia:Bacteroidales:BS11:Ca. Alcium
UBA6207	UBA	S3, CRT	BACT14	Bacteroidetes	Bacteroidia	Bacteroidales	BS11	Ca. Alcium	Genus	0	0	0	Bacteroidetes:Bacteroidia:Bacteroidales:BS11:Ca. Alcium
UBA6229	UBA	S3, CRT	BACT14	Bacteroidetes	Bacteroidia	Bacteroidales	BS11	Ca. Alcium	Genus	0	0	0	Bacteroidetes:Bacteroidia:Bacteroidales:BS11:Ca. Alcium
UBA5536	UBA	S3, CRT	BACT14	Bacteroidetes	Bacteroidia	Bacteroidales	BS11	Ca. Alcium	Genus	0	0	0	Bacteroidetes:Bacteroidia:Bacteroidales:BS11:Ca. Alcium
106_bin19	MMAG	S3	BACT14	Bacteroidetes	Bacteroidia	Bacteroidales	BS11	Ca. Alcium	Genus	#N/A	#N/A	#N/A	Bacteroidetes:Bacteroidia:Bacteroidales:BS11:Ca. Alcium
102_bin71	MMAG	S3	BACT14	Bacteroidetes	Bacteroidia	Bacteroidales	BS11	Ca. Alcium	Genus	#N/A	#N/A	#N/A	Bacteroidetes:Bacteroidia:Bacteroidales:BS11:Ca. Alcium
UBA4243	UBA	S3	BACT14	Bacteroidetes	Bacteroidia	Bacteroidales	BS11	Ca. Alcium	Genus	0	0	0	Bacteroidetes:Bacteroidia:Bacteroidales:BS11:Ca. Alcium
106_bin99	MMAG	S3	BACT14	Bacteroidetes	Bacteroidia	Bacteroidales	BS11	Ca. Alcium	Genus	#N/A	#N/A	#N/A	Bacteroidetes:Bacteroidia:Bacteroidales:BS11:Ca. Alcium
105_bin46	MMAG	S3	BACT14	Bacteroidetes	Bacteroidia	Bacteroidales	BS11	Ca. Alcium	Genus	#N/A	#N/A	#N/A	Bacteroidetes:Bacteroidia:Bacteroidales:BS11:Ca. Alcium
UBA1173	UBA	S3	BACT14	Bacteroidetes	Bacteroidia	Bacteroidales	BS11	Ca. Alcium	Genus	0	0	0	Bacteroidetes:Bacteroidia:Bacteroidales:BS11:Ca. Alcium
105_bin118	MMAG	S3	BACT17	Bacteroidetes	Bacteroidia	Bacteroidales	Marinilabilaceae	Undefined	Undefined	#N/A	#N/A	#N/A	Bacteroidetes:Bacteroidia:Bacteroidales:Marinilabilaceae:Undefined
UBA1757	UBA	CRT	BACT18	Bacteroidetes	Bacteroidia	Bacteroidales	Ca. Denaliaceae	Undefined	Family	0	0	0	Bacteroidetes:Bacteroidia:Bacteroidales:Ca. Denaliaceae:Undefined
UBA1402	UBA	CRT	BACT18	Bacteroidetes	Bacteroidia	Bacteroidales	Ca. Denaliaceae	Undefined	Family	0	0	0	Bacteroidetes:Bacteroidia:Bacteroidales:Ca. Denaliaceae:Undefined
UBA3540	UBA	CRT	BACT18	Bacteroidetes	Bacteroidia	Bacteroidales	Ca. Denaliaceae	Undefined	Family	Bacteria;Bacteroidetes;Bacteroidia;Bacteroidales;Porphyromonadaceae;uncultured;uncultured prokaryote	99.281	HQ156039.1.1391	Bacteroidetes:Bacteroidia:Bacteroidales:Ca. Denaliaceae:Undefined
UBA4188	UBA	CRT	BACT18	Bacteroidetes	Bacteroidia	Bacteroidales	Ca. Denaliaceae	Undefined	Family	0	0	0	Bacteroidetes:Bacteroidia:Bacteroidales:Ca. Denaliaceae:Undefined
UBA4183	UBA	CRT	BACT18	Bacteroidetes	Bacteroidia	Bacteroidales	Ca. Denaliaceae	Undefined	Family	0	0	0	Bacteroidetes:Bacteroidia:Bacteroidales:Ca. Denaliaceae:Undefined
UBA4178	UBA	CRT, S3	BACT18	Bacteroidetes	Bacteroidia	Bacteroidales	Ca. Denaliaceae	Undefined	Family	0	0	0	Bacteroidetes:Bacteroidia:Bacteroidales:Ca. Denaliaceae:Undefined
UBA4174	UBA	CRT	BACT18	Bacteroidetes	Bacteroidia	Bacteroidales	Ca. Denaliaceae	Undefined	Family	0	0	0	Bacteroidetes:Bacteroidia:Bacteroidales:Ca. Denaliaceae:Undefined
106_bin63	MMAG	S3	BACT19, BACT20	Bacteroidetes	Bacteroidia	Bacteroidales	Paludibacteraceae	Undefined	Undefined	#N/A	#N/A	#N/A	Bacteroidetes:Bacteroidia:Bacteroidales:Paludibacteraceae:Undefined
101B_bin97	MMAG	S3	BACT19, BACT20	Bacteroidetes	Bacteroidia	Bacteroidales	Paludibacteraceae	Undefined	Undefined	#N/A	#N/A	#N/A	Bacteroidetes:Bacteroidia:Bacteroidales:Paludibacteraceae:Undefined
UBA7569	UBA	S3, CRT	BACT19, BACT20	Bacteroidetes	Bacteroidia	Bacteroidales	Paludibacteraceae	Undefined	Undefined	Bacteria;Bacteroidetes;Bacteroidia;Bacteroidales;Bacteroidales RF16 group;uncultured bacterium	94.401	AB746726.1.1519	Bacteroidetes:Bacteroidia:Bacteroidales:Paludibacteraceae:Undefined
106_bin20	MMAG	S3	BACT19, BACT20	Bacteroidetes	Bacteroidia	Bacteroidales	Paludibacteraceae	Undefined	Undefined	#N/A	#N/A	#N/A	Bacteroidetes:Bacteroidia:Bacteroidales:Paludibacteraceae:Undefined
UBA1714	UBA	S3, CRT	BACT19, BACT20	Bacteroidetes	Bacteroidia	Bacteroidales	Paludibacteraceae	Undefined	Undefined	0	0	0	Bacteroidetes:Bacteroidia:Bacteroidales:Paludibacteraceae:Undefined
uBA1180	UBA	S3	BACT19, BACT20	Bacteroidetes	Bacteroidia	Bacteroidales	Paludibacteraceae	Undefined	Undefined	0	0	0	Bacteroidetes:Bacteroidia:Bacteroidales:Paludibacteraceae:Undefined
UBA747	UBA	S3, CRT	BACT19, BACT20	Bacteroidetes	Bacteroidia	Bacteroidales	Paludibacteraceae	Undefined	Undefined	0	0	0	Bacteroidetes:Bacteroidia:Bacteroidales:Paludibacteraceae:Undefined
UBA4333	UBA	S3, CRT	BACT19, BACT20	Bacteroidetes	Bacteroidia	Bacteroidales	Paludibacteraceae	Undefined	Undefined	0	0	0	Bacteroidetes:Bacteroidia:Bacteroidales:Paludibacteraceae:Undefined
UBA3808	UBA	S3	BACT19, BACT20	Bacteroidetes	Bacteroidia	Bacteroidales	Paludibacteraceae	Undefined	Undefined	Bacteria;Bacteroidetes;Bacteroidia;Bacteroidales;Bacteroidales RF16 group;uncultured rumen bacterium	95.82	AY244881.1.1491	Bacteroidetes:Bacteroidia:Bacteroidales:Paludibacteraceae:Undefined
102_bin50	MMAG	S3	BACT19, BACT20	Bacteroidetes	Bacteroidia	Bacteroidales	Paludibacteraceae	Undefined	Undefined	#N/A	#N/A	#N/A	Bacteroidetes:Bacteroidia:Bacteroidales:Paludibacteraceae:Undefined
UBA3653	UBA	S3, CRT	BACT19, BACT20	Bacteroidetes	Bacteroidia	Bacteroidales	Paludibacteraceae	Undefined	Undefined	Bacteria;Bacteroidetes;Bacteroidia;Bacteroidales;Bacteroidales RF16 group;uncultured rumen bacterium	97.994	AB615197.1.1486	Bacteroidetes:Bacteroidia:Bacteroidales:Paludibacteraceae:Undefined
UBA4357	UBA	S3, CRT	BACT19, BACT20	Bacteroidetes	Bacteroidia	Bacteroidales	Paludibacteraceae	Undefined	Undefined	0	0	0	Bacteroidetes:Bacteroidia:Bacteroidales:Paludibacteraceae:Undefined
UBA4331	UBA	S3, CRT	BACT19, BACT20	Bacteroidetes	Bacteroidia	Bacteroidales	Paludibacteraceae	Undefined	Undefined	0	0	0	Bacteroidetes:Bacteroidia:Bacteroidales:Paludibacteraceae:Undefined
UBA4220	UBA	S3	BACT19, BACT20	Bacteroidetes	Bacteroidia	Bacteroidales	Paludibacteraceae	Undefined	Undefined	0	0	0	Bacteroidetes:Bacteroidia:Bacteroidales:Paludibacteraceae:Undefined
UBA3843	UBA	S3, CRT	BACT19, BACT20	Bacteroidetes	Bacteroidia	Bacteroidales	Paludibacteraceae	Undefined	Undefined	0	0	0	Bacteroidetes:Bacteroidia:Bacteroidales:Paludibacteraceae:Undefined
UBA2844	UBA	CRT, S3	BACT21	Bacteroidetes	Bacteroidia	Bacteroidales	S24-7	Ca. Ormerodus	Genus	0	0	0	Bacteroidetes:Bacteroidia:Bacteroidales:S24-7:Ca. Ormerodus
UBA2715	UBA	CRT	BACT21	Bacteroidetes	Bacteroidia	Bacteroidales	S24-7	Ca. Ormerodus	Genus	0	0	0	Bacteroidetes:Bacteroidia:Bacteroidales:S24-7:Ca. Ormerodus
UBA4262	UBA	CRT, S3	BACT21	Bacteroidetes	Bacteroidia	Bacteroidales	S24-7	Ca. Ormerodus	Genus	0	0	0	Bacteroidetes:Bacteroidia:Bacteroidales:S24-7:Ca. Ormerodus
UBA3677	UBA	CRT, S3	BACT21	Bacteroidetes	Bacteroidia	Bacteroidales	S24-7	Ca. Ormerodus	Genus	0	0	0	Bacteroidetes:Bacteroidia:Bacteroidales:S24-7:Ca. Ormerodus
UBA2920	UBA	CRT, S3	BACT21	Bacteroidetes	Bacteroidia	Bacteroidales	S24-7	Ca. Ormerodus	Genus	0	0	0	Bacteroidetes:Bacteroidia:Bacteroidales:S24-7:Ca. Ormerodus
106_bin81	MMAG	S3	BACT21	Bacteroidetes	Bacteroidia	Bacteroidales	S24-7	Ca. Ormerodus	Genus	#N/A	#N/A	#N/A	Bacteroidetes:Bacteroidia:Bacteroidales:S24-7:Ca. Ormerodus
RUG434	RUG	S3	BACT21	Bacteroidetes	Bacteroidia	Bacteroidales	S24-7	Ca. Ormerodus	Genus	#N/A	#N/A	#N/A	Bacteroidetes:Bacteroidia:Bacteroidales:S24-7:Ca. Ormerodus
UBA2559	UBA	CRT	BACT22	Bacteroidetes	Bacteroidia	Bacteroidales	Ca. Hungataceae	Undefined	Family	0	0	0	Bacteroidetes:Bacteroidia:Bacteroidales:Ca. Hungataceae:Undefined
UBA1189	UBA	CRT, S3	BACT22	Bacteroidetes	Bacteroidia	Bacteroidales	Ca. Hungataceae	Undefined	Family	0	0	0	Bacteroidetes:Bacteroidia:Bacteroidales:Ca. Hungataceae:Undefined
AJ	HESS	CRT, S3	BACT22	Bacteroidetes	Bacteroidia	Bacteroidales	Ca. Hungataceae	Undefined	Family	#N/A	#N/A	#N/A	Bacteroidetes:Bacteroidia:Bacteroidales:Ca. Hungataceae:Undefined
105_bin34	MMAG	S3	BACT24, BACT25, BACT30	Bacteroidetes	Bacteroidia	Bacteroidales	Prevotellaceae	Ca. Alyeska	Genus	NONE	#N/A	#N/A	Bacteroidetes:Bacteroidia:Bacteroidales:Prevotellaceae:Ca. Alyeska
UBA2448	UBA	S3, CRT	BACT24, BACT25, BACT30	Bacteroidetes	Bacteroidia	Bacteroidales	Prevotellaceae	Ca. Alyeska	Genus	0	0	0	Bacteroidetes:Bacteroidia:Bacteroidales:Prevotellaceae:Ca. Alyeska
105_bin65	MMAG	S3	BACT24, BACT25, BACT30	Bacteroidetes	Bacteroidia	Bacteroidales	Prevotellaceae	Ca. Alyeska	Genus	NONE	#N/A	#N/A	Bacteroidetes:Bacteroidia:Bacteroidales:Prevotellaceae:Ca. Alyeska
105 bin 7	MMAG	S3	BACT24, BACT25, BACT30	Bacteroidetes	Bacteroidia	Bacteroidales	Prevotellaceae	Ca. Alyeska	Genus	#N/A	#N/A	#N/A	Bacteroidetes:Bacteroidia:Bacteroidales:Prevotellaceae:Ca. Alyeska
101B bin 22	MMAG	S3	BACT24, BACT25, BACT30	Bacteroidetes	Bacteroidia	Bacteroidales	Prevotellaceae	Ca. Alyeska	Genus	#N/A	#N/A	#N/A	Bacteroidetes:Bacteroidia:Bacteroidales:Prevotellaceae:Ca. Alyeska
102 bin 22	MMAG	S3	BACT24, BACT25, BACT30	Bacteroidetes	Bacteroidia	Bacteroidales	Prevotellaceae	Ca. Alyeska	Genus	#N/A	#N/A	#N/A	Bacteroidetes:Bacteroidia:Bacteroidales:Prevotellaceae:Ca. Alyeska
105 bin 129	MMAG	S3	BACT24, BACT25, BACT30	Bacteroidetes	Bacteroidia	Bacteroidales	Prevotellaceae	Ca. Alyeska	Genus	#N/A	#N/A	#N/A	Bacteroidetes:Bacteroidia:Bacteroidales:Prevotellaceae:Ca. Alyeska
105 bin 16	MMAG	S3	BACT24, BACT25, BACT30	Bacteroidetes	Bacteroidia	Bacteroidales	Prevotellaceae	Ca. Alyeska	Genus	#N/A	#N/A	#N/A	Bacteroidetes:Bacteroidia:Bacteroidales:Prevotellaceae:Ca. Alyeska
102 bin 37	MMAG	S3	BACT24, BACT25, BACT30	Bacteroidetes	Bacteroidia	Bacteroidales	Prevotellaceae	Ca. Alyeska	Genus	#N/A	#N/A	#N/A	Bacteroidetes:Bacteroidia:Bacteroidales:Prevotellaceae:Ca. Alyeska
UBA2713	UBA	S3, CRT	BACT24, BACT25, BACT30	Bacteroidetes	Bacteroidia	Bacteroidales	Prevotellaceae	Ca. Alyeska	Genus	0	0	0	Bacteroidetes:Bacteroidia:Bacteroidales:Prevotellaceae:Ca. Alyeska
UBA4334	UBA	S3, CRT	BACT24, BACT25, BACT30	Bacteroidetes	Bacteroidia	Bacteroidales	Prevotellaceae	Ca. Alyeska	Genus	0	0	0	Bacteroidetes:Bacteroidia:Bacteroidales:Prevotellaceae:Ca. Alyeska
UBA2839	UBA	S3, CRT	BACT24, BACT25, BACT30	Bacteroidetes	Bacteroidia	Bacteroidales	Prevotellaceae	Ca. Alyeska	Genus	0	0	0	Bacteroidetes:Bacteroidia:Bacteroidales:Prevotellaceae:Ca. Alyeska
UBA3839	UBA	S3, CRT	BACT24, BACT25, BACT30	Bacteroidetes	Bacteroidia	Bacteroidales	Prevotellaceae	Ca. Alyeska	Genus	0	0	0	Bacteroidetes:Bacteroidia:Bacteroidales:Prevotellaceae:Ca. Alyeska
UBA4359	UBA	CRT	BACT24, BACT25, BACT30	Bacteroidetes	Bacteroidia	Bacteroidales	Prevotellaceae	Ca. Alyeska	Genus	0	0	0	Bacteroidetes:Bacteroidia:Bacteroidales:Prevotellaceae:Ca. Alyeska
UBA2458	UBA	CRT	BACT24, BACT25, BACT30	Bacteroidetes	Bacteroidia	Bacteroidales	Prevotellaceae	Ca. Alyeska	Genus	0	0	0	Bacteroidetes:Bacteroidia:Bacteroidales:Prevotellaceae:Ca. Alyeska
UBA2760	UBA	CRT	BACT24, BACT25, BACT30	Bacteroidetes	Bacteroidia	Bacteroidales	Prevotellaceae	Ca. Alyeska	Genus	0	0	0	Bacteroidetes:Bacteroidia:Bacteroidales:Prevotellaceae:Ca. Alyeska
UBA2744	UBA	CRT	BACT24, BACT25, BACT30	Bacteroidetes	Bacteroidia	Bacteroidales	Prevotellaceae	Ca. Alyeska	Genus	0	0	0	Bacteroidetes:Bacteroidia:Bacteroidales:Prevotellaceae:Ca. Alyeska
101B bin72	MMAG	S3	BACT26, BACT27	Bacteroidetes	Bacteroidia	Bacteroidales	Prevotellaceae	Alloprevotella	Species	#N/A	#N/A	#N/A	Bacteroidetes:Bacteroidia:Bacteroidales:Prevotellaceae:Alloprevotella
105bin99	MMAG	S3	BACT26, BACT27	Bacteroidetes	Bacteroidia	Bacteroidales	Prevotellaceae	Alloprevotella	Species	#N/A	#N/A	#N/A	Bacteroidetes:Bacteroidia:Bacteroidales:Prevotellaceae:Alloprevotella
106bin40	MMAG	S3	BACT26, BACT27	Bacteroidetes	Bacteroidia	Bacteroidales	Prevotellaceae	Alloprevotella	Species	#N/A	#N/A	#N/A	Bacteroidetes:Bacteroidia:Bacteroidales:Prevotellaceae:Alloprevotella
RUG310	RUG	S3	BACT26, BACT27	Bacteroidetes	Bacteroidia	Bacteroidales	Prevotellaceae	Alloprevotella	Species	#N/A	#N/A	#N/A	Bacteroidetes:Bacteroidia:Bacteroidales:Prevotellaceae:Alloprevotella
UBA1079	UBA	CRT, S3	BACT26, BACT27	Bacteroidetes	Bacteroidia	Bacteroidales	Prevotellaceae	Alloprevotella	Species	0	0	0	Bacteroidetes:Bacteroidia:Bacteroidales:Prevotellaceae:Alloprevotella
UBA1633	UBA	CRT	BACT26, BACT27	Bacteroidetes	Bacteroidia	Bacteroidales	Prevotellaceae	Alloprevotella	Species	Bacteria;Bacteroidetes;Bacteroidia;Bacteroidales;uncultured;uncultured bacterium	93.679	DQ795941.1.1399	Bacteroidetes:Bacteroidia:Bacteroidales:Prevotellaceae:Alloprevotella
UBA1746	UBA	S3	BACT26, BACT27	Bacteroidetes	Bacteroidia	Bacteroidales	Prevotellaceae	Alloprevotella	Species	0	0	0	Bacteroidetes:Bacteroidia:Bacteroidales:Prevotellaceae:Alloprevotella
UBA2454	UBA	S3	BACT26, BACT27	Bacteroidetes	Bacteroidia	Bacteroidales	Prevotellaceae	Alloprevotella	Species	0	0	0	Bacteroidetes:Bacteroidia:Bacteroidales:Prevotellaceae:Alloprevotella
UBA3809	UBA	S3	BACT26, BACT27	Bacteroidetes	Bacteroidia	Bacteroidales	Prevotellaceae	Alloprevotella	Species	Bacteria;Bacteroidetes;Bacteroidia;Bacteroidales;Bacteroidaceae;Bacteroides;uncultured bacterium	85.778	EU463141.1.1394	Bacteroidetes:Bacteroidia:Bacteroidales:Prevotellaceae:Alloprevotella
UBA5903	UBA	S3	BACT26, BACT27	Bacteroidetes	Bacteroidia	Bacteroidales	Prevotellaceae	Alloprevotella	Species	0	0	0	Bacteroidetes:Bacteroidia:Bacteroidales:Prevotellaceae:Alloprevotella
UBA6382	UBA	CRT	BACT26, BACT27	Bacteroidetes	Bacteroidia	Bacteroidales	Prevotellaceae	Alloprevotella	Species	0	0	0	Bacteroidetes:Bacteroidia:Bacteroidales:Prevotellaceae:Alloprevotella
UBA6470	UBA	CRT	BACT26, BACT27	Bacteroidetes	Bacteroidia	Bacteroidales	Prevotellaceae	Alloprevotella	Species	Bacteria;Bacteroidetes;Bacteroidia;Bacteroidales;Prevotellaceae;Prevotellaceae UCG-004;uncultured bacterium	96.535	EU462371.1.1402	Bacteroidetes:Bacteroidia:Bacteroidales:Prevotellaceae:Alloprevotella
UBA6858	UBA	CRT	BACT26, BACT27	Bacteroidetes	Bacteroidia	Bacteroidales	Prevotellaceae	Alloprevotella	Species	0	0	0	Bacteroidetes:Bacteroidia:Bacteroidales:Prevotellaceae:Alloprevotella
UBA748	UBA	CRT, S3	BACT26, BACT27	Bacteroidetes	Bacteroidia	Bacteroidales	Prevotellaceae	Alloprevotella	Species	0	0	0	Bacteroidetes:Bacteroidia:Bacteroidales:Prevotellaceae:Alloprevotella
RUG376	RUG	S3	BACT26, BACT27	Bacteroidetes	Bacteroidia	Bacteroidales	Prevotellaceae	Alloprevotella	Species	#N/A	#N/A	#N/A	Bacteroidetes:Bacteroidia:Bacteroidales:Prevotellaceae:Alloprevotella
RUG691	RUG	S3	BACT26, BACT27	Bacteroidetes	Bacteroidia	Bacteroidales	Prevotellaceae	Alloprevotella	Species	#N/A	#N/A	#N/A	Bacteroidetes:Bacteroidia:Bacteroidales:Prevotellaceae:Alloprevotella
UBA1072	UBA	S3, CRT	BACT3, BACT4, BACT10, BACT11, BACT13, BACT15, BACT9	Bacteroidetes	Bacteroidia	Bacteroidales	Rikenellaceae	RC9	Species	0	0	0	Bacteroidetes:Bacteroidia:Bacteroidales:Rikenellaceae:RC9
UBA1374	UBA	CRT, S3	BACT3, BACT4, BACT10, BACT11, BACT13, BACT15, BACT9	Bacteroidetes	Bacteroidia	Bacteroidales	Rikenellaceae	RC9	Species	0	0	0	Bacteroidetes:Bacteroidia:Bacteroidales:Rikenellaceae:RC9
UBA1392	UBA	CRT, S3	BACT3, BACT4, BACT10, BACT11, BACT13, BACT15, BACT9	Bacteroidetes	Bacteroidia	Bacteroidales	Rikenellaceae	RC9	Species	Bacteria;Bacteroidetes;Bacteroidia;Bacteroidales;Rikenellaceae;Rikenellaceae RC9 gut group;uncultured bacterium	93.494	GQ458210.1.1500	Bacteroidetes:Bacteroidia:Bacteroidales:Rikenellaceae:RC9
UBA1628	UBA	S3, CRT	BACT3, BACT4, BACT10, BACT11, BACT13, BACT15, BACT9	Bacteroidetes	Bacteroidia	Bacteroidales	Rikenellaceae	RC9	Species	0	0	0	Bacteroidetes:Bacteroidia:Bacteroidales:Rikenellaceae:RC9
UBA1680	UBA	S3, CRT	BACT3, BACT4, BACT10, BACT11, BACT13, BACT15, BACT9	Bacteroidetes	Bacteroidia	Bacteroidales	Rikenellaceae	RC9	Species	0	0	0	Bacteroidetes:Bacteroidia:Bacteroidales:Rikenellaceae:RC9
UBA1722	UBA	S3	BACT3, BACT4, BACT10, BACT11, BACT13, BACT15, BACT9	Bacteroidetes	Bacteroidia	Bacteroidales	Rikenellaceae	RC9	Species	0	0	0	Bacteroidetes:Bacteroidia:Bacteroidales:Rikenellaceae:RC9
UBA1745	UBA	CRT, S3	BACT3, BACT4, BACT10, BACT11, BACT13, BACT15, BACT9	Bacteroidetes	Bacteroidia	Bacteroidales	Rikenellaceae	RC9	Species	0	0	0	Bacteroidetes:Bacteroidia:Bacteroidales:Rikenellaceae:RC9
UBA1751	UBA	CRT, S3	BACT3, BACT4, BACT10, BACT11, BACT13, BACT15, BACT9	Bacteroidetes	Bacteroidia	Bacteroidales	Rikenellaceae	RC9	Species	0	0	0	Bacteroidetes:Bacteroidia:Bacteroidales:Rikenellaceae:RC9
UBA2817	UBA	S3, CRT	BACT3, BACT4, BACT10, BACT11, BACT13, BACT15, BACT9	Bacteroidetes	Bacteroidia	Bacteroidales	Rikenellaceae	RC9	Species	0	0	0	Bacteroidetes:Bacteroidia:Bacteroidales:Rikenellaceae:RC9
UBA2884	UBA	S3, CRT	BACT3, BACT4, BACT10, BACT11, BACT13, BACT15, BACT9	Bacteroidetes	Bacteroidia	Bacteroidales	Rikenellaceae	RC9	Species	0	0	0	Bacteroidetes:Bacteroidia:Bacteroidales:Rikenellaceae:RC9
UBA3290	UBA	CRT, S3	BACT3, BACT4, BACT10, BACT11, BACT13, BACT15, BACT9	Bacteroidetes	Bacteroidia	Bacteroidales	Rikenellaceae	RC9	Species	0	0	0	Bacteroidetes:Bacteroidia:Bacteroidales:Rikenellaceae:RC9
UBA3382	UBA	CRT, S3	BACT3, BACT4, BACT10, BACT11, BACT13, BACT15, BACT9	Bacteroidetes	Bacteroidia	Bacteroidales	Rikenellaceae	RC9	Species	Bacteria;Bacteroidetes;Bacteroidia;Bacteroidales;Rikenellaceae;Rikenellaceae RC9 gut group;uncultured bacterium	84.758	GQ871720.1.1484	Bacteroidetes:Bacteroidia:Bacteroidales:Rikenellaceae:RC9
UBA3681	UBA	S3, CRT	BACT3, BACT4, BACT10, BACT11, BACT13, BACT15, BACT9	Bacteroidetes	Bacteroidia	Bacteroidales	Rikenellaceae	RC9	Species	Bacteria;Bacteroidetes;Bacteroidia;Bacteroidales;Rikenellaceae;Rikenellaceae RC9 gut group;uncultured bacterium	99.825	AB507535.1.1520	Bacteroidetes:Bacteroidia:Bacteroidales:Rikenellaceae:RC9
UBA3709	UBA	S3	BACT3, BACT4, BACT10, BACT11, BACT13, BACT15, BACT9	Bacteroidetes	Bacteroidia	Bacteroidales	Rikenellaceae	RC9	Species	0	0	0	Bacteroidetes:Bacteroidia:Bacteroidales:Rikenellaceae:RC9
UBA4277	UBA	S3, CRT	BACT3, BACT4, BACT10, BACT11, BACT13, BACT15, BACT9	Bacteroidetes	Bacteroidia	Bacteroidales	Rikenellaceae	RC9	Species	0	0	0	Bacteroidetes:Bacteroidia:Bacteroidales:Rikenellaceae:RC9
UBA4639	UBA	S3	BACT3, BACT4, BACT10, BACT11, BACT13, BACT15, BACT9	Bacteroidetes	Bacteroidia	Bacteroidales	Rikenellaceae	RC9	Species	0	0	0	Bacteroidetes:Bacteroidia:Bacteroidales:Rikenellaceae:RC9
UBA4676	UBA	S3, CRT	BACT3, BACT4, BACT10, BACT11, BACT13, BACT15, BACT9	Bacteroidetes	Bacteroidia	Bacteroidales	Rikenellaceae	RC9	Species	0	0	0	Bacteroidetes:Bacteroidia:Bacteroidales:Rikenellaceae:RC9
UBA5226	UBA	CRT, S3	BACT3, BACT4, BACT10, BACT11, BACT13, BACT15, BACT9	Bacteroidetes	Bacteroidia	Bacteroidales	Rikenellaceae	RC9	Species	0	0	0	Bacteroidetes:Bacteroidia:Bacteroidales:Rikenellaceae:RC9
UBA5269	UBA	CRT, S3	BACT3, BACT4, BACT10, BACT11, BACT13, BACT15, BACT9	Bacteroidetes	Bacteroidia	Bacteroidales	Rikenellaceae	RC9	Species	0	0	0	Bacteroidetes:Bacteroidia:Bacteroidales:Rikenellaceae:RC9
UBA5326	UBA	CRT	BACT3, BACT4, BACT10, BACT11, BACT13, BACT15, BACT9	Bacteroidetes	Bacteroidia	Bacteroidales	Rikenellaceae	RC9	Species	0	0	0	Bacteroidetes:Bacteroidia:Bacteroidales:Rikenellaceae:RC9
UBA5433	UBA	CRT, S3	BACT3, BACT4, BACT10, BACT11, BACT13, BACT15, BACT9	Bacteroidetes	Bacteroidia	Bacteroidales	Rikenellaceae	RC9	Species	0	0	0	Bacteroidetes:Bacteroidia:Bacteroidales:Rikenellaceae:RC9
UBA5548	UBA	CRT, S3	BACT3, BACT4, BACT10, BACT11, BACT13, BACT15, BACT9	Bacteroidetes	Bacteroidia	Bacteroidales	Rikenellaceae	RC9	Species	0	0	0	Bacteroidetes:Bacteroidia:Bacteroidales:Rikenellaceae:RC9
UBA5889	UBA	S3, CRT	BACT3, BACT4, BACT10, BACT11, BACT13, BACT15, BACT9	Bacteroidetes	Bacteroidia	Bacteroidales	Rikenellaceae	RC9	Species	0	0	0	Bacteroidetes:Bacteroidia:Bacteroidales:Rikenellaceae:RC9
UBA6088	UBA	CRT, S3	BACT3, BACT4, BACT10, BACT11, BACT13, BACT15, BACT9	Bacteroidetes	Bacteroidia	Bacteroidales	Rikenellaceae	RC9	Species	0	0	0	Bacteroidetes:Bacteroidia:Bacteroidales:Rikenellaceae:RC9
UBA6336	UBA	S3, CRT	BACT3, BACT4, BACT10, BACT11, BACT13, BACT15, BACT9	Bacteroidetes	Bacteroidia	Bacteroidales	Rikenellaceae	RC9	Species	0	0	0	Bacteroidetes:Bacteroidia:Bacteroidales:Rikenellaceae:RC9
UBA6341	UBA	S3, CRT	BACT3, BACT4, BACT10, BACT11, BACT13, BACT15, BACT9	Bacteroidetes	Bacteroidia	Bacteroidales	Rikenellaceae	RC9	Species	0	0	0	Bacteroidetes:Bacteroidia:Bacteroidales:Rikenellaceae:RC9
UBA6366	UBA	S3, CRT	BACT3, BACT4, BACT10, BACT11, BACT13, BACT15, BACT9	Bacteroidetes	Bacteroidia	Bacteroidales	Rikenellaceae	RC9	Species	0	0	0	Bacteroidetes:Bacteroidia:Bacteroidales:Rikenellaceae:RC9
UBA6374	UBA	S3, CRT	BACT3, BACT4, BACT10, BACT11, BACT13, BACT15, BACT9	Bacteroidetes	Bacteroidia	Bacteroidales	Rikenellaceae	RC9	Species	0	0	0	Bacteroidetes:Bacteroidia:Bacteroidales:Rikenellaceae:RC9
UBA6408	UBA	CRT, S3	BACT3, BACT4, BACT10, BACT11, BACT13, BACT15, BACT9	Bacteroidetes	Bacteroidia	Bacteroidales	Rikenellaceae	RC9	Species	0	0	0	Bacteroidetes:Bacteroidia:Bacteroidales:Rikenellaceae:RC9
UBA6428	UBA	S3, CRT	BACT3, BACT4, BACT10, BACT11, BACT13, BACT15, BACT9	Bacteroidetes	Bacteroidia	Bacteroidales	Rikenellaceae	RC9	Species	0	0	0	Bacteroidetes:Bacteroidia:Bacteroidales:Rikenellaceae:RC9
UBA6458	UBA	S3, CRT	BACT3, BACT4, BACT10, BACT11, BACT13, BACT15, BACT9	Bacteroidetes	Bacteroidia	Bacteroidales	Rikenellaceae	RC9	Species	0	0	0	Bacteroidetes:Bacteroidia:Bacteroidales:Rikenellaceae:RC9
UBA6871	UBA	S3, CRT	BACT3, BACT4, BACT10, BACT11, BACT13, BACT15, BACT9	Bacteroidetes	Bacteroidia	Bacteroidales	Rikenellaceae	RC9	Species	0	0	0	Bacteroidetes:Bacteroidia:Bacteroidales:Rikenellaceae:RC9
UBA6878	UBA	S3, CRT	BACT3, BACT4, BACT10, BACT11, BACT13, BACT15, BACT9	Bacteroidetes	Bacteroidia	Bacteroidales	Rikenellaceae	RC9	Species	0	0	0	Bacteroidetes:Bacteroidia:Bacteroidales:Rikenellaceae:RC9
UBA714	UBA	CRT, S3	BACT3, BACT4, BACT10, BACT11, BACT13, BACT15, BACT9	Bacteroidetes	Bacteroidia	Bacteroidales	Rikenellaceae	RC9	Species	0	0	0	Bacteroidetes:Bacteroidia:Bacteroidales:Rikenellaceae:RC9
UBA7271	UBA	S3, CRT	BACT3, BACT4, BACT10, BACT11, BACT13, BACT15, BACT9	Bacteroidetes	Bacteroidia	Bacteroidales	Rikenellaceae	RC9	Species	0	0	0	Bacteroidetes:Bacteroidia:Bacteroidales:Rikenellaceae:RC9
UBA7560	UBA	S3, CRT	BACT3, BACT4, BACT10, BACT11, BACT13, BACT15, BACT9	Bacteroidetes	Bacteroidia	Bacteroidales	Rikenellaceae	RC9	Species	0	0	0	Bacteroidetes:Bacteroidia:Bacteroidales:Rikenellaceae:RC9
UBA7566	UBA	S3, CRT	BACT3, BACT4, BACT10, BACT11, BACT13, BACT15, BACT9	Bacteroidetes	Bacteroidia	Bacteroidales	Rikenellaceae	RC9	Species	0	0	0	Bacteroidetes:Bacteroidia:Bacteroidales:Rikenellaceae:RC9
UBA7647	UBA	CRT	BACT3, BACT4, BACT10, BACT11, BACT13, BACT15, BACT9	Bacteroidetes	Bacteroidia	Bacteroidales	Rikenellaceae	RC9	Species	0	0	0	Bacteroidetes:Bacteroidia:Bacteroidales:Rikenellaceae:RC9
UBA7776	UBA	S3, CRT	BACT3, BACT4, BACT10, BACT11, BACT13, BACT15, BACT9	Bacteroidetes	Bacteroidia	Bacteroidales	Rikenellaceae	RC9	Species	0	0	0	Bacteroidetes:Bacteroidia:Bacteroidales:Rikenellaceae:RC9
RUG142	RUG	S3	BACT3, BACT4, BACT10, BACT11, BACT13, BACT15, BACT9	Bacteroidetes	Bacteroidia	Bacteroidales	Rikenellaceae	RC9	Species	#N/A	#N/A	#N/A	Bacteroidetes:Bacteroidia:Bacteroidales:Rikenellaceae:RC9
UBA4372	UBA	CRT, S3	BACT36, BACT38, BACT39	Bacteroidetes	Bacteroidia	Bacteroidales	Prevotellaceae	Ca. Palmerella	Genus	0	0	0	Bacteroidetes:Bacteroidia:Bacteroidales:Prevotellaceae:Ca. Palmerella
105_bin58	MMAG	S3	BACT36, BACT38, BACT39	Bacteroidetes	Bacteroidia	Bacteroidales	Prevotellaceae	Ca. Palmerella	Genus	#N/A	#N/A	#N/A	Bacteroidetes:Bacteroidia:Bacteroidales:Prevotellaceae:Ca. Palmerella
105_bin119	MMAG	S3	BACT36, BACT38, BACT39	Bacteroidetes	Bacteroidia	Bacteroidales	Prevotellaceae	Ca. Palmerella	Genus	#N/A	#N/A	#N/A	Bacteroidetes:Bacteroidia:Bacteroidales:Prevotellaceae:Ca. Palmerella
105 bin 68	MMAG	S3	BACT36, BACT38, BACT39	Bacteroidetes	Bacteroidia	Bacteroidales	Prevotellaceae	Ca. Palmerella	Genus	#N/A	#N/A	#N/A	Bacteroidetes:Bacteroidia:Bacteroidales:Prevotellaceae:Ca. Palmerella
UBA711	UBA	CRT, S3	BACT36, BACT38, BACT39	Bacteroidetes	Bacteroidia	Bacteroidales	Prevotellaceae	Ca. Palmerella	Genus	0	0	0	Bacteroidetes:Bacteroidia:Bacteroidales:Prevotellaceae:Ca. Palmerella
UBA4336	UBA	CRT, S3	BACT36, BACT38, BACT39	Bacteroidetes	Bacteroidia	Bacteroidales	Prevotellaceae	Ca. Palmerella	Genus	0	0	0	Bacteroidetes:Bacteroidia:Bacteroidales:Prevotellaceae:Ca. Palmerella
UBA6832	UBA	CRT	BACT36, BACT38, BACT39	Bacteroidetes	Bacteroidia	Bacteroidales	Prevotellaceae	Ca. Palmerella	Genus	0	0	0	Bacteroidetes:Bacteroidia:Bacteroidales:Prevotellaceae:Ca. Palmerella
UBA6854	UBA	CRT	BACT36, BACT38, BACT39	Bacteroidetes	Bacteroidia	Bacteroidales	Prevotellaceae	Ca. Palmerella	Genus	0	0	0	Bacteroidetes:Bacteroidia:Bacteroidales:Prevotellaceae:Ca. Palmerella
UBA1075	UBA	CRT	BACT36, BACT38, BACT39	Bacteroidetes	Bacteroidia	Bacteroidales	Prevotellaceae	Ca. Palmerella	Genus	0	0	0	Bacteroidetes:Bacteroidia:Bacteroidales:Prevotellaceae:Ca. Palmerella
UBA4681	UBA	CRT, S3	BACT36, BACT38, BACT39	Bacteroidetes	Bacteroidia	Bacteroidales	Prevotellaceae	Ca. Palmerella	Genus	0	0	0	Bacteroidetes:Bacteroidia:Bacteroidales:Prevotellaceae:Ca. Palmerella
RUG387	RUG	S3	BACT4	Bacteroidetes	Bacteroidia	Bacteroidales	Rikenellaceae	RC9	Species	#N/A	#N/A	#N/A	Bacteroidetes:Bacteroidia:Bacteroidales:Rikenellaceae:RC9
UBA7284	UBA	S3, CRT	BACT4	Bacteroidetes	Bacteroidia	Bacteroidales	Rikenellaceae	RC9	Species	0	0	0	Bacteroidetes:Bacteroidia:Bacteroidales:Rikenellaceae:RC9
UBA1071	UBA	S3, CRT	BACT4	Bacteroidetes	Bacteroidia	Bacteroidales	Rikenellaceae	RC9	Species	0	0	0	Bacteroidetes:Bacteroidia:Bacteroidales:Rikenellaceae:RC9
UBA1107	UBA	S3, CRT	BACT4	Bacteroidetes	Bacteroidia	Bacteroidales	Rikenellaceae	RC9	Species	0	0	0	Bacteroidetes:Bacteroidia:Bacteroidales:Rikenellaceae:RC9
UBA5898	UBA	S3, CRT	BACT4	Bacteroidetes	Bacteroidia	Bacteroidales	Rikenellaceae	RC9	Species	0	0	0	Bacteroidetes:Bacteroidia:Bacteroidales:Rikenellaceae:RC9
UBA6445	UBA	S3, CRT	BACT4	Bacteroidetes	Bacteroidia	Bacteroidales	Rikenellaceae	RC9	Species	0	0	0	Bacteroidetes:Bacteroidia:Bacteroidales:Rikenellaceae:RC9
UBA7258	UBA	S3, CRT	BACT4	Bacteroidetes	Bacteroidia	Bacteroidales	Rikenellaceae	RC9	Species	0	0	0	Bacteroidetes:Bacteroidia:Bacteroidales:Rikenellaceae:RC9
UBA7268	UBA	S3, CRT	BACT4	Bacteroidetes	Bacteroidia	Bacteroidales	Rikenellaceae	RC9	Species	Bacteria;Bacteroidetes;Bacteroidia;Bacteroidales;Rikenellaceae;Rikenellaceae RC9 gut group;uncultured bacterium	91.085	EF515222.1.1395	Bacteroidetes:Bacteroidia:Bacteroidales:Rikenellaceae:RC9
UBA7731	UBA	S3, CRT	BACT4	Bacteroidetes	Bacteroidia	Bacteroidales	Rikenellaceae	RC9	Species	0	0	0	Bacteroidetes:Bacteroidia:Bacteroidales:Rikenellaceae:RC9
UBA7755	UBA	S3, CRT	BACT4	Bacteroidetes	Bacteroidia	Bacteroidales	Rikenellaceae	RC9	Species	Bacteria;Bacteroidetes;Bacteroidia;Bacteroidales;Rikenellaceae;Rikenellaceae RC9 gut group;uncultured bacterium	90.891	KJ159278.1.1486	Bacteroidetes:Bacteroidia:Bacteroidales:Rikenellaceae:RC9
UBA7769	UBA	S3, CRT	BACT4	Bacteroidetes	Bacteroidia	Bacteroidales	Rikenellaceae	RC9	Species	0	0	0	Bacteroidetes:Bacteroidia:Bacteroidales:Rikenellaceae:RC9
UBA1715	UBA	CRT, S3	BACT6	Bacteroidetes	Bacteroidia	Bacteroidales	Undefined	Undefined	Undefined	0	0	0	Bacteroidetes:Bacteroidia:Bacteroidales:Undefined:Undefined
UBA5445	UBA	CRT	BACT7	Bacteroidetes	Bacteroidia	Bacteroidales	Undefined	Undefined	Undefined	0	0	0	Bacteroidetes:Bacteroidia:Bacteroidales:Undefined:Undefined
UBA5403	UBA	CRT	BACT7	Bacteroidetes	Bacteroidia	Bacteroidales	Undefined	Undefined	Undefined	0	0	0	Bacteroidetes:Bacteroidia:Bacteroidales:Undefined:Undefined
UBA5219	UBA	CRT	BACT7	Bacteroidetes	Bacteroidia	Bacteroidales	Undefined	Undefined	Undefined	0	0	0	Bacteroidetes:Bacteroidia:Bacteroidales:Undefined:Undefined
UBA3824	UBA	S3, CRT	BACT8	Bacteroidetes	Bacteroidia	Bacteroidales	Ca. Ruminaceae	Undefined	Family	0	0	0	Bacteroidetes:Bacteroidia:Bacteroidales:Ca. Ruminaceae:Undefined
AH	HESS	S3, CRT	BACT8	Bacteroidetes	Bacteroidia	Bacteroidales	Ca. Ruminaceae	Undefined	Family	#N/A	#N/A	#N/A	Bacteroidetes:Bacteroidia:Bacteroidales:Ca. Ruminaceae:Undefined
103_bin60	MMAG	S3	BACT8	Bacteroidetes	Bacteroidia	Bacteroidales	Ca. Ruminaceae	Undefined	Family				Bacteroidetes:Bacteroidia:Bacteroidales:Ca. Ruminaceae:Undefined
UBA1068	UBA	S3, CRT	BACT9	Bacteroidetes	Bacteroidia	Bacteroidales	Rikenellaceae	RC9	Species	0	0	0	Bacteroidetes:Bacteroidia:Bacteroidales:Rikenellaceae:RC9
UBA1622	UBA	S3, CRT	BACT9	Bacteroidetes	Bacteroidia	Bacteroidales	Rikenellaceae	RC9	Species	0	0	0	Bacteroidetes:Bacteroidia:Bacteroidales:Rikenellaceae:RC9
UBA4690	UBA	S3, CRT	BACT9	Bacteroidetes	Bacteroidia	Bacteroidales	Rikenellaceae	RC9	Species	Bacteria;Bacteroidetes;Bacteroidia;Bacteroidales;Rikenellaceae;Rikenellaceae RC9 gut group;uncultured bacterium	93.791	EU462269.1.1392	Bacteroidetes:Bacteroidia:Bacteroidales:Rikenellaceae:RC9
UBA6342	UBA	S3, CRT	BACT9	Bacteroidetes	Bacteroidia	Bacteroidales	Rikenellaceae	RC9	Species	0	0	0	Bacteroidetes:Bacteroidia:Bacteroidales:Rikenellaceae:RC9
UBA6401	UBA	S3, CRT	BACT9	Bacteroidetes	Bacteroidia	Bacteroidales	Rikenellaceae	RC9	Species	Bacteria;Bacteroidetes;Bacteroidia;Bacteroidales;Rikenellaceae;Rikenellaceae RC9 gut group;uncultured bacterium	95.59	EU464267.1.1395	Bacteroidetes:Bacteroidia:Bacteroidales:Rikenellaceae:RC9
UBA6885	UBA	S3, CRT	BACT9	Bacteroidetes	Bacteroidia	Bacteroidales	Rikenellaceae	RC9	Species	Bacteria;Bacteroidetes;Bacteroidia;Bacteroidales;Rikenellaceae;Rikenellaceae RC9 gut group;uncultured bacterium	96.447	EU462269.1.1392	Bacteroidetes:Bacteroidia:Bacteroidales:Rikenellaceae:RC9
101Bbin62	MMAG	S3	F083, P3	Bacteroidetes	Bacteroidia	Bacteroidales	BS11	Ca. Hemicellulyticus	Genus	#N/A	#N/A	#N/A	Bacteroidetes:Bacteroidia:Bacteroidales:BS11:Ca. Hemicellulyticus
105bin147	MMAG	S3	F083, P3	Bacteroidetes	Bacteroidia	Bacteroidales	BS11	Ca. Hemicellulyticus	Genus	#N/A	#N/A	#N/A	Bacteroidetes:Bacteroidia:Bacteroidales:BS11:Ca. Hemicellulyticus
UBA1219	UBA	CRT	F083, P3	Bacteroidetes	Bacteroidia	Bacteroidales	BS11	Ca. Hemicellulyticus	Genus	0	0	0	Bacteroidetes:Bacteroidia:Bacteroidales:BS11:Ca. Hemicellulyticus
UBA2714	UBA	CRT	F083, P3	Bacteroidetes	Bacteroidia	Bacteroidales	BS11	Ca. Hemicellulyticus	Genus	0	0	0	Bacteroidetes:Bacteroidia:Bacteroidales:BS11:Ca. Hemicellulyticus
UBA2748	UBA	CRT	F083, P3	Bacteroidetes	Bacteroidia	Bacteroidales	BS11	Ca. Hemicellulyticus	Genus	0	0	0	Bacteroidetes:Bacteroidia:Bacteroidales:BS11:Ca. Hemicellulyticus
UBA3724	UBA	CRT	F083, P3	Bacteroidetes	Bacteroidia	Bacteroidales	BS11	Ca. Hemicellulyticus	Genus	0	0	0	Bacteroidetes:Bacteroidia:Bacteroidales:BS11:Ca. Hemicellulyticus
UBA3630	UBA	CRT	F083, P3	Bacteroidetes	Bacteroidia	Bacteroidales	BS11	Ca. Hemicellulyticus	Genus	0	0	0	Bacteroidetes:Bacteroidia:Bacteroidales:BS11:Ca. Hemicellulyticus
UBA3834	UBA	CRT	F083, P3	Bacteroidetes	Bacteroidia	Bacteroidales	BS11	Ca. Hemicellulyticus	Genus	Bacteria;Bacteroidetes;Bacteroidia;Bacteroidales;Bacteroidales BS11 gut group;uncultured bacterium	94.663	EU773654.1.1400	Bacteroidetes:Bacteroidia:Bacteroidales:BS11:Ca. Hemicellulyticus
UBA2840	UBA	CRT	F083, P3	Bacteroidetes	Bacteroidia	Bacteroidales	BS11	Ca. Hemicellulyticus	Genus	0	0	0	Bacteroidetes:Bacteroidia:Bacteroidales:BS11:Ca. Hemicellulyticus
UBA3684	UBA	CRT	F083, P3	Bacteroidetes	Bacteroidia	Bacteroidales	BS11	Ca. Hemicellulyticus	Genus	0	0	0	Bacteroidetes:Bacteroidia:Bacteroidales:BS11:Ca. Hemicellulyticus
UBA2939	UBA	CRT	F083, P3	Bacteroidetes	Bacteroidia	Bacteroidales	BS11	Ca. Hemicellulyticus	Genus	0	0	0	Bacteroidetes:Bacteroidia:Bacteroidales:BS11:Ca. Hemicellulyticus
106bin71	MMAG	S3	F083, P3	Bacteroidetes	Bacteroidia	Bacteroidales	BS11	Ca. Hemicellulyticus	Genus	#N/A	#N/A	#N/A	Bacteroidetes:Bacteroidia:Bacteroidales:BS11:Ca. Hemicellulyticus
RUG737	RUG	S3	F083, P3	Bacteroidetes	Bacteroidia	Bacteroidales	BS11	Ca. Hemicellulyticus	Genus	#N/A	#N/A	#N/A	Bacteroidetes:Bacteroidia:Bacteroidales:BS11:Ca. Hemicellulyticus
RUG304	RUG	S3	F083, P3, BACT14, BACT082, BACTP201	Bacteroidetes	Bacteroidia	Bacteroidales	BS11	Undefined	Family	#N/A	#N/A	#N/A	Bacteroidetes:Bacteroidia:Bacteroidales:BS11:Undefined
103 bin11	MMAG	S3	F083, P3, BACT14, BACT082, BACTP201	Bacteroidetes	Bacteroidia	Bacteroidales	BS11	Undefined	Family	#N/A	#N/A	#N/A	Bacteroidetes:Bacteroidia:Bacteroidales:BS11:Undefined
RUG093	RUG	S3	F083, P3, BACT14, BACT082, BACTP201	Bacteroidetes	Bacteroidia	Bacteroidales	BS11	Undefined	Family	#N/A	#N/A	#N/A	Bacteroidetes:Bacteroidia:Bacteroidales:BS11:Undefined
UBA1176	UBA	S3, CRT	F083, P3, BACT14, BACT082, BACTP201	Bacteroidetes	Bacteroidia	Bacteroidales	BS11	Undefined	Family	0	0	0	Bacteroidetes:Bacteroidia:Bacteroidales:BS11:Undefined
UBA1195	UBA	S3, CRT	F083, P3, BACT14, BACT082, BACTP201	Bacteroidetes	Bacteroidia	Bacteroidales	BS11	Undefined	Family	0	0	0	Bacteroidetes:Bacteroidia:Bacteroidales:BS11:Undefined
UBA1205	UBA	S3, CRT	F083, P3, BACT14, BACT082, BACTP201	Bacteroidetes	Bacteroidia	Bacteroidales	BS11	Undefined	Family	Bacteria;Bacteroidetes;Bacteroidia;Bacteroidales;CAP-aah99b04;uncultured bacterium	95.498	EU473483.1.1402	Bacteroidetes:Bacteroidia:Bacteroidales:BS11:Undefined
UBA1215	UBA	S3, CRT	F083, P3, BACT14, BACT082, BACTP201	Bacteroidetes	Bacteroidia	Bacteroidales	BS11	Undefined	Family	0	0	0	Bacteroidetes:Bacteroidia:Bacteroidales:BS11:Undefined
UBA1756	UBA	S3	F083, P3, BACT14, BACT082, BACTP201	Bacteroidetes	Bacteroidia	Bacteroidales	BS11	Undefined	Family	0	0	0	Bacteroidetes:Bacteroidia:Bacteroidales:BS11:Undefined
UBA3388	UBA	S3, CRT	F083, P3, BACT14, BACT082, BACTP201	Bacteroidetes	Bacteroidia	Bacteroidales	BS11	Undefined	Family	0	0	0	Bacteroidetes:Bacteroidia:Bacteroidales:BS11:Undefined
UBA3842	UBA	S3, CRT	F083, P3, BACT14, BACT082, BACTP201	Bacteroidetes	Bacteroidia	Bacteroidales	BS11	Undefined	Family	0	0	0	Bacteroidetes:Bacteroidia:Bacteroidales:BS11:Undefined
UBA3868	UBA	S3	F083, P3, BACT14, BACT082, BACTP201	Bacteroidetes	Bacteroidia	Bacteroidales	BS11	Undefined	Family	0	0	0	Bacteroidetes:Bacteroidia:Bacteroidales:BS11:Undefined
UBA4866	UBA	S3, CRT	F083, P3, BACT14, BACT082, BACTP201	Bacteroidetes	Bacteroidia	Bacteroidales	BS11	Undefined	Family	0	0	0	Bacteroidetes:Bacteroidia:Bacteroidales:BS11:Undefined
UBA5249	UBA	S3, CRT	F083, P3, BACT14, BACT082, BACTP201	Bacteroidetes	Bacteroidia	Bacteroidales	BS11	Undefined	Family	0	0	0	Bacteroidetes:Bacteroidia:Bacteroidales:BS11:Undefined
UBA5371	UBA	S3, CRT	F083, P3, BACT14, BACT082, BACTP201	Bacteroidetes	Bacteroidia	Bacteroidales	BS11	Undefined	Family	0	0	0	Bacteroidetes:Bacteroidia:Bacteroidales:BS11:Undefined
UBA5429	UBA	S3, CRT	F083, P3, BACT14, BACT082, BACTP201	Bacteroidetes	Bacteroidia	Bacteroidales	BS11	Undefined	Family	0	0	0	Bacteroidetes:Bacteroidia:Bacteroidales:BS11:Undefined
UBA5515	UBA	S3	F083, P3, BACT14, BACT082, BACTP201	Bacteroidetes	Bacteroidia	Bacteroidales	BS11	Undefined	Family	0	0	0	Bacteroidetes:Bacteroidia:Bacteroidales:BS11:Undefined
RUG734	RUG	S3	F083, P3, BACT14, BACT082, BACTP201	Bacteroidetes	Bacteroidia	Bacteroidales	BS11	Undefined	Family	#N/A	#N/A	#N/A	Bacteroidetes:Bacteroidia:Bacteroidales:BS11:Undefined
RUG501	RUG	S3	F083, P3, BACT14, BACT082, BACTP201	Bacteroidetes	Bacteroidia	Bacteroidales	BS11	Undefined	Family	#N/A	#N/A	#N/A	Bacteroidetes:Bacteroidia:Bacteroidales:BS11:Undefined
UBA794	UBA	CRT, S3	FIRM10	Firmicutes	Clostridia	Clostridiales	Ruminococcaceae	Ruminoclostridium	Species	0	0	0	Firmicutes:Clostridia:Clostridiales:Ruminococcaceae:Ruminoclostridium
UBA7135	UBA	CRT, S3	FIRM10	Firmicutes	Clostridia	Clostridiales	Ruminococcaceae	Ruminoclostridium	Species	0	0	0	Firmicutes:Clostridia:Clostridiales:Ruminococcaceae:Ruminoclostridium
UBA3215	UBA	CRT, S3	FIRM10	Firmicutes	Clostridia	Clostridiales	Ruminococcaceae	Ruminoclostridium	Species	Bacteria;Firmicutes;Clostridia;Clostridiales;Ruminococcaceae;Ruminiclostridium 6;uncultured bacterium	99.44	AB821875.1.1502	Firmicutes:Clostridia:Clostridiales:Ruminococcaceae:Ruminoclostridium
UBA4650	UBA	CRT, S3	FIRM10	Firmicutes	Clostridia	Clostridiales	Ruminococcaceae	Ruminoclostridium	Species	0	0	0	Firmicutes:Clostridia:Clostridiales:Ruminococcaceae:Ruminoclostridium
UBA6413	UBA	CRT	FIRM10	Firmicutes	Clostridia	Clostridiales	Ruminococcaceae	Ruminoclostridium	Species	0	0	0	Firmicutes:Clostridia:Clostridiales:Ruminococcaceae:Ruminoclostridium
UBA6856	UBA	CRT, S3	FIRM10	Firmicutes	Clostridia	Clostridiales	Ruminococcaceae	Ruminoclostridium	Species	0	0	0	Firmicutes:Clostridia:Clostridiales:Ruminococcaceae:Ruminoclostridium
RUG806	RUG	S3	FIRM11, FIRM13	Firmicutes	Clostridia	Clostridiales	Ruminococcaceae	Ca. Algibacter	Genus	#N/A	#N/A	#N/A	Firmicutes:Clostridia:Clostridiales:Ruminococcaceae:Ca. Algibacter
105_bin19	MMAG	S3	FIRM11, FIRM13	Firmicutes	Clostridia	Clostridiales	Ruminococcaceae	Ca. Algibacter	Genus	NONE	NONE	NONE	Firmicutes:Clostridia:Clostridiales:Ruminococcaceae:Ca. Algibacter
103_bin67	MMAG	S3	FIRM11, FIRM13	Firmicutes	Clostridia	Clostridiales	Ruminococcaceae	Ca. Algibacter	Genus	NONE	NONE	NONE	Firmicutes:Clostridia:Clostridiales:Ruminococcaceae:Ca. Algibacter
RUG089	RUG	S3	FIRM11, FIRM13	Firmicutes	Clostridia	Clostridiales	Ruminococcaceae	Ca. Algibacter	Genus	#N/A	#N/A	#N/A	Firmicutes:Clostridia:Clostridiales:Ruminococcaceae:Ca. Algibacter
UBA6416	UBA	S3	FIRM11, FIRM13	Firmicutes	Clostridia	Clostridiales	Ruminococcaceae	Ca. Algibacter	Genus	0	0	0	Firmicutes:Clostridia:Clostridiales:Ruminococcaceae:Ca. Algibacter
UBA6857	UBA	S3	FIRM11, FIRM13	Firmicutes	Clostridia	Clostridiales	Ruminococcaceae	Ca. Algibacter	Genus	0	0	0	Firmicutes:Clostridia:Clostridiales:Ruminococcaceae:Ca. Algibacter
UBA1772	UBA	S3	FIRM11, FIRM13	Firmicutes	Clostridia	Clostridiales	Ruminococcaceae	Ca. Algibacter	Genus	Bacteria;Firmicutes;Clostridia;Clostridiales;Ruminococcaceae;[Eubacterium] coprostanoligenes group;uncultured bacterium	93.898	GQ451212.1.1478	Firmicutes:Clostridia:Clostridiales:Ruminococcaceae:Ca. Algibacter
UBA3334	UBA	S3	FIRM11, FIRM13	Firmicutes	Clostridia	Clostridiales	Ruminococcaceae	Ca. Algibacter	Genus	0	0	0	Firmicutes:Clostridia:Clostridiales:Ruminococcaceae:Ca. Algibacter
UBA2921	UBA	S3	FIRM11, FIRM13	Firmicutes	Clostridia	Clostridiales	Ruminococcaceae	Ca. Algibacter	Genus	0	0	0	Firmicutes:Clostridia:Clostridiales:Ruminococcaceae:Ca. Algibacter
UBA7217	UBA	S3	FIRM11, FIRM13	Firmicutes	Clostridia	Clostridiales	Ruminococcaceae	Ca. Algibacter	Genus	0	0	0	Firmicutes:Clostridia:Clostridiales:Ruminococcaceae:Ca. Algibacter
UBA4699	UBA	S3	FIRM11, FIRM13	Firmicutes	Clostridia	Clostridiales	Ruminococcaceae	Ca. Algibacter	Genus	0	0	0	Firmicutes:Clostridia:Clostridiales:Ruminococcaceae:Ca. Algibacter
UBA736	UBA	S3	FIRM11, FIRM13	Firmicutes	Clostridia	Clostridiales	Ruminococcaceae	Ca. Algibacter	Genus	0	0	0	Firmicutes:Clostridia:Clostridiales:Ruminococcaceae:Ca. Algibacter
UBA1730	UBA	S3	FIRM11, FIRM13	Firmicutes	Clostridia	Clostridiales	Ruminococcaceae	Ca. Algibacter	Genus	0	0	0	Firmicutes:Clostridia:Clostridiales:Ruminococcaceae:Ca. Algibacter
UBA3323	UBA	S3	FIRM11, FIRM13	Firmicutes	Clostridia	Clostridiales	Ruminococcaceae	Ca. Algibacter	Genus	0	0	0	Firmicutes:Clostridia:Clostridiales:Ruminococcaceae:Ca. Algibacter
UBA3751	UBA	S3	FIRM11, FIRM13	Firmicutes	Clostridia	Clostridiales	Ruminococcaceae	Ca. Algibacter	Genus	0	0	0	Firmicutes:Clostridia:Clostridiales:Ruminococcaceae:Ca. Algibacter
UBA7080	UBA	S3	FIRM11, FIRM13	Firmicutes	Clostridia	Clostridiales	Ruminococcaceae	Ca. Algibacter	Genus	0	0	0	Firmicutes:Clostridia:Clostridiales:Ruminococcaceae:Ca. Algibacter
UBA7101	UBA	S3	FIRM11, FIRM13	Firmicutes	Clostridia	Clostridiales	Ruminococcaceae	Ca. Algibacter	Genus	0	0	0	Firmicutes:Clostridia:Clostridiales:Ruminococcaceae:Ca. Algibacter
RUG420	RUG	S3	FIRM11, FIRM13	Firmicutes	Clostridia	Clostridiales	Ruminococcaceae	Ca. Algibacter	Genus	#N/A	#N/A	#N/A	Firmicutes:Clostridia:Clostridiales:Ruminococcaceae:Ca. Algibacter
UBA4275	UBA	CAT, S3	FIRM12	Firmicutes	Clostridia	Clostridiales	Ruminococcaceae	Ruminococcus	Species	0	0	0	Firmicutes:Clostridia:Clostridiales:Ruminococcaceae:Ruminococcus
UBA1426	UBA	CRT, S3	FIRM14	Firmicutes	Clostridia	Clostidiales	Clostridiales incertae sedis family XII	Undefined	Genus	0	0	0	Firmicutes:Clostridia:Clostidiales:Clostridiales incertae sedis family XII:Undefined
UBA3932	UBA	CRT, S3	FIRM14	Firmicutes	Clostridia	Clostidiales	Clostridiales incertae sedis family XII	Undefined	Genus	Bacteria;Firmicutes;Clostridia;Clostridiales;Family XIII;Family XIII UCG-002;uncultured bacterium	92.787	CU918987.1.1349	Firmicutes:Clostridia:Clostidiales:Clostridiales incertae sedis family XII:Undefined
AN	HESS	CRT	FIRM15, FIRM16, FIRM17	Firmicutes	Clostridia	Clostridiales	Lachnospiraceae	Undefined	Undefined	#N/A	#N/A	#N/A	Firmicutes:Clostridia:Clostridiales:Lachnospiraceae:Undefined
UBA1753	UBA	CRT, S3	FIRM19	Firmicutes	Clostridia	Clostridiales	Undefined	Undefined	Family	0	0	0	Firmicutes:Clostridia:Clostridiales:Undefined:Undefined
Lachnospiraceae AD3010	Hungate 1000	CRT, S3	FIRM20	Firmicutes	Clostridia	Clostridiales	Lachnospiraceae	Ca. Hungatadium	Genus	#N/A	#N/A	#N/A	Firmicutes:Clostridia:Clostridiales:Lachnospiraceae:Ca. Hungatadium
Lachnospiraceae NK4A136 group	Hungate 1000	CRT, S3	FIRM20	Firmicutes	Clostridia	Clostridiales	Lachnospiraceae	Ca. Hungatadium	Genus	#N/A	#N/A	#N/A	Firmicutes:Clostridia:Clostridiales:Lachnospiraceae:Ca. Hungatadium
Lachnospiraceae MA2020	Hungate 1000	CRT, S3	FIRM20	Firmicutes	Clostridia	Clostridiales	Lachnospiraceae	Ca. Hungatadium	Genus	#N/A	#N/A	#N/A	Firmicutes:Clostridia:Clostridiales:Lachnospiraceae:Ca. Hungatadium
Lachnospiraceae ND2006	Hungate 1000	CRT, S3	FIRM20	Firmicutes	Clostridia	Clostridiales	Lachnospiraceae	Ca. Hungatadium	Genus	#N/A	#N/A	#N/A	Firmicutes:Clostridia:Clostridiales:Lachnospiraceae:Ca. Hungatadium
RUG508	RUG	S3	FIRM21	Firmicutes	Clostridia	Clostridiales	Lachnospiraceae	Undefined	Undefined	#N/A	#N/A	#N/A	Firmicutes:Clostridia:Clostridiales:Lachnospiraceae:Undefined
UBA3814	UBA	CRT, S3	FIRM21	Firmicutes	Clostridia	Clostridiales	Lachnospiraceae	Undefined	Undefined	0	0	0	Firmicutes:Clostridia:Clostridiales:Lachnospiraceae:Undefined
UBA3762	UBA	CRT, S3	FIRM21	Firmicutes	Clostridia	Clostridiales	Lachnospiraceae	Undefined	Undefined	0	0	0	Firmicutes:Clostridia:Clostridiales:Lachnospiraceae:Undefined
UBA1201	UBA	S3	FIRM21	Firmicutes	Clostridia	Clostridiales	Lachnospiraceae	Undefined	Undefined	0	0	0	Firmicutes:Clostridia:Clostridiales:Lachnospiraceae:Undefined
UBA1759	UBA	S3	FIRM21	Firmicutes	Clostridia	Clostridiales	Lachnospiraceae	Undefined	Undefined	0	0	0	Firmicutes:Clostridia:Clostridiales:Lachnospiraceae:Undefined
UBA6987	UBA	S3	FIRM21	Firmicutes	Clostridia	Clostridiales	Lachnospiraceae	Undefined	Undefined	0	0	0	Firmicutes:Clostridia:Clostridiales:Lachnospiraceae:Undefined
UBA7160	UBA	S3	FIRM21	Firmicutes	Clostridia	Clostridiales	Lachnospiraceae	Undefined	Undefined	0	0	0	Firmicutes:Clostridia:Clostridiales:Lachnospiraceae:Undefined
RUG817	RUG	S3	FIRM3	Firmicutes	Clostridia	Clostridiales	Catabacteraceae	Undefined	Undefined	#N/A	#N/A	#N/A	Firmicutes:Clostridia:Clostridiales:Catabacteraceae:Undefined
UBA7703	UBA	S3	FIRM3	Firmicutes	Clostridia	Clostridiales	Catabacteraceae	Undefined	Undefined	0	0	0	Firmicutes:Clostridia:Clostridiales:Catabacteraceae:Undefined
UBA2843	UBA	S3	FIRM3	Firmicutes	Clostridia	Clostridiales	Catabacteraceae	Undefined	Undefined	0	0	0	Firmicutes:Clostridia:Clostridiales:Catabacteraceae:Undefined
UBA5394	UBA	S3	FIRM3	Firmicutes	Clostridia	Clostridiales	Catabacteraceae	Undefined	Undefined	0	0	0	Firmicutes:Clostridia:Clostridiales:Catabacteraceae:Undefined
UBA1685	UBA	S3	FIRM3	Firmicutes	Clostridia	Clostridiales	Catabacteraceae	Undefined	Undefined	0	0	0	Firmicutes:Clostridia:Clostridiales:Catabacteraceae:Undefined
UBA7707	UBA	S3	FIRM3	Firmicutes	Clostridia	Clostridiales	Catabacteraceae	Undefined	Undefined	0	0	0	Firmicutes:Clostridia:Clostridiales:Catabacteraceae:Undefined
RUG621	RUG	S3	FIRM3	Firmicutes	Clostridia	Clostridiales	Catabacteraceae	Undefined	Undefined	#N/A	#N/A	#N/A	Firmicutes:Clostridia:Clostridiales:Catabacteraceae:Undefined
RUG821	RUG	S3	FIRM3, FIRM5, FIRM6, FIRM4	Firmicutes	Clostridia	Clostridiales	Clostridiales vadinBB60 group	Undefined	Genus	#N/A	#N/A	#N/A	Firmicutes:Clostridia:Clostridiales:Clostridiales vadinBB60 group:Undefined
UBA1038	UBA	S3	FIRM3, FIRM5, FIRM6, FIRM4	Firmicutes	Clostridia	Clostridiales	Clostridiales vadinBB60 group	Undefined	Genus	0	0	0	Firmicutes:Clostridia:Clostridiales:Clostridiales vadinBB60 group:Undefined
UBA1385	UBA	S3	FIRM3, FIRM5, FIRM6, FIRM4	Firmicutes	Clostridia	Clostridiales	Clostridiales vadinBB60 group	Undefined	Genus	0	0	0	Firmicutes:Clostridia:Clostridiales:Clostridiales vadinBB60 group:Undefined
UBA1750	UBA	S3	FIRM3, FIRM5, FIRM6, FIRM4	Firmicutes	Clostridia	Clostridiales	Clostridiales vadinBB60 group	Undefined	Genus	0	0	0	Firmicutes:Clostridia:Clostridiales:Clostridiales vadinBB60 group:Undefined
UBA2853	UBA	S3	FIRM3, FIRM5, FIRM6, FIRM4	Firmicutes	Clostridia	Clostridiales	Clostridiales vadinBB60 group	Undefined	Genus	0	0	0	Firmicutes:Clostridia:Clostridiales:Clostridiales vadinBB60 group:Undefined
UBA2862	UBA	S3	FIRM3, FIRM5, FIRM6, FIRM4	Firmicutes	Clostridia	Clostridiales	Clostridiales vadinBB60 group	Undefined	Genus	0	0	0	Firmicutes:Clostridia:Clostridiales:Clostridiales vadinBB60 group:Undefined
UBA3700	UBA	S3	FIRM3, FIRM5, FIRM6, FIRM4	Firmicutes	Clostridia	Clostridiales	Clostridiales vadinBB60 group	Undefined	Genus	Bacteria;Firmicutes;Clostridia;Clostridiales;Clostridiales vadinBB60 group;uncultured bacterium	97.345	AB824385.1.1488	Firmicutes:Clostridia:Clostridiales:Clostridiales vadinBB60 group:Undefined
UBA4263	UBA	S3	FIRM3, FIRM5, FIRM6, FIRM4	Firmicutes	Clostridia	Clostridiales	Clostridiales vadinBB60 group	Undefined	Genus	0	0	0	Firmicutes:Clostridia:Clostridiales:Clostridiales vadinBB60 group:Undefined
UBA4683	UBA	S3	FIRM3, FIRM5, FIRM6, FIRM4	Firmicutes	Clostridia	Clostridiales	Clostridiales vadinBB60 group	Undefined	Genus	Bacteria;Firmicutes;Clostridia;Clostridiales;Clostridiales vadinBB60 group;uncultured bacterium	100	JQ185979.1.1338	Firmicutes:Clostridia:Clostridiales:Clostridiales vadinBB60 group:Undefined
UBA5327	UBA	S3	FIRM3, FIRM5, FIRM6, FIRM4	Firmicutes	Clostridia	Clostridiales	Clostridiales vadinBB60 group	Undefined	Genus	0	0	0	Firmicutes:Clostridia:Clostridiales:Clostridiales vadinBB60 group:Undefined
UBA6989	UBA	S3	FIRM3, FIRM5, FIRM6, FIRM4	Firmicutes	Clostridia	Clostridiales	Clostridiales vadinBB60 group	Undefined	Genus	0	0	0	Firmicutes:Clostridia:Clostridiales:Clostridiales vadinBB60 group:Undefined
UBA7102	UBA	S3	FIRM3, FIRM5, FIRM6, FIRM4	Firmicutes	Clostridia	Clostridiales	Clostridiales vadinBB60 group	Undefined	Genus	0	0	0	Firmicutes:Clostridia:Clostridiales:Clostridiales vadinBB60 group:Undefined
UBA7571	UBA	S3	FIRM3, FIRM5, FIRM6, FIRM4	Firmicutes	Clostridia	Clostridiales	Clostridiales vadinBB60 group	Undefined	Genus	0	0	0	Firmicutes:Clostridia:Clostridiales:Clostridiales vadinBB60 group:Undefined
UBA7588	UBA	S3	FIRM3, FIRM5, FIRM6, FIRM4	Firmicutes	Clostridia	Clostridiales	Clostridiales vadinBB60 group	Undefined	Genus	Bacteria;Firmicutes;Clostridia;Clostridiales;Clostridiales vadinBB60 group;uncultured bacterium	99.216	JQ185979.1.1338	Firmicutes:Clostridia:Clostridiales:Clostridiales vadinBB60 group:Undefined
UBA765	UBA	S3	FIRM3, FIRM5, FIRM6, FIRM4	Firmicutes	Clostridia	Clostridiales	Clostridiales vadinBB60 group	Undefined	Genus	Bacteria;Firmicutes;Clostridia;Clostridiales;Clostridiales vadinBB60 group;uncultured Clostridiales bacterium	96.21	JN173152.1.1481	Firmicutes:Clostridia:Clostridiales:Clostridiales vadinBB60 group:Undefined
UBA7597	UBA	CRT, S3	FIRM4	Firmicutes	Clostridia	Clostridiales	Clostridiales vadinBB60 group	Undefined	Genus	Bacteria;Firmicutes;Clostridia;Clostridiales;Clostridiales vadinBB60 group;uncultured bacterium	98.81	DQ800941.1.1376	Firmicutes:Clostridia:Clostridiales:Clostridiales vadinBB60 group:Undefined
UBA4636	UBA	CRT, S3	FIRM4	Firmicutes	Clostridia	Clostridiales	Clostridiales vadinBB60 group	Undefined	Genus	0	0	0	Firmicutes:Clostridia:Clostridiales:Clostridiales vadinBB60 group:Undefined
UBA4675	UBA	CRT	FIRM4	Firmicutes	Clostridia	Clostridiales	Clostridiales vadinBB60 group	Undefined	Genus	Bacteria;Firmicutes;Clostridia;Clostridiales;Clostridiales vadinBB60 group;uncultured rumen bacterium	90.265	GU303621.1.1479	Firmicutes:Clostridia:Clostridiales:Clostridiales vadinBB60 group:Undefined
UBA6882	UBA	CRT	FIRM4	Firmicutes	Clostridia	Clostridiales	Clostridiales vadinBB60 group	Undefined	Genus	0	0	0	Firmicutes:Clostridia:Clostridiales:Clostridiales vadinBB60 group:Undefined
UBA7865	UBA	CRT	FIRM4	Firmicutes	Clostridia	Clostridiales	Clostridiales vadinBB60 group	Undefined	Genus	0	0	0	Firmicutes:Clostridia:Clostridiales:Clostridiales vadinBB60 group:Undefined
UBA6486	UBA	CRT, S3	FIRM4	Firmicutes	Clostridia	Clostridiales	Clostridiales vadinBB60 group	Undefined	Genus	0	0	0	Firmicutes:Clostridia:Clostridiales:Clostridiales vadinBB60 group:Undefined
UBA6462	UBA	CRT	FIRM4	Firmicutes	Clostridia	Clostridiales	Clostridiales vadinBB60 group	Undefined	Genus	Bacteria;Firmicutes;Clostridia;Clostridiales;Clostridiales vadinBB60 group;uncultured rumen bacterium	87.154	GU303621.1.1479	Firmicutes:Clostridia:Clostridiales:Clostridiales vadinBB60 group:Undefined
UBA4626	UBA	CRT, S3	FIRM5, FIRM6	Firmicutes	Clostridia	Clostridiales	Clostridiales vadinBB60 group	Undefined	Genus	Bacteria;Firmicutes;Clostridia;Clostridiales;Clostridiales vadinBB60 group;uncultured rumen bacterium	96.284	AB555208.1.1517	Firmicutes:Clostridia:Clostridiales:Clostridiales vadinBB60 group:Undefined
UBA7584	UBA	CRT, S3	FIRM5, FIRM6	Firmicutes	Clostridia	Clostridiales	Clostridiales vadinBB60 group	Undefined	Genus	Bacteria;Firmicutes;Clostridia;Clostridiales;Clostridiales vadinBB60 group;uncultured bacterium	96.356	GQ138168.1.1373	Firmicutes:Clostridia:Clostridiales:Clostridiales vadinBB60 group:Undefined
UBA6345	UBA	CRT, S3	FIRM5, FIRM6	Firmicutes	Clostridia	Clostridiales	Clostridiales vadinBB60 group	Undefined	Genus	Bacteria;Firmicutes;Clostridia;Clostridiales;Clostridiales vadinBB60 group;uncultured bacterium	96.809	EU468626.1.1353	Firmicutes:Clostridia:Clostridiales:Clostridiales vadinBB60 group:Undefined
UBA7862	UBA	CRT, S3	FIRM5, FIRM6	Firmicutes	Clostridia	Clostridiales	Clostridiales vadinBB60 group	Undefined	Genus	Bacteria;Firmicutes;Clostridia;Clostridiales;Clostridiales vadinBB60 group;uncultured bacterium	95.347	AB824307.1.1521	Firmicutes:Clostridia:Clostridiales:Clostridiales vadinBB60 group:Undefined
UBA1242	UBA	CRT, S3	FIRM5, FIRM6	Firmicutes	Clostridia	Clostridiales	Clostridiales vadinBB60 group	Undefined	Genus	0	0	0	Firmicutes:Clostridia:Clostridiales:Clostridiales vadinBB60 group:Undefined
UBA5893	UBA	CRT, S3	FIRM5, FIRM6	Firmicutes	Clostridia	Clostridiales	Clostridiales vadinBB60 group	Undefined	Genus	0	0	0	Firmicutes:Clostridia:Clostridiales:Clostridiales vadinBB60 group:Undefined
UBA5489	UBA	CRT, S3	FIRM5, FIRM6	Firmicutes	Clostridia	Clostridiales	Clostridiales vadinBB60 group	Undefined	Genus	Bacteria;Firmicutes;Clostridia;Clostridiales;Caldicoprobacteraceae;Caldicoprobacter;uncultured bacterium	86.239	JQ428133.1.1483	Firmicutes:Clostridia:Clostridiales:Clostridiales vadinBB60 group:Undefined
UBA7568	UBA	CAT, S3	FIRM7, FIRM8	Firmicutes	Clostridia	Clostridiales	Ruminococcaceae	Ca. Vansoestibacter	Genus	0	0	0	Firmicutes:Clostridia:Clostridiales:Ruminococcaceae:Ca. Vansoestibacter
UBA1779	UBA	CAT, S3	FIRM7, FIRM8	Firmicutes	Clostridia	Clostridiales	Ruminococcaceae	Ca. Vansoestibacter	Genus	0	0	0	Firmicutes:Clostridia:Clostridiales:Ruminococcaceae:Ca. Vansoestibacter
UBA1770	UBA	CAT, S3	FIRM7, FIRM8	Firmicutes	Clostridia	Clostridiales	Ruminococcaceae	Ca. Vansoestibacter	Genus	0	0	0	Firmicutes:Clostridia:Clostridiales:Ruminococcaceae:Ca. Vansoestibacter
UBA1389	UBA	CAT, S3	FIRM7, FIRM8	Firmicutes	Clostridia	Clostridiales	Ruminococcaceae	Ca. Vansoestibacter	Genus	Bacteria;Firmicutes;Clostridia;Clostridiales;Ruminococcaceae;Ruminococcaceae UCG-010;uncultured bacterium	89.963	AB234005.1.1429	Firmicutes:Clostridia:Clostridiales:Ruminococcaceae:Ca. Vansoestibacter
UBA1206	UBA	CAT, S3	FIRM7, FIRM8	Firmicutes	Clostridia	Clostridiales	Ruminococcaceae	Ca. Vansoestibacter	Genus	0	0	0	Firmicutes:Clostridia:Clostridiales:Ruminococcaceae:Ca. Vansoestibacter
UBA1248	UBA	CAT, S3	FIRM7, FIRM8	Firmicutes	Clostridia	Clostridiales	Ruminococcaceae	Ca. Vansoestibacter	Genus	0	0	0	Firmicutes:Clostridia:Clostridiales:Ruminococcaceae:Ca. Vansoestibacter
UBA6330	UBA	CAT, S3	FIRM7, FIRM8	Firmicutes	Clostridia	Clostridiales	Ruminococcaceae	Ca. Vansoestibacter	Genus	0	0	0	Firmicutes:Clostridia:Clostridiales:Ruminococcaceae:Ca. Vansoestibacter
UBA1194	UBA	CAT, S3	FIRM7, FIRM8	Firmicutes	Clostridia	Clostridiales	Ruminococcaceae	Ca. Vansoestibacter	Genus	0	0	0	Firmicutes:Clostridia:Clostridiales:Ruminococcaceae:Ca. Vansoestibacter
UBA5448	UBA	CAT, S3	FIRM7, FIRM8	Firmicutes	Clostridia	Clostridiales	Ruminococcaceae	Ca. Vansoestibacter	Genus	0	0	0	Firmicutes:Clostridia:Clostridiales:Ruminococcaceae:Ca. Vansoestibacter
UBA4653	UBA	CAT, S3	FIRM7, FIRM8	Firmicutes	Clostridia	Clostridiales	Ruminococcaceae	Ca. Vansoestibacter	Genus	0	0	0	Firmicutes:Clostridia:Clostridiales:Ruminococcaceae:Ca. Vansoestibacter
UBA1775	UBA	S3	FIRM9	Firmicutes	Clostridia	Clostridiales	Undefined	Undefined	Family	0	0	0	Firmicutes:Clostridia:Clostridiales:Undefined:Undefined
UBA6363	UBA	S3	FIRM9	Firmicutes	Clostridia	Clostridiales	Undefined	Undefined	Family	0	0	0	Firmicutes:Clostridia:Clostridiales:Undefined:Undefined
UBA1738	UBA	S3	FIRM9	Firmicutes	Clostridia	Clostridiales	Undefined	Undefined	Family	0	0	0	Firmicutes:Clostridia:Clostridiales:Undefined:Undefined
RUG190	RUG	S3	GPROT1	Proteobacteria	Gammaproteobacteria	Aeromonadales	Aeromonadaceae	Undefined	Genus	#N/A	#N/A	#N/A	Proteobacteria:Gammaproteobacteria:Aeromonadales:Aeromonadaceae:Undefined
105bin31	MMAG	S3	GPROT1	Proteobacteria	Gammaproteobacteria	Aeromonadales	Aeromonadaceae	Undefined	Genus	#N/A	#N/A	#N/A	Proteobacteria:Gammaproteobacteria:Aeromonadales:Aeromonadaceae:Undefined
106bin13	MMAG	S3	GPROT1	Proteobacteria	Gammaproteobacteria	Aeromonadales	Aeromonadaceae	Undefined	Genus	#N/A	#N/A	#N/A	Proteobacteria:Gammaproteobacteria:Aeromonadales:Aeromonadaceae:Undefined
RUG171	RUG	S3	GPROT1	Proteobacteria	Gammaproteobacteria	Aeromonadales	Aeromonadaceae	Undefined	Genus	#N/A	#N/A	#N/A	Proteobacteria:Gammaproteobacteria:Aeromonadales:Aeromonadaceae:Undefined
UBA6829	UBA	CRT, S3	LENT1	Lentisphaera	Undefined	Undefined	Undefined	Undefined	Class	0	0	0	Lentisphaera:Undefined:Undefined:Undefined:Undefined
UBA7550	UBA	CRT, S3	LENT1	Lentisphaera	Undefined	Undefined	Undefined	Undefined	Class	0	0	0	Lentisphaera:Undefined:Undefined:Undefined:Undefined
UBA1407	UBA	CRT, S3	LENT2	Lentisphaera	Lentisphearia	Undefined	Undefined	Undefined	Order	0	0	0	Lentisphaera:Lentisphearia:Undefined:Undefined:Undefined
UBA1724	UBA	CRT, S3	LENT2	Lentisphaera	Lentisphearia	Undefined	Undefined	Undefined	Order	0	0	0	Lentisphaera:Lentisphearia:Undefined:Undefined:Undefined
RMG291	RUG	S3	SPIRO2	Spirochaetes	Spirochaetes	Spirochaetia	Spirochaetaceae	Treponema	Species	#N/A	#N/A	#N/A	Spirochaetes:Spirochaetes:Spirochaetia:Spirochaetaceae:Treponema
105bin96	MMAG	S3	SPIRO2	Spirochaetes	Spirochaetes	Spirochaetia	Spirochaetaceae	Treponema	Species	#N/A	#N/A	#N/A	Spirochaetes:Spirochaetes:Spirochaetia:Spirochaetaceae:Treponema
106bin109	MMAG	S3	SPIRO2	Spirochaetes	Spirochaetes	Spirochaetia	Spirochaetaceae	Treponema	Species	#N/A	#N/A	#N/A	Spirochaetes:Spirochaetes:Spirochaetia:Spirochaetaceae:Treponema
106bin54	MMAG	S3	SPIRO2	Spirochaetes	Spirochaetes	Spirochaetia	Spirochaetaceae	Treponema	Species	#N/A	#N/A	#N/A	Spirochaetes:Spirochaetes:Spirochaetia:Spirochaetaceae:Treponema
106bin66	MMAG	S3	SPIRO2	Spirochaetes	Spirochaetes	Spirochaetia	Spirochaetaceae	Treponema	Species	#N/A	#N/A	#N/A	Spirochaetes:Spirochaetes:Spirochaetia:Spirochaetaceae:Treponema
AFA	HESS	S3	SPIRO2	Spirochaetes	Spirochaetes	Spirochaetia	Spirochaetaceae	Treponema	Species	#N/A	#N/A	#N/A	Spirochaetes:Spirochaetes:Spirochaetia:Spirochaetaceae:Treponema
Ama	HESS	S3	SPIRO2	Spirochaetes	Spirochaetes	Spirochaetia	Spirochaetaceae	Treponema	Species	#N/A	#N/A	#N/A	Spirochaetes:Spirochaetes:Spirochaetia:Spirochaetaceae:Treponema
UBA5578	UBA	CRT, S3	TENER1	Tenericutes	Mollicutes	RF9	Ca. Tuttuvakaceae	Undefined	Family	0	0	0	Tenericutes:Mollicutes:RF9:Ca. Tuttuvakaceae:Undefined
UBA2919	UBA	CRT, S3	TENER2	Tenericutes	Mollicutes	RF9	Ca. Tuttuvakaceae	Undefined	Family	Bacteria;Tenericutes;Mollicutes;Mollicutes RF9;uncultured rumen bacterium	100	GU303901.1.1528	Tenericutes:Mollicutes:RF9:Ca. Tuttuvakaceae:Undefined
bin56	MMAG	CRT, S3	TENER3	Tenericutes	Mollicutes	RF9	Ca. Tuttuvakaceae	Undefined	Family	#N/A	#N/A	#N/A	Tenericutes:Mollicutes:RF9:Ca. Tuttuvakaceae:Undefined
bin52	MMAG	CRT, S3	TENER3	Tenericutes	Mollicutes	RF9	Ca. Tuttuvakaceae	Undefined	Family	#N/A	#N/A	#N/A	Tenericutes:Mollicutes:RF9:Ca. Tuttuvakaceae:Undefined
UBA6331	UBA	CRT, S3	TENER3	Tenericutes	Mollicutes	RF9	Ca. Tuttuvakaceae	Undefined	Family	0	0	0	Tenericutes:Mollicutes:RF9:Ca. Tuttuvakaceae:Undefined
UBA4686	UBA	CRT	TENER3	Tenericutes	Mollicutes	RF9	Ca. Tuttuvakaceae	Undefined	Family	0	0	0	Tenericutes:Mollicutes:RF9:Ca. Tuttuvakaceae:Undefined
UBA6400	UBA	CRT, S3	TENER3	Tenericutes	Mollicutes	RF9	Ca. Tuttuvakaceae	Undefined	Family	0	0	0	Tenericutes:Mollicutes:RF9:Ca. Tuttuvakaceae:Undefined
UBA6448	UBA	CRT	TENER3	Tenericutes	Mollicutes	RF9	Ca. Tuttuvakaceae	Undefined	Family	0	0	0	Tenericutes:Mollicutes:RF9:Ca. Tuttuvakaceae:Undefined
UBA660	UBA	CRT	TENER4	Tenericutes	Mollicutes	RF9	Ca. Tuttuvakaceae	Undefined	Family	Bacteria;Tenericutes;Mollicutes;Mollicutes RF9;uncultured bacterium	92.376	GQ135550.1.1410	Tenericutes:Mollicutes:RF9:Ca. Tuttuvakaceae:Undefined
UBA3789	UBA	CRT, S3	TENER4	Tenericutes	Mollicutes	RF9	Ca. Tuttuvakaceae	Undefined	Family	Bacteria;Tenericutes;Mollicutes;Mollicutes RF9;uncultured rumen bacterium	97.908	JX218615.1.1518	Tenericutes:Mollicutes:RF9:Ca. Tuttuvakaceae:Undefined
UBA2730	UBA	CRT, S3	TENER4	Tenericutes	Mollicutes	RF9	Ca. Tuttuvakaceae	Undefined	Family	0	0	0	Tenericutes:Mollicutes:RF9:Ca. Tuttuvakaceae:Undefined
UBA2866	UBA	CRT, S3	TM71, TM72, TM73, TM74	Saccharibacteria(TM7)	Ca. Nanosyncoccalia	Ca. Nanosyncoccales	Ca. Nanosyncoccacae	Ca. Nanosyncoccus	Class	Bacteria;Saccharibacteria;Unknown Class;Unknown Order;Unknown Family;Candidatus Saccharimonas;uncultured bacterium	100	JQ084824.1.1474	Saccharibacteria(TM7):Ca. Nanosyncoccalia:Ca. Nanosyncoccales:Ca. Nanosyncoccacae:Ca. Nanosyncoccus

## Sheet: Supplementary Table 4
Supp Table 4. Description of genes used in maintext Figure 2
Category in Fig. 2	Annotation in Fig 2.	Gene annotation	EC number/PFAM	APROT1	APROT2	APROT3	ARCHEAE1	BACT10	BACT11	BACT13	BACT15	BACT17	BACT18	BACT19	BACT21	BACT22	BACT24	BACT25	BACT26	BACT27	BACT28	BACT29	BACT3	BACT30	BACT31	BACT32	BACT33	BACT35_Manual	BACT36	BACT38	BACT39	BACT4	BACT6	BACT7	BACT8	BACT9	DPROT1	FIBRO1	FIRM1_Nega	FIRM10	FIRM11	FIRM12	FIRM13	FIRM14	FIRM15	FIRM16	FIRM17	FIRM19	FIRM2_Nega
Plant polymer degradation	Pectin	Pectinesterase, GH78, GH28	PF05592, PF01095	0	0	0	0	1	1	1	0	1	1	1	1	0	0	0	1	1	0	0	1	1	1	1	0	1	1	0	1	1	0	1	0	0	0	0	0	1	0	1	0	1	0	0	0	0	0
Plant polymer degradation	Starch	Alpha amylase	PF00128	1	0	0	0	1	1	0	1	1	1	0	1	1	1	1	1	1	1	1	0	1	1	1	1	1	1	1	0	1	1	1	1	1	1	1	1	1	0	1	1	1	1	1	1	1	1
Plant polymer degradation	Chitin	GH18	PF16141, PF00704	0	0	0	0	0	0	0	0	0	0	0	0	0	1	0	0	0	0	0	0	0	1	0	0	1	0	0	0	0	0	0	0	0	0	1	0	1	0	0	0	0	0	0	0	0	0
Plant polymer degradation	Xyloglucan	GH10, GH43, GH67, GH51, GH43	PF00331, PF04616	0	0	0	0	0	0	0	0	0	0	1	0	0	0	0	0	0	0	0	0	0	0	0	0	1	0	1	0	0	0	0	0	0	0	0	0	0	0	0	0	1	0	0	0	0	0
Plant polymer degradation	Xylan	GH10, GH26, GH39, GH43, GH8	PF00331, PF01229, PF01270	0	0	0	0	0	1	1	0	1	1	1	1	0	1	1	1	1	0	0	1	0	0	1	0	0	1	1	1	1	1	0	1	1	0	0	0	1	0	1	0	1	0	0	0	0	1
Plant polymer degradation	Arabinan	GH127, GH43	PF07944, PF04616	0	0	0	0	0	0	1	0	1	1	0	0	0	0	0	0	1	0	0	0	0	0	0	1	1	0	1	0	0	0	0	1	0	0	0	0	0	0	0	0	1	1	0	0	0	1
Plant polymer degradation	Mannan	GH26, GH76, GH59	PF02156	0	0	0	0	0	1	1	1	1	1	0	0	1	1	1	1	1	0	0	0	0	0	1	1	1	1	1	0	1	1	0	0	0	0	0	0	0	0	1	0	1	1	0	0	1	0
Plant polymer degradation	Cellulose	GH5, GH45, GH9	PF02015, PF00150, PF00759	0	0	0	0	0	0	0	0	0	0	0	0	0	0	0	0	0	0	0	0	0	0	0	0	0	0	0	0	0	0	0	0	0	0	0	0	0	0	0	0	1	0	0	0	0	0
Plant polymer degradation	Glucan	GH16, GH5, GH3, GH2	PF00150, PF00703	0	0	0	0	0	0	1	0	1	1	0	1	0	1	1	0	1	0	0	0	0	0	0	1	1	1	1	0	1	0	0	1	0	0	0	0	0	1	1	1	1	0	0	0	0	0
Plant polymer degradation	Fucose cleavage	Alpha-L-fucosidase, GH43	PF01120	0	0	0	0	0	1	0	1	1	0	1	0	0	1	1	1	1	1	1	1	0	1	1	1	1	1	1	1	1	1	1	1	0	0	0	0	0	0	0	1	0	1	0	0	0	1
Plant polymer degradation	Arabinose cleavage	GH127	PF07944	0	0	0	0	0	0	1	0	1	1	1	0	0	0	1	1	1	1	1	1	0	1	1	1	1	1	1	1	1	1	0	0	0	1	0	0	1	0	1	1	1	1	0	0	0	1
Plant polymer degradation	Rhamnose cleavage	GH78	PF05592	0	0	0	0	0	0	1	0	1	0	1	0	0	0	1	0	0	1	0	0	0	1	0	1	1	1	0	0	0	1	0	0	0	0	1	0	0	0	0	1	0	0	0	0	0	0
Plant polymer degradation	PPO laccase	Multi-copper polyphenol oxidoreductase laccase	PF02578	1	1	1	0	0	0	0	0	1	0	1	0	0	1	1	0	1	1	1	1	1	0	1	0	1	1	1	1	0	1	0	1	1	1	0	1	0	1	0	0	0	0	1	1	1	1
Sugar Utilization	rhamnose	rhamnose-P-isomerase	EC:5.3.1.14	0	0	0	0	1	0	1	0	1	0	1	0	0	0	0	1	1	1	0	1	0	1	1	1	1	0	0	0	0	0	0	0	0	0	0	0	0	0	0	1	0	0	0	0	1	0
Sugar Utilization	mannose	mannose-6-phosphate isomerase	EC:5.3.1.8	1	1	1	0	1	1	1	1	1	0	1	1	1	1	1	1	1	0	0	1	0	0	1	1	1	1	1	0	1	0	1	1	0	1	1	1	1	1	1	1	1	1	0	0	0	0
Sugar Utilization	xylose	xylose isomerase	EC:5.3.1.5	0	0	0	0	0	1	1	1	1	0	1	1	0	0	1	1	1	0	0	0	1	1	1	1	1	1	0	0	1	1	0	1	0	0	0	0	0	0	1	1	1	0	0	0	1	0
Sugar Utilization	fructose	fructokinase	EC:2.7.1.4	1	0	0	0	0	0	1	0	1	1	1	0	0	1	1	1	1	1	0	1	0	1	1	1	1	1	1	1	1	1	0	1	1	1	0	0	0	0	0	0	0	0	0	0	1	0
Sugar Utilization	galactose	galactokinase	EC:2.7.1.6	0	0	0	0	1	1	0	0	1	0	0	1	0	1	1	0	1	0	0	0	0	1	0	0	1	1	0	1	0	1	0	0	0	0	1	0	0	0	0	0	0	0	0	1	0	0
Sugar Utilization	arabinose	arabinose isomerase	EC:5.3.1.4	0	0	0	0	0	0	1	1	1	1	1	0	0	1	1	1	1	1	0	1	0	0	1	1	1	1	1	1	0	1	0	0	1	0	0	0	0	0	0	0	0	1	0	1	0	0
Sugar Utilization	fucose	fucose isomerase	EC:5.3.1.25	0	0	0	0	0	0	1	1	1	0	1	0	0	0	1	1	1	0	0	0	0	1	0	1	1	1	0	1	0	0	0	0	0	0	0	0	0	0	1	0	1	0	0	0	0	0
Sugar Utilization	glucose	glucose-6-phosphate isomerase	EC:5.3.1.9	1	1	1	0	1	1	1	1	1	1	1	1	1	1	1	0	1	1	1	1	1	1	1	1	1	1	1	1	1	0	1	1	1	1	0	1	1	1	0	1	1	1	1	1	1	1
EMP pathway genes	glucokinase	glucokinase 2.7.1.2	EC:2.7.1.2	1	1	1	0	0	2	1	1	1	0	1	1	1	1	1	1	1	0	1	1	1	0	1	1	1	1	1	1	0	1	0	1	0	1	0	0	0	1	1	0	0	0	1	1	1	0
EMP pathway genes	glucose-6-P isomerase	glucose-6-phosphate isomerase 5.3.1.9	EC:5.3.1.9	1	1	1	0	0	1	0	0	1	2	1	1	1	1	1	1	0	1	1	0	1	1	1	1	1	1	1	0	0	1	1	1	0	1	1	1	1	1	1	1	1	1	1	0	1	1
EMP pathway genes	6-phosphofructokinase	6-phosphofructokinase 2.7.1.11	EC:2.7.1.11	1	1	1	0	1	1	2	2	0	1	1	1	1	1	2	0	0	1	1	1	1	1	0	1	1	1	1	1	1	0	1	1	0	2	1	2	0	1	2	1	2	1	1	0	3	1
EMP pathway genes	fructose BP aldolase	fructose-bisphosphate aldolase 4.1.2.13	EC:4.1.2.13	0	1	1	1	1	1	1	1	1	1	1	1	1	1	1	0	1	1	1	1	1	1	1	1	1	1	1	0	1	1	1	0	1	1	1	1	1	1	1	1	3	0	1	0	1	1
EMP pathway genes	triose-P-isomerase	triosephosphate isomerase 5.3.1.1	EC:5.3.1.1	1	1	1	1	2	2	2	1	1	1	1	0	1	0	1	0	0	1	1	1	1	1	0	1	1	1	0	0	1	1	1	0	1	1	1	1	0	1	1	1	1	1	1	1	1	1
EMP pathway genes	G-3-P dehydrogenase	glyceraldehyde 3-phosphate dehydrogenase 1.2.1.12	EC:1.2.1.12	1	1	1	1	1	1	1	1	1	1	1	1	1	1	1	1	1	0	1	1	1	1	1	1	1	1	1	1	1	1	1	0	1	1	1	1	1	1	1	1	1	1	1	1	1	1
EMP pathway genes	PG kinase	phosphoglycerate kinase 2.7.2.3	EC:2.7.2.3	1	1	1	1	1	1	1	1	1	1	1	1	1	0	1	1	1	1	1	0	1	1	1	1	1	1	1	1	1	1	1	0	0	1	1	1	0	1	1	1	1	1	1	1	1	1
EMP pathway genes	2,3-PBG mutase	2,3-bisphosphoglycerate mutase EC:5.4.2.12	EC:5.4.2.12	2	1	1	1	1	1	1	0	1	1	1	1	1	0	1	1	1	1	1	1	1	1	1	1	1	1	1	1	0	1	1	1	0	1	1	1	0	1	1	1	1	1	1	1	1	1
EMP pathway genes	enolase	enolase EC:4.2.1.11	EC:4.2.1.11	1	1	0	1	1	2	0	1	1	0	1	1	1	0	0	1	0	1	0	1	1	1	0	0	0	0	0	0	1	1	0	1	1	1	0	1	0	1	1	0	1	1	1	1	0	0
EMP pathway genes	pyruvate kinase	pyruvate kinase EC:2.7.1.40	EC:2.7.1.40	1	1	1	1	0	0	0	0	1	0	0	0	0	0	0	0	0	1	1	0	0	1	0	0	0	0	0	0	0	0	0	1	0	0	0	0	0	0	1	0	1	0	0	0	0	1
PPP	oxidative	glucose-6-phosphate dehydrogenase	EC:1.1.1.49	0	0	0	0	1	0	1	0	0	0	0	1	0	1	0	0	0	0	0	0	0	0	0	0	0	1	0	0	0	0	1	0	0	0	0	0	0	0	0	0	0	0	0	0	0	0
PPP	oxidative	gluconolactonase	EC:3.1.1.17	0	2	1	0	3	3	3	1	0	0	2	2	2	1	2	1	1	1	1	3	1	2	2	1	2	1	1	0	2	0	0	0	4	0	0	0	0	1	1	0	0	0	3	0	1	1
PPP	oxidative	6-phosphogluconate dehydrogenase	EC:1.1.1.44	0	0	0	0	1	0	0	1	0	1	0	0	0	0	0	0	0	0	0	0	0	0	0	0	0	0	0	0	0	0	0	0	0	0	0	1	0	2	0	2	1	1	2	0	0	0
PPP	non-oxidative	ribulose-5-phosphate-3-epimerase	EC:5.1.3.22	0	1	1	0	2	1	2	2	3	2	1	3	2	2	2	3	1	1	1	1	1	1	1	1	1	1	1	1	1	1	1	1	1	1	1	2	1	2	1	1	1	1	1	1	1	1
PPP	non-oxidative	ribose-5-phosphate isomerase EC:5.3.1.6	EC:5.3.1.6	1	1	1	1	1	0	0	1	1	1	1	1	1	1	1	1	1	0	1	1	1	1	1	1	1	1	1	1	1	1	1	1	1	1	1	1	0	0	0	0	2	1	0	0	1	0
PPP	non-oxidative	transketolase	EC:2.2.1.1	3	1	1	0	0	1	1	3	1	4	1	1	0	0	0	0	1	0	0	1	0	0	3	3	1	1	1	1	1	0	0	0	2	1	1	1	0	3	1	4	1	1	2	0	0	0
PPP	NA	transaldolase	EC:2.2.1.2	0	0	0	0	0	0	0	0	0	0	0	0	0	0	0	0	0	0	0	0	0	0	0	0	0	0	0	0	0	0	0	0	0	0	0	0	0	1	0	1	0	1	0	1	0	0
NA	NA	pyruvate carboxylase	EC:6.4.1.1	0	0	0	0	0	0	0	0	1	1	1	0	0	1	1	1	1	1	2	0	1	0	1	1	1	0	0	1	0	1	1	1	1	1	0	1	0	0	0	0	0	2	1	0	0	1
NA	NA	methylglyoxal synthase	EC:4.2.3.3	0	0	0	0	0	0	0	0	0	1	0	0	0	0	0	0	0	0	0	0	0	0	0	0	0	0	0	0	0	0	0	0	0	0	0	0	0	1	1	1	0	1	1	1	1	0
NA	NA	pyruvate dehydrogenase EC:1.2.4.1	EC:1.2.4.1	0	0	0	0	0	0	0	0	0	0	0	0	0	0	0	0	0	0	0	1	0	0	0	0	0	0	0	0	0	0	0	0	0	0	0	0	0	0	0	0	0	0	6	0	0	0
NA	NA	pyruvate formate lyase EC:2.3.1.54	EC:2.3.1.54	0	0	0	0	0	0	1	0	0	0	0	0	0	0	0	0	0	0	0	0	0	0	0	0	0	0	0	0	0	0	0	0	0	0	0	0	1	1	1	0	3	4	0	0	0	3
NA	NA	pyruvate ferredoxin oxidoreductase	EC:1.2.7.1	1	1	1	6	0	0	0	0	2	1	3	1	1	0	1	2	2	1	1	0	1	1	1	1	0	2	1	0	0	1	2	2	0	1	1	1	1	2	2	1	8	6	7	1	6	1
NA	NA	indole pyruvate ferredoxin oxidoreductase	EC:1.2.7.8	0	0	0	0	0	1	2	2	0	2	0	2	2	2	2	2	0	2	2	0	2	0	2	2	2	2	2	2	0	2	1	2	0	2	1	2	3	2	2	2	0	2	0	2	3	2
NA	NA	PEP synthase EC:2.7.9.2	EC:2.7.9.2	0	0	0	0	1	1	1	1	0	1	1	1	3	1	1	1	1	1	1	1	1	1	0	0	0	1	1	1	1	0	0	1	1	0	0	0	0	0	0	0	0	1	1	0	1	0
NA	NA	PEP mutase	EC:5.4.2.9	0	0	0	0	0	0	0	0	0	0	0	0	1	0	0	1	0	0	0	0	0	0	1	0	0	0	0	0	1	0	0	0	0	0	1	0	0	0	1	0	0	0	0	1	1	0
NA	NA	PEP carboxylase	EC:4.1.1.31	0	0	0	0	0	0	0	0	0	0	0	0	1	0	0	1	0	0	0	0	0	0	1	0	0	0	0	0	2	0	0	0	0	0	1	0	0	0	1	0	0	0	1	1	1	0
EMP pathway genes	PEP carboxykinase	PEP carboxykinase EC:4.1.1.38	EC:4.1.1.38	0	0	0	0	1	1	1	1	1	1	0	1	1	1	0	1	1	1	1	1	1	1	1	2	1	1	1	1	1	1	1	1	1	1	1	1	1	1	1	1	0	1	1	1	1	0
End-products	succinate	malate dehydrogenase EC:1.1.1.40	EC:1.1.1.40	0	0	0	0	0	0	0	0	0	0	0	0	0	0	0	1	0	1	1	0	0	0	1	1	1	0	0	0	0	0	0	0	0	1	1	0	0	0	0	0	0	1	1	0	0	0
End-products	succinate	fumarate hydratase EC:4.2.1.2	EC:4.2.1.2	1	0	0	5	0	1	1	0	1	1	1	1	1	1	1	1	1	1	1	1	1	0	1	1	0	1	1	1	0	1	1	1	1	2	1	1	0	1	2	1	1	2	1	2	0	2
End-products	succinate	succinate dehydrogenase EC:1.3.5.4/fumarate reductase	EC:1.3.5.4	0	0	0	4	4	3	3	1	2	2	2	2	2	0	1	2	2	2	2	0	1	0	0	2	0	3	2	2	1	1	2	2	1	0	1	3	0	0	0	0	0	14	0	0	0	3
End-products	lactate	lactate dehydrogenase	EC:1.1.1.27	1	1	1	0	0	0	0	0	0	0	0	0	0	1	0	1	0	0	1	0	0	0	0	0	0	0	0	0	1	1	0	1	0	1	0	1	1	2	1	2	2	2	3	1	0	1
End-products	acetate	phosphotransacetylase EC:2.3.1.8	EC:2.3.1.8	0	1	1	0	0	0	0	0	1	1	1	1	0	1	1	1	0	1	1	1	1	1	1	2	0	1	1	0	0	2	1	0	1	3	1	0	1	0	0	0	0	2	3	1	1	0
End-products	acetate	acetate kinase EC:2.7.2.1	EC:2.7.2.1	0	1	1	0	1	1	1	1	1	1	1	1	0	1	1	2	0	1	1	1	1	1	1	1	0	1	1	0	1	1	1	0	1	1	1	0	1	0	1	1	2	1	1	1	1	0
End-products	butyrate	thiolase	EC:2.3.1.9	0	0	0	1	1	1	1	1	1	0	0	1	0	0	1	0	0	1	1	1	0	0	1	1	0	1	0	0	1	0	1	1	0	1	1	1	0	0	0	0	2	7	5	0	1	0
End-products	butyrate	3-hydroxybutyryl-CoA dehydrogenase Hbd	EC:1.1.1.157	0	0	0	0	1	0	0	0	0	0	0	3	0	0	0	0	0	0	0	1	0	0	0	0	0	0	0	0	0	0	1	0	2	0	0	0	0	0	0	0	5	1	7	0	1	0
End-products	butyrate	enoyl-coA hydratase	EC:4.2.1.17	1	1	0	0	0	0	0	0	0	0	0	1	0	1	0	1	0	1	1	0	0	0	0	0	0	1	1	1	0	0	0	0	0	0	0	0	0	0	0	0	1	2	1	0	1	0
End-products	butyrate	butyryl-CoA dehydrogenase	EC:1.3.8.1	0	0	0	0	0	1	0	0	0	0	0	1	0	0	0	0	0	0	0	0	0	0	0	0	0	0	0	0	0	0	0	0	0	0	0	0	0	0	0	0	2	1	1	0	0	0
End-products	butyrate	phosphotransbutyrylase	EC:2.3.1.19	0	0	0	0	1	1	1	0	0	0	0	1	0	0	0	0	0	0	0	0	0	0	1	1	1	0	1	0	0	0	0	1	0	1	1	0	0	0	0	0	1	1	1	0	1	0
End-products	butyrate	butyrate kinase	EC:2.7.2.7	0	0	0	0	0	1	0	1	0	0	0	1	0	0	0	0	0	0	0	0	0	0	2	1	1	0	0	0	0	0	0	0	0	0	0	0	0	0	0	0	0	6	3	0	1	0
End-products	butyrate	acetoacetate:butyrate/acetate coenzyme A transferase (EC:2.8.3.9	EC:2.8.3.9	0	0	0	0	0	0	0	0	1	0	0	0	0	0	0	0	0	0	0	0	0	0	0	0	0	0	0	0	0	0	0	0	0	0	0	0	0	0	0	0	0	0	0	0	0	0
End-products	butyrate	acetoacetate decarboxylase	EC:4.1.1.4	0	0	0	0	0	0	0	0	0	0	0	0	0	0	0	0	0	0	0	0	0	0	0	0	0	0	0	0	0	0	0	0	0	0	0	0	0	0	0	0	0	0	0	0	0	0
End-products	butyrate	b-hydroxybutyryl co A dehydrogenase, crotonase and butyryl coA dehydrogenase	EC:1.1.1.157	0	0	0	0	0	0	0	0	0	0	0	0	0	0	0	0	0	0	0	0	0	0	0	0	0	0	0	0	0	0	0	0	0	0	0	0	0	0	0	0	0	0	0	0	0	0
End-products	butyrate	butyraldehyde dehydrogenase	EC:3.40.605.10	0	0	0	0	0	0	0	0	0	0	0	0	0	0	0	0	0	0	0	0	0	0	0	0	0	0	0	0	0	0	0	0	0	0	0	0	0	0	0	0	0	0	0	0	0	0
End-products	butanol	butanol dehydrogenase	EC:1.1.1.1	0	0	0	0	1	1	0	1	0	0	1	1	0	0	1	0	1	0	0	1	1	0	1	0	1	0	0	0	1	0	1	0	0	1	0	1	1	0	0	0	0	0	0	0	1	0
End-products	propionate	propionaldehyde dehydrogenase	EC:1.2.1.87	0	0	0	0	0	0	0	0	0	0	0	0	0	0	0	0	0	0	0	0	0	0	0	0	0	0	0	0	0	0	0	0	0	0	0	0	0	0	0	0	0	0	0	0	0	0
End-products	propionate	methylmalonyl coA decarboxylase	EC:4.1.1.41	0	0	0	0	0	0	0	0	0	0	0	1	0	0	0	0	0	0	0	0	0	0	0	0	0	0	0	0	0	0	0	0	0	1	0	2	0	0	0	0	0	0	0	1	0	1
End-products	hydrogen	hydrogenase	various	3	2	2	41	2	5	2	1	0	1	1	2	0	0	0	0	0	0	0	0	0	0	0	0	0	0	0	0	0	0	0	0	0	4	0	9	3	7	4	5	4	19	9	4	11	8
Energy generation	NADH dehydrogenase	NADH dehydrogenase	EC:1.6.5.3	12	6	4	0	8	8	6	3	2	4	5	14	9	0	0	12	12	10	3	4	3	16	11	10	13	3	3	3	2	3	3	1	0	3	24	3	0	3	3	3	0	8	7	2	0	1
Energy generation	rnf	rnf	EC:1.18.1.18	0	4	0	0	5	4	3	3	4	6	5	3	8	3	3	3	3	4	5	4	6	3	4	2	3	6	5	6	3	5	4	0	1	1	0	0	3	1	5	3	1	2	0	1	4	2
Energy generation	ech	ech	EC:1.12.7.2	0	0	0	0	0	0	0	0	0	0	0	0	0	0	0	0	0	0	0	0	0	0	0	0	0	0	0	0	0	0	0	0	0	0	0	0	0	0	0	0	0	0	0	0	6	0
Energy generation	cytochrome c oxidase	cytochrome c oxidase	EC:1.9.3.1	0	0	0	0	0	0	0	0	0	0	1	0	0	0	0	2	0	0	0	0	0	0	0	0	0	0	0	0	0	1	0	1	0	0	0	0	0	1	0	0	0	0	0	0	0	0
Energy generation	cytochrome c nitrate reductase	cytochrome c nitrate reductase	EC:1.9.6.1	0	0	0	0	0	0	0	0	0	0	0	0	0	0	0	0	0	0	0	0	0	0	0	0	1	0	0	0	0	0	0	0	0	0	0	0	0	0	0	0	0	0	0	0	0	0
Energy generation	cytochrome c nitrite reductase	cytochrome c nitrite reductase	EC:1.7.2.2	1	0	0	0	0	0	0	0	0	0	0	0	0	0	0	0	0	0	0	0	0	0	0	0	1	2	0	0	0	0	0	0	0	0	0	2	0	0	0	0	0	0	0	0	0	2
Energy generation	cytochrome c trimethylamine-N-oxide reductase	cytochrome c trimethylamine-N-oxide reductase	EC:1.7.2.3	0	0	0	0	0	0	0	0	0	0	0	0	0	0	0	0	0	0	0	0	0	0	0	0	0	0	0	0	0	0	0	0	0	0	0	0	0	0	0	0	0	4	4	0	0	0
Energy generation	cytochrome b1	cytochrome b1	EC:1.16.3.1	0	0	0	0	1	0	0	0	0	0	0	1	1	1	3	0	0	0	0	1	0	0	0	0	1	0	0	0	0	0	0	1	0	0	0	0	0	0	0	0	0	0	0	0	0	0
Energy generation	cytochrome d ubiquinol	cytochrome d ubiquinol		0	0	0	0	0	0	0	0	0	0	0	2	0	0	1	0	0	0	0	0	2	2	2	2	0	0	2	0	0	0	0	0	0	0	0	2	0	0	0	0	0	0	0	0	0	0
[truncated: 29 more columns]

## Sheet: Supplementary Table 5
Supp Table 5. Comparison of all PULs detected in MAGs with previously characterized PULs in isolates
Genome Bin	Bin ID	JGIscaffoldID	Expressed (1) Not Expressed (0)	Putative Substrate	GH families present, in order from SusCD	Substrates targeted by similar characterized PUL(s)	SusC PFAM	SusD PFAM	Total number of genes within PUL detected in metaproteomics	SusC or SusD detected in metaproteomics, with order of genes corresponding to direction	Unique peptides detected for each SusC, SusD gene within the PUL	Glycoside hydrolase or other genes detected in proteomics within the PUL	Number of unique peptides detected for each gene
Bacteroidales bin 8	BACT8	Ga0139412_1187	1	unknown	GH26	No similar PULs	PF07715	PF07980	1	SusC	2
Bacteroidales bin 8	BACT8	Ga0139412_1052	0	unknown	GH31	No similar PULs	PF07715	PF07980	0
Bacteroidales bin 8	BACT8	Ga0139412_1024	0	unknown	GH5	No similar PULs	PF07715	PF07980	0
Bacteroidales bin 8	BACT8	Ga0139412_1069	0	arabinan	SusE, GH53, GH53, GT2	GH53 pectic galactan (with GH2) (Martens et. al. 2011) BT4667-4673	PF00593	PF07980	0
Ca. Aleyska bin 24	BACT24	Ga0139393_159	0	xylan (arabinoxylan)	GH10, GH43, GH67, GH51, GH43, CE6	GH67+GH43+GH10 Wheat arabinoxylan, oat spelt xylan (Martens et. al, 2011), xylans (Rogowski et. al. 2015) BACOVA04385-04394. GH51+GH43+GH43 arabinan, pectic galactan (McNulty et. al. 2013) SusC/D pair 0835/6	PF13715	none	2	SusD	1	alpha L arabinofuranosidase	1
Ca. Aleyska bin 24	BACT24	Ga0139393_137	1	unknown	secreted protein with fasciclin repeats, secreted protein with fasciclin repeats		PF07715	PF07980	4	SusC	1	unknown function, unknown function, uncharacterized protein	6,1,1
Ca. Aleyska bin 24	BACT24	Ga0139393_106	1	unknown	GH43	No similar PULs characterized	PF07715	PF07980	4	SusCD, SusDC	2,1;1,3
Ca. Aleyska bin 30	BACT30	Ga0139396_152	1	peptides	dipeptidyl-peptidase III, peptidase C10	No similar PULs	PF07715	PF07980	1	SusC	4
Ca. Aleyska bin 30	BACT30	Ga0139396_106	0	peptides	peptidase C25 gingipain	No similar PULs	PF07715	PF07980	1	SusD	1	hypothetical	1
Ca. Aleyska bin 30	BACT30	Ga0139396_131	0	peptides	peptidase M24B	No similar PULs	PF13715	PF07980	0
Ca. Aleyska sp. bin 25	BACT25	Ga0139387_154	1	MLGs	GH3, GH67	No similar PULs characterized	PF07715	PF07980	2	SusCD	2,2
Ca. Aleyska sp. bin 25	BACT25	Ga0139387_154	1	MLGs	GH3, GH5	Galacto-, Glucomannan, Xyloglucan (with GH130+GH26) (McNulty et. al. 2013) SusC/D pair 1880/79	PF07715	PF07980	1	SusC	2
Ca. Aleyska sp. bin 25	BACT25	Ga0139387_157	0	peptides	peptidase M49, peptidase C10	No similar PULs	PF13715	PF14322	1	SusC	1
Ca. Aleyska sp. bin 25	BACT25	Ga0139387_134	0	starch / pectic galactan	GH53, GH13, GH97, SusE, GH13	GH13(alpha-amylase/cyclomaltodextrinase)+GH53 Amylopectin/ pectic galactan (with GH2) (McNulty et. al. 2013) SusC/D 1188/7. GH13+GH97 pullulan (McNulty et. al. 2013) SusC/D pair 2268/7	PF13715	PF07980	0
Ca. Hemicellulyticus bin F083	BACT083	Ga0139372_1031	1	arabinogalactan	GH43, GH2, GH53	GH2+GH53 Pectic galactan (Martens et. al. 2011) BT4667-4673	PF07715	PF14322	1	SusC	2
Denaliaceae bin 18	BACT18	Ga0139380_105	1	peptides	metalloprotease, peptidase C10	No similar PULs	PF13715	PF07980	1	SusC	2
Denaliaceae bin 18	BACT18	Ga0139380_102	0	xyloglucan	GH31, AXE, GH43, GH65, GH35, GH2	GH31+GH43+GH2 Xyloglucan (with GH105+GH130+GH115+GH63) (Martens 2011) BACOVA02640-02659	PF13715	PF07980	0
Denaliaceae bin 18	BACT18	Ga0139380_105	0	unknown	GH43	No similar PULs characterized	PF13715	PF07980	0
Hungataceae bin 22	BACT22	Ga0139398_168	1	unknown	secreted protein with fasciclin-like repeats, secreted protein with fasciclin-like repeats, secreted protein with fasciclin-like repeats, secreted protein with fasciclin-like repeats, SusCD		PF07715	PF07980	4	SusCD, SusCD	2,2,1,5
Hungataceae bin 22	BACT22	Ga0139398_160	0	MLGs	GH5, GH20	No similar PULs characterized	PF07715	PF07980	1	SusC	1
Hungataceae bin 22	BACT22	Ga0139398_128	1	unknown	susCD, rubrerythrin, glycine hydroxymethyltransferase, coA ligase, GH43	No similar PULs characterized	PF07715	PF12771	3	SusCD	1,2	glycine hydroxymethyltransferase	1
Hungataceae bin 22	BACT22	Ga0139398_162	1	unknown	peptidase, GH16	No similar PULs characterized	PF00593	PF07980	1	SusC	3
Hungataceae bin 22	BACT22	Ga0139398_151	1	alpha-mannan	GH92, GH2, GH2, beta lactamase, GH76, GH2, GH127, GH97	GH67+GH97+GH92+GH76 yeast alpha-mannan (with GH125) (Cuskin et. al. 2015) BT2620-2632. (Part 1/3)	PF07715	PF07980	1	SusC	2
Hungataceae bin 22	BACT22	Ga0139398_133	1	unknown	SusCD, lipoprotein, DUF4143, subtilase, lipocalin like protein		PF07715	PF07980	3	SusCD	17,6	hypothetical	1
Hungataceae bin 22	BACT22	Ga0139398_126	0	mannan	GH92	Mucin O-glycans (core 1 disaccharide) (Three GH92s) (Martens et. Al. 2008) BT3957-3965	PF07715	PF07980	1			GH92	1
Hungataceae bin 22	BACT22	Ga0139398_117	0	xylan	GH10, GH10, GH10, alpha rhamnosidase*	Wheat arabinoxylan, oat spelt xylan (with GH67 and GH43) (Martens et. al, 2011), xylans (Rogowski et. al. 2015) BACOVA04385-04394	PF07715	PF07980	0
Hungataceae bin 22	BACT22	Ga0139398_163	0	mannan oligos	GH92	Mucin O-glycans (core 1 disaccharide) (Three GH92s) (Martens et. Al. 2008) BT3957-3965	PF07715	PF07980	0
Hungataceae bin 22	BACT22	Ga0139398_165	0	mannan oligos	GH38, GH92, GH2	host glycans (unknown type, PMG phase 2) (with GH78+GH130+GH43) (Martens et. al. 2008) BT4069-4096	PF13715	PF07980	0
Marinilabilaceae bin 17	BACT17	Ga0139379_1148	1	Starch	GH13, SusE	No similar PULs characterized	PF00593	PF07980	2	SusDE	1,1
Marinilabilaceae bin 17	BACT17	Ga0139379_1146	0	unknown	GH30	No similar PULs characterized	PF13715	PF14322	1	SusC	1
Marinilabilaceae bin 17	BACT17	Ga0139379_1017	0	β-1,4 glucan	GH51, GH51, GH33, GH94	No similar PULs	PF13715	PF07980	2	SusC	1	alpha L arabinofuranosidase	1
Marinilabilaceae bin 17	BACT17	Ga0139379_1111	0	β-1,4 glucan	GH5, GH5, GH5	No similar PULs characterized	PF13715	PF07980	0			Unknown function	1
Marinilabilaceae bin 17	BACT17	Ga0139379_1111	0	β-1,4 glucan	GH5, GH5, GH5	No similar PULs characterized	PF13715	PF14322	1	SusC	1
Marinilabilaceae bin 17	BACT17	Ga0139379_1111	0	Fructan	GH32, GH32, fructokinase	Host/residual dietary glycans (unknown type) (Martens et. al. 2008), levan (Sonnenburg et. al. 2010) BT1754-1765 (Has three GH32 and fructokinase)	PF07715	PF07980	1	SusC	1
Marinilabilaceae bin 17	BACT17	Ga0139379_1065	0	xylan	GH10, GH88	No similar PULs	PF13715	PF07980	0
Marinilabilaceae bin 17	BACT17	Ga0139379_1028	0	unknown	GH127, alginate lyase*	No similar PULs	PF13715	PF14322	0
Marinilabilaceae bin 17	BACT17	Ga0139379_1130	0	Starch	GH97, GH13, CBM26	Starch (Martens et. al. 2008) BT3698-3705 (two GH13s), Pullulan (McNulty et. al. 2013) SusC/D pair 2066/7 (has two GH13s)	PF13715	PF14322	1	SusC	1
Marinilabilaceae bin 17	BACT17	Ga0139379_1097	0	unknown	GH30	No similar PULs characterized	PF13715	PF14322	0
Marinilabilaceae bin 17	BACT17	Ga0139379_1140	0	MLGs	GH16, GH5, GH3	GH16+GH3 B-glucan, glucomannan, laminarin (McNulty et. al. 2013) SusC/D pair 4099/100	PF13715	PF07980	1	SusC	1
Marinilabilaceae bin 17	BACT17	Ga0139379_1073	1	xylan	GH10, GH2, GH115, GH2, GH10, GH43	GH10+GH43+GH115 Xylans (with GH3+GH31+GH97+GH30) (Martens et. al. 2011) BACOVA03418-03450	PF07715	PF07980	1	SusC	3
Marinilabilaceae bin 17	BACT17	Ga0139379_1091	0	peptides	GT2, peptidase, phosphatase, shikimate kinase	No similar PULs	PF13715	PF14322	0
Marinilabilaceae bin 17	BACT17	Ga0139379_1017	0	unknown	GH94, BNR repeat, GH51, GH51, GH33, GH94	No similar PULs characterized	PF13715	PF14322	0			Ig-like domain group 3, cobalamin receptor, alpha L arabinofuranosidase, cellobiose phosphorylase	1,1,1,2
Marinilabilaceae bin 17	BACT17	Ga0139379_1076	0	xylan	GH10, GH43	Wheat arabinoxylan, oat spelt xylan (with GH67) (Martens et. al, 2011), xylans (Rogowski et. al. 2015) BACOVA04385-04394	PF07715	PF07980	0
Marinilabilaceae bin 17	BACT17	Ga0139379_1006	0	MLGs / xylan	GH16, CBM6, GH8	No similar PULs	PF13715	PF07980	0
Muribaculaceae bin 21	BACT21	Ga0139413_112	1	mannan (xyoglucan - missing enzymes)	GH2, GH26, CE7, GH36, cellobiose phosphorylase, AXE, SusCD, GH26, GH5, GH43, GH31	GH26+CE7+GH5 (with GH3+GH130) Galacto-+glucomannan + xyloglucan McNulty et. al. 2013) SusC/D pair 1880/79. GH43+GH31+GH2+GH5 Xyloglucan (with GH3+GH9) (Larsbrink et. al. 2014) BACOVA02644-02659	PF07715	PF07980	3	SusC	2	hypothetical, CE7	1,1
Muribaculaceae bin 21	BACT21	Ga0139413_102	1	unknown	GT1		PF07715	PF07980	3	SusCD	7,1	unknown function	2
Muribaculaceae bin 21	BACT21	Ga0139413_114	1	fructan	GH32, GH32	Levan (Sonnenburg et. al. 2010) BT1754-1765, Three GH32s	PF00593	PF07980	1	SusC	2
Muribaculaceae bin 21	BACT21	Ga0139413_116	1	pectin (starch, pectic galactan)	CBM26/GH13, GH53, GH13, GH13, GH77/CBM20	GH53+GH13 Amylopectin/ pectic galactan (with GH2) (McNulty et. al. 2013) SusC/D 1188/7	PF00593	PF07980	2	SusCD	2,1
Muribaculaceae bin 21	BACT21	Ga0139413_121	0	mucin	GH18, concanavalin	Mucin O-glycans (has three GH18s) (Martens et. al. 2008) BT1278-1285	PF07715	PF12741	0
Muribaculaceae bin 21	BACT21	Ga0139413_104	0	mucin	GH20	host glycans (unknown type, adult and suckling mouse) (Martens et. al. 2008) BT1617-1622	PF07715	PF12741	0
Muribaculaceae bin 21	BACT21	Ga0139413_114	0	MLGs	GH16, GH3	B-glucan, glucomannan, laminarin (McNulty et. al. 2013) SusC/D pair 4099/100	PF00593	PF07980	0
Paludibacteraceae bin 19	BACT19	Ga0139381_113	1	unknown	chitobiase, endopolygalacturonase (GH28)	No similar PULs characterized	PF13715	PF07980	1			Chitobiase	2
Paludibacteraceae bin 19	BACT19	Ga0139381_113	0	unknown	GH2	No similar PULs characterized	PF13715	PF07980	1	SusC	1
Paludibacteraceae bin 19	BACT19	Ga0139381_113	1	xylan	GH10, CE10	No similar PULs	PF13715	PF12771	1			unknown	15
Paludibacteraceae bin 19	BACT19	Ga0139381_101	0	MLGs	GH30, GH3	Barley beta glucan (Martens et. al. 2011) BACOVA00941-00946	PF07715	PF07980	0
Paludibacteraceae bin 19	BACT19	Ga0139381_109	0	xylan	GH31, CBM44/GH36	No similar PULs characterized	PF13715	PF07980	0
Paludibacteraceae bin 19	BACT19	Ga0139381_106	0	mucin	GH20	Host glycans (unknown type, adult and suckling mouse) (Martens et. al. 2008) BT1617-1622	PF13715	PF07980	0			uncharacterized	2
Paludibacteraceae bin 19	BACT19	Ga0139381_104	0	Arabinogalactan	GH43, GH16	Arabinogalactan, pectic galactan (McNulty et. al. 2013) (SusC/D pairs 1546/6 & 8/7)	PF13715	PF07980	0
Paludibacteraceae bin 19	BACT19	Ga0139381_104	0	xylan	GH30, GH2, metallophosphoesterase	GH30 xylanase+GH2 β-glucan (with GH88) (McNulty et. al. 2013) SusC/D pair 2369/70	PF07715	PF07980	0
Paludibacteraceae bin 19	BACT19	Ga0139381_107	0	mucin	GH88, PL8, PL8, Hyaluronate lyase	chondroitin sulfate, hyaluronan (dermatan sulfate) (Martens et. al. 2008) BT3324-3350	PF13715	PF07980	0
Paludibacteraceae bin 19	BACT19	Ga0139381_102	1	unknown	GT2, GT1	No similar PULs	PF13715	PF07980	2	SusCD	3
Paludibacteraceae bin 19	BACT19	Ga0139381_103	0	MLGs	GH16, GH16, GH16	beta-1,3-glucan laminarin (with GH3) (Kabisch et. al. 2014) Gramella forsetii ORF3419-3424	PF13715	PF07980	1	SusC	1
Paludibacteraceae bin 19	BACT19	Ga0139381_103	1	starch	GH13	No similar PULs characterized	PF13715	PF07980	3	SusCD	3		2
Paludibacteraceae bin 19	BACT19	Ga0139381_105	0	starch	GH97	No similar PULs	PF13715	PF07980	0
Paludibacteraceae bin 19	BACT19	Ga0139381_107	0	galactan	GH36, GH36, GH97	No similar PULs characterized	PF00593	PF07980	0
Paludibacteraceae bin 20	BACT20	Ga0139440_110	0	mannan	GH36, CB11, peptidase, GH5, GH26, GH3, GH26	GH36+GH26+GH26 galacto-/glucomannan (withGH130) (Martens et. al. 2011) BACOVA02087-02097	PF07715	PF07980
Prevotella sp. bin 26	BACT26	Ga0139394_126	0	peptides	peptidase C10	No similar PULs	PF13715	PF07980	0
Prevotella sp. bin 27	BACT27	Ga0139395_1035	0	peptides	peptidase T	No similar PULs	PF13715	PF12771	0
Prevotella sp. bin 28	BACT28	Ga0139388_145	1	unknown	unknown function, unknown function, unknown function, Txe/YoeB module toxin, unknown function, SusC, Fasciclin domain, SusC, SusD				4	SusCD, SusD	2,1,1	Fasciclin domain, unknown	1,1
Prevotella sp. bin 28	BACT28	Ga0139388_118	0	arabinan	GH43, GH88, GH3	No similar characterized PULs	PF13715	PF07980	1			GH3	1
Prevotella sp. bin 28	BACT28	Ga0139388_135	1	pectin/ rhamnogalacturonan	CE12, PL11, PL11, PL1	CE12+PL1+PL1 Pectins (with GH105+CE8) (Despres et. al. 2016) BXY31910-32010. Similar to CE and PLs of RGI (Martens et. al. 2011) BT4145-4183	PF13715	PF14322	3	SusCD	1,1	unknown function	8
Prevotella sp. bin 28	BACT28	Ga0139388_133	0	pectin	PL1, PL1, GH2, GH28	rhamnogalacturonan II (with GH43+GH78+GH105+GH95+GH127+GH106) (Martens2011) BT0977-BT1030. Pectins (with GH117+GH105+PL11) (Depres et. al. 2016) BXY32430-32730	PF13715	PF07980	0
Prevotella sp. bin 28	BACT28	Ga0139388_122	0	unknown	GH65	No similar PULs	PF00593	PF07980	0
Prevotella sp. bin 29	BACT29	Ga0139389_121	1	pectin	PL1, GH28	Galacturonic acid (with GH105+GH106) (McNulty et. al. 2013) SusC/D pair 1295/4	PF13715	PF07980	3	SusCD	10,5	hypothetical	2
Prevotella sp. bin 29	BACT29	Ga0139389_108	0	peptides	protease (hemagglutinin)*	No similar PULs	PF13715	PF07980	0
Prevotella sp. bin 29	BACT29	Ga0139389_101	0	unknown	collagenase, GT1, GT1, GT WbsX, GT2	No similar PULs	PF13715	PF12771	0
Prevotella sp. bin 31	BACT31	Ga0139397_123	1	unknown	GH32, 4-alpha-gluconotransferase, pullulanase, neopullulanase, cyclo-maltodextrinase, GT WbsX	No similar PULs characterized	PF07715	PF07980	2	SusCD	3,1
Prevotella sp. bin 31	BACT31	Ga0139397_144	0	arabinan (pectin)	GH2, CB9, CB9, CB9, GH43, GH127, GH127, GH92, GH20	GH43+GH127 arabinogalactan (with GH16+GH105) (Martens et. al. 2011) BT3674-3687. GH2+GH43+GH127 RGII (with GH78+GH28+PL1+GH105+GH106+GH95) (Martens et. al. 2011) BT0977-1030	PF00593	PF07980	1	SusC	1
Prevotella sp. bin 31	BACT31	Ga0139397_151	1	unknown	carbohydrate kinase, trehalase	No similar PULs	PF00593	PF07980	2	SusCD	2,1
Prevotella sp. bin 31	BACT31	Ga0139397_112	0	β-1,3/1,4 glucans	GH97	No similar PULs	PF13715	PF14322	0
Prevotella sp. bin 31	BACT31	Ga0139397_159	0	mannan	GH92, GH92, GH2, SusCD, GH2, GH92, GH38	GH92+GH92+GH92+GH2+GH38 host glycans (unknown type) (with GH130+GH78+GH43) (Martens et. al. 2008) BT4069-4096	PF07715	PF07980	0
Prevotella sp. bin 31	BACT31	Ga0139397_156	0	peptides	peptidase	No similar PULs	PF07715	PF14322	0
Prevotella sp. bin 32	BACT32	Ga0139390_150	1	mannan	GH5, GH26, GH5, SusCD, CE7, GH130	GH26+GH5+GH130 (mannosidase Galacto-, Glucomannan, Xyloglucan (with GH3) (McNulty et. al. 2013) SusC/D pair 1880/79	PF07715	PF07980	5	SusCD	8,7	hypothetical, uncharacterized, hypothetical	2,1,4
Prevotella sp. bin 32	BACT32	Ga0139390_116	1	Arabinan / pectic galactan	GH51, GH43, GH43, GH51, GH43	Arabinan+pectic galactan (McNulty et. al. 2013) SusC/D pair BWH0835/6	PF07715	PF07980	5	SusCD	12,4	GH43, hypothetical, hypothetical	4,2,2
Prevotella sp. bin 32	BACT32	Ga0139390_173	0	fructan (galacturonic acid)	PL1, GH28, GH32	PL1+GH28 Galacturonic acid (with GH105+GH106) (McNulty et. al. 2013) SusC/D pair 1295/4	PF07715	PF07980	1			polysaccharide lyase	1
Prevotella sp. bin 32	BACT32	Ga0139390_162	1	unknown	GH2, GH106, xylose isomerase, CE6, GH2	Rhamnogalacturonan I (with GH28+GH43+GH27+GH35+GH105+PL9+PL11+CE4)	PF07715	PF07980	4	SusCD	11,7	unknown function, lipoprotein	3,6
Prevotella sp. bin 32	BACT32	Ga0139390_162	1	β-1,4 glucan	GH94, GH5, GH5	No similar PULs	PF07715	PF07980	1			cellobiose phosphorylase	2
Prevotella sp. bin 32	BACT32	Ga0139390_165	1	mucin	CE14, GH130, GH92, GH92	GH130+GH92 (with GH18+GH20) mucin O-glycans (Martens et. al. 2008) BT1032-1053	PF13715	PF14322	3	SusCD	4,1	hypothetical	1
Prevotella sp. bin 32	BACT32	Ga0139390_169	1	unknown	PL1, GH65, GH3	PL1+GH3 N-acetyl-D-galactosamine (McNulty et. al. 2013) SusC/D pair 3851/2	PF07715	PF07980	3	SusCD	18,13	pectinesterase	1
Prevotella sp. bin 32	BACT32	Ga0139390_129	1	pectin	CE10, GH115, CE12, GH28, PL1/CBM32, CE12, CBM66, GH28	CE12+PL1+GH28 homogalcturonan (with GH105+CE8+GH3+GH43) (Martens et. al. 2011) BT4108-4124	PF13715	PF14322	8,19!!	SusCD, SusCD	11,7;12,1	unknowns, rhamnulokinase, arabinose isomerase	20,5,9,1,7,
Prevotella sp. bin 32	BACT32	Ga0139390_168	1	starch	GH13, GH13, GH97, CBM20/GH77	GH13+GH13+GH97 Pullulan (McNulty et. al. 2013) SusC/D pair 2268/7	PF07715	PF07980	3	SusCD	11,4q	SusB	1
Prevotella sp. bin 32	BACT32	Ga0139390_151	0	unknown	GH32, GH18, concanavalin	No similar PULs characterized	PF00593	PF12741	0
Prevotella sp. bin 33	BACT33	Ga0139391_1074	1	fructan	GH32, GH2, GH32	GH32+GH32 Levan (Sonnenburg et. al. 2010) BT1754-1765, Three GH32s	PF07715	PF07980	1	SusD	2
Prevotella sp. bin 33	BACT33	Ga0139391_1062	1	xylan	GH10	No similar PULs	PF07715	PF07980	3	SusCD	4,2	GH10	2
Prevotella sp. bin 33	BACT33	Ga0139391_1026	1	unknown	GH127, peptidase, lots of hypotheticals	No similar PULs characterized	PF07715	PF07980	2	SusCD	4,2
Prevotella sp. bin 33	BACT33	Ga0139391_1039	1	starch	GH3, GH57, GT1, GH133	No similar characterized PULs	PF07715	PF07980	2	SusCD	5,9
Prevotella sp. bin 33	BACT33	Ga0139391_1017	1	starch	GH13, GH13, GH97, GH77	GH13+GH13+GH97 Pullulan (McNulty et. al. 2013) SusC/D pair 2268/7	PF07715	PF07980	2	SusCD	5,2
Prevotella sp. bin 33	BACT33	Ga0139391_1031	1	unknown	oxidoreductase, rhamnose mutarotase, fucose permease, arabinose isomerase		PF07715	PF07980	2	SusCD	2,2
Prevotella sp. bin 33	BACT33	Ga0139391_1053	1	mannan	GH5, GH5, AXE, GH26	GH5+GH5+GH26 (mannosidase Galacto-, Glucomannan, Xyloglucan (with GH3+GH130+CE7) (McNulty et. al. 2013) SusC/D pair 1880/79	PF07715	PF07980	1	SusC	1
Prevotella sp. bin 33	BACT33	Ga0139391_1040	0	MLGs	GH20, GH16, GH3	GH16+GH20 host glycans (unknown type) (with GH29+GH2+GH18) (Martens et. al.2008) BT1623-1636. GH16+GH3 Arabinoxylan, B-glucan, glucomannan, laminarin (McNulty et. al. 2013) SusC/D pair 4099/100	PF07715	PF07980	1	SusC	2
Prevotella sp. bin 33	BACT33	Ga0139391_1100	0	alginate	PL7, PL6, CE10, PL17, PL1,	PL6+PL7+PL17 alginate (Kabisch et. al. 2014)	PF13715	PF14322	0
Prevotella sp. bin 33	BACT33	Ga0139391_1062	0	arabinan	GH2, GH53, GH43	GH2+GH53 pectic galactan (with GH13) (McNulty et. al. 2013) SusC/D pair 1188/7	PF13715	PF07980	0
Prevotella sp. bin 33	BACT33	Ga0139391_1068	0	xylan	GH10, GH43. GH43, GH43, GH43, AXE, GH5	GH43+GH10 Wheat arabinoxylan, oat spelt xylan (with GH67) (Martens et. al, 2011), xylans (Rogowski et. al. 2015) BACOVA04385-04394	PF07715	PF07980	0
Prevotella sp. bin 35	BACT35	Ga0196918_109	1	galactan (pectin)	GH127, GH43, GH97, GH127, alpha galactosidase	GH127+GH43 (with GH105) arabinogalactan [Martens2011] BT3674-3687. GH43+GH97 RGII (with GH29) (Martens et. al. 2011) BT3662-3672	PF00593	PF07980	4	SusCD	36,24	GH127, GH127	2,1
Prevotella sp. bin 35	BACT35	Ga0196918_109	1	arabinan	GH43, GH43, GH43	Arabinan+pectic galactan (with GH51) (McNulty et. al. 2013) SusC/D pair BWH0835/6	PF07715	PF07980	8	SusCD	21, 12	GH43	3
Prevotella sp. bin 35	BACT35	Ga0196918_109	1	arabinan	GH43, GH43, GH43	Arabinan+pectic galactan (with GH51) (McNulty et. al. 2013) SusC/D pair BWH0835/6	PF07715	PF07980	3	SusCD	21, 12	GH43	3
Prevotella sp. bin 35	BACT35	Ga0196918_152	1	xyloglucan	oxidoreductase, GH2, GH31, GH3, GH16, GH43	GH2+GH31+GH3+GH43 Xyloglucan (with GH5+GH9) (Larsbrink et. al. 2014) BACOVA 02644-02659	PF00593	PF07980	3	SusCD	16,9	GH31	5
Prevotella sp. bin 35	BACT35	Ga0196918_136	0	unknown	GH115, GH5, GH2	GH2+GH5 Xyloglucan (with GH31+GH43+GH9) (Larsbrink et. al. 2014) BACOVA 02644-02659	PF07715	PF07980	1	SusC	1
Prevotella sp. bin 35	BACT35	Ga0196918_122	1	fructan	GH32, GH32, fructokinase	Levan (Sonnenburg et. al. 2010) BT1754-1765, Three GH32s	PF07715	PF07980	5	SusCD	13,7	GH32, fructokinase, hypothetical	2,2,4
Prevotella sp. bin 35	BACT35	Ga0196918_150	1	peptides	peptidase C10, peptidase M6	No similar PULs	PF07715	PF12741	2	SusCD	23,9
Prevotella sp. bin 35	BACT35	Ga0196918_117	1	xylan	CB6, GH3, GH65, GH10, GH10, GH10, GH115	GH3+GH10+GH115 Xylans (with GH31+GH97+GH98+GH30GH43+GH115+CE6/1+GH95) (Martens et. al. 2011) BACOVA03418-03450	PF07715	PF07980	5	SusCD	5,5,	GH43, GH10, GH10	2,2,4
Prevotella sp. bin 35	BACT35	Ga0196918_154	1	unknown	GH57, GT1, amylo-alpha-1,6-glucosidase	No characterized PUL with GH57	PF07715	PF07980	5	SusCD	1,1	GH57, GT1, amylo-alpha-1,6-glucosidase	3,4,8
Prevotella sp. bin 35	BACT35	Ga0196918_131	0	unknown	GH3, enterochelin esterase*		PF07715	PF07980	0
RC9 sp. bin 10	BACT10	Ga0139359_127	0	pectin	PL1, GH105, CE8/CE12, GH28	Homogalacturonan (Martens et. al. 2011) enes BT4108-4124, has three PL1	PF07715	PF07980	1	SusCD	3,1
RC9 sp. bin 10	BACT10	Ga0139359_118	0	unknown	Glycerophosphoryl diester phosphodiesterase*, oxidoreductase family, endonuclease*, endonuclease*		PF07715	PF07980	0
RC9 sp. bin 10	BACT10	Ga0139359_101	0	unknown	GH88	No similar PULs	PF07715	PF07980	0
RC9 sp. bin 10	BACT10	Ga0139359_106	0	unknown	N-acetylglucosamine 6-phosphate deacetylase*	No similar PULs	PF07715	PF07980	0
RC9 sp. bin 10	BACT10	Ga0139359_110	0	mucin	sialic acid lyase*, sialidase*	Based on CAZymes	PF07715	PF07980	0
RC9 sp. bin 10	BACT10	Ga0139359_119	0	unknown	FAD dependent oxidoreductase	No similar PULs	PF13715	PF07980	1	SusC	1
RC9 sp. bin 10	BACT10	Ga0139359_132	1	unknown	metal dependent hydrolase	No similar PULs	PF13715	PF07980	1	SusC	2
RC9 sp. bin 10	BACT10	Ga0139359_107	1	starch	GH13, GH13, GH97	Pullulan (McNulty et. al. 2013) SusC/D pair 2268/7	PF07715	PF07980	1	SusC	2
RC9 sp. bin 10	BACT10	Ga0139359_102	1	peptides	peptidase C69	No similar PULs	PF13715	PF14322	1	SusC	6
RC9 sp. bin 11	BACT11	Ga0139360_125	0	unknown	GH36, CB9	No similar PULs characterized	PF07715	PF07980	0
RC9 sp. bin 11	BACT11	Ga0139360_102	0	mucin	GH92, concanivalin, GH18, GH3, GH92, GH2	GH18+GH92 high mannose mammalian N-glycan (Cuskin et. al. 2015), O-GLYCAN (Martens et. al. 2008), BT3983-BT3994,	PF07715	PF12771	0
RC9 sp. bin 11	BACT11	Ga0139360_103	0	MLGs, xylan	GH16, GH30	No similar PULs	PF07715	PF07980	0
RC9 sp. bin 11	BACT11	Ga0139360_126	0	mucin	GH18, GH18, GH18,	Mucin O-glycans (Martens et. al. 2008) BT1278-1285	PF07715	PF07980	0
RC9 sp. bin 11	BACT11	Ga0139360_116	0	unknown	ADP-ribosylglycohydrolase*, ADP-ribosylglycohydrolase*, ADP-ribosylglycohydrolase*	No similar PULs	PF00593	PF07980	0
RC9 sp. bin 11	BACT11	Ga0139360_128	0	fructan	GH32, GH32	Levan (Sonnenburg et. al. 2010) BT1754-1765, Three GH32s	PF07715	PF07980	0
RC9 sp. bin 11	BACT11	Ga0139360_104	0	pectin, xylan, mucin	GH2, GH43,GH2, GH92, GH31, GH95, GH99, GH43, GH99	GH95+GH31+GH43 Xylans (with GH3+GH97+GH10+GH98+GH115+GH30 (Martens et. al. 2011) BACOVA03418-03450. GH43+GH2+GH92 host glycans (with GH38+GH78+GH130) Martens et. al. 2011) BT4069-4096	PF07715	PF07980	0
RC9 sp. bin 11	BACT11	Ga0139360_105	0	mannan	GH26, GH26, GH5, CE6, CE10, GH13	GH26+GH5 Galacto-, Glucomannan (McNulty et. al. 2013) SusC/D pair 1880/79	PF07715	PF07980	0
RC9 sp. bin 11	BACT11	Ga0139360_108	0	mucin	sialidase*, sialic acid lyase*	Based on CAZymes	PF07715	PF07980	0
RC9 sp. bin 11	BACT11	Ga0139360_117	0	pectin	PL1, GH105,PL10/CE12, CE8, GH28	Homogalacturonan (Martens et. al. 2011) BT4108-4124, has three PL1	PF07715	PF07980	1	SusC	1
RC9 sp. bin 11	BACT11	Ga0139360_123	1	starch (pectic galactan)	GH13/CBM58, GH53, GH2, GH13, GH13	Amylopectin/ pectic galactan (McNulty et. al. 2013) SusC/D pair 1188/7	PF07715	PF07980	1	SusC	2
RC9 sp. bin 11	BACT11	Ga0139360_103	0	xylan	GH10, GH10, GH67, GH43, GH43, GH5, GH26	Wheat arabinoxylan, oat spelt xylan (Martens et. al, 2011), xylans (Rogowski et. al. 2015) BACOVA04385-04394, No GH5 or GH26 -> mannan?	PF07715	PF07980	1	SusD2	1
RC9 sp. bin 11	BACT11	Ga0139360_107	0	unknown	GH3, GT84,CBM40	No similar PULs characterized	PF07715	PF07980	1	SusC	1
RC9 sp. bin 11	BACT11	Ga0139360_101	0	unknown	FAD dependent oxidoreductase*, GH3, fumarate hydratase*	No similar PULs characterized	PF13715	PF14322	1			fumarate hydratase	1
RC9 sp. bin 11	BACT11	Ga0139360_110	0	starch	CBM26, GH13, GH97, GT4	Pullulan (McNulty et. al. 2013) SusC/D pair 2268/7	PF13715	PF07980	1	SusC	1
RC9 sp. bin 13	BACT13	Ga0196917_1042	0	pectin	GH92, GH28, GH33, GH130	GH92+GH28+GH33 Pectins (with GH95+GH78+GH43+PL1) Despres 2016 BXY06320-BXY06540	PF00593	PF12741	0
RC9 sp. bin 13	BACT13	Ga0196917_1155	0	B-(1,4) glucan	GH5, GH5, GH9	No similar PULs	PF07715	PF07980	0
RC9 sp. bin 13	BACT13	Ga0196917_1077	0	mannan	GH92, GH2	No similar PULs characterized	PF07715	PF07980	0
RC9 sp. bin 13	BACT13	Ga0196917_1078	0	xyloglucan	xylosidase*, GH43, GH31, GH92, GH43, GH2	GH43+GH31+GH2 Xyloglucan (with GH3+GH9+GH5) (Larsbrink et. al. 2014) BACOVA02640-02659	PF07715	PF07980	0
RC9 sp. bin 13	BACT13	Ga0196917_1166	0	unknown	concanavalin, peptidase S8, concanavalin, GH20	GH20 host glycans (unknown type, adult and suckling mouse) (Martens et. al. 2008) BT1617-1622	PF07715	PF07980	0
RC9 sp. bin 13	BACT13	Ga0196917_1059	1	Arabinan / pectic galactan	GH43, GH51, GH43, GH51, CBM22	Arabinan+pectic galactan (McNulty et. al. 2013) SusC/D pair BWH0835/6	PF07715	PF07980	3	SusCD	5,2	alpha L arabinofuranosidase	1
RC9 sp. bin 13	BACT13	Ga0196917_1137	1	MLGs (xylan)	GH3, GH16	Arabinoxylan, B-glucan, glucomannan, laminarin (McNulty et. al. 2013) SusC/D pair 4099/100	PF00593	PF07980	1	SusC	3
RC9 sp. bin 13	BACT13	Ga0196917_1171	1	pectin	GH43, GH28, CE8/CE12, GH105, PL1	Homogalacturonan (with GH3) (Martens et. al. 2011) BACOVA04900-04931	PF00593	PF07980	2	SusD, SusC	1, 12
RC9 sp. bin 13	BACT13	Ga0196917_1066	0	unknown	GH3	No similar PULs	PF07715	PF07980	2	SusCD	1,1
RC9 sp. bin 13	BACT13	Ga0196917_1012	0	mannan	GH26, GH5, GH130, GH130, GH26, GH5, GH26, CBM72, CBM11 GH5	Galacto-+glucomannan + xyloglucan (with GH3) (McNulty et. al. 2013) SusC/D pair 1880/79	PF07715	PF07980	1	SusC	1	glycosidase	1
RC9 sp. bin 13	BACT13	Ga0196917_1035	0	unknown	alpha galactosidase*, peptidase	No similar PULs	PF07715	PF07980	1	SusC	1
RC9 sp. bin 15	BACT15	Ga0139363_1067	0	pectin	CE1, CE10, CBM48/CE1, GH3, GH35, GH78	No similar PULs characterized	PF07715	PF07980	0
RC9 sp. bin 15	BACT15	Ga0139363_1069	0	unknown	CBM48/CE1, CBM48/CE1, GH3, CE1, CBM48/CE1, GH2, GH32	GH32 only associated w GH91 in characterized, then homogalacturonan (Martens et. al. 2011) BACOVA04496-04507	PF07715	PF07980	0
RC9 sp. bin 15	BACT15	Ga0139363_1039	0	xylans	peptidase*, GH3, sialate O-acetylesterase*, GH30, GH2, GH97, GH31,	GH3+GH30+GH31+GH97 Xylans (with GH43+GH10+GH115+CE6/1+GH95) (Martens et. al. 2011) BACOVA03418-03450	PF07715	PF07980	0
RC9 sp. bin 15	BACT15	Ga0139363_1015	0	unknown	GT1, GH43	No similar PULs characterized	PF07715	PF07980	0
RC9 sp. bin 15	BACT15	Ga0139363_1014	0	peptides	peptidase M50*, membrane peptidase M23*, peptide deformylase*, peptidase M23*, peptidase M49*	No similar PULs	PF07715	PF12771	0
RC9 sp. bin 15	BACT15	Ga0139363_1097	0	starch / pectin	CBM26, GH13, GH13, GH31, GH127, GH13, GH92	No similar PULs	PF07715	PF07980	0
RC9 sp. bin 15	BACT15	Ga0139363_1039	1	arabinan	CE6/CBM48, xylulokinase, arabinose isomerase, araD, GH97	CE6+GH97 complex xylans (with GH43+GH3+GH31+GH10+GH30+GH115+GH95) (Rogowski et. al. 2015) BACOVA03417-03450	PF07715	PF07980	2	SusC	2	araD	1
RC9 sp. bin 15	BACT15	Ga0139363_1001	0	pectic galactan (starch)	GH13, GH53, GH13, GH13	Amylopectin/ pectic galactan (with GH2) (McNulty et. al. 2013) SusC/D 1188/7	PF07715	PF14322	1	SusD	1
RC9 sp. bin 15	BACT15	Ga0139363_1023	0	pectin	GH43, GH28,CE8/CE12, GH105, PL1	Homogalacturonan (with GH3) (Martens et. al. 2011) BACOVA04900-04931	PF07715	PF07980	1	SusC	1
RC9 sp. bin 15	BACT15	Ga0139363_1046	0	arabinan/arabinogalactan	GH127, GH51/CBM22, GH43, GH43, GH51	GH51+GH43 Arabinan+pectic galactan (McNulty et. al. 2013) SusC/D pair 0835/6. GH127+GH43 Arabinogalactan (with GH105+GH16) (Martens et. al. 2011) BT3674-3687	PF07715	PF07980	1	SusC	1
RC9 sp. bin 15	BACT15	Ga0139363_1084	1	MLGs from B-1,4-glucan	GH30, GH3, GH16	GH16+GH3 B-glucan, glucomannan, laminarin (McNulty et. al. 2013) SusC/D pair 4099/100. GH30+GH3 Barley beta glucan (Martens et. al. 2011) BACOVA00941-00946	PF07715	PF07980	2	SusCD	3,1
RC9 sp. bin 15	BACT15	Ga0139363_1069	1	xylan	CBM48/CE1, CE1, GH3, CBM48/CE1, CBM48/CE1, CBM48/CE1,PL22	Based on CAZymes	PF07715	PF07980	1	SusCD	3,3
RC9 sp. bin 15	BACT15	Ga0139363_1077	1	peptides	subtilisin-like serine protease*, peptidase S8* and S53*	No similar PULs	PF07715	PF07980	2	SusC, SusC	10,2
RC9 sp. bin 3	BACT3	Ga0139364_128	0	pectin	GH106, GH78, GH28, GH28, GH31, GH92, GH28, CE6, CBM32	GH106+GH78+GH28 RGII (with GH43+PL1+GH105+GH95+GH2) (Martens et. al. 2011) BT0977-1030	PF07715	PF07980	0
RC9 sp. bin 3	BACT3	Ga0139364_127	0	unknown	GH2	No similar PULs characterized	PF07715	PF07980	0
RC9 sp. bin 3	BACT3	Ga0139364_155	0	pectin	GH28, GH31	No similar PULs characterized	PF07715	PF07980	0
RC9 sp. bin 3	BACT3	Ga0139364_112	0	mucin	GH18, GH18, GH20, N-acetylglucosamine-6-phosphate deacetylase	mucin O-glycans (with GH92+GH130) BT1032-1053	PF07715	PF07980	0
RC9 sp. bin 3	BACT3	Ga0139364_153	0	pectin	GH127, GH2, GH20, GH105	GH127+GH2+GH105 RGII (with GH43+GH78+GH28+GH33+GH95+GH106) (Martens et. al. 2011) BT0977-1030	PF07715	PF07980	0
RC9 sp. bin 3	BACT3	Ga0139364_153	0	unknown	GH2	No similar PULs characterized	PF07715	PF07980	0
RC9 sp. bin 3	BACT3	Ga0139364_114	0	unknown	GH18, GH78	No similar PULs characterized	PF13715	PF12771	0
RC9 sp. bin 3	BACT3	Ga0139364_127	0	unknown	GH2	No similar PULs characterized	PF07715	PF07980	0
RC9 sp. bin 3	BACT3	Ga0139364_155	0	pectin	GH28, GH3, GH2, GH5, peptidoglycan-binding lysin	GH2+GH3+GH5 Xyloglucan (with GH31+GH9+GH43) (Martens et. al. 2011) BACOVA02640-02659	PF13715	PF07980	0
RC9 sp. bin 3	BACT3	Ga0139364_148	0	unknown	GH78 (alpha rhamnosidase)	No similar PULs characterized	PF13715	PF14322	0
RC9 sp. bin 3	BACT3	Ga0139364_136	0	unknown	metal dependent hydrolase, oxidoreductase, putative hydrolase	No similar PULs	PF07715	PF07980	0
RC9 sp. bin 3	BACT3	Ga0139364_158	1	MLGs (mucin)	GH16, GH27, GH99, GH109	No similar characterized PULs	PF07715	PF07980	1	SusC	2
RC9 sp. bin 4	BACT4	Ga0139365_181	1	peptides	oxidoreductase*, peptidase families S8 and S53*	No similar PULs	PF07715	PF07980	1	SusC	3
RC9 sp. bin 4	BACT4	Ga0139365_112	0	chitin	GH18, concanavalin, GH18, GH18	Mucin O-glycans (Martens et. al. 2008) BT1278-1285	PF07715	PF12741	0
RC9 sp. bin 4	BACT4	Ga0139365_158	0	mucin	GH20	GH20 host glycans (unknown type, adult and suckling mouse) (Martens et. al. 2008) BT1617-1622	PF07715	PF07980	0
RC9 sp. bin 4	BACT4	Ga0139365_143	0	starch	GH13, GH13, GH13	alpha-1,4-glucan (with GH65) (Kabisch et. al. 2014) G. forsetii ORF2110-2122. Pullulan (with GH97) (McNulty et. al. 2013) SusC/D pair 2268/7	PF07715	PF07980	0
RC9 sp. bin 4	BACT4	Ga0139365_186	0	pectin	GH43, GH28, CE8/CE12, GH88, PL1	GH43+GH28+CE8/CE12+PL1 homogalacturonan (with GH105+GH3) (Martens et. al.) BACOVA04900-04931	PF07715	PF07980	0
RC9 sp. bin 4	BACT4	Ga0139365_130	0	peptides	peptidase C39*	No similar PULs	PF07715	PF07980	0
RC9 sp. bin 9	BACT9	Ga0139366_1052	0	unknown	GH5, CE10	No similar PULs	PF07715	PF07980	0
RC9 sp. bin 9	BACT9	Ga0139366_1093	0	unknown	GH10	No similar PULs	PF07715	PF07980	0
Rikenellaceae bin 7	BACT7	Ga0139367_1007	1	unknown	GH2	No similar PULs characterized	PF00593	PF07980	2	SusCD	4,1
Rikenellaceae bin 7	BACT7	Ga0139367_1042	0	unknown	CB9, glycosidase like protein*	No similar PULs	PF07715	PF07980	2	SusC	1	CB9	1
UCG-003 sp. bin 36	BACT36	Ga0139383_135	0	unknown	CBM26, GH13, CE9, GH20, CBM61	No similar PULs	PF13715	PF07980	0
UCG-003 sp. bin 36	BACT36	Ga0139383_152	0	unknown	GH32, GH43	No similar PULs	PF07715	PF07980	0
UCG-003 sp. bin 36	BACT36	Ga0139383_159	0	peptides	aminopeptidase, M20 peptidase	No similar PULs	PF00593	PF07980	0
UCG-003 sp. bin 36	BACT36	Ga0139383_136	0	peptides	peptidase, fasciclin domain	No similar PULs	PF07715	PF07980	0
UCG-003 sp. bin 36	BACT36	Ga0139383_133	0	xylan	GT9, GH10, beta-xylanase	arabinoxylan, xylan GH10+GH10+GH5(endoxylanase)+GH95+GH8 SusC/D pair 4044/5/6/7	PF13715	PF07980	0
UCG-003 sp. bin 38	BACT38	Ga0139384_122	0	pullulan / amylopectin/pectic galactan	GH53, GH13	Amylopectin/ pectic galactan (with GH2) (McNulty et. al. 2013) SusC/D 1188/7	PF13715	PF07980	0
UCG-003 sp. bin 38	BACT38	Ga0139384_135	0	unknown	GH3	No similar PULs	PF07715	PF07980	0
UCG-003 sp. bin 38	BACT38	Ga0139384_155	0	unknown	GH2	No similar PULs characterized	PF13715	PF14322	0
UCG-003 sp. bin 38	BACT38	Ga0139384_140	0	unknown	metalloprotease*	No similar PULs	PF13715	PF14322	0
UCG-003 sp. bin 39	BACT39	Ga0139385_159	1	B-(1,4) glucan (xyloglucan, missing enzymes)	GH3, GH5, CE10, GH2, GH2, PL11, CE1	GH3+GH5+GH2 Xyloglucan (with GH43+GH31+GH9) (Martens et. al. 2011) BACOVA02640-02659	PF07715	PF07980	3	SusCD	1,1	hypotherical	5
UCG-003 sp. bin 39	BACT39	Ga0139385_151	0	xylan	GH10, CBM4	No similar PULs	PF13715	PF07980	1			endo xylanase	1
UCG-003 sp. bin 39	BACT39	Ga0139385_144	1	unknown	protease, GH43, protease, GH32	No similar PULs characterized	PF13715	PF07980	1			hypothetical	3
UCG-003 sp. bin 39	BACT39	Ga0139385_150	1	peptides	peptidase M1*3, collagenase*, fasciclin protein*	No similar PULs	PF13715	PF07980	5	SusCD, SusCD	4,2;3,1	surface protein	1
UCG-003 sp. bin 39	BACT39	Ga0139385_155	1	peptides	peptidase C10*, peptidase C10*, beta lactamase*	No similar PULs	PF13715	PF14322	3	SusCD	18, 5	hypothetical	4
UCG-003 sp. bin 39	BACT39	Ga0139385_142	1	unknown	GT19, GH43	No similar PULs characterized	PF13715	PF07980	2	SusCD	4,5

## Sheet: Supplementary Table 6
Supp. Table 6. Full scaffold and annotation of all viral contigs detected in metaproteomics
Metagenome_scaffold_gene	Size Fraction	Treatment	Scaffold number	Gene Number	Unique Peptides detected in proteomics	Wrighton Lab confidence score	Annotation
F02_w_scaffold_147_1	F02	w	147	1	#N/A	F	Unknown Function
F02_w_scaffold_147_2	F02	w	147	2	#N/A	F	Unknown Function
F02_w_scaffold_147_3	F02	w	147	3	#N/A	F	Unknown Function
F02_w_scaffold_147_4	F02	w	147	4	#N/A	F	Unknown Function
F02_w_scaffold_147_5	F02	w	147	5	#N/A	F	Unknown Function
F02_w_scaffold_147_6	F02	w	147	6	#N/A	F	Unknown Function
F02_w_scaffold_147_7	F02	w	147	7	#N/A	F	Unknown Function
F02_w_scaffold_147_8	F02	w	147	8	#N/A	F	Unknown Function
F02_w_scaffold_147_9	F02	w	147	9	#N/A	F	Unknown Function
F02_w_scaffold_147_10	F02	w	147	10	#N/A	E	IPRSCAN:KTSC domain(db=Pfam db_id=PF13619 evalue=2.9e-06 interpro_id=IPR999999 interpro_description=KTSC domain)
F02_w_scaffold_147_11	F02	w	147	11	#N/A	F	Unknown Function
F02_w_scaffold_147_12	F02	w	147	12	#N/A	F	Unknown Function
F02_w_scaffold_147_13	F02	w	147	13	#N/A	F	Unknown Function
F02_w_scaffold_147_14	F02	w	147	14	#N/A	F	Unknown Function
F02_w_scaffold_147_15	F02	w	147	15	#N/A	F	Unknown Function
F02_w_scaffold_147_16	F02	w	147	16	#N/A	C	BLAST:hypothetical protein(db=KEGG evalue=9.5e-14 bit_score=82.4 identity=36.9)	BLAST:Uncharacterized protein n=1 Tax=Butyricicoccus pullicaecorum 1.2 RepID=R8W1B6_9CLOT(db=UNIREF evalue=1.5e-17 bit_score=95.9 identity=45.3)	IPRSCAN:3D domain(db=Pfam db_id=PF06725 evalue=8.3e-19 interpro_id=IPR999999 interpro_description=3D domain)
F02_w_scaffold_147_17	F02	w	147	17	#N/A	F	Unknown Function
F02_w_scaffold_147_18	F02	w	147	18	#N/A	F	Unknown Function
F02_w_scaffold_147_19	F02	w	147	19	#N/A	F	Unknown Function
F02_w_scaffold_147_20	F02	w	147	20	#N/A	E	IPRSCAN:Calcineurin-like phosphoesterase(db=Pfam db_id=PF00149 evalue=9e-07 interpro_id=IPR999999 interpro_description=Calcineurin-like phosphoesterase)
F02_w_scaffold_147_21	F02	w	147	21	#N/A	F	Unknown Function
F02_w_scaffold_147_22	F02	w	147	22	#N/A	F	Unknown Function
F02_w_scaffold_147_23	F02	w	147	23	#N/A	F	Unknown Function
F02_w_scaffold_147_24	F02	w	147	24	#N/A	F	Unknown Function
F02_w_scaffold_147_25	F02	w	147	25	#N/A	F	Unknown Function
F02_w_scaffold_147_26	F02	w	147	26	#N/A	F	Unknown Function
F02_w_scaffold_147_27	F02	w	147	27	#N/A	F	Unknown Function
F02_w_scaffold_147_28	F02	w	147	28	#N/A	F	Unknown Function
F02_w_scaffold_147_29	F02	w	147	29	#N/A	F	Unknown Function
F02_w_scaffold_147_30	F02	w	147	30	#N/A	F	Unknown Function
F02_w_scaffold_147_31	F02	w	147	31	#N/A	C	BLAST:hypothetical protein(db=KEGG evalue=2.9e-38 bit_score=164.9 identity=38.7)	BLAST:hypothetical protein n=1 Tax=candidate division TM7 single-cell isolate TM7c RepID=UPI00016B233F(db=UNIREF evalue=3.6e-39 bit_score=168.7 identity=37.1)	IPRSCAN:AAA domain (dynein-related subfamily)(db=Pfam db_id=PF07728 evalue=3e-15 interpro_id=IPR999999 interpro_description=AAA domain (dynein-related subfamily))
F02_w_scaffold_147_32	F02	w	147	32	#N/A	F	Unknown Function
F02_w_scaffold_147_33	F02	w	147	33	#N/A	F	Unknown Function
F02_w_scaffold_147_34	F02	w	147	34	#N/A	C	BLAST:ATP-dependent DNA ligase (EC:6.5.1.1); K01971 DNA ligase (ATP) [EC:6.5.1.1](db=KEGG evalue=6e-21 bit_score=107.8 identity=28.5)	BLAST:ligase n=1 Tax=Lactobacillus reuteri RepID=UPI000316E1CB(db=UNIREF evalue=1.3e-34 bit_score=154.1 identity=28.9)	IPRSCAN:ATP dependent DNA ligase domain(db=Pfam db_id=PF01068 evalue=1.2e-12 interpro_id=IPR999999 interpro_description=ATP dependent DNA ligase domain)	IPRSCAN:DNA ligase OB-like domain(db=Pfam db_id=PF14743 evalue=1e-11 interpro_id=IPR999999 interpro_description=DNA ligase OB-like domain)
F02_w_scaffold_147_35	F02	w	147	35	#N/A	F	Unknown Function
F02_w_scaffold_147_36	F02	w	147	36	#N/A	F	Unknown Function
F02_w_scaffold_147_37	F02	w	147	37	#N/A	F	Unknown Function
F02_w_scaffold_147_38	F02	w	147	38	#N/A	F	Unknown Function
F02_w_scaffold_147_39	F02	w	147	39	#N/A	F	Unknown Function
F02_w_scaffold_147_40	F02	w	147	40	#N/A	F	Unknown Function
F02_w_scaffold_147_41	F02	w	147	41	#N/A	F	Unknown Function
F02_w_scaffold_147_42	F02	w	147	42	#N/A	F	Unknown Function
F02_w_scaffold_147_43	F02	w	147	43	#N/A	F	Unknown Function
F02_w_scaffold_147_44	F02	w	147	44	#N/A	F	Unknown Function
F02_w_scaffold_147_45	F02	w	147	45	#N/A	F	Unknown Function
F02_w_scaffold_147_46	F02	w	147	46	#N/A	D	BLAST:hypothetical protein n=1 Tax=Pseudomonas stutzeri RepID=UPI0002FEA32C(db=UNIREF evalue=4.9e-48 bit_score=199.1 identity=30.7)
F02_w_scaffold_147_47	F02	w	147	47	#N/A	F	Unknown Function
F02_w_scaffold_147_48	F02	w	147	48	#N/A	F	Unknown Function
F02_w_scaffold_147_49	F02	w	147	49	#N/A	C	BLAST:Transcriptional activator, adenine-specific DNA methyltransferase (EC:2.1.1.72)(db=KEGG evalue=4.2e-43 bit_score=180.3 identity=49.2)	BLAST:Transcriptional activator, adenine-specific DNA methyltransferase n=9 Tax=Bacteria RepID=D4L4K5_9FIRM(db=UNIREF evalue=7.5e-43 bit_score=180.3 identity=49.2)	IPRSCAN:MT-A70(db=Pfam db_id=PF05063 evalue=9.1e-33 interpro_id=IPR999999 interpro_description=MT-A70)
F02_w_scaffold_147_50	F02	w	147	50	#N/A	C	BLAST:hypothetical protein(db=KEGG evalue=1.7e-10 bit_score=71.6 identity=34.4)	BLAST:Uncharacterized protein n=1 Tax=Magnetospirillum gryphiswaldense MSR-1 v2 RepID=V6F736_9PROT(db=UNIREF evalue=8e-11 bit_score=73.6 identity=32.7)
F02_w_scaffold_147_51	F02	w	147	51	#N/A	C	BLAST:DNA methylase N-4/N-6 domain protein(db=KEGG evalue=4.3e-37 bit_score=160.6 identity=41.2)	BLAST:hypothetical protein n=1 Tax=Moraxella boevrei RepID=UPI00037BA1CB(db=UNIREF evalue=2.8e-39 bit_score=168.7 identity=38.5)	IPRSCAN:DNA methylase(db=Pfam db_id=PF01555 evalue=9.8e-10 interpro_id=IPR999999 interpro_description=DNA methylase)	IPRSCAN:DNA methylase(db=Pfam db_id=PF01555 evalue=7.4e-21 interpro_id=IPR999999 interpro_description=DNA methylase)
F02_w_scaffold_147_52	F02	w	147	52	#N/A	E	IPRSCAN:Glutaredoxin(db=Pfam db_id=PF00462 evalue=3.1e-06 interpro_id=IPR999999 interpro_description=Glutaredoxin)
F02_w_scaffold_147_53	F02	w	147	53	#N/A	C	BLAST:hypothetical protein(db=KEGG evalue=3.2e-11 bit_score=74.3 identity=35.4)	BLAST:Putative uncharacterized protein n=1 Tax=Lactobacillus phage phiadh RepID=Q9T1I0_9CAUD(db=UNIREF evalue=9.4e-14 bit_score=83.6 identity=32.0)
F02_w_scaffold_147_54	F02	w	147	54	#N/A	C	BLAST:deoxyuridine 5'-triphosphate nucleotidohydrolase (EC:3.6.1.23)(db=KEGG evalue=4e-28 bit_score=130.2 identity=43.4)	BLAST:Deoxyuridine 5'-triphosphate nucleotidohydrolase n=1 Tax=Subdoligranulum sp. CAG:314 RepID=R7K728_9FIRM(db=UNIREF evalue=1.8e-28 bit_score=132.1 identity=46.1)	IPRSCAN:dUTPase(db=Pfam db_id=PF00692 evalue=8.1e-24 interpro_id=IPR999999 interpro_description=dUTPase)
F02_w_scaffold_147_55	F02	w	147	55	#N/A	C	BLAST:Calcineurin-like phosphoesterase./RNA ligase. (EC:3.1.4.37)(db=KEGG evalue=8.2e-37 bit_score=159.8 identity=40.1)	BLAST:Uncharacterized protein n=1 Tax=Paenibacillus alvei DSM 29 RepID=K4ZBQ9_PAEAL(db=UNIREF evalue=1.7e-37 bit_score=162.9 identity=34.6)	IPRSCAN:RNA ligase(db=Pfam db_id=PF09511 evalue=1.8e-26 interpro_id=IPR999999 interpro_description=RNA ligase)
F02_w_scaffold_147_56	F02	w	147	56	#N/A	F	Unknown Function
F02_w_scaffold_147_57	F02	w	147	57	#N/A	C	BLAST:putative RNA ligase(db=KEGG evalue=7.5e-100 bit_score=370.2 identity=39.8)	BLAST:Phosphatase n=6 Tax=Bacillus RepID=V7PZY6_9BACI(db=UNIREF evalue=2e-100 bit_score=372.9 identity=40.3)	IPRSCAN:AAA domain(db=Pfam db_id=PF13671 evalue=6.1e-13 interpro_id=IPR999999 interpro_description=AAA domain)	IPRSCAN:Calcineurin-like phosphoesterase(db=Pfam db_id=PF00149 evalue=8.4e-17 interpro_id=IPR999999 interpro_description=Calcineurin-like phosphoesterase)
F02_w_scaffold_147_58	F02	w	147	58	#N/A	F	Unknown Function
F02_w_scaffold_147_59	F02	w	147	59	#N/A	F	Unknown Function
F02_w_scaffold_147_60	F02	w	147	60	#N/A	F	Unknown Function
F02_w_scaffold_147_61	F02	w	147	61	#N/A	F	Unknown Function
F02_w_scaffold_147_62	F02	w	147	62	#N/A	F	Unknown Function
F02_w_scaffold_147_63	F02	w	147	63	#N/A	F	Unknown Function
F02_w_scaffold_147_64	F02	w	147	64	#N/A	F	Unknown Function
F02_w_scaffold_147_65	F02	w	147	65	#N/A	C	BLAST:hypothetical protein(db=KEGG evalue=1.8e-24 bit_score=119.4 identity=30.5)	BLAST:Uncharacterized protein n=5 Tax=unclassified T4-like viruses RepID=K7NPY0_9CAUD(db=UNIREF evalue=3.9e-46 bit_score=192.2 identity=40.5)
F02_w_scaffold_147_66	F02	w	147	66	#N/A	F	Unknown Function
F02_w_scaffold_147_67	F02	w	147	67	#N/A	E	IPRSCAN:DNA methylase(db=Pfam db_id=PF01555 evalue=1.6e-07 interpro_id=IPR999999 interpro_description=DNA methylase)
F02_w_scaffold_147_68	F02	w	147	68	#N/A	C	BLAST:DNA methylase family protein(db=KEGG evalue=4.1e-40 bit_score=170.6 identity=46.1)	BLAST:Gp10 n=2 Tax=Bcep78likevirus RepID=Q8HAP9_BPB78(db=UNIREF evalue=2e-42 bit_score=179.1 identity=47.6)	IPRSCAN:DNA methylase(db=Pfam db_id=PF01555 evalue=3.7e-07 interpro_id=IPR999999 interpro_description=DNA methylase)
F02_w_scaffold_147_69	F02	w	147	69	#N/A	F	Unknown Function
F02_w_scaffold_147_70	F02	w	147	70	#N/A	F	Unknown Function
F02_w_scaffold_147_71	F02	w	147	71	#N/A	F	Unknown Function
F02_w_scaffold_147_72	F02	w	147	72	#N/A	F	Unknown Function
F02_w_scaffold_147_73	F02	w	147	73	#N/A	F	Unknown Function
F02_w_scaffold_147_74	F02	w	147	74	#N/A	F	Unknown Function
F02_w_scaffold_147_75	F02	w	147	75	#N/A	D	BLAST:hypothetical protein n=1 Tax=Desulfovibrio oxyclinae RepID=UPI00037EB531(db=UNIREF evalue=3.1e-23 bit_score=114.8 identity=40.5)	IPRSCAN:4Fe-4S single cluster domain(db=Pfam db_id=PF13353 evalue=1.7e-09 interpro_id=IPR999999 interpro_description=4Fe-4S single cluster domain)
F02_w_scaffold_147_76	F02	w	147	76	#N/A	B	RBH:hypothetical protein n=1 Tax=Desulfovibrio oxyclinae RepID=UPI000362B09B(db=UNIREF)	BLAST:anaerobic ribonucleoside triphosphate reductase (EC:1.17.4.2); K00527 ribonucleoside-triphosphate reductase [EC:1.17.4.2](db=KEGG evalue=1.4e-98 bit_score=366.3 identity=34.7)	BLAST:hypothetical protein n=1 Tax=Desulfovibrio oxyclinae RepID=UPI000362B09B(db=UNIREF evalue=5.9e-177 bit_score=627.5 identity=50.3)	IPRSCAN:Anaerobic ribonucleoside-triphosphate reductase(db=Pfam db_id=PF13597 evalue=7.6e-86 interpro_id=IPR999999 interpro_description=Anaerobic ribonucleoside-triphosphate reductase)
F02_w_scaffold_147_77	F02	w	147	77	#N/A	E	IPRSCAN:Sigma-70 region 2(db=Pfam db_id=PF04542 evalue=1.2e-06 interpro_id=IPR999999 interpro_description=Sigma-70 region 2)
F02_w_scaffold_147_78	F02	w	147	78	#N/A	B	RBH:Uncharacterized protein n=1 Tax=uncultured bacterium RepID=K2DC89_9BACT(db=UNIREF)	BLAST:DNA polymerase III subunit alpha (EC:2.7.7.7); K02337 DNA polymerase III subunit alpha [EC:2.7.7.7](db=KEGG evalue=9.5e-191 bit_score=673.3 identity=40.4)	BLAST:Uncharacterized protein n=1 Tax=uncultured bacterium RepID=K2DC89_9BACT(db=UNIREF evalue=6.4e-198 bit_score=698.0 identity=35.6)	IPRSCAN:PHP domain(db=Pfam db_id=PF02811 evalue=2e-38 interpro_id=IPR999999 interpro_description=PHP domain)	IPRSCAN:Bacterial DNA polymerase III alpha subunit(db=Pfam db_id=PF07733 evalue=3.4e-127 interpro_id=IPR999999 interpro_description=Bacterial DNA polymerase III alpha subunit)	IPRSCAN:Helix-hairpin-helix motif(db=Pfam db_id=PF14579 evalue=2e-23 interpro_id=IPR999999 interpro_description=Helix-hairpin-helix motif)
F02_w_scaffold_147_79	F02	w	147	79	#N/A	F	Unknown Function
F02_w_scaffold_147_80	F02	w	147	80	#N/A	D	BLAST:Uncharacterized protein n=1 Tax=Enterococcus pallens ATCC BAA-351 RepID=R2SS05_9ENTE(db=UNIREF evalue=5.7e-14 bit_score=84.3 identity=32.0)	IPRSCAN:Calcineurin-like phosphoesterase(db=Pfam db_id=PF00149 evalue=3.2e-05 interpro_id=IPR999999 interpro_description=Calcineurin-like phosphoesterase)
F02_w_scaffold_147_81	F02	w	147	81	#N/A	C	BLAST:DNA uptake Rossmann fold nucleotide-binding protein(db=KEGG evalue=2.3e-18 bit_score=97.4 identity=46.7)	BLAST:GTP-binding protein n=1 Tax=Alicyclobacillus acidoterrestris ATCC 49025 RepID=T0BU55_9BACL(db=UNIREF evalue=8.9e-21 bit_score=106.3 identity=48.2)	IPRSCAN:Protein of unknown function (DUF2493)(db=Pfam db_id=PF10686 evalue=4.6e-11 interpro_id=IPR999999 interpro_description=Protein of unknown function (DUF2493))
F02_w_scaffold_147_82	F02	w	147	82	#N/A	C	BLAST:Superfamily I DNA/RNA helicase(db=KEGG evalue=2.6e-36 bit_score=159.1 identity=29.1)	BLAST:Uncharacterized protein n=2 Tax=Wohlfahrtiimonas chitiniclastica RepID=L8XZK2_9GAMM(db=UNIREF evalue=1.6e-36 bit_score=160.6 identity=28.8)	IPRSCAN:Type III restriction enzyme, res subunit(db=Pfam db_id=PF04851 evalue=8.3e-05 interpro_id=IPR999999 interpro_description=Type III restriction enzyme, res subunit)	IPRSCAN:UvrD/REP helicase N-terminal domain(db=Pfam db_id=PF00580 evalue=2.3e-08 interpro_id=IPR999999 interpro_description=UvrD/REP helicase N-terminal domain)	IPRSCAN:UvrD-like helicase C-terminal domain(db=Pfam db_id=PF13538 evalue=7.5e-10 interpro_id=IPR999999 interpro_description=UvrD-like helicase C-terminal domain)
F02_w_scaffold_147_83	F02	w	147	83	#N/A	F	Unknown Function
F02_w_scaffold_147_84	F02	w	147	84	#N/A	F	Unknown Function
F02_w_scaffold_147_85	F02	w	147	85	#N/A	F	Unknown Function
F02_w_scaffold_147_86	F02	w	147	86	#N/A	F	Unknown Function
F02_w_scaffold_147_87	F02	w	147	87	#N/A	C	BLAST:replicative DNA helicase; K02314 replicative DNA helicase [EC:3.6.4.12](db=KEGG evalue=1.5e-25 bit_score=123.2 identity=23.2)	BLAST:Replicative DNA helicase n=3 Tax=Candidatus Pelagibacter sp. HTCC7211 RepID=B6BSP3_9PROT(db=UNIREF evalue=5.3e-26 bit_score=125.6 identity=25.3)	IPRSCAN:DnaB-like helicase N terminal domain(db=Pfam db_id=PF00772 evalue=1.2e-11 interpro_id=IPR999999 interpro_description=DnaB-like helicase N terminal domain)	IPRSCAN:DnaB-like helicase C terminal domain(db=Pfam db_id=PF03796 evalue=1.8e-27 interpro_id=IPR999999 interpro_description=DnaB-like helicase C terminal domain)
F02_w_scaffold_147_88	F02	w	147	88	#N/A	F	Unknown Function
F02_w_scaffold_147_89	F02	w	147	89	#N/A	F	Unknown Function
F02_w_scaffold_147_90	F02	w	147	90	#N/A	E	IPRSCAN:Thymidine kinase(db=Pfam db_id=PF00265 evalue=1e-17 interpro_id=IPR999999 interpro_description=Thymidine kinase)
F02_w_scaffold_147_91	F02	w	147	91	#N/A	C	BLAST:dnaG; DNA primase; K02316 DNA primase [EC:2.7.7.-](db=KEGG evalue=4.2e-56 bit_score=224.9 identity=29.1)	BLAST:DNA primase n=1 Tax=Clostridium sp. Maddingley MBC34-26 RepID=K6SW72_9CLOT(db=UNIREF evalue=9.3e-59 bit_score=234.6 identity=29.9)	IPRSCAN:CHC2 zinc finger(db=Pfam db_id=PF01807 evalue=3.8e-20 interpro_id=IPR999999 interpro_description=CHC2 zinc finger)	IPRSCAN:DNA primase catalytic core, N-terminal domain(db=Pfam db_id=PF08275 evalue=6.6e-22 interpro_id=IPR999999 interpro_description=DNA primase catalytic core, N-terminal domain)	IPRSCAN:Toprim-like(db=Pfam db_id=PF13155 evalue=1.9e-08 interpro_id=IPR999999 interpro_description=Toprim-like)
F02_w_scaffold_147_92	F02	w	147	92	#N/A	C	BLAST:thymidylate synthase ThyX ; K03465 thymidylate synthase (FAD) [EC:2.1.1.148](db=KEGG evalue=1.2e-29 bit_score=136.0 identity=38.1)	BLAST:Thymidylate synthase ThyX n=4 Tax=Bacteria RepID=R7JC64_9FUSO(db=UNIREF evalue=2.4e-38 bit_score=165.6 identity=40.7)	IPRSCAN:Thymidylate synthase complementing protein(db=Pfam db_id=PF02511 evalue=8.8e-50 interpro_id=IPR999999 interpro_description=Thymidylate synthase complementing protein)
F02_w_scaffold_147_93	F02	w	147	93	#N/A	F	Unknown Function
F02_w_scaffold_147_94	F02	w	147	94	#N/A	E	IPRSCAN:PD-(D/E)XK nuclease superfamily(db=Pfam db_id=PF12705 evalue=4.8e-10 interpro_id=IPR999999 interpro_description=PD-(D/E)XK nuclease superfamily)
F02_w_scaffold_147_95	F02	w	147	95	#N/A	F	Unknown Function
F02_w_scaffold_147_96	F02	w	147	96	#N/A	F	Unknown Function
F02_w_scaffold_147_97	F02	w	147	97	#N/A	F	Unknown Function
F02_w_scaffold_147_98	F02	w	147	98	#N/A	F	Unknown Function
F02_w_scaffold_147_99	F02	w	147	99	#N/A	D	BLAST:Uncharacterized protein n=1 Tax=Clostridium sp. CAG:768 RepID=R7I2L0_9CLOT(db=UNIREF evalue=2.1e-28 bit_score=132.1 identity=44.5)	IPRSCAN:N-acetylmuramoyl-L-alanine amidase(db=Pfam db_id=PF01510 evalue=2.9e-07 interpro_id=IPR999999 interpro_description=N-acetylmuramoyl-L-alanine amidase)
F02_w_scaffold_147_100	F02	w	147	100	#N/A	C	BLAST:phage tail collar protein(db=KEGG evalue=4.6e-17 bit_score=94.4 identity=36.6)	BLAST:Uncharacterized protein n=1 Tax=Cyanophage KBS-S-2A RepID=M4SNM4_9VIRU(db=UNIREF evalue=7.8e-20 bit_score=104.4 identity=40.6)	IPRSCAN:Phage Tail Collar Domain(db=Pfam db_id=PF07484 evalue=8e-14 interpro_id=IPR999999 interpro_description=Phage Tail Collar Domain)
F02_w_scaffold_147_101	F02	w	147	101	#N/A	D	BLAST:Uncharacterized protein n=1 Tax=Acinetobacter sp. CAG:196 RepID=R5S8F6_9GAMM(db=UNIREF evalue=2e-22 bit_score=112.1 identity=39.3)	IPRSCAN:Protein of unknown function (DUF1353)(db=Pfam db_id=PF07087 evalue=9.5e-11 interpro_id=IPR999999 interpro_description=Protein of unknown function (DUF1353))
F02_w_scaffold_147_102	F02	w	147	102	#N/A	F	Unknown Function
F02_w_scaffold_147_103	F02	w	147	103	#N/A	F	Unknown Function
F02_w_scaffold_147_104	F02	w	147	104	#N/A	F	Unknown Function
F02_w_scaffold_147_105	F02	w	147	105	#N/A	D	BLAST:Tail fiber protein gpH n=1 Tax=Clostridium sp. CAG:306 RepID=R6QE67_9CLOT(db=UNIREF evalue=8e-23 bit_score=114.0 identity=33.6)
F02_w_scaffold_147_106	F02	w	147	106	1	C	BLAST:cell wall surface anchor family protein(db=KEGG evalue=4.3e-15 bit_score=88.6 identity=22.7)	BLAST:Uncharacterized protein n=1 Tax=Firmicutes bacterium CAG:103 RepID=R5ARV2_9FIRM(db=UNIREF evalue=1.3e-19 bit_score=104.4 identity=29.3)
F02_w_scaffold_147_107	F02	w	147	107	#N/A	C	BLAST:hypothetical protein(db=KEGG evalue=1.8e-11 bit_score=74.7 identity=36.8)	BLAST:Phage-related protein n=1 Tax=Geobacillus kaustophilus (strain HTA426) RepID=Q5L2K3_GEOKA(db=UNIREF evalue=3.1e-11 bit_score=74.7 identity=36.8)
F02_w_scaffold_147_108	F02	w	147	108	#N/A	F	Unknown Function
F02_w_scaffold_147_109	F02	w	147	109	#N/A	F	Unknown Function
F02_w_scaffold_147_110	F02	w	147	110	#N/A	C	BLAST:hypothetical protein(db=KEGG evalue=6.9e-11 bit_score=72.4 identity=36.9)	BLAST:Uncharacterized protein n=1 Tax=Bartonella elizabethae F9251 RepID=J1KCP7_BAREL(db=UNIREF evalue=4.2e-11 bit_score=73.9 identity=38.8)
F02_w_scaffold_147_111	F02	w	147	111	#N/A	F	Unknown Function
F02_w_scaffold_147_112	F02	w	147	112	#N/A	C	BLAST:RNA-directed DNA polymerase(db=KEGG evalue=1.3e-71 bit_score=275.8 identity=42.5)	BLAST:RNA-directed DNA polymerase (Reverse transcriptase) n=1 Tax=Desulfotomaculum reducens (strain MI-1) RepID=A4J3V8_DESRM(db=UNIREF evalue=2.3e-71 bit_score=275.8 identity=42.5)	IPRSCAN:Reverse transcriptase (RNA-dependent DNA polymerase)(db=Pfam db_id=PF00078 evalue=5.6e-21 interpro_id=IPR999999 interpro_description=Reverse transcriptase (RNA-dependent DNA polymerase))
F02_w_scaffold_147_113	F02	w	147	113	#N/A	F	Unknown Function
F02_w_scaffold_147_114	F02	w	147	114	#N/A	C	BLAST:hypothetical protein(db=KEGG evalue=2.3e-51 bit_score=209.1 identity=31.1)	BLAST:Uncharacterized protein (Fragment) n=1 Tax=Bartonella birtlesii LL-WM9 RepID=J0YQV2_9RHIZ(db=UNIREF evalue=9.3e-56 bit_score=224.6 identity=31.7)
F02_w_scaffold_147_115	F02	w	147	115	#N/A	E	IPRSCAN:Protein of unknown function (DUF2612)(db=Pfam db_id=PF11041 evalue=1.3e-17 interpro_id=IPR999999 interpro_description=Protein of unknown function (DUF2612))
F02_w_scaffold_147_116	F02	w	147	116	#N/A	C	BLAST:baseplate J family protein(db=KEGG evalue=3.4e-36 bit_score=158.3 identity=30.0)	BLAST:Baseplate J family protein n=1 Tax=Archaeoglobus profundus (strain DSM 5631 / JCM 9629 / NBRC 100127 / Av18) RepID=D2REI3_ARCPA(db=UNIREF evalue=6e-36 bit_score=158.3 identity=30.0)	IPRSCAN:Baseplate J-like protein(db=Pfam db_id=PF04865 evalue=2.5e-16 interpro_id=IPR999999 interpro_description=Baseplate J-like protein)
F02_w_scaffold_147_117	F02	w	147	117	#N/A	F	Unknown Function
F02_w_scaffold_147_118	F02	w	147	118	#N/A	D	BLAST:Uncharacterized protein n=1 Tax=Klebsiella pneumoniae BIDMC 24 RepID=V3BCQ9_KLEPN(db=UNIREF evalue=1.7e-08 bit_score=66.2 identity=26.8)
F02_w_scaffold_147_119	F02	w	147	119	#N/A	F	Unknown Function
F02_w_scaffold_147_120	F02	w	147	120	#N/A	F	Unknown Function
F02_w_scaffold_147_121	F02	w	147	121	#N/A	F	Unknown Function
F02_w_scaffold_147_122	F02	w	147	122	#N/A	C	BLAST:hypothetical protein(db=KEGG evalue=1.1e-11 bit_score=77.4 identity=24.1)	BLAST:Tape measure protein n=1 Tax=Burkholderia phage AH2 RepID=I6NLI9_9CAUD(db=UNIREF evalue=5.6e-19 bit_score=102.4 identity=24.0)
F02_w_scaffold_147_123	F02	w	147	123	#N/A	F	Unknown Function
F02_w_scaffold_147_124	F02	w	147	124	#N/A	F	Unknown Function
F02_w_scaffold_147_125	F02	w	147	125	#N/A	F	Unknown Function
F02_w_scaffold_147_126	F02	w	147	126	#N/A	E	IPRSCAN:Protein of unknown function (DUF3383)(db=Pfam db_id=PF11863 evalue=6.9e-14 interpro_id=IPR999999 interpro_description=Protein of unknown function (DUF3383))
F02_w_scaffold_147_127	F02	w	147	127	#N/A	F	Unknown Function
F02_w_scaffold_147_128	F02	w	147	128	#N/A	F	Unknown Function
F02_w_scaffold_147_129	F02	w	147	129	#N/A	F	Unknown Function
F02_w_scaffold_147_130	F02	w	147	130	#N/A	F	Unknown Function
F02_w_scaffold_147_131	F02	w	147	131	#N/A	F	Unknown Function
F02_w_scaffold_147_132	F02	w	147	132	1	E	IPRSCAN:Phage major capsid protein E(db=Pfam db_id=PF03864 evalue=9e-06 interpro_id=IPR999999 interpro_description=Phage major capsid protein E)
F02_w_scaffold_147_133	F02	w	147	133	#N/A	F	Unknown Function
F02_w_scaffold_147_134	F02	w	147	134	#N/A	C	BLAST:hypothetical protein(db=KEGG evalue=1e-23 bit_score=116.7 identity=32.1)	BLAST:Putative uncharacterized protein (Fragment) n=1 Tax=Plasmodium chabaudi RepID=Q4X953_PLACH(db=UNIREF evalue=1.8e-23 bit_score=116.7 identity=32.1)
F02_w_scaffold_147_135	F02	w	147	135	#N/A	F	Unknown Function
F02_w_scaffold_147_136	F02	w	147	136	#N/A	C	BLAST:clpP1; ATP-dependent protease, proteolytic subunit (EC:3.4.21.92)(db=KEGG evalue=2.7e-11 bit_score=74.7 identity=29.8)	BLAST:ATP-dependent Clp protease ClpP n=1 Tax=Pseudoclavibacter faecalis RepID=UPI00036353E9(db=UNIREF evalue=9.6e-12 bit_score=77.0 identity=30.1)	IPRSCAN:Clp protease(db=Pfam db_id=PF00574 evalue=2.8e-19 interpro_id=IPR999999 interpro_description=Clp protease)
F02_w_scaffold_147_137	F02	w	147	137	#N/A	C	BLAST:hypothetical protein(db=KEGG evalue=6.5e-45 bit_score=187.6 identity=29.6)	BLAST:Uncharacterized protein n=1 Tax=Lachnospiraceae bacterium COE1 RepID=R9KLL1_9FIRM(db=UNIREF evalue=2.3e-45 bit_score=189.9 identity=30.6)	IPRSCAN:Protein of unknown function (DUF935)(db=Pfam db_id=PF06074 evalue=2.7e-07 interpro_id=IPR999999 interpro_description=Protein of unknown function (DUF935))
F02_w_scaffold_147_138	F02	w	147	138	#N/A	F	Unknown Function
F02_w_scaffold_147_139	F02	w	147	139	#N/A	F	Unknown Function
F02_w_scaffold_147_140	F02	w	147	140	#N/A	F	Unknown Function
F02_w_scaffold_147_141	F02	w	147	141	#N/A	E	IPRSCAN:Bacterial DNA-binding protein(db=Pfam db_id=PF00216 evalue=2e-10 interpro_id=IPR999999 interpro_description=Bacterial DNA-binding protein)
F02_w_scaffold_147_142	F02	w	147	142	#N/A	F	Unknown Function
F02_w_scaffold_147_143	F02	w	147	143	#N/A	F	Unknown Function
F02_w_scaffold_147_144	F02	w	147	144	#N/A	F	Unknown Function
F02_w_scaffold_147_145	F02	w	147	145	#N/A	F	Unknown Function
F02_w_scaffold_147_146	F02	w	147	146	#N/A	F	Unknown Function
F02_w_scaffold_147_147	F02	w	147	147	#N/A	F	Unknown Function
F02_w_scaffold_147_148	F02	w	147	148	#N/A	F	Unknown Function
F02_w_scaffold_147_149	F02	w	147	149	#N/A	F	Unknown Function
F02_w_scaffold_147_150	F02	w	147	150	#N/A	F	Unknown Function
F02_w_scaffold_147_151	F02	w	147	151	#N/A	F	Unknown Function
F02_w_scaffold_147_152	F02	w	147	152	#N/A	F	Unknown Function
F02_w_scaffold_147_153	F02	w	147	153	#N/A	F	Unknown Function
F02_w_scaffold_147_154	F02	w	147	154	#N/A	C	BLAST:uncharacterized protein TIGR03905(db=KEGG evalue=3.3e-15 bit_score=86.7 identity=52.0)	BLAST:Uncharacterized protein TIGR03905 n=1 Tax=Clostridium pasteurianum BC1 RepID=R4KBK9_CLOPA(db=UNIREF evalue=5.8e-15 bit_score=86.7 identity=52.0)	IPRSCAN:TSCPD domain(db=Pfam db_id=PF12637 evalue=7.7e-18 interpro_id=IPR999999 interpro_description=TSCPD domain)
F02_w_scaffold_147_155	F02	w	147	155	#N/A	F	Unknown Function
F02_w_scaffold_147_156	F02	w	147	156	#N/A	F	Unknown Function
F02_w_scaffold_147_157	F02	w	147	157	#N/A	F	Unknown Function
F02_w_scaffold_147_158	F02	w	147	158	#N/A	F	Unknown Function
F02_w_scaffold_147_159	F02	w	147	159	#N/A	F	Unknown Function
F02_w_scaffold_147_160	F02	w	147	160	#N/A	F	Unknown Function
F02_w_scaffold_147_161	F02	w	147	161	#N/A	C	BLAST:DNA-cytosine methyltransferase; K00558 DNA (cytosine-5-)-methyltransferase [EC:2.1.1.37](db=KEGG evalue=1.2e-42 bit_score=179.1 identity=43.8)	BLAST:DNA-cytosine methyltransferase n=5 Tax=Pelosinus fermentans RepID=I8RKJ8_9FIRM(db=UNIREF evalue=1.7e-55 bit_score=222.6 identity=68.4)	IPRSCAN:C-5 cytosine-specific DNA methylase(db=Pfam db_id=PF00145 evalue=3.7e-18 interpro_id=IPR999999 interpro_description=C-5 cytosine-specific DNA methylase)	IPRSCAN:C-5 cytosine-specific DNA methylase(db=Pfam db_id=PF00145 evalue=2.4e-08 interpro_id=IPR999999 interpro_description=C-5 cytosine-specific DNA methylase)
F02_w_scaffold_147_162	F02	w	147	162	#N/A	C	BLAST:gp12(db=KEGG evalue=1.8e-47 bit_score=194.5 identity=59.7)	BLAST:Uncharacterized protein n=3 Tax=unclassified Siphoviridae RepID=R9ZYM1_9CAUD(db=UNIREF evalue=2.1e-62 bit_score=245.0 identity=67.7)
F02_w_scaffold_147_163	F02	w	147	163	#N/A	C	BLAST:DNA modification methylase(db=KEGG evalue=1.8e-65 bit_score=255.0 identity=50.6)	BLAST:DNA methylase N-4/N-6 domain protein n=3 Tax=Arthrospira RepID=K1W1T9_ARTPT(db=UNIREF evalue=1.3e-66 bit_score=259.6 identity=52.0)	IPRSCAN:DNA methylase(db=Pfam db_id=PF01555 evalue=1.6e-41 interpro_id=IPR999999 interpro_description=DNA methylase)
F02_w_scaffold_147_164	F02	w	147	164	#N/A	F	Unknown Function
F02_w_scaffold_147_165	F02	w	147	165	#N/A	F	Unknown Function
F02_w_scaffold_147_166	F02	w	147	166	#N/A	F	Unknown Function
F02_w_scaffold_147_167	F02	w	147	167	#N/A	F	Unknown Function
F02_w_scaffold_147_168	F02	w	147	168	#N/A	F	Unknown Function
F02_w_scaffold_147_169	F02	w	147	169	#N/A	F	Unknown Function
F02_w_scaffold_147_170	F02	w	147	170	#N/A	F	Unknown Function
F02_w_scaffold_147_171	F02	w	147	171	#N/A	F	Unknown Function
F02_w_scaffold_147_172	F02	w	147	172	#N/A	F	Unknown Function
F02_w_scaffold_147_173	F02	w	147	173	#N/A	F	Unknown Function
F02_w_scaffold_147_174	F02	w	147	174	#N/A	F	Unknown Function
F02_w_scaffold_147_175	F02	w	147	175	#N/A	F	Unknown Function
F02_w_scaffold_147_176	F02	w	147	176	#N/A	F	Unknown Function
F02_w_scaffold_147_177	F02	w	147	177	#N/A	F	Unknown Function
F02_w_scaffold_147_178	F02	w	147	178	#N/A	F	Unknown Function
F02_w_scaffold_147_179	F02	w	147	179	#N/A	F	Unknown Function
F02_w_scaffold_147_180	F02	w	147	180	#N/A	F	Unknown Function
F02_w_scaffold_147_181	F02	w	147	181	#N/A	F	Unknown Function
F02_w_scaffold_147_182	F02	w	147	182	#N/A	F	Unknown Function
F02_w_scaffold_147_183	F02	w	147	183	#N/A	F	Unknown Function
F08_w_scaffold_401_1	F08	w	401	1	#N/A	F	Unknown Function
F08_w_scaffold_401_2	F08	w	401	2	#N/A	D	BLAST:Bacteriophage Gp15 protein n=1 Tax=Firmicutes bacterium CAG:24 RepID=R5H1B0_9FIRM(db=UNIREF evalue=3.2e-25 bit_score=121.7 identity=36.8)	IPRSCAN:Bacteriophage Gp15 protein(db=Pfam db_id=PF06854 evalue=1.2e-23 interpro_id=IPR999999 interpro_description=Bacteriophage Gp15 protein)
F08_w_scaffold_401_3	F08	w	401	3	#N/A	F	Unknown Function
F08_w_scaffold_401_4	F08	w	401	4	#N/A	C	BLAST:hypothetical protein(db=KEGG evalue=1.5e-25 bit_score=122.1 identity=32.3)	BLAST:Uncharacterized protein n=1 Tax=Firmicutes bacterium CAG:170 RepID=R6LQQ5_9FIRM(db=UNIREF evalue=4.2e-28 bit_score=131.3 identity=39.9)	IPRSCAN:Loader and inhibitor of phage G40P(db=Pfam db_id=PF11417 evalue=6.2e-17 interpro_id=IPR999999 interpro_description=Loader and inhibitor of phage G40P)
F08_w_scaffold_401_5	F08	w	401	5	#N/A	C	BLAST:hypothetical protein(db=KEGG evalue=3.1e-19 bit_score=101.7 identity=30.6)	BLAST:DnaD domain protein n=2 Tax=Lactobacillus ruminis ATCC 25644 RepID=E7FQH0_9LACO(db=UNIREF evalue=1.1e-27 bit_score=130.6 identity=44.5)
F08_w_scaffold_401_6	F08	w	401	6	#N/A	C	BLAST:phage essential recombination function protein(db=KEGG evalue=4.1e-27 bit_score=127.1 identity=40.5)	BLAST:hypothetical protein n=1 Tax=Gallibacterium anatis RepID=UPI000376DE0F(db=UNIREF evalue=4e-33 bit_score=147.9 identity=44.2)	IPRSCAN:ERF superfamily(db=Pfam db_id=PF04404 evalue=3.9e-13 interpro_id=IPR999999 interpro_description=ERF superfamily)
F08_w_scaffold_401_7	F08	w	401	7	#N/A	C	BLAST:hypothetical protein(db=KEGG evalue=1.1e-15 bit_score=89.0 identity=31.8)	BLAST:Siphovirus Gp157 n=23 Tax=Enterococcus faecalis RepID=E0FZK4_ENTFL(db=UNIREF evalue=3.2e-18 bit_score=98.2 identity=34.7)	IPRSCAN:Siphovirus Gp157(db=Pfam db_id=PF05565 evalue=2.7e-33 interpro_id=IPR999999 interpro_description=Siphovirus Gp157)	IPRSCAN:PCAF (P300/CBP-associated factor) N-terminal domain(db=Pfam db_id=PF06466 evalue=0.00014 interpro_id=IPR999999 interpro_description=PCAF (P300/CBP-associated factor) N-terminal domain)
F08_w_scaffold_401_8	F08	w	401	8	#N/A	F	Unknown Function
F08_w_scaffold_401_9	F08	w	401	9	#N/A	F	Unknown Function
F08_w_scaffold_401_10	F08	w	401	10	#N/A	F	Unknown Function
F08_w_scaffold_401_11	F08	w	401	11	#N/A	F	Unknown Function
F08_w_scaffold_401_12	F08	w	401	12	#N/A	F	Unknown Function
F08_w_scaffold_401_13	F08	w	401	13	#N/A	F	Unknown Function
F08_w_scaffold_401_14	F08	w	401	14	#N/A	F	Unknown Function
F08_w_scaffold_401_15	F08	w	401	15	#N/A	C	BLAST:phage integrase family protein(db=KEGG evalue=2.2e-60 bit_score=238.0 identity=69.2)	BLAST:integrase n=1 Tax=Butyrivibrio fibrisolvens RepID=UPI0003B31B57(db=UNIREF evalue=2.1e-66 bit_score=258.8 identity=67.6)	IPRSCAN:Phage integrase family(db=Pfam db_id=PF00589 evalue=1.4e-19 interpro_id=IPR999999 interpro_description=Phage integrase family)
F08_w_scaffold_401_16	F08	w	401	16	#N/A	C	BLAST:primary replicative DNA helicase (EC:3.6.1.-)(db=KEGG evalue=1.7e-113 bit_score=415.2 identity=49.3)	BLAST:Replicative DNA helicase n=1 Tax=Clostridium sp. CAG:557 RepID=R6HCJ1_9CLOT(db=UNIREF evalue=3.7e-127 bit_score=461.5 identity=56.0)	IPRSCAN:DnaB-like helicase N terminal domain(db=Pfam db_id=PF00772 evalue=1.2e-22 interpro_id=IPR999999 interpro_description=DnaB-like helicase N terminal domain)	IPRSCAN:DnaB-like helicase C terminal domain(db=Pfam db_id=PF03796 evalue=2.6e-102 interpro_id=IPR999999 interpro_description=DnaB-like helicase C terminal domain)
F08_w_scaffold_401_17	F08	w	401	17	#N/A	F	Unknown Function
F08_w_scaffold_401_18	F08	w	401	18	#N/A	F	Unknown Function
F08_w_scaffold_401_19	F08	w	401	19	#N/A	C	BLAST:phage terminase, large subunit, pbsx family(db=KEGG evalue=9.9e-53 bit_score=213.4 identity=34.4)	BLAST:Phage terminase large subunit PBSX family n=1 Tax=Eubacterium sp. CAG:115 RepID=R5LMY1_9FIRM(db=UNIREF evalue=1.7e-79 bit_score=303.1 identity=39.7)	IPRSCAN:Terminase-like family(db=Pfam db_id=PF03237 evalue=9.1e-17 interpro_id=IPR999999 interpro_description=Terminase-like family)
F08_w_scaffold_401_20	F08	w	401	20	#N/A	C	BLAST:hypothetical protein(db=KEGG evalue=2.1e-51 bit_score=209.1 identity=33.5)	BLAST:Putative phage minor capsid protein n=2 Tax=Oscillibacter RepID=U2R2D2_9FIRM(db=UNIREF evalue=2.1e-78 bit_score=299.7 identity=35.7)	IPRSCAN:Phage portal protein, SPP1 Gp6-like(db=Pfam db_id=PF05133 evalue=3.9e-34 interpro_id=IPR999999 interpro_description=Phage portal protein, SPP1 Gp6-like)
F08_w_scaffold_401_21	F08	w	401	21	#N/A	C	BLAST:hypothetical protein(db=KEGG evalue=7.3e-09 bit_score=66.6 identity=47.1)	BLAST:Uncharacterized protein n=1 Tax=Clostridium sp. CAG:557 RepID=R6GJH0_9CLOT(db=UNIREF evalue=4.9e-16 bit_score=91.3 identity=31.5)
F08_w_scaffold_401_22	F08	w	401	22	#N/A	F	Unknown Function
F08_w_scaffold_401_23	F08	w	401	23	1	D	BLAST:Uncharacterized protein n=1 Tax=Clostridium sp. CAG:557 RepID=R6GJH0_9CLOT(db=UNIREF evalue=4.3e-18 bit_score=98.2 identity=34.4)
F08_w_scaffold_401_24	F08	w	401	24	#N/A	C	BLAST:hypothetical protein(db=KEGG evalue=4.6e-16 bit_score=90.5 identity=40.6)	BLAST:Uncharacterized protein n=1 Tax=Capnocytophaga granulosa ATCC 51502 RepID=S2WPL5_9FLAO(db=UNIREF evalue=5.4e-20 bit_score=104.4 identity=37.4)	IPRSCAN:Leucine rich repeats (6 copies)(db=Pfam db_id=PF13306 evalue=3.6e-07 interpro_id=IPR999999 interpro_description=Leucine rich repeats (6 copies))	IPRSCAN:Leucine rich repeats (6 copies)(db=Pfam db_id=PF13306 evalue=2.2e-17 interpro_id=IPR999999 interpro_description=Leucine rich repeats (6 copies))
F08_w_scaffold_401_25	F08	w	401	25	#N/A	C	BLAST:surface antigen BspA-like(db=KEGG evalue=9.2e-78 bit_score=296.6 identity=42.8)	BLAST:Surface antigen BspA-like n=1 Tax=Trichomonas vaginalis RepID=A2F255_TRIVA(db=UNIREF evalue=1.6e-77 bit_score=296.6 identity=42.8)	IPRSCAN:Leucine rich repeats (6 copies)(db=Pfam db_id=PF13306 evalue=5.5e-40 interpro_id=IPR999999 interpro_description=Leucine rich repeats (6 copies))	IPRSCAN:Leucine rich repeats (6 copies)(db=Pfam db_id=PF13306 evalue=5.1e-16 interpro_id=IPR999999 interpro_description=Leucine rich repeats (6 copies))
F08_w_scaffold_401_26	F08	w	401	26	#N/A	C	BLAST:hypothetical protein(db=KEGG evalue=1.8e-43 bit_score=182.6 identity=41.1)	BLAST:Uncharacterized protein n=1 Tax=Mahella australiensis (strain DSM 15567 / CIP 107919 / 50-1 BON) RepID=F3ZZX9_MAHA5(db=UNIREF evalue=1.7e-65 bit_score=256.5 identity=43.8)
F08_w_scaffold_401_27	F08	w	401	27	1	C	BLAST:RNA binding protein Jsn1(db=KEGG evalue=1.3e-22 bit_score=111.3 identity=50.9)	BLAST:RNA binding protein Jsn1 putative n=1 Tax=Clostridium sp. CAG:557 RepID=R6HCD7_9CLOT(db=UNIREF evalue=2.2e-36 bit_score=157.9 identity=66.7)
F08_w_scaffold_401_28	F08	w	401	28	#N/A	E	IPRSCAN:Phage uncharacterised protein (Phage_XkdX)(db=Pfam db_id=PF09693 evalue=2.5e-12 interpro_id=IPR999999 interpro_description=Phage uncharacterised protein (Phage_XkdX))
F08_w_scaffold_401_29	F08	w	401	29	#N/A	F	Unknown Function
F08_w_scaffold_401_30	F08	w	401	30	1	C	BLAST:PEGA domain-containing protein(db=KEGG evalue=4.2e-55 bit_score=221.1 identity=33.3)	BLAST:PEGA domain protein n=2 Tax=Ethanoligenens harbinense (strain DSM 18485 / JCM 12961 / CGMCC 1.5033 / YUAN-3) RepID=E6U605_ETHHY(db=UNIREF evalue=7.4e-55 bit_score=221.1 identity=33.3)	IPRSCAN:Phage capsid family(db=Pfam db_id=PF05065 evalue=1.6e-19 interpro_id=IPR999999 interpro_description=Phage capsid family)
F08_w_scaffold_401_31	F08	w	401	31	1	F	Unknown Function
F08_w_scaffold_401_32	F08	w	401	32	#N/A	F	Unknown Function
F08_w_scaffold_401_33	F08	w	401	33	1	D	BLAST:Uncharacterized protein n=1 Tax=Firmicutes bacterium CAG:95 RepID=R7N5K2_9FIRM(db=UNIREF evalue=4.3e-20 bit_score=105.9 identity=36.9)
F08_w_scaffold_401_34	F08	w	401	34	#N/A	C	BLAST:putative phage-encoded protein(db=KEGG evalue=1.1e-17 bit_score=95.1 identity=51.1)	BLAST:Putative phage-encoded protein n=1 Tax=Clostridium pasteurianum BC1 RepID=R4K067_CLOPA(db=UNIREF evalue=2e-17 bit_score=95.1 identity=51.1)
F08_w_scaffold_401_35	F08	w	401	35	#N/A	F	Unknown Function
F08_w_scaffold_401_36	F08	w	401	36	#N/A	F	Unknown Function
F08_w_scaffold_401_37	F08	w	401	37	#N/A	D	BLAST:Uncharacterized protein n=1 Tax=Firmicutes bacterium CAG:145 RepID=R6ETW7_9FIRM(db=UNIREF evalue=1.9e-14 bit_score=84.7 identity=47.8)	IPRSCAN:Phage holin family Hol44, in holin superfamily V(db=Pfam db_id=PF16079 evalue=3.4e-15 interpro_id=IPR999999 interpro_description=Phage holin family Hol44, in holin superfamily V)
F08_w_scaffold_401_38	F08	w	401	38	#N/A	F	Unknown Function
F08_w_scaffold_401_39	F08	w	401	39	#N/A	C	BLAST:N-acetylmuramoyl-L-alanine amidase; K01448 N-acetylmuramoyl-L-alanine amidase [EC:3.5.1.28](db=KEGG evalue=2.3e-22 bit_score=111.7 identity=35.8)	BLAST:Uncharacterized protein n=1 Tax=Clostridium sp. CAG:127 RepID=R5PE91_9CLOT(db=UNIREF evalue=2e-56 bit_score=225.7 identity=59.7)	IPRSCAN:N-acetylmuramoyl-L-alanine amidase(db=Pfam db_id=PF01520 evalue=4.1e-33 interpro_id=IPR999999 interpro_description=N-acetylmuramoyl-L-alanine amidase)
F08_w_scaffold_401_40	F08	w	401	40	#N/A	C	BLAST:probable minor tail protein(db=KEGG evalue=4.8e-31 bit_score=142.5 identity=23.1)	BLAST:Uncharacterized protein n=6 Tax=Lactobacillus plantarum RepID=D7VCJ3_LACPN(db=UNIREF evalue=1.7e-31 bit_score=144.8 identity=23.2)
F08_w_scaffold_401_41	F08	w	401	41	#N/A	D	BLAST:Uncharacterized protein n=1 Tax=Firmicutes bacterium CAG:95 RepID=R7N1P4_9FIRM(db=UNIREF evalue=3.1e-22 bit_score=111.3 identity=41.4)
F08_w_scaffold_401_42	F08	w	401	42	#N/A	C	BLAST:hypothetical protein(db=KEGG evalue=6.3e-09 bit_score=65.5 identity=46.7)	BLAST:Uncharacterized protein n=1 Tax=Candidatus Liberibacter americanus str. Sao Paulo RepID=U6B5H8_9RHIZ(db=UNIREF evalue=1e-09 bit_score=68.9 identity=42.3)
F08_w_scaffold_401_43	F08	w	401	43	#N/A	D	BLAST:Putative uncharacterized protein n=1 Tax=unidentified phage RepID=H7BUX5_9VIRU(db=UNIREF evalue=3.5e-11 bit_score=73.6 identity=48.4)
F08_w_scaffold_401_44	F08	w	401	44	#N/A	A	RBH:anaerobic ribonucleoside-triphosphate reductase; K00527 ribonucleoside-triphosphate reductase [EC:1.17.4.2](db=KEGG)	BLAST:anaerobic ribonucleoside-triphosphate reductase; K00527 ribonucleoside-triphosphate reductase [EC:1.17.4.2](db=KEGG evalue=1.2e-152 bit_score=545.8 identity=42.1)	BLAST:Putative uncharacterized protein n=1 Tax=unidentified phage RepID=H7BUX6_9VIRU(db=UNIREF evalue=3.2e-220 bit_score=771.2 identity=55.8)	IPRSCAN:Anaerobic ribonucleoside-triphosphate reductase(db=Pfam db_id=PF13597 evalue=9.2e-92 interpro_id=IPR999999 interpro_description=Anaerobic ribonucleoside-triphosphate reductase)
F08_w_scaffold_401_45	F08	w	401	45	#N/A	C	BLAST:hypothetical protein(db=KEGG evalue=2.6e-17 bit_score=93.6 identity=48.9)	BLAST:Putative uncharacterized protein n=2 Tax=Brachyspira murdochii (strain ATCC 51284 / DSM 12563 / 56-150) RepID=D5U4W1_BRAM5(db=UNIREF evalue=4.5e-17 bit_score=93.6 identity=48.9)	IPRSCAN:Domain of Unknown Function (DUF1599)(db=Pfam db_id=PF07659 evalue=2.3e-06 interpro_id=IPR999999 interpro_description=Domain of Unknown Function (DUF1599))
F08_w_scaffold_401_46	F08	w	401	46	#N/A	D	BLAST:Uncharacterized protein n=2 Tax=Oscillibacter RepID=U2SK38_9FIRM(db=UNIREF evalue=6.3e-16 bit_score=90.1 identity=33.1)
F08_w_scaffold_401_47	F08	w	401	47	#N/A	F	Unknown Function
F08_w_scaffold_401_48	F08	w	401	48	#N/A	D	BLAST:Uncharacterized protein n=1 Tax=Lactobacillus equi DPC 6820 RepID=V7HYX7_9LACO(db=UNIREF evalue=1.5e-08 bit_score=65.9 identity=29.1)	IPRSCAN:Minor capsid protein(db=Pfam db_id=PF11114 evalue=4.9e-16 interpro_id=IPR999999 interpro_description=Minor capsid protein)
F08_w_scaffold_401_49	F08	w	401	49	#N/A	F	Unknown Function
F08_w_scaffold_401_50	F08	w	401	50	#N/A	C	BLAST:ssb; single-stranded DNA-binding protein; K03111 single-strand DNA-binding protein(db=KEGG evalue=6.1e-19 bit_score=99.4 identity=42.9)	BLAST:Single-stranded DNA-binding protein n=1 Tax=Firmicutes bacterium CAG:137 RepID=R6H9V2_9FIRM(db=UNIREF evalue=1.1e-18 bit_score=99.4 identity=46.9)	IPRSCAN:Single-strand binding protein family(db=Pfam db_id=PF00436 evalue=9.7e-23 interpro_id=IPR999999 interpro_description=Single-strand binding protein family)
F08_w_scaffold_401_51	F08	w	401	51	#N/A	F	Unknown Function
F08_w_scaffold_401_52	F08	w	401	52	#N/A	E	IPRSCAN:Ras of Complex, Roc, domain of DAPkinase(db=Pfam db_id=PF08477 evalue=2.9e-06 interpro_id=IPR999999 interpro_description=Ras of Complex, Roc, domain of DAPkinase)
F08_w_scaffold_401_53	F08	w	401	53	#N/A	D	BLAST:Uncharacterized protein n=1 Tax=Firmicutes bacterium CAG:24 RepID=R5GXA9_9FIRM(db=UNIREF evalue=6.4e-16 bit_score=90.5 identity=38.4)
F08_w_scaffold_535_1	F08	w	535	1	#N/A	F	Unknown Function
F08_w_scaffold_535_2	F08	w	535	2	#N/A	F	Unknown Function
F08_w_scaffold_535_3	F08	w	535	3	#N/A	C	BLAST:hypothetical protein(db=KEGG evalue=1.2e-21 bit_score=108.6 identity=42.7)	BLAST:Uncharacterized protein n=3 Tax=Bacteroides RepID=I8ZSG2_BACVU(db=UNIREF evalue=1.7e-31 bit_score=142.1 identity=51.0)
F08_w_scaffold_535_4	F08	w	535	4	#N/A	F	Unknown Function
F08_w_scaffold_535_5	F08	w	535	5	#N/A	C	BLAST:ParB domain-containing protein nuclease(db=KEGG evalue=6e-16 bit_score=90.1 identity=38.6)	BLAST:ParB-like nuclease n=1 Tax=Bacteroides sp. CAG:709 RepID=R6E8L3_9BACE(db=UNIREF evalue=4.6e-19 bit_score=101.3 identity=36.1)	IPRSCAN:ParB-like nuclease domain(db=Pfam db_id=PF02195 evalue=7.1e-08 interpro_id=IPR999999 interpro_description=ParB-like nuclease domain)
F08_w_scaffold_535_6	F08	w	535	6	#N/A	C	BLAST:Modification methylase BamHII (EC:2.1.1.113); K13581 modification methylase [EC:2.1.1.72](db=KEGG evalue=2.7e-22 bit_score=111.3 identity=32.5)	BLAST:DNA (Cytosine-5-)-methyltransferase n=1 Tax=Bacteroidetes oral taxon 274 str. F0058 RepID=D7JDQ1_9BACT(db=UNIREF evalue=3.4e-23 bit_score=115.2 identity=35.5)	IPRSCAN:DNA methylase(db=Pfam db_id=PF01555 evalue=7e-22 interpro_id=IPR999999 interpro_description=DNA methylase)
F08_w_scaffold_535_7	F08	w	535	7	#N/A	F	Unknown Function
F08_w_scaffold_535_8	F08	w	535	8	#N/A	F	Unknown Function
F08_w_scaffold_535_9	F08	w	535	9	#N/A	C	BLAST:phage large subunit terminase; K06909(db=KEGG evalue=2.6e-53 bit_score=215.3 identity=35.4)	BLAST:Phage terminase large subunit PBSX family n=1 Tax=Bacteroides sp. CAG:709 RepID=R6F235_9BACE(db=UNIREF evalue=8.1e-111 bit_score=407.1 identity=51.4)	IPRSCAN:Phage terminase large subunit(db=Pfam db_id=PF04466 evalue=2.3e-32 interpro_id=IPR999999 interpro_description=Phage terminase large subunit)
F08_w_scaffold_535_10	F08	w	535	10	#N/A	D	BLAST:Uncharacterized protein n=1 Tax=Bacteroides sp. CAG:709 RepID=R6EHL8_9BACE(db=UNIREF evalue=3.1e-110 bit_score=405.2 identity=49.6)	IPRSCAN:Phage portal protein(db=Pfam db_id=PF04860 evalue=8.3e-40 interpro_id=IPR999999 interpro_description=Phage portal protein)
F08_w_scaffold_535_11	F08	w	535	11	#N/A	C	BLAST:hypothetical protein(db=KEGG evalue=1.2e-15 bit_score=90.5 identity=24.3)	BLAST:Uncharacterized protein n=1 Tax=Bacteroides sp. CAG:709 RepID=R6EFR3_9BACE(db=UNIREF evalue=5.5e-61 bit_score=241.9 identity=50.2)	IPRSCAN:Papain fold toxin 1, glutamine deamidase(db=Pfam db_id=PF15644 evalue=1.2e-09 interpro_id=IPR999999 interpro_description=Papain fold toxin 1, glutamine deamidase)
F08_w_scaffold_535_12	F08	w	535	12	#N/A	F	Unknown Function
F08_w_scaffold_535_13	F08	w	535	13	#N/A	D	BLAST:Caudovirus prohead protease n=1 Tax=Bacteroides sp. CAG:709 RepID=R6E6C6_9BACE(db=UNIREF evalue=1.9e-49 bit_score=202.2 identity=56.0)	IPRSCAN:Caudovirus prohead serine protease(db=Pfam db_id=PF04586 evalue=3.9e-26 interpro_id=IPR999999 interpro_description=Caudovirus prohead serine protease)
F08_w_scaffold_535_14	F08	w	535	14	23	D	BLAST:Uncharacterized protein n=1 Tax=Bacteroides sp. CAG:709 RepID=R6F231_9BACE(db=UNIREF evalue=1.9e-72 bit_score=279.6 identity=39.8)	IPRSCAN:Phage capsid family(db=Pfam db_id=PF05065 evalue=7.8e-13 interpro_id=IPR999999 interpro_description=Phage capsid family)
F08_w_scaffold_535_15	F08	w	535	15	#N/A	F	Unknown Function
F08_w_scaffold_535_16	F08	w	535	16	1	D	BLAST:Uncharacterized protein n=1 Tax=Bacteroides sp. CAG:709 RepID=R6EFQ8_9BACE(db=UNIREF evalue=4.5e-19 bit_score=100.9 identity=39.1)
F08_w_scaffold_535_17	F08	w	535	17	#N/A	D	BLAST:Uncharacterized protein n=1 Tax=Bacteroides sp. CAG:709 RepID=R6E6C1_9BACE(db=UNIREF evalue=9.9e-27 bit_score=125.9 identity=53.6)
F08_w_scaffold_535_18	F08	w	535	18	#N/A	D	BLAST:Uncharacterized protein n=1 Tax=Bacteroides sp. CAG:709 RepID=R6F225_9BACE(db=UNIREF evalue=1.3e-22 bit_score=112.8 identity=41.4)
F08_w_scaffold_535_19	F08	w	535	19	#N/A	D	BLAST:Uncharacterized protein n=1 Tax=Bacteroides sp. CAG:709 RepID=R6EHL3_9BACE(db=UNIREF evalue=3.2e-08 bit_score=64.7 identity=29.8)
F08_w_scaffold_535_20	F08	w	535	20	9	D	BLAST:Uncharacterized protein n=1 Tax=Bacteroides sp. CAG:709 RepID=R6E8K3_9BACE(db=UNIREF evalue=4.5e-32 bit_score=144.1 identity=51.7)
F08_w_scaffold_535_21	F08	w	535	21	#N/A	F	Unknown Function
F08_w_scaffold_535_22	F08	w	535	22	#N/A	F	Unknown Function
F08_w_scaffold_535_23	F08	w	535	23	#N/A	C	BLAST:hypothetical protein(db=KEGG evalue=5.5e-10 bit_score=72.0 identity=22.1)	BLAST:Uncharacterized protein n=1 Tax=Bacteroides ovatus CL02T12C04 RepID=I8YXJ6_BACOV(db=UNIREF evalue=1.1e-26 bit_score=128.3 identity=29.3)
F08_w_scaffold_535_24	F08	w	535	24	#N/A	D	BLAST:Uncharacterized protein n=1 Tax=Bacteroides sp. CAG:709 RepID=R6E8J8_9BACE(db=UNIREF evalue=5.3e-47 bit_score=196.1 identity=31.2)
F08_w_scaffold_535_25	F08	w	535	25	#N/A	F	Unknown Function
F08_w_scaffold_535_26	F08	w	535	26	8	F	Unknown Function
F08_w_scaffold_535_27	F08	w	535	27	9	F	Unknown Function
F08_w_scaffold_535_28	F08	w	535	28	2	F	Unknown Function
F08_w_scaffold_535_29	F08	w	535	29	#N/A	F	Unknown Function
F08_w_scaffold_535_30	F08	w	535	30	#N/A	C	BLAST:Retron-type reverse transcriptase(db=KEGG evalue=1.3e-34 bit_score=153.3 identity=31.0)	BLAST:Uncharacterized protein n=1 Tax=Alistipes sp. CAG:53 RepID=R5WC71_9BACT(db=UNIREF evalue=3.5e-54 bit_score=219.2 identity=30.4)
F08_w_scaffold_535_31	F08	w	535	31	#N/A	D	BLAST:Uncharacterized protein n=1 Tax=Alistipes sp. CAG:53 RepID=R5W4X1_9BACT(db=UNIREF evalue=3.6e-15 bit_score=87.0 identity=55.4)
F08_w_scaffold_535_32	F08	w	535	32	#N/A	F	Unknown Function
F08_w_scaffold_535_33	F08	w	535	33	#N/A	F	Unknown Function
F08_w_scaffold_535_34	F08	w	535	34	#N/A	C	BLAST:hypothetical protein(db=KEGG evalue=2.5e-25 bit_score=120.9 identity=42.9)	BLAST:Uncharacterized protein n=1 Tax=Prevotella sp. CAG:520 RepID=R6EVM2_9BACT(db=UNIREF evalue=6e-35 bit_score=153.7 identity=54.5)
F08_w_scaffold_535_35	F08	w	535	35	#N/A	F	Unknown Function
F08_w_scaffold_535_36	F08	w	535	36	#N/A	C	BLAST:integrase(db=KEGG evalue=1.8e-40 bit_score=172.6 identity=28.8)	BLAST:Site-specific recombinase, phage integrase family n=1 Tax=gut metagenome RepID=J9FXK0_9ZZZZ(db=UNIREF evalue=2.5e-53 bit_score=216.1 identity=31.5)	IPRSCAN:Phage integrase family(db=Pfam db_id=PF00589 evalue=1.3e-06 interpro_id=IPR999999 interpro_description=Phage integrase family)
F08_w_scaffold_535_37	F08	w	535	37	#N/A	F	Unknown Function
F08_w_scaffold_535_38	F08	w	535	38	#N/A	F	Unknown Function
F08_w_scaffold_535_39	F08	w	535	39	#N/A	F	Unknown Function
F08_w_scaffold_535_40	F08	w	535	40	#N/A	F	Unknown Function
F08_w_scaffold_535_41	F08	w	535	41	#N/A	F	Unknown Function
F08_w_scaffold_535_42	F08	w	535	42	#N/A	D	BLAST:Uncharacterized protein n=1 Tax=Parabacteroides merdae CL03T12C32 RepID=K5ZJT2_9PORP(db=UNIREF evalue=2.2e-13 bit_score=82.0 identity=38.4)	IPRSCAN:PcfK-like protein(db=Pfam db_id=PF14058 evalue=1e-19 interpro_id=IPR999999 interpro_description=PcfK-like protein)
F08_w_scaffold_535_43	F08	w	535	43	#N/A	C	BLAST:hypothetical protein(db=KEGG evalue=1.5e-48 bit_score=199.5 identity=31.6)	BLAST:Uncharacterized protein n=1 Tax=Bacteroides cellulosilyticus DSM 14838 RepID=E2N817_9BACE(db=UNIREF evalue=4e-60 bit_score=238.8 identity=32.2)	IPRSCAN:PcfJ-like protein(db=Pfam db_id=PF14284 evalue=1.4e-41 interpro_id=IPR999999 interpro_description=PcfJ-like protein)
F08_w_scaffold_535_44	F08	w	535	44	#N/A	F	Unknown Function
F08_w_scaffold_535_45	F08	w	535	45	#N/A	F	Unknown Function
F08_w_scaffold_535_46	F08	w	535	46	#N/A	F	Unknown Function
F08_w_scaffold_535_47	F08	w	535	47	#N/A	F	Unknown Function
F08_w_scaffold_535_48	F08	w	535	48	#N/A	F	Unknown Function
F08_w_scaffold_535_49	F08	w	535	49	#N/A	C	BLAST:hypothetical protein(db=KEGG evalue=5e-55 bit_score=220.3 identity=57.0)	BLAST:Uncharacterized protein n=2 Tax=Bacteroides RepID=U6RQQ1_9BACE(db=UNIREF evalue=2.1e-56 bit_score=225.7 identity=52.6)	IPRSCAN:Protein of unknown function (DUF1071)(db=Pfam db_id=PF06378 evalue=4.3e-57 interpro_id=IPR999999 interpro_description=Protein of unknown function (DUF1071))
F08_w_scaffold_535_50	F08	w	535	50	#N/A	E	IPRSCAN:Siphovirus Gp157(db=Pfam db_id=PF05565 evalue=4.5e-08 interpro_id=IPR999999 interpro_description=Siphovirus Gp157)
F08_w_scaffold_535_51	F08	w	535	51	#N/A	F	Unknown Function
F08_w_scaffold_535_52	F08	w	535	52	#N/A	C	BLAST:hypothetical protein(db=KEGG evalue=1.7e-07 bit_score=62.4 identity=31.8)	BLAST:Putative phage protein n=1 Tax=Paenibacillus alvei DSM 29 RepID=K4Z7T2_PAEAL(db=UNIREF evalue=7.2e-17 bit_score=94.4 identity=39.4)
F08_w_scaffold_535_53	F08	w	535	53	#N/A	F	Unknown Function
F08_w_scaffold_535_54	F08	w	535	54	#N/A	F	Unknown Function
F08_w_scaffold_535_55	F08	w	535	55	#N/A	C	BLAST:ssb; ssDNA-binding protein; K03111 single-strand DNA-binding protein(db=KEGG evalue=6.6e-30 bit_score=136.3 identity=46.6)	BLAST:Single-stranded DNA-binding protein n=1 Tax=Bacteroides sp. CAG:709 RepID=R6EXV2_9BACE(db=UNIREF evalue=3.9e-33 bit_score=147.9 identity=44.2)	IPRSCAN:Single-strand binding protein family(db=Pfam db_id=PF00436 evalue=1.5e-31 interpro_id=IPR999999 interpro_description=Single-strand binding protein family)
P_w_scaffold_553_1	P	w	553	1	#N/A	F	Unknown Function
P_w_scaffold_553_2	P	w	553	2	#N/A	F	Unknown Function
P_w_scaffold_553_3	P	w	553	3	#N/A	F	Unknown Function
P_w_scaffold_553_4	P	w	553	4	#N/A	C	BLAST:hypothetical protein(db=KEGG evalue=4.9e-128 bit_score=464.5 identity=32.4)	BLAST:Phage tail tape measure protein, TP901 family n=1 Tax=Ethanoligenens harbinense (strain DSM 18485 / JCM 12961 / CGMCC 1.5033 / YUAN-3) RepID=E6UA09_ETHHY(db=UNIREF evalue=1.6e-118 bit_score=433.7 identity=31.9)	IPRSCAN:Phage-related minor tail protein(db=Pfam db_id=PF10145 evalue=8.1e-11 interpro_id=IPR999999 interpro_description=Phage-related minor tail protein)
P_w_scaffold_553_5	P	w	553	5	#N/A	D	BLAST:Phage-related protein n=1 Tax=Ruminococcus sp. CAG:579 RepID=R6CIF3_9FIRM(db=UNIREF evalue=7.6e-29 bit_score=134.0 identity=35.0)
P_w_scaffold_553_6	P	w	553	6	#N/A	C	BLAST:Gp14 protein(db=KEGG evalue=1.2e-42 bit_score=180.6 identity=31.2)	BLAST:Phage minor structural protein region n=3 Tax=root RepID=R6GLF8_9FIRM(db=UNIREF evalue=1.7e-95 bit_score=357.1 identity=33.8)	IPRSCAN:Prophage endopeptidase tail(db=Pfam db_id=PF06605 evalue=1.1e-09 interpro_id=IPR999999 interpro_description=Prophage endopeptidase tail)
P_w_scaffold_553_7	P	w	553	7	#N/A	F	Unknown Function
P_w_scaffold_553_8	P	w	553	8	#N/A	F	Unknown Function
P_w_scaffold_553_9	P	w	553	9	#N/A	D	BLAST:Uncharacterized protein n=1 Tax=Oribacterium sp. oral taxon 078 str. F0263 RepID=U2U4A1_9FIRM(db=UNIREF evalue=2.7e-07 bit_score=61.2 identity=36.3)
P_w_scaffold_553_10	P	w	553	10	#N/A	D	BLAST:Uncharacterized protein n=2 Tax=Clostridiales RepID=A7VS94_9CLOT(db=UNIREF evalue=1.8e-15 bit_score=88.6 identity=46.8)
P_w_scaffold_553_11	P	w	553	11	#N/A	F	Unknown Function
P_w_scaffold_553_12	P	w	553	12	1	C	BLAST:hypothetical protein(db=KEGG evalue=5.3e-30 bit_score=136.7 identity=60.0)	BLAST:Uncharacterized protein n=1 Tax=Firmicutes bacterium CAG:103 RepID=R5AT13_9FIRM(db=UNIREF evalue=1.4e-62 bit_score=245.7 identity=66.5)
P_w_scaffold_553_13	P	w	553	13	#N/A	C	BLAST:hypothetical protein(db=KEGG evalue=3.6e-08 bit_score=63.2 identity=68.2)	BLAST:Uncharacterized protein n=1 Tax=Phascolarctobacterium succinatutens CAG:287 RepID=R6X5E4_9FIRM(db=UNIREF evalue=1.7e-08 bit_score=65.1 identity=40.7)
P_w_scaffold_553_14	P	w	553	14	#N/A	F	Unknown Function
P_w_scaffold_553_15	P	w	553	15	#N/A	F	Unknown Function
P_w_scaffold_553_16	P	w	553	16	#N/A	C	BLAST:GK17577 gene product from transcript GK17577-RA(db=KEGG evalue=4.5e-14 bit_score=84.7 identity=26.1)	BLAST:Uncharacterized protein n=1 Tax=Polysphondylium pallidum RepID=D3B248_POLPA(db=UNIREF evalue=2.6e-17 bit_score=96.3 identity=26.9)
P_w_scaffold_553_17	P	w	553	17	#N/A	C	BLAST:hypothetical protein(db=KEGG evalue=6.1e-08 bit_score=62.0 identity=37.1)	BLAST:Uncharacterized protein n=1 Tax=Collinsella intestinalis DSM 13280 RepID=C4F8J1_9ACTN(db=UNIREF evalue=1.1e-12 bit_score=78.6 identity=55.0)	IPRSCAN:Putative phage holin Dp-1(db=Pfam db_id=PF16938 evalue=6.7e-18 interpro_id=IPR999999 interpro_description=Putative phage holin Dp-1)
P_w_scaffold_553_18	P	w	553	18	#N/A	C	BLAST:penicillin-resistant DD-carboxypeptidase(db=KEGG evalue=2.6e-11 bit_score=75.1 identity=36.7)	BLAST:Uncharacterized protein n=1 Tax=Veillonella sp. CAG:933 RepID=R5BP16_9FIRM(db=UNIREF evalue=5.7e-46 bit_score=191.0 identity=41.1)	IPRSCAN:Putative peptidoglycan binding domain(db=Pfam db_id=PF01471 evalue=1.4e-14 interpro_id=IPR999999 interpro_description=Putative peptidoglycan binding domain)
P_w_scaffold_553_19	P	w	553	19	#N/A	C	BLAST:bacteriophage endonuclease(db=KEGG evalue=9.9e-11 bit_score=72.8 identity=38.5)	BLAST:Bacteriophage endonuclease n=2 Tax=root RepID=A9APR2_BURM1(db=UNIREF evalue=1.8e-10 bit_score=72.8 identity=38.5)	IPRSCAN:HNH endonuclease(db=Pfam db_id=PF13392 evalue=3.1e-18 interpro_id=IPR999999 interpro_description=HNH endonuclease)
P_w_scaffold_553_20	P	w	553	20	#N/A	C	BLAST:Site-specific recombinase XerD(db=KEGG evalue=1.5e-25 bit_score=122.9 identity=29.2)	BLAST:Site-specific recombinase XerD n=1 Tax=Firmicutes bacterium CAG:240 RepID=R6I1Y0_9FIRM(db=UNIREF evalue=4.7e-59 bit_score=235.0 identity=41.3)	IPRSCAN:Phage integrase family(db=Pfam db_id=PF00589 evalue=2.8e-14 interpro_id=IPR999999 interpro_description=Phage integrase family)
P_w_scaffold_553_21	P	w	553	21	#N/A	E	IPRSCAN:Domain of unknown function (DUF5067)(db=Pfam db_id=PF16729 evalue=1.6e-08 interpro_id=IPR999999 interpro_description=Domain of unknown function (DUF5067))
P_w_scaffold_553_22	P	w	553	22	#N/A	C	BLAST:hypothetical protein(db=KEGG evalue=8.4e-12 bit_score=75.9 identity=31.6)	BLAST:Uncharacterized protein n=1 Tax=Clostridium sp. (strain ATCC 29733 / VPI C48-50) RepID=U2DWF2_CLOS4(db=UNIREF evalue=9.8e-24 bit_score=116.3 identity=45.3)	IPRSCAN:Domain of unknown function (DUF955)(db=Pfam db_id=PF06114 evalue=2.7e-05 interpro_id=IPR999999 interpro_description=Domain of unknown function (DUF955))
P_w_scaffold_553_23	P	w	553	23	#N/A	C	BLAST:XRE family transcriptional regulator(db=KEGG evalue=4.1e-09 bit_score=66.6 identity=32.5)	BLAST:Transcriptional regulator Cro/CI family n=1 Tax=Firmicutes bacterium CAG:582 RepID=R6H2Y2_9FIRM(db=UNIREF evalue=1.3e-10 bit_score=72.4 identity=38.2)	IPRSCAN:Helix-turn-helix(db=Pfam db_id=PF01381 evalue=1.6e-15 interpro_id=IPR999999 interpro_description=Helix-turn-helix)
P_w_scaffold_553_24	P	w	553	24	#N/A	C	BLAST:Predicted transcriptional regulators(db=KEGG evalue=5.4e-09 bit_score=65.5 identity=43.5)	BLAST:Predicted transcriptional regulators n=2 Tax=Faecalibacterium prausnitzii RepID=D4JYJ4_9FIRM(db=UNIREF evalue=9.6e-09 bit_score=65.5 identity=43.5)	IPRSCAN:Helix-turn-helix domain(db=Pfam db_id=PF12844 evalue=2e-08 interpro_id=IPR999999 interpro_description=Helix-turn-helix domain)
P_w_scaffold_553_25	P	w	553	25	#N/A	F	Unknown Function
P_w_scaffold_553_26	P	w	553	26	#N/A	F	Unknown Function
P_w_scaffold_553_27	P	w	553	27	#N/A	F	Unknown Function
P_w_scaffold_553_28	P	w	553	28	#N/A	E	IPRSCAN:Cell Wall Hydrolase(db=Pfam db_id=PF07486 evalue=1.6e-10 interpro_id=IPR999999 interpro_description=Cell Wall Hydrolase)
P_w_scaffold_553_29	P	w	553	29	#N/A	F	Unknown Function
P_w_scaffold_553_30	P	w	553	30	#N/A	F	Unknown Function
P_w_scaffold_553_31	P	w	553	31	#N/A	C	BLAST:hypothetical protein(db=KEGG evalue=1.9e-46 bit_score=191.4 identity=46.5)	BLAST:Uncharacterized protein n=2 Tax=Treponema denticola RepID=M2BBU7_TREDN(db=UNIREF evalue=6.6e-50 bit_score=203.8 identity=51.2)
P_w_scaffold_553_32	P	w	553	32	#N/A	C	BLAST:hypothetical protein(db=KEGG evalue=1.4e-32 bit_score=145.2 identity=43.8)	BLAST:Putative uncharacterized protein n=1 Tax=Eubacterium limosum (strain KIST612) RepID=E3GL18_EUBLK(db=UNIREF evalue=2.4e-32 bit_score=145.2 identity=43.8)
P_w_scaffold_553_33	P	w	553	33	#N/A	C	BLAST:hypothetical protein(db=KEGG evalue=6.8e-17 bit_score=92.8 identity=34.9)	BLAST:Uncharacterized protein n=8 Tax=Clostridium RepID=N9YVW5_9CLOT(db=UNIREF evalue=4e-20 bit_score=104.4 identity=42.7)
P_w_scaffold_553_34	P	w	553	34	#N/A	C	BLAST:Predicted P-loop ATPase and inactivated derivatives(db=KEGG evalue=4.4e-74 bit_score=285.0 identity=38.0)	BLAST:Predicted P-loop ATPase and inactivated derivatives n=1 Tax=Ruminococcus obeum CAG:39 RepID=R7DAI7_9FIRM(db=UNIREF evalue=3e-81 bit_score=309.7 identity=38.8)	IPRSCAN:Bifunctional DNA primase/polymerase, N-terminal(db=Pfam db_id=PF09250 evalue=1.5e-40 interpro_id=IPR999999 interpro_description=Bifunctional DNA primase/polymerase, N-terminal)	IPRSCAN:Virulence-associated protein E(db=Pfam db_id=PF05272 evalue=4.1e-53 interpro_id=IPR999999 interpro_description=Virulence-associated protein E)
P_w_scaffold_553_35	P	w	553	35	#N/A	F	Unknown Function
P_w_scaffold_553_36	P	w	553	36	#N/A	E	IPRSCAN:High potential iron-sulfur protein(db=Pfam db_id=PF01355 evalue=0.00014 interpro_id=IPR999999 interpro_description=High potential iron-sulfur protein)
P_w_scaffold_553_37	P	w	553	37	#N/A	C	BLAST:hypothetical protein(db=KEGG evalue=1.5e-22 bit_score=111.7 identity=42.1)	BLAST:Putative uncharacterized protein n=1 Tax=Blautia hydrogenotrophica DSM 10507 RepID=C0CR22_9FIRM(db=UNIREF evalue=4.5e-46 bit_score=190.7 identity=55.3)	IPRSCAN:HNH endonuclease(db=Pfam db_id=PF13392 evalue=6.8e-14 interpro_id=IPR999999 interpro_description=HNH endonuclease)
P_w_scaffold_553_38	P	w	553	38	#N/A	E	IPRSCAN:Protein of unknown function (DUF551)(db=Pfam db_id=PF04448 evalue=3.7e-10 interpro_id=IPR999999 interpro_description=Protein of unknown function (DUF551))
P_w_scaffold_553_39	P	w	553	39	#N/A	F	Unknown Function
P_w_scaffold_553_40	P	w	553	40	#N/A	C	BLAST:hypothetical protein(db=KEGG evalue=1e-43 bit_score=182.6 identity=43.6)	BLAST:Uncharacterized protein n=1 Tax=Faecalibacterium cf. prausnitzii KLE1255 RepID=E2ZMZ1_9FIRM(db=UNIREF evalue=1.2e-71 bit_score=276.2 identity=58.6)
P_w_scaffold_553_41	P	w	553	41	#N/A	F	Unknown Function
P_w_scaffold_553_42	P	w	553	42	#N/A	E	IPRSCAN:Restriction alleviation protein Lar(db=Pfam db_id=PF14354 evalue=1.6e-08 interpro_id=IPR999999 interpro_description=Restriction alleviation protein Lar)
P_w_scaffold_553_43	P	w	553	43	#N/A	F	Unknown Function
P_w_scaffold_553_44	P	w	553	44	#N/A	C	BLAST:HNH homing endonuclease(db=KEGG evalue=2e-26 bit_score=125.2 identity=52.8)	BLAST:HNH endonuclease domain protein n=1 Tax=Prevotella buccalis ATCC 35310 RepID=D1W988_9BACT(db=UNIREF evalue=3.2e-27 bit_score=128.6 identity=52.6)	IPRSCAN:NUMOD4 motif(db=Pfam db_id=PF07463 evalue=4.4e-09 interpro_id=IPR999999 interpro_description=NUMOD4 motif)	IPRSCAN:HNH endonuclease(db=Pfam db_id=PF13392 evalue=1.3e-13 interpro_id=IPR999999 interpro_description=HNH endonuclease)
P_w_scaffold_553_45	P	w	553	45	#N/A	F	Unknown Function
P_w_scaffold_553_46	P	w	553	46	#N/A	F	Unknown Function
P_w_scaffold_553_47	P	w	553	47	#N/A	F	Unknown Function
P_w_scaffold_553_48	P	w	553	48	#N/A	F	Unknown Function
P_w_scaffold_553_49	P	w	553	49	#N/A	F	Unknown Function
P_w_scaffold_553_50	P	w	553	50	#N/A	C	BLAST:hypothetical protein(db=KEGG evalue=1.6e-12 bit_score=78.2 identity=31.0)	BLAST:hypothetical protein n=1 Tax=Succinivibrionaceae bacterium WG-1 RepID=UPI0002555EFD(db=UNIREF evalue=1e-12 bit_score=79.7 identity=30.3)
P_w_scaffold_553_51	P	w	553	51	#N/A	C	BLAST:helicase domain-containing protein(db=KEGG evalue=3.3e-131 bit_score=474.2 identity=51.9)	BLAST:Uncharacterized protein n=1 Tax=Fusobacterium nucleatum subsp. animalis 11_3_2 RepID=F7KZG6_FUSNU(db=UNIREF evalue=9.7e-134 bit_score=483.4 identity=51.7)	IPRSCAN:SNF2 family N-terminal domain(db=Pfam db_id=PF00176 evalue=1.6e-06 interpro_id=IPR999999 interpro_description=SNF2 family N-terminal domain)	IPRSCAN:Helicase conserved C-terminal domain(db=Pfam db_id=PF00271 evalue=5.3e-05 interpro_id=IPR999999 interpro_description=Helicase conserved C-terminal domain)
P_w_scaffold_553_52	P	w	553	52	#N/A	C	BLAST:DNA methylase N-4/N-6 domain-containing protein(db=KEGG evalue=1.6e-86 bit_score=325.1 identity=47.5)	BLAST:helicase n=1 Tax=Gemmata obscuriglobus RepID=UPI00016C578E(db=UNIREF evalue=5.1e-99 bit_score=367.5 identity=58.9)	IPRSCAN:DNA methylase(db=Pfam db_id=PF01555 evalue=2.7e-15 interpro_id=IPR999999 interpro_description=DNA methylase)
P_w_scaffold_553_53	P	w	553	53	#N/A	C	BLAST:hypothetical protein(db=KEGG evalue=1.1e-29 bit_score=136.0 identity=33.0)	BLAST:Uncharacterized protein n=2 Tax=Lactobacillus mali RepID=J0UPV1_9LACO(db=UNIREF evalue=5.2e-35 bit_score=154.5 identity=38.8)	IPRSCAN:Protein of unknown function (DUF559)(db=Pfam db_id=PF04480 evalue=1.2e-07 interpro_id=IPR999999 interpro_description=Protein of unknown function (DUF559))
P_w_scaffold_553_54	P	w	553	54	#N/A	C	BLAST:HNH endonuclease(db=KEGG evalue=7.7e-23 bit_score=112.1 identity=55.4)	BLAST:HNH endonuclease n=1 Tax=Cellulosilyticum lentocellum (strain ATCC 49066 / DSM 5427 / NCIMB 11756 / RHM5) RepID=F2JNX4_CELLD(db=UNIREF evalue=1.4e-22 bit_score=112.1 identity=55.4)
P_w_scaffold_553_55	P	w	553	55	#N/A	C	BLAST:hypothetical protein(db=KEGG evalue=7e-25 bit_score=119.0 identity=54.4)	BLAST:Phage terminase, small subunit n=1 Tax=Brevibacillus sp. CF112 RepID=J2QVR2_9BACL(db=UNIREF evalue=1.1e-25 bit_score=122.5 identity=51.8)	IPRSCAN:Phage terminase, small subunit(db=Pfam db_id=PF05119 evalue=1.1e-13 interpro_id=IPR999999 interpro_description=Phage terminase, small subunit)
P_w_scaffold_553_56	P	w	553	56	#N/A	B	RBH:Phage terminase large subunit n=1 Tax=Ruminococcus sp. CAG:254 RepID=R5VJG5_9FIRM(db=UNIREF)	BLAST:phage terminase, large subunit(db=KEGG evalue=2.5e-216 bit_score=757.3 identity=63.4)	BLAST:Phage terminase large subunit n=1 Tax=Ruminococcus sp. CAG:254 RepID=R5VJG5_9FIRM(db=UNIREF evalue=7.1e-259 bit_score=899.4 identity=74.5)	IPRSCAN:Phage Terminase(db=Pfam db_id=PF03354 evalue=1.5e-51 interpro_id=IPR999999 interpro_description=Phage Terminase)
P_w_scaffold_553_57	P	w	553	57	#N/A	C	BLAST:phage portal protein(db=KEGG evalue=5.6e-103 bit_score=380.2 identity=50.9)	BLAST:Phage portal protein n=1 Tax=Ruminococcus sp. CAG:254 RepID=R5VT06_9FIRM(db=UNIREF evalue=4e-144 bit_score=517.7 identity=66.8)	IPRSCAN:Phage portal protein(db=Pfam db_id=PF04860 evalue=1.7e-53 interpro_id=IPR999999 interpro_description=Phage portal protein)
P_w_scaffold_553_58	P	w	553	58	#N/A	F	Unknown Function
P_w_scaffold_553_59	P	w	553	59	#N/A	C	BLAST:prohead protease; K06904(db=KEGG evalue=6.8e-57 bit_score=226.1 identity=58.0)	BLAST:hypothetical protein n=1 Tax=Ruminococcus flavefaciens RepID=UPI000305365C(db=UNIREF evalue=1.2e-64 bit_score=252.7 identity=64.3)	IPRSCAN:Caudovirus prohead serine protease(db=Pfam db_id=PF04586 evalue=6.8e-49 interpro_id=IPR999999 interpro_description=Caudovirus prohead serine protease)
P_w_scaffold_553_60	P	w	553	60	2	A	RBH:phage major capsid protein, HK97 family(db=KEGG)	BLAST:phage major capsid protein, HK97 family(db=KEGG evalue=1.7e-105 bit_score=389.0 identity=47.9)	BLAST:HK97 family phage major capsid protein n=1 Tax=Dorea sp. 5-2 RepID=R9N389_9FIRM(db=UNIREF evalue=1.6e-135 bit_score=489.6 identity=55.6)	IPRSCAN:Phage capsid family(db=Pfam db_id=PF05065 evalue=1.2e-24 interpro_id=IPR999999 interpro_description=Phage capsid family)	IPRSCAN:Bacterial Ig-like domain (group 2)(db=Pfam db_id=PF02368 evalue=3.9e-08 interpro_id=IPR999999 interpro_description=Bacterial Ig-like domain (group 2))
P_w_scaffold_553_61	P	w	553	61	#N/A	D	BLAST:Uncharacterized protein n=2 Tax=Oscillibacter RepID=U2QJJ8_9FIRM(db=UNIREF evalue=6.2e-19 bit_score=99.8 identity=56.7)
P_w_scaffold_553_62	P	w	553	62	#N/A	F	Unknown Function
P_w_scaffold_553_63	P	w	553	63	#N/A	D	BLAST:Uncharacterized protein n=1 Tax=Dorea sp. 5-2 RepID=R9MTW7_9FIRM(db=UNIREF evalue=2e-16 bit_score=91.7 identity=43.9)
P_w_scaffold_553_64	P	w	553	64	#N/A	D	BLAST:Uncharacterized protein n=1 Tax=Flavonifractor plautii ATCC 29863 RepID=G9YSC4_9FIRM(db=UNIREF evalue=5.1e-29 bit_score=134.0 identity=45.7)
P_w_scaffold_553_65	P	w	553	65	1	D	BLAST:Phage major tail protein, phi13 family n=1 Tax=Clostridium sp. (strain ATCC 29733 / VPI C48-50) RepID=U2DAY6_CLOS4(db=UNIREF evalue=5e-34 bit_score=151.0 identity=43.4)
P_w_scaffold_553_66	P	w	553	66	#N/A	F	Unknown Function
P_w_scaffold_553_67	P	w	553	67	#N/A	C	BLAST:TP901 family phage tail tape measure protein(db=KEGG evalue=1.6e-85 bit_score=322.8 identity=33.1)	BLAST:Phage tail tape measure protein, TP901 family, core region n=1 Tax=Subdoligranulum sp. 4_3_54A2FAA RepID=G9RPT7_9FIRM(db=UNIREF evalue=1e-127 bit_score=463.8 identity=44.9)	IPRSCAN:Phage-related minor tail protein(db=Pfam db_id=PF10145 evalue=3.1e-35 interpro_id=IPR999999 interpro_description=Phage-related minor tail protein)
F08_w_scaffold_670_1	F08	w	670	1	#N/A	C	BLAST:Hep_Hag.(db=KEGG evalue=2.2e-15 bit_score=89.7 identity=35.2)	BLAST:Putative uncharacterized protein n=1 Tax=Paenibacillus vortex V453 RepID=E5YRV3_9BACL(db=UNIREF evalue=9.4e-17 bit_score=95.1 identity=27.4)
F08_w_scaffold_670_2	F08	w	670	2	#N/A	F	Unknown Function
F08_w_scaffold_670_3	F08	w	670	3	#N/A	C	BLAST:putative glycosyltransferase(db=KEGG evalue=1e-12 bit_score=80.1 identity=27.3)	BLAST:Glycosyl transferase n=420 Tax=Staphylococcus aureus RepID=C7ZTR1_STAAU(db=UNIREF evalue=5.4e-12 bit_score=78.6 identity=26.4)	IPRSCAN:Glycosyl transferase family 2(db=Pfam db_id=PF00535 evalue=7.7e-16 interpro_id=IPR999999 interpro_description=Glycosyl transferase family 2)
F08_w_scaffold_670_4	F08	w	670	4	#N/A	E	IPRSCAN:Phage uncharacterised protein (Phage_XkdX)(db=Pfam db_id=PF09693 evalue=1.2e-17 interpro_id=IPR999999 interpro_description=Phage uncharacterised protein (Phage_XkdX))
F08_w_scaffold_670_5	F08	w	670	5	#N/A	C	BLAST:hypothetical protein(db=KEGG evalue=3.1e-08 bit_score=63.5 identity=28.6)	BLAST:Uncharacterized protein n=1 Tax=Lactobacillus gigeriorum CRBIP 24.85 RepID=I7K0W3_9LACO(db=UNIREF evalue=6.9e-11 bit_score=73.2 identity=32.4)
F08_w_scaffold_670_6	F08	w	670	6	#N/A	F	Unknown Function
F08_w_scaffold_670_7	F08	w	670	7	#N/A	C	BLAST:holin, phage phi LC3 family(db=KEGG evalue=2e-10 bit_score=70.5 identity=43.0)	BLAST:Holin, phage phi LC3 family n=1 Tax=Clostridium hylemonae DSM 15053 RepID=C0BX79_9CLOT(db=UNIREF evalue=2.4e-22 bit_score=110.9 identity=65.0)	IPRSCAN:Bacteriophage holin(db=Pfam db_id=PF04531 evalue=2e-22 interpro_id=IPR999999 interpro_description=Bacteriophage holin)
F08_w_scaffold_670_8	F08	w	670	8	#N/A	C	BLAST:peptidoglycan-binding domain 1 protein(db=KEGG evalue=3.9e-10 bit_score=71.2 identity=43.5)	BLAST:Putative uncharacterized protein n=1 Tax=Clostridium hathewayi WAL-18680 RepID=G5IF54_9CLOT(db=UNIREF evalue=5.5e-60 bit_score=237.7 identity=49.4)	IPRSCAN:CHAP domain(db=Pfam db_id=PF05257 evalue=1e-09 interpro_id=IPR999999 interpro_description=CHAP domain)	IPRSCAN:Putative peptidoglycan binding domain(db=Pfam db_id=PF01471 evalue=5e-15 interpro_id=IPR999999 interpro_description=Putative peptidoglycan binding domain)
F08_w_scaffold_670_9	F08	w	670	9	#N/A	C	BLAST:integrase family protein(db=KEGG evalue=3e-29 bit_score=135.2 identity=27.3)	BLAST:Site-specific recombinase, phage integrase family n=1 Tax=Eubacterium brachy ATCC 33089 RepID=V1CIC1_9FIRM(db=UNIREF evalue=3.3e-47 bit_score=195.7 identity=35.9)	IPRSCAN:Phage integrase, N-terminal SAM-like domain(db=Pfam db_id=PF14659 evalue=1.4e-06 interpro_id=IPR999999 interpro_description=Phage integrase, N-terminal SAM-like domain)	IPRSCAN:Phage integrase family(db=Pfam db_id=PF00589 evalue=7.5e-20 interpro_id=IPR999999 interpro_description=Phage integrase family)
F08_w_scaffold_670_10	F08	w	670	10	#N/A	C	BLAST:transcriptional repressor(db=KEGG evalue=3.2e-09 bit_score=67.0 identity=44.8)	BLAST:DNA-binding helix-turn-helix protein n=1 Tax=Leptotrichia sp. oral taxon 215 str. W9775 RepID=U2SX07_9FUSO(db=UNIREF evalue=4.1e-12 bit_score=77.4 identity=47.8)	IPRSCAN:Helix-turn-helix(db=Pfam db_id=PF01381 evalue=3.2e-10 interpro_id=IPR999999 interpro_description=Helix-turn-helix)
F08_w_scaffold_670_11	F08	w	670	11	#N/A	C	BLAST:putative cro-like repressor(db=KEGG evalue=4.3e-13 bit_score=79.3 identity=54.3)	BLAST:Prophage pi2 protein 05 n=1 Tax=Firmicutes bacterium CAG:791 RepID=R5CFF0_9FIRM(db=UNIREF evalue=3.4e-13 bit_score=80.5 identity=52.8)	IPRSCAN:Protein of unknown function (DUF739)(db=Pfam db_id=PF05339 evalue=3.3e-13 interpro_id=IPR999999 interpro_description=Protein of unknown function (DUF739))
F08_w_scaffold_670_12	F08	w	670	12	#N/A	D	BLAST:Uncharacterized protein n=1 Tax=Firmicutes bacterium CAG:94 RepID=R6ZIF5_9FIRM(db=UNIREF evalue=4e-16 bit_score=91.3 identity=39.8)	IPRSCAN:Cell Wall Hydrolase(db=Pfam db_id=PF07486 evalue=8.7e-09 interpro_id=IPR999999 interpro_description=Cell Wall Hydrolase)
F08_w_scaffold_670_13	F08	w	670	13	#N/A	F	Unknown Function
F08_w_scaffold_670_14	F08	w	670	14	#N/A	C	BLAST:hypothetical protein(db=KEGG evalue=3.1e-55 bit_score=221.1 identity=43.0)	BLAST:Putative uncharacterized protein n=1 Tax=[Bacteroides] pectinophilus ATCC 43243 RepID=B7AR63_9FIRM(db=UNIREF evalue=3.2e-71 bit_score=275.0 identity=51.8)
F08_w_scaffold_670_15	F08	w	670	15	#N/A	E	IPRSCAN:RNase H(db=Pfam db_id=PF00075 evalue=2.2e-06 interpro_id=IPR999999 interpro_description=RNase H)
F08_w_scaffold_670_16	F08	w	670	16	#N/A	C	BLAST:hypothetical protein(db=KEGG evalue=1.8e-07 bit_score=60.8 identity=33.0)	BLAST:Uncharacterized protein n=1 Tax=Eubacterium sp. CAG:156 RepID=R5YR71_9FIRM(db=UNIREF evalue=6.9e-23 bit_score=112.8 identity=52.7)
F08_w_scaffold_670_17	F08	w	670	17	#N/A	C	BLAST:DNA methylase N-4/N-6 domain-containing protein(db=KEGG evalue=0 bit_score=1055.8 identity=61.4)	BLAST:DNA methylase family protein n=1 Tax=Dorea sp. CAG:317 RepID=R6WG22_9FIRM(db=UNIREF evalue=0 bit_score=1310.8 identity=73.8)	IPRSCAN:SNF2 family N-terminal domain(db=Pfam db_id=PF00176 evalue=1.2e-08 interpro_id=IPR999999 interpro_description=SNF2 family N-terminal domain)	IPRSCAN:DNA methylase(db=Pfam db_id=PF01555 evalue=8.3e-16 interpro_id=IPR999999 interpro_description=DNA methylase)
F08_w_scaffold_670_18	F08	w	670	18	#N/A	F	Unknown Function
F08_w_scaffold_670_19	F08	w	670	19	#N/A	F	Unknown Function
F08_w_scaffold_670_20	F08	w	670	20	#N/A	C	BLAST:HNH endonuclease(db=KEGG evalue=1.5e-31 bit_score=141.4 identity=55.5)	BLAST:HNH endonuclease domain protein n=1 Tax=Anaerococcus tetradius ATCC 35098 RepID=C2CHM1_9FIRM(db=UNIREF evalue=1.2e-34 bit_score=152.5 identity=63.9)	IPRSCAN:HNH endonuclease(db=Pfam db_id=PF01844 evalue=3.4e-13 interpro_id=IPR999999 interpro_description=HNH endonuclease)
F08_w_scaffold_670_21	F08	w	670	21	#N/A	E	IPRSCAN:Phage terminase, small subunit(db=Pfam db_id=PF05119 evalue=5.1e-10 interpro_id=IPR999999 interpro_description=Phage terminase, small subunit)
F08_w_scaffold_670_22	F08	w	670	22	#N/A	C	BLAST:pp138; phage protein(db=KEGG evalue=2.3e-115 bit_score=421.4 identity=53.4)	BLAST:Uncharacterized protein (Fragment) n=1 Tax=Clostridium symbiosum ATCC 14940 RepID=U2BT16_CLOSY(db=UNIREF evalue=6e-135 bit_score=487.3 identity=60.2)	IPRSCAN:Phage portal protein, SPP1 Gp6-like(db=Pfam db_id=PF05133 evalue=2.7e-17 interpro_id=IPR999999 interpro_description=Phage portal protein, SPP1 Gp6-like)
F08_w_scaffold_670_23	F08	w	670	23	#N/A	C	BLAST:gp35(db=KEGG evalue=1.3e-48 bit_score=199.5 identity=39.1)	BLAST:Uncharacterized protein n=2 Tax=Firmicutes RepID=R5C0M8_9FIRM(db=UNIREF evalue=3e-53 bit_score=215.7 identity=45.2)
F08_w_scaffold_670_24	F08	w	670	24	#N/A	C	BLAST:hypothetical protein(db=KEGG evalue=2.3e-09 bit_score=67.0 identity=40.3)	BLAST:Uncharacterized protein n=1 Tax=Clostridium sp. CAG:964 RepID=R6U608_9CLOT(db=UNIREF evalue=3.7e-10 bit_score=70.5 identity=42.0)
F08_w_scaffold_670_25	F08	w	670	25	#N/A	F	Unknown Function
F08_w_scaffold_670_26	F08	w	670	26	#N/A	C	BLAST:pp140; phage terminase(db=KEGG evalue=2.3e-132 bit_score=478.0 identity=49.6)	BLAST:Putative phage terminase, large subunit n=1 Tax=Mogibacterium sp. CM50 RepID=J5UDF1_9FIRM(db=UNIREF evalue=4.7e-152 bit_score=544.3 identity=56.3)	IPRSCAN:Phage Terminase(db=Pfam db_id=PF03354 evalue=8.2e-05 interpro_id=IPR999999 interpro_description=Phage Terminase)
F08_w_scaffold_670_27	F08	w	670	27	#N/A	C	BLAST:hypothetical protein(db=KEGG evalue=1.6e-24 bit_score=118.2 identity=40.3)	BLAST:PF14265 domain protein n=1 Tax=Mogibacterium sp. CM50 RepID=J6HG46_9FIRM(db=UNIREF evalue=2.1e-27 bit_score=128.6 identity=41.8)
F08_w_scaffold_670_28	F08	w	670	28	1	C	BLAST:pp142; phage major head protein(db=KEGG evalue=5.4e-85 bit_score=320.1 identity=50.2)	BLAST:Uncharacterized protein n=1 Tax=Clostridium symbiosum ATCC 14940 RepID=U2DDI1_CLOSY(db=UNIREF evalue=7.6e-90 bit_score=337.0 identity=54.5)
F08_w_scaffold_670_29	F08	w	670	29	#N/A	C	BLAST:phage protein Gp19/Gp15/Gp42(db=KEGG evalue=1.5e-18 bit_score=98.2 identity=45.0)	BLAST:Phage protein Gp19/Gp15/Gp42 n=1 Tax=Streptococcus infantarius subsp. infantarius ATCC BAA-102 RepID=B1SFT2_9STRE(db=UNIREF evalue=3.1e-19 bit_score=101.3 identity=47.3)	IPRSCAN:Phage protein Gp19/Gp15/Gp42(db=Pfam db_id=PF09355 evalue=2.9e-24 interpro_id=IPR999999 interpro_description=Phage protein Gp19/Gp15/Gp42)
F08_w_scaffold_670_30	F08	w	670	30	#N/A	F	Unknown Function
F08_w_scaffold_670_31	F08	w	670	31	#N/A	F	Unknown Function
F08_w_scaffold_670_32	F08	w	670	32	#N/A	F	Unknown Function
F08_w_scaffold_670_33	F08	w	670	33	1	C	BLAST:hypothetical protein(db=KEGG evalue=7.2e-11 bit_score=73.6 identity=32.4)	BLAST:Uncharacterized protein n=1 Tax=Microbacterium maritypicum MF109 RepID=T5KIC1_9MICO(db=UNIREF evalue=1.1e-11 bit_score=77.0 identity=31.7)
F08_w_scaffold_670_34	F08	w	670	34	#N/A	F	Unknown Function
F08_w_scaffold_670_35	F08	w	670	35	#N/A	D	BLAST:hypothetical protein n=1 Tax=Leucobacter chromiiresistens RepID=UPI000262A6C5(db=UNIREF evalue=6.1e-08 bit_score=63.9 identity=31.2)
F08_w_scaffold_670_36	F08	w	670	36	#N/A	C	BLAST:phage tail tape measure protein, TP901 family(db=KEGG evalue=1.8e-106 bit_score=392.9 identity=44.5)	BLAST:Phage tail tape measure protein, TP901 family n=1 Tax=Ethanoligenens harbinense (strain DSM 18485 / JCM 12961 / CGMCC 1.5033 / YUAN-3) RepID=E6UA09_ETHHY(db=UNIREF evalue=3.1e-106 bit_score=392.9 identity=44.5)	IPRSCAN:Phage-related minor tail protein(db=Pfam db_id=PF10145 evalue=3.1e-16 interpro_id=IPR999999 interpro_description=Phage-related minor tail protein)
F08_w_scaffold_670_37	F08	w	670	37	#N/A	C	BLAST:hypothetical protein(db=KEGG evalue=1.8e-73 bit_score=283.5 identity=52.7)	BLAST:Putative uncharacterized protein n=1 Tax=Clostridium sp. (strain SY8519) RepID=F7V977_CLOSS(db=UNIREF evalue=3.2e-73 bit_score=283.5 identity=52.7)
F08_w_scaffold_670_38	F08	w	670	38	#N/A	A	RBH:CheY; hypothetical protein(db=KEGG)	RBH:Putative uncharacterized protein CheY n=1 Tax=Clostridium sp. (strain SY8519) RepID=F7V976_CLOSS(db=UNIREF)	BLAST:CheY; hypothetical protein(db=KEGG evalue=5.3e-102 bit_score=376.7 identity=55.8)	BLAST:Putative uncharacterized protein CheY n=1 Tax=Clostridium sp. (strain SY8519) RepID=F7V976_CLOSS(db=UNIREF evalue=9.3e-102 bit_score=376.7 identity=55.8)
F08_w_scaffold_670_39	F08	w	670	39	#N/A	C	BLAST:hypothetical protein(db=KEGG evalue=5.3e-23 bit_score=115.2 identity=42.1)	BLAST:Staphylocoagulase repeat protein n=1 Tax=Veillonella sp. oral taxon 158 str. F0412 RepID=E4LB95_9FIRM(db=UNIREF evalue=1.4e-26 bit_score=127.9 identity=26.5)
P_w_scaffold_1224_1	P	w	1224	1	#N/A	C	BLAST:Uncharacterized phage-encoded protein(db=KEGG evalue=1.3e-55 bit_score=222.2 identity=44.8)	BLAST:Phage antirepressor protein n=2 Tax=root RepID=D2F164_9BACE(db=UNIREF evalue=5.6e-70 bit_score=270.8 identity=51.9)	IPRSCAN:BRO family, N-terminal domain(db=Pfam db_id=PF02498 evalue=3.8e-22 interpro_id=IPR999999 interpro_description=BRO family, N-terminal domain)	IPRSCAN:Phage antirepressor protein KilAC domain(db=Pfam db_id=PF03374 evalue=4e-28 interpro_id=IPR999999 interpro_description=Phage antirepressor protein KilAC domain)
P_w_scaffold_1224_2	P	w	1224	2	#N/A	F	Unknown Function
P_w_scaffold_1224_3	P	w	1224	3	#N/A	F	Unknown Function
P_w_scaffold_1224_4	P	w	1224	4	#N/A	F	Unknown Function
P_w_scaffold_1224_5	P	w	1224	5	#N/A	C	BLAST:hypothetical protein(db=KEGG evalue=1.1e-39 bit_score=169.1 identity=63.2)	BLAST:Uncharacterized protein n=2 Tax=Firmicutes RepID=H8L7V5_ENTFU(db=UNIREF evalue=1.9e-39 bit_score=169.1 identity=63.2)	IPRSCAN:S-adenosylmethionine synthetase, N-terminal domain(db=Pfam db_id=PF00438 evalue=2.5e-10 interpro_id=IPR999999 interpro_description=S-adenosylmethionine synthetase, N-terminal domain)
P_w_scaffold_1224_6	P	w	1224	6	#N/A	C	BLAST:homing nuclease(db=KEGG evalue=3.5e-26 bit_score=124.4 identity=37.7)	BLAST:HNH endonuclease domain protein n=1 Tax=Lactobacillus vaginalis ATCC 49540 RepID=C2EWE3_9LACO(db=UNIREF evalue=1.5e-27 bit_score=129.8 identity=34.9)	IPRSCAN:NUMOD4 motif(db=Pfam db_id=PF07463 evalue=2.6e-18 interpro_id=IPR999999 interpro_description=NUMOD4 motif)	IPRSCAN:HNH endonuclease(db=Pfam db_id=PF13392 evalue=4.8e-13 interpro_id=IPR999999 interpro_description=HNH endonuclease)	IPRSCAN:NUMOD1 domain(db=Pfam db_id=PF07453 evalue=0.00036 interpro_id=IPR999999 interpro_description=NUMOD1 domain)
P_w_scaffold_1224_7	P	w	1224	7	#N/A	F	Unknown Function
P_w_scaffold_1224_8	P	w	1224	8	#N/A	D	BLAST:ParB-like protein n=4 Tax=Bacteroides RepID=B0NRT5_BACSE(db=UNIREF evalue=1.4e-68 bit_score=266.5 identity=47.2)	IPRSCAN:Domain of unknown function (DUF4417)(db=Pfam db_id=PF14386 evalue=3e-29 interpro_id=IPR999999 interpro_description=Domain of unknown function (DUF4417))
P_w_scaffold_1224_9	P	w	1224	9	#N/A	C	BLAST:conjugative transposon protein(db=KEGG evalue=1.2e-42 bit_score=178.7 identity=50.9)	BLAST:Uncharacterized protein n=1 Tax=Lactococcus garvieae DCC43 RepID=K2PT80_9LACT(db=UNIREF evalue=2.5e-62 bit_score=245.0 identity=58.4)
P_w_scaffold_1224_10	P	w	1224	10	#N/A	E	IPRSCAN:Domain of unknown function (DUF4406)(db=Pfam db_id=PF14359 evalue=3.2e-15 interpro_id=IPR999999 interpro_description=Domain of unknown function (DUF4406))
P_w_scaffold_1224_11	P	w	1224	11	#N/A	C	BLAST:terminase large subunit(db=KEGG evalue=3.7e-54 bit_score=218.8 identity=28.6)	BLAST:Uncharacterized protein n=3 Tax=Bacteroides fragilis RepID=I3HXX4_BACFG(db=UNIREF evalue=5e-54 bit_score=219.2 identity=29.2)	IPRSCAN:Phage Terminase(db=Pfam db_id=PF03354 evalue=3e-11 interpro_id=IPR999999 interpro_description=Phage Terminase)
P_w_scaffold_1224_12	P	w	1224	12	#N/A	F	Unknown Function
P_w_scaffold_1224_13	P	w	1224	13	#N/A	F	Unknown Function
P_w_scaffold_1224_14	P	w	1224	14	#N/A	F	Unknown Function
P_w_scaffold_1224_15	P	w	1224	15	#N/A	F	Unknown Function
P_w_scaffold_1224_16	P	w	1224	16	#N/A	F	Unknown Function
P_w_scaffold_1224_17	P	w	1224	17	#N/A	D	BLAST:Uncharacterized protein n=1 Tax=Bacteroides fragilis HMW 616 RepID=K1FHJ4_BACFG(db=UNIREF evalue=6.3e-11 bit_score=73.9 identity=34.9)	IPRSCAN:HNH endonuclease(db=Pfam db_id=PF01844 evalue=1.1e-09 interpro_id=IPR999999 interpro_description=HNH endonuclease)
P_w_scaffold_1224_18	P	w	1224	18	#N/A	F	Unknown Function
P_w_scaffold_1224_19	P	w	1224	19	#N/A	F	Unknown Function
P_w_scaffold_1224_20	P	w	1224	20	#N/A	C	BLAST:dnaG; DNA primase (EC:2.7.7.-); K02316 DNA primase [EC:2.7.7.-](db=KEGG evalue=1.3e-24 bit_score=119.8 identity=55.0)	BLAST:Uncharacterized protein n=1 Tax=gut metagenome RepID=J9GED0_9ZZZZ(db=UNIREF evalue=2.5e-28 bit_score=132.9 identity=33.9)	IPRSCAN:CHC2 zinc finger(db=Pfam db_id=PF01807 evalue=1.3e-29 interpro_id=IPR999999 interpro_description=CHC2 zinc finger)
P_w_scaffold_1224_21	P	w	1224	21	#N/A	C	BLAST:hypothetical protein(db=KEGG evalue=1e-16 bit_score=93.6 identity=29.5)	BLAST:Uncharacterized protein n=1 Tax=Prevotella sp. CAG:1320 RepID=R6E9X8_9BACT(db=UNIREF evalue=1.5e-26 bit_score=127.1 identity=28.8)	IPRSCAN:AAA domain(db=Pfam db_id=PF13481 evalue=4.1e-17 interpro_id=IPR999999 interpro_description=AAA domain)
P_w_scaffold_1224_22	P	w	1224	22	#N/A	E	IPRSCAN:Domain of unknown function (DUF3127)(db=Pfam db_id=PF11325 evalue=2.2e-11 interpro_id=IPR999999 interpro_description=Domain of unknown function (DUF3127))
P_w_scaffold_1224_23	P	w	1224	23	#N/A	F	Unknown Function
P_w_scaffold_1224_24	P	w	1224	24	#N/A	F	Unknown Function
P_w_scaffold_1224_25	P	w	1224	25	#N/A	F	Unknown Function
P_w_scaffold_1224_26	P	w	1224	26	#N/A	F	Unknown Function
P_w_scaffold_1224_27	P	w	1224	27	#N/A	E	IPRSCAN:Helix-turn-helix(db=Pfam db_id=PF01381 evalue=2.8e-08 interpro_id=IPR999999 interpro_description=Helix-turn-helix)
P_w_scaffold_1224_28	P	w	1224	28	#N/A	C	BLAST:site-specific recombinase, phage integrase family(db=KEGG evalue=1.2e-41 bit_score=176.4 identity=32.7)	BLAST:Tyrosine type site-specific recombinase n=1 Tax=gut metagenome RepID=J9FJ38_9ZZZZ(db=UNIREF evalue=3.8e-54 bit_score=218.8 identity=34.3)	IPRSCAN:Phage integrase family(db=Pfam db_id=PF00589 evalue=8.2e-21 interpro_id=IPR999999 interpro_description=Phage integrase family)
P_w_scaffold_1224_29	P	w	1224	29	#N/A	F	Unknown Function
P_w_scaffold_1224_30	P	w	1224	30	#N/A	F	Unknown Function
P_w_scaffold_1224_31	P	w	1224	31	#N/A	F	Unknown Function
P_w_scaffold_1224_32	P	w	1224	32	#N/A	F	Unknown Function
P_w_scaffold_1224_33	P	w	1224	33	#N/A	F	Unknown Function
P_w_scaffold_1224_34	P	w	1224	34	#N/A	F	Unknown Function
P_w_scaffold_1224_35	P	w	1224	35	#N/A	E	IPRSCAN:Protein of unknown function (DUF3168)(db=Pfam db_id=PF11367 evalue=1.6e-05 interpro_id=IPR999999 interpro_description=Protein of unknown function (DUF3168))
P_w_scaffold_1224_36	P	w	1224	36	#N/A	D	BLAST:Uncharacterized protein n=1 Tax=human gut metagenome RepID=K1U293_9ZZZZ(db=UNIREF evalue=3.4e-10 bit_score=71.2 identity=38.3)
P_w_scaffold_1224_37	P	w	1224	37	#N/A	F	Unknown Function
P_w_scaffold_1224_38	P	w	1224	38	#N/A	F	Unknown Function
P_w_scaffold_1224_39	P	w	1224	39	#N/A	D	BLAST:Uncharacterized protein n=4 Tax=Bacteroides RepID=I9PT66_9BACE(db=UNIREF evalue=2.7e-11 bit_score=74.7 identity=40.7)
P_w_scaffold_1224_40	P	w	1224	40	2	D	BLAST:Uncharacterized protein n=1 Tax=Paraprevotella xylaniphila YIT 11841 RepID=F3QSP1_9BACT(db=UNIREF evalue=2.6e-23 bit_score=115.9 identity=32.8)
P_w_scaffold_1224_41	P	w	1224	41	#N/A	D	BLAST:Uncharacterized protein n=1 Tax=Prevotella bergensis DSM 17361 RepID=D1PZV6_9BACT(db=UNIREF evalue=4.4e-20 bit_score=104.4 identity=43.4)
P_w_scaffold_1224_42	P	w	1224	42	#N/A	C	BLAST:Retron-type reverse transcriptase(db=KEGG evalue=3e-67 bit_score=261.5 identity=39.6)	BLAST:hypothetical protein n=1 Tax=Alistipes sp. AP11 RepID=UPI0003172D0A(db=UNIREF evalue=2.3e-78 bit_score=299.3 identity=40.6)
P_w_scaffold_1224_43	P	w	1224	43	#N/A	F	Unknown Function
P_w_scaffold_1224_44	P	w	1224	44	1	C	BLAST:caaA1; trimeric autotransporter adhesin(db=KEGG evalue=1e-17 bit_score=98.2 identity=25.7)	BLAST:Uncharacterized protein n=1 Tax=human gut metagenome RepID=K1SMM8_9ZZZZ(db=UNIREF evalue=2.6e-27 bit_score=131.0 identity=33.8)
P_w_scaffold_1224_45	P	w	1224	45	#N/A	C	BLAST:hypothetical protein(db=KEGG evalue=2e-12 bit_score=78.6 identity=62.7)	BLAST:Uncharacterized protein n=2 Tax=Geobacillus RepID=B4BST9_9BACI(db=UNIREF evalue=9.5e-13 bit_score=80.5 identity=64.4)
P_w_scaffold_1224_46	P	w	1224	46	#N/A	E	IPRSCAN:Phage gp6-like head-tail connector protein(db=Pfam db_id=PF05135 evalue=5.4e-13 interpro_id=IPR999999 interpro_description=Phage gp6-like head-tail connector protein)
P_w_scaffold_1224_47	P	w	1224	47	1	D	BLAST:Uncharacterized protein n=1 Tax=Bacteroides fragilis HMW 616 RepID=K1FJJ6_BACFG(db=UNIREF evalue=2.3e-25 bit_score=123.2 identity=25.8)
P_w_scaffold_1224_48	P	w	1224	48	#N/A	C	BLAST:HK97 family phage prohead protease; K06904(db=KEGG evalue=1e-10 bit_score=73.2 identity=32.6)	BLAST:HK97 family phage prohead protease n=4 Tax=Treponema denticola RepID=M2BJX6_TREDN(db=UNIREF evalue=3.6e-11 bit_score=75.5 identity=23.2)	IPRSCAN:Caudovirus prohead serine protease(db=Pfam db_id=PF04586 evalue=7e-25 interpro_id=IPR999999 interpro_description=Caudovirus prohead serine protease)
P_w_scaffold_1224_49	P	w	1224	49	#N/A	F	Unknown Function
P_w_scaffold_1224_50	P	w	1224	50	#N/A	F	Unknown Function
P_w_scaffold_1224_51	P	w	1224	51	#N/A	F	Unknown Function
P_w_scaffold_1224_52	P	w	1224	52	#N/A	E	IPRSCAN:Phage head-tail joining protein(db=Pfam db_id=PF05521 evalue=2.6e-10 interpro_id=IPR999999 interpro_description=Phage head-tail joining protein)
P_w_scaffold_1224_53	P	w	1224	53	#N/A	C	BLAST:HK97 family phage portal protein(db=KEGG evalue=5.5e-28 bit_score=131.3 identity=25.6)	BLAST:Phage portal protein, HK97 family n=1 Tax=Bacteroides ovatus SD CMC 3f RepID=D4WJ62_BACOV(db=UNIREF evalue=6.7e-29 bit_score=135.2 identity=26.5)	IPRSCAN:Phage portal protein(db=Pfam db_id=PF04860 evalue=9.1e-51 interpro_id=IPR999999 interpro_description=Phage portal protein)
P_w_scaffold_1224_54	P	w	1224	54	#N/A	F	Unknown Function
P_w_scaffold_1224_55	P	w	1224	55	#N/A	F	Unknown Function
P_w_scaffold_1224_56	P	w	1224	56	#N/A	C	BLAST:hypothetical protein(db=KEGG evalue=7.6e-14 bit_score=84.7 identity=21.9)	BLAST:Uncharacterized protein n=1 Tax=Bacteroides sp. HPS0048 RepID=U6RHQ0_9BACE(db=UNIREF evalue=1.3e-13 bit_score=84.7 identity=23.8)
P_w_scaffold_1224_57	P	w	1224	57	#N/A	F	Unknown Function
P_w_scaffold_1224_58	P	w	1224	58	#N/A	C	BLAST:N-acetylmuramoyl-L-alanine amidase(db=KEGG evalue=3.1e-34 bit_score=151.0 identity=50.7)	BLAST:Putative N-acetylmuramoyl-L-alanine amidase n=1 Tax=Prevotella stercorea DSM 18206 RepID=G6AZW3_9BACT(db=UNIREF evalue=1.2e-44 bit_score=186.4 identity=62.7)	IPRSCAN:Putative peptidoglycan binding domain(db=Pfam db_id=PF01471 evalue=1.8e-13 interpro_id=IPR999999 interpro_description=Putative peptidoglycan binding domain)	IPRSCAN:N-acetylmuramoyl-L-alanine amidase(db=Pfam db_id=PF01510 evalue=2.9e-14 interpro_id=IPR999999 interpro_description=N-acetylmuramoyl-L-alanine amidase)
P_w_scaffold_1224_59	P	w	1224	59	#N/A	D	BLAST:Uncharacterized protein n=3 Tax=Bacteroides RepID=E5CG45_9BACE(db=UNIREF evalue=9.8e-12 bit_score=76.6 identity=35.0)
P_w_scaffold_1224_60	P	w	1224	60	#N/A	F	Unknown Function
P_w_scaffold_1224_61	P	w	1224	61	#N/A	F	Unknown Function
P_w_scaffold_1224_62	P	w	1224	62	#N/A	C	BLAST:recombinase D; K03581 exodeoxyribonuclease V alpha subunit [EC:3.1.11.5](db=KEGG evalue=1.2e-18 bit_score=99.4 identity=40.1)	BLAST:RecD/TraA family helicase n=1 Tax=Clostridium colicanis 209318 RepID=N9WDS8_9CLOT(db=UNIREF evalue=1.2e-18 bit_score=100.1 identity=38.1)	IPRSCAN:Helix-hairpin-helix containing domain(db=Pfam db_id=PF14490 evalue=6.2e-15 interpro_id=IPR999999 interpro_description=Helix-hairpin-helix containing domain)
P_w_scaffold_1224_63	P	w	1224	63	#N/A	F	Unknown Function
P_w_scaffold_1224_64	P	w	1224	64	#N/A	F	Unknown Function
P_w_scaffold_1224_65	P	w	1224	65	#N/A	F	Unknown Function
P_w_scaffold_1224_66	P	w	1224	66	#N/A	F	Unknown Function
P_w_scaffold_1224_67	P	w	1224	67	#N/A	D	BLAST:Uncharacterized protein n=1 Tax=Prevotella bergensis DSM 17361 RepID=D1Q080_9BACT(db=UNIREF evalue=3.4e-23 bit_score=115.2 identity=37.8)
P_w_scaffold_1224_68	P	w	1224	68	#N/A	F	Unknown Function
P_w_scaffold_1224_69	P	w	1224	69	#N/A	F	Unknown Function
P_w_scaffold_1224_70	P	w	1224	70	#N/A	C	BLAST:adenine-specific DNA modification methyltransferase (EC:2.1.1.72)(db=KEGG evalue=4.3e-29 bit_score=134.4 identity=29.3)	BLAST:DNA (Cytosine-5-)-methyltransferase n=1 Tax=Escherichia coli 9.0111 RepID=I2WDG8_ECOLX(db=UNIREF evalue=3.5e-74 bit_score=285.0 identity=44.7)	IPRSCAN:DNA methylase(db=Pfam db_id=PF01555 evalue=7.9e-30 interpro_id=IPR999999 interpro_description=DNA methylase)
P_w_scaffold_1224_71	P	w	1224	71	#N/A	F	Unknown Function
P_w_scaffold_1224_72	P	w	1224	72	#N/A	C	BLAST:site-specific DNA-methyltransferase; K00558 DNA (cytosine-5-)-methyltransferase [EC:2.1.1.37](db=KEGG evalue=1.2e-46 bit_score=193.0 identity=64.2)	BLAST:DNA (Cytosine-5-)-methyltransferase n=1 Tax=Bacteroides massiliensis B84634 = Timone 84634 = DSM 17679 = JCM 13223 RepID=U6RK39_9BACE(db=UNIREF evalue=6e-52 bit_score=211.5 identity=65.5)	IPRSCAN:C-5 cytosine-specific DNA methylase(db=Pfam db_id=PF00145 evalue=4.3e-25 interpro_id=IPR999999 interpro_description=C-5 cytosine-specific DNA methylase)
P_w_scaffold_1224_73	P	w	1224	73	#N/A	C	BLAST:putative transcriptional regulator(db=KEGG evalue=6.3e-08 bit_score=62.8 identity=46.7)	BLAST:hypothetical protein n=1 Tax=Prevotella loescheii RepID=UPI00036FE100(db=UNIREF evalue=7.4e-12 bit_score=76.6 identity=53.7)	IPRSCAN:Helix-turn-helix(db=Pfam db_id=PF01381 evalue=1.4e-16 interpro_id=IPR999999 interpro_description=Helix-turn-helix)
P_w_scaffold_1224_74	P	w	1224	74	#N/A	F	Unknown Function
P_w_scaffold_1224_75	P	w	1224	75	#N/A	F	Unknown Function
P_w_scaffold_1224_76	P	w	1224	76	#N/A	C	BLAST:Gp37Gp68 family protein(db=KEGG evalue=2.3e-70 bit_score=271.2 identity=52.5)	BLAST:hypothetical protein n=1 Tax=Butyricimonas synergistica RepID=UPI00037A664D(db=UNIREF evalue=1.5e-77 bit_score=295.8 identity=56.0)	IPRSCAN:Phage protein Gp37/Gp68(db=Pfam db_id=PF07505 evalue=1.6e-90 interpro_id=IPR999999 interpro_description=Phage protein Gp37/Gp68)
P_w_scaffold_1224_77	P	w	1224	77	#N/A	F	Unknown Function
P_w_scaffold_1224_78	P	w	1224	78	#N/A	F	Unknown Function
P_w_scaffold_1224_79	P	w	1224	79	#N/A	F	Unknown Function
P_w_scaffold_1224_80	P	w	1224	80	#N/A	F	Unknown Function
P_w_scaffold_1224_81	P	w	1224	81	#N/A	C	BLAST:ParB-like nuclease(db=KEGG evalue=2.2e-48 bit_score=198.4 identity=40.6)	BLAST:ParB-like nuclease n=1 Tax=gut metagenome RepID=J9FHV4_9ZZZZ(db=UNIREF evalue=1.1e-66 bit_score=260.0 identity=47.8)
P_w_scaffold_1224_82	P	w	1224	82	#N/A	F	Unknown Function
P_w_scaffold_1224_83	P	w	1224	83	#N/A	F	Unknown Function
P_w_scaffold_1224_84	P	w	1224	84	#N/A	F	Unknown Function
Filtrate_w_scaffold_134_19	Filtrate	w	134	19	#N/A	C	BLAST:phage endonuclease(db=KEGG evalue=9.1e-09 bit_score=66.6 identity=32.4)	BLAST:hypothetical protein n=1 Tax=Geitlerinema sp. PCC 7105 RepID=UPI00036F329D(db=UNIREF evalue=3.8e-10 bit_score=72.0 identity=32.7)
Filtrate_w_scaffold_134_3	Filtrate	w	134	3	#N/A	C	BLAST:GA28568 gene product from transcript GA28568-RA(db=KEGG evalue=2e-38 bit_score=166.4 identity=29.0)	BLAST:GA28568 n=1 Tax=Drosophila pseudoobscura pseudoobscura RepID=B5DRQ7_DROPS(db=UNIREF evalue=3.6e-38 bit_score=166.4 identity=29.0)
Filtrate_w_scaffold_134_17	Filtrate	w	134	17	#N/A	D	BLAST:3D domain protein n=1 Tax=Clostridium sp. CAG:590 RepID=R5ECP1_9CLOT(db=UNIREF evalue=9e-11 bit_score=73.9 identity=44.4)
Filtrate_w_scaffold_134_20	Filtrate	w	134	20	#N/A	D	BLAST:B-family DNA-polymerase catalytic subunit n=1 Tax=Yersinia phage phiR1-37 RepID=G4KKA6_9CAUD(db=UNIREF evalue=7.4e-30 bit_score=137.9 identity=30.7)
Filtrate_w_scaffold_134_27	Filtrate	w	134	27	#N/A	D	BLAST:Putative uncharacterized protein 007 n=1 Tax=Pseudomonas phage PhiPA3 RepID=F8SJN8_9CAUD(db=UNIREF evalue=1.3e-55 bit_score=224.6 identity=27.7)
Filtrate_w_scaffold_134_1	Filtrate	w	134	1	#N/A	F	Unknown Function
Filtrate_w_scaffold_134_2	Filtrate	w	134	2	#N/A	F	Unknown Function
Filtrate_w_scaffold_134_4	Filtrate	w	134	4	#N/A	F	Unknown Function
Filtrate_w_scaffold_134_5	Filtrate	w	134	5	#N/A	F	Unknown Function
Filtrate_w_scaffold_134_6	Filtrate	w	134	6	#N/A	F	Unknown Function
Filtrate_w_scaffold_134_7	Filtrate	w	134	7	#N/A	F	Unknown Function
Filtrate_w_scaffold_134_8	Filtrate	w	134	8	#N/A	F	Unknown Function
Filtrate_w_scaffold_134_9	Filtrate	w	134	9	#N/A	F	Unknown Function
Filtrate_w_scaffold_134_10	Filtrate	w	134	10	#N/A	F	Unknown Function
Filtrate_w_scaffold_134_11	Filtrate	w	134	11	#N/A	F	Unknown Function
Filtrate_w_scaffold_134_12	Filtrate	w	134	12	#N/A	F	Unknown Function
Filtrate_w_scaffold_134_13	Filtrate	w	134	13	#N/A	F	Unknown Function
Filtrate_w_scaffold_134_14	Filtrate	w	134	14	#N/A	F	Unknown Function
Filtrate_w_scaffold_134_15	Filtrate	w	134	15	#N/A	F	Unknown Function
Filtrate_w_scaffold_134_16	Filtrate	w	134	16	#N/A	F	Unknown Function
Filtrate_w_scaffold_134_18	Filtrate	w	134	18	#N/A	F	Unknown Function
Filtrate_w_scaffold_134_21	Filtrate	w	134	21	#N/A	F	Unknown Function
Filtrate_w_scaffold_134_22	Filtrate	w	134	22	#N/A	F	Unknown Function
Filtrate_w_scaffold_134_23	Filtrate	w	134	23	#N/A	F	Unknown Function
Filtrate_w_scaffold_134_24	Filtrate	w	134	24	#N/A	F	Unknown Function
Filtrate_w_scaffold_134_25	Filtrate	w	134	25	#N/A	F	Unknown Function
Filtrate_w_scaffold_134_26	Filtrate	w	134	26	#N/A	F	Unknown Function
Filtrate_w_scaffold_134_28	Filtrate	w	134	28	#N/A	F	Unknown Function
Filtrate_w_scaffold_134_29	Filtrate	w	134	29	#N/A	F	Unknown Function
Filtrate_w_scaffold_134_30	Filtrate	w	134	30	#N/A	F	Unknown Function
Filtrate_w_scaffold_134_31	Filtrate	w	134	31	1	F	Unknown Function
Filtrate_w_scaffold_134_32	Filtrate	w	134	32	#N/A	F	Unknown Function
Filtrate_w_scaffold_134_33	Filtrate	w	134	33	#N/A	F	Unknown Function
Filtrate_w_scaffold_1410_1	Filtrate	w	1410	1	#N/A	F	Unknown Function
Filtrate_w_scaffold_1410_3	Filtrate	w	1410	3	#N/A	F	Unknown Function
Filtrate_w_scaffold_1410_4	Filtrate	w	1410	4	#N/A	F	Unknown Function
Filtrate_w_scaffold_1410_5	Filtrate	w	1410	5	#N/A	F	Unknown Function
Filtrate_w_scaffold_1410_6	Filtrate	w	1410	6	#N/A	F	Unknown Function
Filtrate_w_scaffold_1410_7	Filtrate	w	1410	7	3	F	Unknown Function
Filtrate_w_scaffold_1410_9	Filtrate	w	1410	9	#N/A	F	Unknown Function
Filtrate_w_scaffold_1410_10	Filtrate	w	1410	10	2	F	Unknown Function
Filtrate_w_scaffold_1410_11	Filtrate	w	1410	11	#N/A	F	Unknown Function
Filtrate_w_scaffold_148_37	Filtrate	w	148	37	#N/A	A	RBH:dna-directed dna polymerase i(db=KEGG)	RBH:Dna-directed dna polymerase i n=1 Tax=Eubacterium sp. CAG:274 RepID=R6QI34_9FIRM(db=UNIREF)	BLAST:dna-directed dna polymerase i(db=KEGG evalue=6.5e-197 bit_score=693.0 identity=53.3)	BLAST:Dna-directed dna polymerase i n=1 Tax=Eubacterium sp. CAG:274 RepID=R6QI34_9FIRM(db=UNIREF evalue=5.9e-217 bit_score=760.4 identity=60.7)
Filtrate_w_scaffold_148_34	Filtrate	w	148	34	#N/A	A	RBH:putative protein p51(db=KEGG)	RBH:Uncharacterized protein n=1 Tax=Eubacterium sp. CAG:274 RepID=R6QI30_9FIRM(db=UNIREF)	BLAST:putative protein p51(db=KEGG evalue=5.8e-84 bit_score=317.0 identity=42.6)	BLAST:Uncharacterized protein n=1 Tax=Eubacterium sp. CAG:274 RepID=R6QI30_9FIRM(db=UNIREF evalue=7.1e-93 bit_score=347.4 identity=48.7)
Filtrate_w_scaffold_148_38	Filtrate	w	148	38	#N/A	A	RBH:virulence-associated E family protein(db=KEGG)	RBH:Uncharacterized protein n=1 Tax=Eubacterium sp. CAG:274 RepID=R6QI39_9FIRM(db=UNIREF)	BLAST:virulence-associated E family protein(db=KEGG evalue=4.7e-205 bit_score=720.3 identity=46.9)	BLAST:Uncharacterized protein n=1 Tax=Eubacterium sp. CAG:274 RepID=R6QI39_9FIRM(db=UNIREF evalue=1.5e-267 bit_score=928.7 identity=56.7)
Filtrate_w_scaffold_148_4	Filtrate	w	148	4	#N/A	A	RBH:Portal protein(db=KEGG)	RBH:Uncharacterized protein n=2 Tax=Blautia RepID=R5C5A4_9FIRM(db=UNIREF)	BLAST:Portal protein(db=KEGG evalue=4.2e-112 bit_score=410.6 identity=53.0)	BLAST:Uncharacterized protein n=2 Tax=Blautia RepID=R5C5A4_9FIRM(db=UNIREF evalue=1.3e-127 bit_score=463.0 identity=55.8)
Filtrate_w_scaffold_148_18	Filtrate	w	148	18	#N/A	A	RBH:phage protein(db=KEGG)	RBH:Tape measure domain-containing protein n=1 Tax=Dorea sp. 5-2 RepID=R9N6N0_9FIRM(db=UNIREF)	BLAST:phage protein(db=KEGG evalue=2.9e-91 bit_score=342.8 identity=28.0)	BLAST:Tape measure domain-containing protein n=1 Tax=Dorea sp. 5-2 RepID=R9N6N0_9FIRM(db=UNIREF evalue=4e-104 bit_score=386.3 identity=28.0)
Filtrate_w_scaffold_148_19	Filtrate	w	148	19	#N/A	B	RBH:Siphovirus tail component protein n=1 Tax=Clostridium sp. D5 RepID=F0YWR8_9CLOT(db=UNIREF)	BLAST:pp153; phage tail component(db=KEGG evalue=3.7e-22 bit_score=112.1 identity=25.0)	BLAST:Siphovirus tail component protein n=1 Tax=Clostridium sp. D5 RepID=F0YWR8_9CLOT(db=UNIREF evalue=6.5e-83 bit_score=314.7 identity=36.2)
Filtrate_w_scaffold_148_40	Filtrate	w	148	40	#N/A	B	RBH:SNF2-related protein n=1 Tax=Eubacterium sp. CAG:274 RepID=R6PL92_9FIRM(db=UNIREF)	BLAST:SNF2-like protein(db=KEGG evalue=4.3e-147 bit_score=526.9 identity=55.3)	BLAST:SNF2-related protein n=1 Tax=Eubacterium sp. CAG:274 RepID=R6PL92_9FIRM(db=UNIREF evalue=1.5e-163 bit_score=582.4 identity=60.3)
Filtrate_w_scaffold_148_5	Filtrate	w	148	5	#N/A	B	RBH:SPP1 gp7 family phage head morphogenesis protein n=1 Tax=Dorea sp. 5-2 RepID=R9NG27_9FIRM(db=UNIREF)	BLAST:Phage Mu protein F like protein(db=KEGG evalue=3.2e-65 bit_score=255.0 identity=40.8)	BLAST:SPP1 gp7 family phage head morphogenesis protein n=1 Tax=Dorea sp. 5-2 RepID=R9NG27_9FIRM(db=UNIREF evalue=6.5e-93 bit_score=347.8 identity=54.8)
Filtrate_w_scaffold_148_20	Filtrate	w	148	20	#N/A	B	RBH:Phage minor structural protein, N-region n=1 Tax=Clostridium sp. D5 RepID=F0YWR9_9CLOT(db=UNIREF)	BLAST:host specificity protein(db=KEGG evalue=1.7e-52 bit_score=213.8 identity=34.2)	BLAST:Phage minor structural protein, N-region n=1 Tax=Clostridium sp. D5 RepID=F0YWR9_9CLOT(db=UNIREF evalue=1.9e-99 bit_score=370.5 identity=44.5)
Filtrate_w_scaffold_148_8	Filtrate	w	148	8	#N/A	B	RBH:hypothetical protein n=1 Tax=Blautia producta RepID=UPI00036F1CE3(db=UNIREF)	BLAST:phage protein(db=KEGG evalue=7.3e-52 bit_score=209.9 identity=40.4)	BLAST:hypothetical protein n=1 Tax=Blautia producta RepID=UPI00036F1CE3(db=UNIREF evalue=1.4e-82 bit_score=312.8 identity=53.0)
Filtrate_w_scaffold_148_10	Filtrate	w	148	10	#N/A	C	BLAST:hypothetical protein(db=KEGG evalue=9.3e-08 bit_score=61.6 identity=43.0)	BLAST:Uncharacterized protein n=1 Tax=Coprobacillus sp. D7 RepID=C3RHH3_9FIRM(db=UNIREF evalue=4.4e-13 bit_score=80.1 identity=44.9)
Filtrate_w_scaffold_148_13	Filtrate	w	148	13	#N/A	C	BLAST:hypothetical protein(db=KEGG evalue=2.2e-15 bit_score=87.4 identity=40.9)	BLAST:HK97 gp10 family phage protein n=1 Tax=Dorea sp. 5-2 RepID=R9N6N4_9FIRM(db=UNIREF evalue=1e-20 bit_score=105.9 identity=50.9)
Filtrate_w_scaffold_148_11	Filtrate	w	148	11	#N/A	C	BLAST:hypothetical protein(db=KEGG evalue=2.3e-14 bit_score=84.0 identity=39.1)	BLAST:Uncharacterized protein n=1 Tax=Firmicutes bacterium M10-2 RepID=R9LQ40_9FIRM(db=UNIREF evalue=5.8e-21 bit_score=106.7 identity=48.6)
Filtrate_w_scaffold_148_32	Filtrate	w	148	32	#N/A	C	BLAST:hypothetical protein(db=KEGG evalue=1.3e-17 bit_score=95.5 identity=37.3)	BLAST:Uncharacterized protein n=2 Tax=Lachnospiraceae RepID=R6GFF9_9FIRM(db=UNIREF evalue=7e-19 bit_score=100.5 identity=55.7)
Filtrate_w_scaffold_148_39	Filtrate	w	148	39	#N/A	C	BLAST:VRR-NUC domain-containing protein(db=KEGG evalue=5e-13 bit_score=79.3 identity=43.5)	BLAST:VRR-NUC domain protein n=1 Tax=Paenibacillus curdlanolyticus YK9 RepID=E0IBS2_9BACL(db=UNIREF evalue=4.7e-14 bit_score=83.6 identity=48.8)
Filtrate_w_scaffold_148_23	Filtrate	w	148	23	#N/A	C	BLAST:peptidoglycan-binding domain 1 protein(db=KEGG evalue=2.1e-09 bit_score=69.3 identity=36.3)	BLAST:Peptidoglycan-binding domain 1 protein n=1 Tax=Pseudanabaena sp. PCC 7367 RepID=K9SHV1_9CYAN(db=UNIREF evalue=3.7e-09 bit_score=69.3 identity=36.3)
Filtrate_w_scaffold_148_7	Filtrate	w	148	7	#N/A	C	BLAST:hypothetical protein(db=KEGG evalue=9.7e-24 bit_score=115.9 identity=39.0)	BLAST:Uncharacterized protein n=1 Tax=Finegoldia magna BVS033A4 RepID=E1KWI8_FINMA(db=UNIREF evalue=4.5e-32 bit_score=144.4 identity=45.1)
Filtrate_w_scaffold_148_36	Filtrate	w	148	36	#N/A	C	BLAST:hypothetical protein(db=KEGG evalue=3.9e-33 bit_score=147.1 identity=42.7)	BLAST:Phage-associated protein n=1 Tax=Phascolarctobacterium sp. CAG:207 RepID=R6I8M8_9FIRM(db=UNIREF evalue=4e-49 bit_score=201.1 identity=55.6)
Filtrate_w_scaffold_148_15	Filtrate	w	148	15	#N/A	C	BLAST:phage major tail protein(db=KEGG evalue=6.1e-11 bit_score=73.6 identity=48.1)	BLAST:TP901-1 family phage major tail protein n=1 Tax=Dorea sp. 5-2 RepID=R9N792_9FIRM(db=UNIREF evalue=9.7e-20 bit_score=103.6 identity=54.3)
Filtrate_w_scaffold_148_25	Filtrate	w	148	25	#N/A	C	BLAST:LexA repressor; K01356 repressor LexA [EC:3.4.21.88](db=KEGG evalue=2e-35 bit_score=154.8 identity=50.7)	BLAST:LexA repressor n=2 Tax=Firmicutes RepID=R5BNF5_9FIRM(db=UNIREF evalue=7.6e-59 bit_score=233.4 identity=55.8)
Filtrate_w_scaffold_148_16	Filtrate	w	148	16	#N/A	C	BLAST:phage protein(db=KEGG evalue=4.9e-14 bit_score=83.2 identity=41.0)	BLAST:Phage protein n=1 Tax=Clostridium sp. D5 RepID=F0YWR5_9CLOT(db=UNIREF evalue=1.7e-22 bit_score=112.1 identity=51.3)
Filtrate_w_scaffold_148_24	Filtrate	w	148	24	#N/A	C	BLAST:Site-specific recombinase XerD(db=KEGG evalue=2.4e-71 bit_score=275.0 identity=43.3)	BLAST:Site-specific recombinase XerD n=1 Tax=Firmicutes bacterium CAG:56 RepID=R6CCL8_9FIRM(db=UNIREF evalue=8.4e-72 bit_score=277.3 identity=42.7)
Filtrate_w_scaffold_148_3	Filtrate	w	148	3	#N/A	C	BLAST:phage terminase, large subunit, PBSX family(db=KEGG evalue=1.1e-149 bit_score=535.4 identity=59.1)	BLAST:PBSX family phage terminase, large subunit n=1 Tax=Firmicutes bacterium M10-2 RepID=R9LQT7_9FIRM(db=UNIREF evalue=6.5e-161 bit_score=573.5 identity=63.1)
Filtrate_w_scaffold_148_1	Filtrate	w	148	1	#N/A	C	BLAST:DNA methylase (EC:2.1.1.72)(db=KEGG evalue=2.7e-84 bit_score=318.2 identity=44.3)	BLAST:DNA methylase N-4/N-6 domain-containing protein n=1 Tax=Bacteroides uniformis CAG:3 RepID=R7EQ95_9BACE(db=UNIREF evalue=4.4e-109 bit_score=401.4 identity=53.1)
Filtrate_w_scaffold_148_12	Filtrate	w	148	12	#N/A	D	BLAST:Uncharacterized protein n=1 Tax=Coprobacillus sp. D7 RepID=C3RHH5_9FIRM(db=UNIREF evalue=1.3e-11 bit_score=75.5 identity=37.4)
Filtrate_w_scaffold_148_6	Filtrate	w	148	6	#N/A	D	BLAST:Uncharacterized protein n=2 Tax=Clostridium RepID=N9YMD7_9CLOT(db=UNIREF evalue=3.9e-14 bit_score=83.6 identity=46.8)
Filtrate_w_scaffold_148_2	Filtrate	w	148	2	1	D	BLAST:Uncharacterized protein n=1 Tax=Eubacterium sp. CAG:156 RepID=R5ZK39_9FIRM(db=UNIREF evalue=4.3e-15 bit_score=87.4 identity=38.7)
Filtrate_w_scaffold_148_28	Filtrate	w	148	28	#N/A	D	BLAST:Uncharacterized protein n=1 Tax=Firmicutes bacterium CAG:791 RepID=R5CDQ6_9FIRM(db=UNIREF evalue=3.6e-13 bit_score=80.1 identity=59.1)
Filtrate_w_scaffold_148_14	Filtrate	w	148	14	#N/A	D	BLAST:Uncharacterized protein n=2 Tax=Blautia RepID=R5BX35_9FIRM(db=UNIREF evalue=1.9e-23 bit_score=115.2 identity=48.0)
Filtrate_w_scaffold_148_21	Filtrate	w	148	21	#N/A	D	BLAST:Uncharacterized protein n=3 Tax=environmental samples RepID=R6EET2_9CLOT(db=UNIREF evalue=3.2e-11 bit_score=73.9 identity=45.1)
Filtrate_w_scaffold_148_9	Filtrate	w	148	9	#N/A	F	Unknown Function
Filtrate_w_scaffold_148_17	Filtrate	w	148	17	#N/A	F	Unknown Function
Filtrate_w_scaffold_148_22	Filtrate	w	148	22	#N/A	F	Unknown Function
Filtrate_w_scaffold_148_26	Filtrate	w	148	26	#N/A	F	Unknown Function
Filtrate_w_scaffold_148_27	Filtrate	w	148	27	#N/A	F	Unknown Function
Filtrate_w_scaffold_148_29	Filtrate	w	148	29	#N/A	F	Unknown Function
Filtrate_w_scaffold_148_30	Filtrate	w	148	30	#N/A	F	Unknown Function
Filtrate_w_scaffold_148_31	Filtrate	w	148	31	#N/A	F	Unknown Function
Filtrate_w_scaffold_148_33	Filtrate	w	148	33	#N/A	F	Unknown Function
Filtrate_w_scaffold_148_35	Filtrate	w	148	35	#N/A	F	Unknown Function
Filtrate_w_scaffold_148_41	Filtrate	w	148	41	#N/A	F	Unknown Function
Filtrate_w_scaffold_148_42	Filtrate	w	148	42	#N/A	F	Unknown Function
Filtrate_w_scaffold_1566_2	Filtrate	w	1566	2	#N/A	A	RBH:CDP-glucose 4,6-dehydratase; K01709 CDP-glucose 4,6-dehydratase [EC:4.2.1.45](db=KEGG)	RBH:CDP-glucose 4,6-dehydratase n=1 Tax=Coraliomargarita akajimensis (strain DSM 45221 / IAM 15411 / JCM 23193 / KCTC 12865) RepID=D5EMM0_CORAD(db=UNIREF)	BLAST:CDP-glucose 4,6-dehydratase; K01709 CDP-glucose 4,6-dehydratase [EC:4.2.1.45](db=KEGG evalue=1e-114 bit_score=419.1 identity=58.4)	BLAST:CDP-glucose 4,6-dehydratase n=1 Tax=Coraliomargarita akajimensis (strain DSM 45221 / IAM 15411 / JCM 23193 / KCTC 12865) RepID=D5EMM0_CORAD(db=UNIREF evalue=1.8e-114 bit_score=419.1 identity=58.4)
Filtrate_w_scaffold_1566_8	Filtrate	w	1566	8	#N/A	C	BLAST:transcriptional regulator(db=KEGG evalue=1.2e-19 bit_score=101.3 identity=51.6)	BLAST:hypothetical protein n=1 Tax=Caldimonas manganoxidans RepID=UPI00035F2D60(db=UNIREF evalue=5.5e-23 bit_score=113.2 identity=58.3)
Filtrate_w_scaffold_1566_1	Filtrate	w	1566	1	#N/A	C	BLAST:NAD-dependent epimerase/dehydratase; K01710 dTDP-glucose 4,6-dehydratase [EC:4.2.1.46](db=KEGG evalue=3.7e-62 bit_score=244.2 identity=44.1)	BLAST:NAD-dependent epimerase/dehydratase n=1 Tax=Microcystis aeruginosa PCC 9809 RepID=I4I4I9_MICAE(db=UNIREF evalue=2.4e-64 bit_score=252.3 identity=44.4)
Filtrate_w_scaffold_1566_3	Filtrate	w	1566	3	#N/A	C	BLAST:hypothetical protein(db=KEGG evalue=8.6e-47 bit_score=193.4 identity=33.7)	BLAST:Uncharacterized protein n=1 Tax=uncultured Sulfuricurvum sp. RIFRC-1 RepID=K7S697_9HELI(db=UNIREF evalue=1.5e-46 bit_score=193.4 identity=33.7)
Filtrate_w_scaffold_1566_4	Filtrate	w	1566	4	#N/A	C	BLAST:glycosyl transferase family protein(db=KEGG evalue=2.3e-34 bit_score=151.8 identity=41.5)	BLAST:Glycosyltransferase family 2 n=1 Tax=Sutterella sp. CAG:351 RepID=R7IM17_9BURK(db=UNIREF evalue=4.6e-78 bit_score=297.7 identity=54.2)
Filtrate_w_scaffold_1566_5	Filtrate	w	1566	5	#N/A	F	Unknown Function
Filtrate_w_scaffold_1566_6	Filtrate	w	1566	6	#N/A	F	Unknown Function
Filtrate_w_scaffold_1566_7	Filtrate	w	1566	7	11	F	Unknown Function
Filtrate_w_scaffold_1693_1	Filtrate	w	1693	1	#N/A	C	BLAST:HNH endonuclease(db=KEGG evalue=3.1e-17 bit_score=94.7 identity=35.2)	BLAST:HNH endonuclease domain protein n=1 Tax=Chryseobacterium gleum ATCC 35910 RepID=D7VXT3_9FLAO(db=UNIREF evalue=8.3e-21 bit_score=107.5 identity=41.2)
Filtrate_w_scaffold_1693_2	Filtrate	w	1693	2	#N/A	C	BLAST:hypothetical protein(db=KEGG evalue=2e-07 bit_score=62.4 identity=41.2)	BLAST:Putative intron HNH endonuclease n=2 Tax=Viruses RepID=L7XXS9_9VIRU(db=UNIREF evalue=9.3e-21 bit_score=107.5 identity=31.8)
Filtrate_w_scaffold_1693_5	Filtrate	w	1693	5	1	C	BLAST:hypothetical protein(db=KEGG evalue=2.9e-22 bit_score=112.8 identity=35.3)	BLAST:Uncharacterized protein n=1 Tax=Clostridium sp. CAG:768 RepID=R7I1H0_9CLOT(db=UNIREF evalue=2.6e-50 bit_score=206.8 identity=36.5)
Filtrate_w_scaffold_1693_3	Filtrate	w	1693	3	#N/A	C	BLAST:conserved Plasmodium protein, unknown function; K14767 U3 small nucleolar RNA-associated protein 3(db=KEGG evalue=2.9e-08 bit_score=67.0 identity=22.3)	BLAST:Putative RNA-polymerase beta-subunit n=1 Tax=Yersinia phage phiR1-37 RepID=G4KK38_9CAUD(db=UNIREF evalue=5.1e-56 bit_score=226.5 identity=25.3)
Filtrate_w_scaffold_1693_4	Filtrate	w	1693	4	#N/A	F	Unknown Function
Filtrate_w_scaffold_178_11	Filtrate	w	178	11	#N/A	C	BLAST:hypothetical protein(db=KEGG evalue=1.4e-29 bit_score=135.2 identity=42.9)	BLAST:Uncharacterized protein n=2 Tax=Clostridiales RepID=N2A9Y7_9FIRM(db=UNIREF evalue=2.6e-39 bit_score=168.3 identity=52.5)
Filtrate_w_scaffold_178_3	Filtrate	w	178	3	#N/A	C	BLAST:putative lysozyme (EC:3.2.1.17); K01185 lysozyme [EC:3.2.1.17](db=KEGG evalue=3.8e-34 bit_score=151.0 identity=56.3)	BLAST:muraminidase n=1 Tax=Paenibacillus polymyxa RepID=UPI0002D42B8E(db=UNIREF evalue=2.4e-39 bit_score=169.1 identity=58.9)
Filtrate_w_scaffold_178_18	Filtrate	w	178	18	#N/A	C	BLAST:hypothetical protein(db=KEGG evalue=3.9e-09 bit_score=67.4 identity=36.6)	BLAST:Uncharacterized protein n=1 Tax=Faecalibacterium sp. CAG:74 RepID=R7I5U6_9FIRM(db=UNIREF evalue=6.4e-15 bit_score=87.4 identity=33.9)
Filtrate_w_scaffold_178_10	Filtrate	w	178	10	#N/A	C	BLAST:conserved hypothetical protein TIGR02452(db=KEGG evalue=7.6e-20 bit_score=103.6 identity=35.4)	BLAST:Uncharacterized protein n=1 Tax=Lachnospiraceae bacterium A4 RepID=R9JN75_9FIRM(db=UNIREF evalue=1.2e-23 bit_score=117.1 identity=34.2)
Filtrate_w_scaffold_178_9	Filtrate	w	178	9	#N/A	C	BLAST:Hypothetical protein(db=KEGG evalue=4.2e-07 bit_score=60.5 identity=38.4)	BLAST:Putative uncharacterized protein n=1 Tax=Bifidobacterium breve (strain NCIMB 8807 / UCC2003) RepID=F9Y131_BIFBU(db=UNIREF evalue=7.3e-07 bit_score=60.5 identity=38.4)
Filtrate_w_scaffold_178_1	Filtrate	w	178	1	#N/A	C	BLAST:hypothetical protein(db=KEGG evalue=1.7e-30 bit_score=139.4 identity=35.3)	BLAST:Putative uncharacterized protein n=2 Tax=Clostridiales RepID=F3AV05_9FIRM(db=UNIREF evalue=2.9e-70 bit_score=272.3 identity=54.6)
Filtrate_w_scaffold_178_2	Filtrate	w	178	2	#N/A	C	BLAST:hypothetical protein(db=KEGG evalue=8.8e-07 bit_score=60.8 identity=54.4)	BLAST:Uncharacterized protein n=1 Tax=Enterococcus faecium EnGen0133 RepID=R1YM99_ENTFC(db=UNIREF evalue=7.4e-09 bit_score=68.6 identity=41.5)
Filtrate_w_scaffold_178_37	Filtrate	w	178	37	#N/A	C	BLAST:NAD-dependent DNA ligase (EC:6.5.1.2); K01972 DNA ligase (NAD+) [EC:6.5.1.2](db=KEGG evalue=2.4e-41 bit_score=176.4 identity=27.1)	BLAST:DNA ligase n=3 Tax=Fusobacterium RepID=C6JQ53_FUSVA(db=UNIREF evalue=9e-44 bit_score=185.3 identity=25.9)
Filtrate_w_scaffold_178_17	Filtrate	w	178	17	#N/A	D	BLAST:Uncharacterized protein n=1 Tax=Clostridium sp. CAG:557 RepID=R6GJH0_9CLOT(db=UNIREF evalue=2.5e-11 bit_score=75.1 identity=40.0)
Filtrate_w_scaffold_178_5	Filtrate	w	178	5	#N/A	D	BLAST:Uncharacterized protein n=1 Tax=Firmicutes bacterium CAG:552 RepID=R6GM65_9FIRM(db=UNIREF evalue=1.1e-15 bit_score=90.9 identity=30.1)
Filtrate_w_scaffold_178_20	Filtrate	w	178	20	#N/A	D	BLAST:G061 protein n=1 Tax=Yersinia phage phiR1-37 RepID=G4KK00_9CAUD(db=UNIREF evalue=1.7e-57 bit_score=231.1 identity=22.3)
Filtrate_w_scaffold_178_4	Filtrate	w	178	4	#N/A	F	Unknown Function
Filtrate_w_scaffold_178_6	Filtrate	w	178	6	#N/A	F	Unknown Function
Filtrate_w_scaffold_178_7	Filtrate	w	178	7	#N/A	F	Unknown Function
Filtrate_w_scaffold_178_8	Filtrate	w	178	8	#N/A	F	Unknown Function
Filtrate_w_scaffold_178_12	Filtrate	w	178	12	#N/A	F	Unknown Function
Filtrate_w_scaffold_178_13	Filtrate	w	178	13	#N/A	F	Unknown Function
Filtrate_w_scaffold_178_14	Filtrate	w	178	14	#N/A	F	Unknown Function
Filtrate_w_scaffold_178_15	Filtrate	w	178	15	#N/A	F	Unknown Function
Filtrate_w_scaffold_178_16	Filtrate	w	178	16	2	F	Unknown Function
Filtrate_w_scaffold_178_19	Filtrate	w	178	19	#N/A	F	Unknown Function
Filtrate_w_scaffold_178_21	Filtrate	w	178	21	#N/A	F	Unknown Function
Filtrate_w_scaffold_178_22	Filtrate	w	178	22	#N/A	F	Unknown Function
Filtrate_w_scaffold_178_23	Filtrate	w	178	23	#N/A	F	Unknown Function
Filtrate_w_scaffold_178_24	Filtrate	w	178	24	#N/A	F	Unknown Function
Filtrate_w_scaffold_178_25	Filtrate	w	178	25	#N/A	F	Unknown Function
Filtrate_w_scaffold_178_26	Filtrate	w	178	26	#N/A	F	Unknown Function
Filtrate_w_scaffold_178_27	Filtrate	w	178	27	#N/A	F	Unknown Function
Filtrate_w_scaffold_178_28	Filtrate	w	178	28	#N/A	F	Unknown Function
Filtrate_w_scaffold_178_29	Filtrate	w	178	29	#N/A	F	Unknown Function
Filtrate_w_scaffold_178_30	Filtrate	w	178	30	#N/A	F	Unknown Function
Filtrate_w_scaffold_178_31	Filtrate	w	178	31	#N/A	F	Unknown Function
Filtrate_w_scaffold_178_32	Filtrate	w	178	32	#N/A	F	Unknown Function
Filtrate_w_scaffold_178_33	Filtrate	w	178	33	#N/A	F	Unknown Function
Filtrate_w_scaffold_178_34	Filtrate	w	178	34	#N/A	F	Unknown Function
Filtrate_w_scaffold_178_35	Filtrate	w	178	35	#N/A	F	Unknown Function
Filtrate_w_scaffold_178_36	Filtrate	w	178	36	#N/A	F	Unknown Function
Filtrate_w_scaffold_178_38	Filtrate	w	178	38	#N/A	F	Unknown Function
Filtrate_w_scaffold_196_33	Filtrate	w	196	33	#N/A	B	RBH:hypothetical protein n=1 Tax=Anaeromusa acidaminophila RepID=UPI00036FD1D1(db=UNIREF)	BLAST:transposase IS4 family protein(db=KEGG evalue=3.7e-127 bit_score=460.3 identity=66.7)	BLAST:hypothetical protein n=1 Tax=Anaeromusa acidaminophila RepID=UPI00036FD1D1(db=UNIREF evalue=1.5e-155 bit_score=555.4 identity=81.3)
Filtrate_w_scaffold_196_1	Filtrate	w	196	1	#N/A	C	BLAST:phage-related hypothetical protein(db=KEGG evalue=3.9e-59 bit_score=234.2 identity=40.9)	BLAST:Uncharacterized protein n=1 Tax=Rhodospirillum centenum (strain ATCC 51521 / SW) RepID=B6IMH4_RHOCS(db=UNIREF evalue=6.8e-59 bit_score=234.2 identity=40.9)
Filtrate_w_scaffold_196_47	Filtrate	w	196	47	#N/A	C	BLAST:site-specific integrase-resolvase(db=KEGG evalue=1.5e-10 bit_score=70.1 identity=70.2)	BLAST:Predicted site-specific integrase-resolvase n=2 Tax=Anoxybacillus RepID=B7GMJ6_ANOFW(db=UNIREF evalue=2.7e-10 bit_score=70.1 identity=70.2)
Filtrate_w_scaffold_196_32	Filtrate	w	196	32	#N/A	C	BLAST:transposase IS4 family protein(db=KEGG evalue=6.2e-59 bit_score=232.6 identity=64.4)	BLAST:hypothetical protein n=1 Tax=Anaeromusa acidaminophila RepID=UPI00036FD1D1(db=UNIREF evalue=3.1e-77 bit_score=294.3 identity=80.4)
Filtrate_w_scaffold_196_44	Filtrate	w	196	44	#N/A	C	BLAST:hypothetical protein; K09940 hypothetical protein(db=KEGG evalue=8.4e-09 bit_score=65.5 identity=35.0)	BLAST:Putative uncharacterized protein n=1 Tax=Acetonema longum DSM 6540 RepID=F7NGD9_9FIRM(db=UNIREF evalue=1.3e-15 bit_score=89.0 identity=37.7)
Filtrate_w_scaffold_196_3	Filtrate	w	196	3	#N/A	C	BLAST:putative transposase OrfB(db=KEGG evalue=7.6e-69 bit_score=266.9 identity=37.4)	BLAST:Putative transposase OrfB n=2 Tax=Selenomonas ruminantium subsp. lactilytica (strain NBRC 103574 / TAM6421) RepID=I0GRU1_SELRL(db=UNIREF evalue=2.3e-68 bit_score=266.2 identity=37.4)
Filtrate_w_scaffold_196_41	Filtrate	w	196	41	#N/A	C	BLAST:DnaJ-class molecular chaperone with C-terminal Zn finger domain(db=KEGG evalue=1.5e-43 bit_score=182.6 identity=34.5)	BLAST:DnaJ-class molecular chaperone with C-terminal Zn finger domain n=1 Tax=Desulfosporosinus orientis (strain ATCC 19365 / DSM 765 / NCIMB 8382 / VKM B-1628) RepID=G7W695_DESOD(db=UNIREF evalue=2.6e-43 bit_score=182.6 identity=34.5)
Filtrate_w_scaffold_196_14	Filtrate	w	196	14	#N/A	C	BLAST:putative phage N-acetylmuramoyl-L-alanine amidase (EC:3.5.1.28)(db=KEGG evalue=7.8e-60 bit_score=236.9 identity=43.9)	BLAST:Putative phage N-acetylmuramoyl-L-alanine amidase n=1 Tax=Selenomonas ruminantium subsp. lactilytica (strain NBRC 103574 / TAM6421) RepID=I0GQ13_SELRL(db=UNIREF evalue=1.4e-59 bit_score=236.9 identity=43.9)
Filtrate_w_scaffold_196_37	Filtrate	w	196	37	#N/A	C	BLAST:adenylosuccinate synthase; K01939 adenylosuccinate synthase [EC:6.3.4.4](db=KEGG evalue=1.2e-44 bit_score=186.4 identity=35.0)	BLAST:Adenylosuccinate synthetase n=1 Tax=Clostridium carboxidivorans P7 RepID=C6PY11_9CLOT(db=UNIREF evalue=2.5e-45 bit_score=189.5 identity=33.9)
Filtrate_w_scaffold_196_38	Filtrate	w	196	38	#N/A	C	BLAST:hypothetical protein(db=KEGG evalue=5.8e-71 bit_score=273.5 identity=47.1)	BLAST:Uncharacterized protein n=3 Tax=Clostridium RepID=A6LV68_CLOB8(db=UNIREF evalue=1e-70 bit_score=273.5 identity=47.1)
Filtrate_w_scaffold_196_34	Filtrate	w	196	34	#N/A	C	BLAST:hypothetical protein(db=KEGG evalue=4e-14 bit_score=85.1 identity=29.0)	BLAST:Uncharacterized protein n=1 Tax=Prevotella dentalis (strain ATCC 49559 / DSM 3688 / JCM 13448 / NCTC 12043 / ES 2772) RepID=F9D772_PREDD(db=UNIREF evalue=7e-14 bit_score=85.1 identity=29.0)
Filtrate_w_scaffold_196_27	Filtrate	w	196	27	#N/A	C	BLAST:hypothetical protein(db=KEGG evalue=2.3e-06 bit_score=60.5 identity=25.1)	BLAST:Uncharacterized protein n=1 Tax=Ruminococcaceae bacterium D16 RepID=F4XHJ4_9FIRM(db=UNIREF evalue=1.1e-96 bit_score=361.3 identity=35.0)
Filtrate_w_scaffold_196_19	Filtrate	w	196	19	#N/A	D	BLAST:Putative isoaspartyl peptidase/L-asparaginase 4 (L-asparagine amidohydrolase 4) n=1 Tax=Clostridium sp. CAG:1013 RepID=R5A7P2_9CLOT(db=UNIREF evalue=3.4e-18 bit_score=97.8 identity=36.4)
Filtrate_w_scaffold_196_43	Filtrate	w	196	43	#N/A	D	BLAST:Uncharacterized protein n=1 Tax=Lachnospiraceae bacterium 6_1_37FAA RepID=E9RTK7_9FIRM(db=UNIREF evalue=2.7e-29 bit_score=135.2 identity=32.9)
Filtrate_w_scaffold_196_18	Filtrate	w	196	18	#N/A	D	BLAST:Uncharacterized protein n=1 Tax=Ruminococcaceae bacterium D16 RepID=F4XHJ4_9FIRM(db=UNIREF evalue=4.4e-61 bit_score=242.3 identity=33.1)
Filtrate_w_scaffold_196_30	Filtrate	w	196	30	#N/A	D	BLAST:Uncharacterized protein n=1 Tax=Clostridium sp. ATCC BAA-442 RepID=U2AU12_9CLOT(db=UNIREF evalue=1.6e-105 bit_score=390.2 identity=44.1)
Filtrate_w_scaffold_196_28	Filtrate	w	196	28	#N/A	D	BLAST:Uncharacterized protein n=1 Tax=Clostridium sp. ATCC BAA-442 RepID=U2AU12_9CLOT(db=UNIREF evalue=3.5e-106 bit_score=392.5 identity=41.7)
Filtrate_w_scaffold_196_11	Filtrate	w	196	11	#N/A	D	BLAST:Uncharacterized protein n=1 Tax=Acinetobacter sp. CAG:196 RepID=R5SB61_9GAMM(db=UNIREF evalue=3.3e-56 bit_score=226.5 identity=34.1)
Filtrate_w_scaffold_196_2	Filtrate	w	196	2	#N/A	F	Unknown Function
Filtrate_w_scaffold_196_4	Filtrate	w	196	4	#N/A	F	Unknown Function
Filtrate_w_scaffold_196_5	Filtrate	w	196	5	#N/A	F	Unknown Function
Filtrate_w_scaffold_196_6	Filtrate	w	196	6	#N/A	F	Unknown Function
Filtrate_w_scaffold_196_7	Filtrate	w	196	7	#N/A	F	Unknown Function
Filtrate_w_scaffold_196_8	Filtrate	w	196	8	#N/A	F	Unknown Function
Filtrate_w_scaffold_196_9	Filtrate	w	196	9	#N/A	F	Unknown Function
Filtrate_w_scaffold_196_10	Filtrate	w	196	10	#N/A	F	Unknown Function
Filtrate_w_scaffold_196_12	Filtrate	w	196	12	#N/A	F	Unknown Function
Filtrate_w_scaffold_196_13	Filtrate	w	196	13	1	F	Unknown Function
Filtrate_w_scaffold_196_15	Filtrate	w	196	15	#N/A	F	Unknown Function
Filtrate_w_scaffold_196_16	Filtrate	w	196	16	#N/A	F	Unknown Function
Filtrate_w_scaffold_196_17	Filtrate	w	196	17	#N/A	F	Unknown Function
Filtrate_w_scaffold_196_20	Filtrate	w	196	20	#N/A	F	Unknown Function
Filtrate_w_scaffold_196_21	Filtrate	w	196	21	#N/A	F	Unknown Function
Filtrate_w_scaffold_196_22	Filtrate	w	196	22	#N/A	F	Unknown Function
Filtrate_w_scaffold_196_23	Filtrate	w	196	23	#N/A	F	Unknown Function
Filtrate_w_scaffold_196_24	Filtrate	w	196	24	#N/A	F	Unknown Function
Filtrate_w_scaffold_196_25	Filtrate	w	196	25	#N/A	F	Unknown Function
Filtrate_w_scaffold_196_26	Filtrate	w	196	26	#N/A	F	Unknown Function
Filtrate_w_scaffold_196_29	Filtrate	w	196	29	#N/A	F	Unknown Function
Filtrate_w_scaffold_196_31	Filtrate	w	196	31	#N/A	F	Unknown Function
Filtrate_w_scaffold_196_35	Filtrate	w	196	35	#N/A	F	Unknown Function
Filtrate_w_scaffold_196_36	Filtrate	w	196	36	#N/A	F	Unknown Function
Filtrate_w_scaffold_196_39	Filtrate	w	196	39	#N/A	F	Unknown Function
Filtrate_w_scaffold_196_40	Filtrate	w	196	40	#N/A	F	Unknown Function
Filtrate_w_scaffold_196_42	Filtrate	w	196	42	#N/A	F	Unknown Function
Filtrate_w_scaffold_196_45	Filtrate	w	196	45	#N/A	F	Unknown Function
Filtrate_w_scaffold_196_46	Filtrate	w	196	46	#N/A	F	Unknown Function
Filtrate_w_scaffold_230_3	Filtrate	w	230	3	#N/A	A	RBH:Phage portal protein, SPP1 Gp6-like.(db=KEGG)	RBH:Putative uncharacterized protein n=1 Tax=Collinsella tanakaei YIT 12063 RepID=G1WIZ7_9ACTN(db=UNIREF)	BLAST:Phage portal protein, SPP1 Gp6-like.(db=KEGG evalue=2.2e-109 bit_score=401.7 identity=49.1)	BLAST:Putative uncharacterized protein n=1 Tax=Collinsella tanakaei YIT 12063 RepID=G1WIZ7_9ACTN(db=UNIREF evalue=1.8e-130 bit_score=472.6 identity=53.3)
Filtrate_w_scaffold_230_15	Filtrate	w	230	15	#N/A	B	RBH:Uncharacterized protein n=1 Tax=Olsenella profusa F0195 RepID=U2V5W0_9ACTN(db=UNIREF)	BLAST:hypothetical protein(db=KEGG evalue=2.2e-54 bit_score=219.5 identity=29.7)	BLAST:Uncharacterized protein n=1 Tax=Olsenella profusa F0195 RepID=U2V5W0_9ACTN(db=UNIREF evalue=2.9e-102 bit_score=379.4 identity=35.7)
Filtrate_w_scaffold_230_9	Filtrate	w	230	9	#N/A	C	BLAST:hypothetical protein(db=KEGG evalue=5.7e-27 bit_score=125.9 identity=51.7)	BLAST:Putative uncharacterized protein n=1 Tax=Slackia heliotrinireducens (strain ATCC 29202 / DSM 20476 / NCTC 11029 / RHS 1) RepID=C7N6N7_SLAHD(db=UNIREF evalue=1e-26 bit_score=125.9 identity=51.7)
Filtrate_w_scaffold_230_20	Filtrate	w	230	20	#N/A	C	BLAST:hypothetical protein(db=KEGG evalue=8.2e-08 bit_score=62.0 identity=36.8)	BLAST:Putative uncharacterized protein n=1 Tax=Lachnospiraceae bacterium 2_1_58FAA RepID=F7K1V8_9FIRM(db=UNIREF evalue=3.9e-13 bit_score=80.5 identity=51.2)
Filtrate_w_scaffold_230_5	Filtrate	w	230	5	#N/A	C	BLAST:hypothetical protein(db=KEGG evalue=1.6e-24 bit_score=118.2 identity=43.7)	BLAST:Putative uncharacterized protein n=1 Tax=Slackia heliotrinireducens (strain ATCC 29202 / DSM 20476 / NCTC 11029 / RHS 1) RepID=C7N6P1_SLAHD(db=UNIREF evalue=2.9e-24 bit_score=118.2 identity=43.7)
Filtrate_w_scaffold_230_27	Filtrate	w	230	27	#N/A	C	BLAST:hypothetical protein(db=KEGG evalue=4.4e-11 bit_score=73.2 identity=36.3)	BLAST:Crossover junction endodeoxyribonuclease RusA n=1 Tax=Olsenella profusa F0195 RepID=U2TUU7_9ACTN(db=UNIREF evalue=1.7e-18 bit_score=98.6 identity=41.3)
Filtrate_w_scaffold_230_21	Filtrate	w	230	21	#N/A	C	BLAST:hypothetical protein(db=KEGG evalue=2.9e-73 bit_score=281.2 identity=46.4)	BLAST:Putative uncharacterized protein n=1 Tax=Gordonibacter pamelaeae 7-10-1-b RepID=D6E8S8_9ACTN(db=UNIREF evalue=5e-73 bit_score=281.2 identity=46.4)
Filtrate_w_scaffold_230_12	Filtrate	w	230	12	#N/A	C	BLAST:pp148; phage major tail protein(db=KEGG evalue=1.1e-14 bit_score=85.9 identity=31.7)	BLAST:Phage protein, major tail protein n=2 Tax=Lactococcus garvieae RepID=I8SX85_9LACT(db=UNIREF evalue=5.8e-16 bit_score=90.9 identity=33.7)
Filtrate_w_scaffold_230_4	Filtrate	w	230	4	#N/A	C	BLAST:hypothetical protein(db=KEGG evalue=3.7e-12 bit_score=77.8 identity=41.3)	BLAST:Uncharacterized protein n=2 Tax=Gardnerella vaginalis RepID=S4GWB4_GARVA(db=UNIREF evalue=3.1e-14 bit_score=85.5 identity=31.1)
Filtrate_w_scaffold_230_8	Filtrate	w	230	8	#N/A	C	BLAST:hypothetical protein(db=KEGG evalue=4.7e-14 bit_score=83.2 identity=41.7)	BLAST:Phage protein Gp19/Gp15/Gp42 n=1 Tax=Bifidobacterium catenulatum DSM 16992 = JCM 1194 RepID=B6XUI4_9BIFI(db=UNIREF evalue=1.4e-16 bit_score=92.4 identity=42.7)
Filtrate_w_scaffold_230_31	Filtrate	w	230	31	#N/A	C	BLAST:single stranded DNA-binding protein; K03111 single-strand DNA-binding protein(db=KEGG evalue=8.6e-50 bit_score=201.8 identity=69.4)	BLAST:Single-stranded DNA-binding protein n=1 Tax=Eggerthella sp. CAG:368 RepID=R7BN60_9ACTN(db=UNIREF evalue=6.2e-51 bit_score=206.5 identity=82.2)
Filtrate_w_scaffold_230_22	Filtrate	w	230	22	#N/A	C	BLAST:Site-specific recombinase XerC(db=KEGG evalue=4.8e-26 bit_score=124.4 identity=29.6)	BLAST:Site-specific recombinase XerC n=1 Tax=Gordonibacter pamelaeae 7-10-1-b RepID=D6E9W0_9ACTN(db=UNIREF evalue=8.4e-26 bit_score=124.4 identity=29.6)
Filtrate_w_scaffold_230_29	Filtrate	w	230	29	#N/A	C	BLAST:erf; DNA single-strand annealing protein; essential recombination function protein Erf(db=KEGG evalue=7.3e-35 bit_score=152.9 identity=45.0)	BLAST:DNA single-strand annealing protein essential recombination function protein Erf n=238 Tax=root RepID=B7LBQ5_ECO55(db=UNIREF evalue=2.9e-34 bit_score=151.8 identity=45.0)
Filtrate_w_scaffold_230_2	Filtrate	w	230	2	#N/A	C	BLAST:Phage terminase-like protein, large subunit(db=KEGG evalue=4.6e-115 bit_score=420.6 identity=50.8)	BLAST:Uncharacterized protein n=1 Tax=Blautia sp. CAG:52 RepID=R6G6T5_9FIRM(db=UNIREF evalue=1.3e-117 bit_score=429.9 identity=48.7)
Filtrate_w_scaffold_230_6	Filtrate	w	230	6	2	C	BLAST:major capsid protein HK97(db=KEGG evalue=1.7e-64 bit_score=251.9 identity=45.1)	BLAST:Putative uncharacterized protein n=1 Tax=Collinsella tanakaei YIT 12063 RepID=G1WIZ0_9ACTN(db=UNIREF evalue=6.2e-73 bit_score=280.8 identity=48.2)
Filtrate_w_scaffold_230_17	Filtrate	w	230	17	#N/A	C	BLAST:CheY; hypothetical protein(db=KEGG evalue=3.3e-27 bit_score=128.3 identity=28.5)	BLAST:Putative uncharacterized protein CheY n=1 Tax=Clostridium sp. (strain SY8519) RepID=F7V976_CLOSS(db=UNIREF evalue=5.8e-27 bit_score=128.3 identity=28.5)
Filtrate_w_scaffold_230_18	Filtrate	w	230	18	#N/A	C	BLAST:hemagluttinin domain protein(db=KEGG evalue=4.5e-10 bit_score=72.4 identity=22.6)	BLAST:Hemagluttinin domain protein n=1 Tax=Megasphaera elsdenii DSM 20460 RepID=G0VQM4_MEGEL(db=UNIREF evalue=8e-10 bit_score=72.4 identity=22.6)
Filtrate_w_scaffold_230_16	Filtrate	w	230	16	#N/A	C	BLAST:hypothetical protein(db=KEGG evalue=1.4e-17 bit_score=97.8 identity=28.1)	BLAST:Putative uncharacterized protein n=1 Tax=Clostridium sp. (strain SY8519) RepID=F7V977_CLOSS(db=UNIREF evalue=2.5e-17 bit_score=97.8 identity=28.1)
Filtrate_w_scaffold_230_1	Filtrate	w	230	1	#N/A	D	BLAST:Uncharacterized protein n=1 Tax=Phascolarctobacterium succinatutens CAG:287 RepID=R6X5I6_9FIRM(db=UNIREF evalue=2e-27 bit_score=128.6 identity=46.7)
Filtrate_w_scaffold_230_33	Filtrate	w	230	33	#N/A	D	BLAST:Uncharacterized protein n=1 Tax=Collinsella intestinalis DSM 13280 RepID=C4F8F1_9ACTN(db=UNIREF evalue=1.8e-20 bit_score=105.5 identity=39.9)
Filtrate_w_scaffold_230_7	Filtrate	w	230	7	#N/A	F	Unknown Function
Filtrate_w_scaffold_230_10	Filtrate	w	230	10	#N/A	F	Unknown Function
Filtrate_w_scaffold_230_11	Filtrate	w	230	11	#N/A	F	Unknown Function
Filtrate_w_scaffold_230_13	Filtrate	w	230	13	#N/A	F	Unknown Function
Filtrate_w_scaffold_230_14	Filtrate	w	230	14	#N/A	F	Unknown Function
Filtrate_w_scaffold_230_19	Filtrate	w	230	19	#N/A	F	Unknown Function
Filtrate_w_scaffold_230_23	Filtrate	w	230	23	#N/A	F	Unknown Function
Filtrate_w_scaffold_230_24	Filtrate	w	230	24	#N/A	F	Unknown Function
Filtrate_w_scaffold_230_25	Filtrate	w	230	25	#N/A	F	Unknown Function
Filtrate_w_scaffold_230_26	Filtrate	w	230	26	#N/A	F	Unknown Function
Filtrate_w_scaffold_230_28	Filtrate	w	230	28	#N/A	F	Unknown Function
Filtrate_w_scaffold_230_30	Filtrate	w	230	30	#N/A	F	Unknown Function
Filtrate_w_scaffold_230_32	Filtrate	w	230	32	#N/A	F	Unknown Function
Filtrate_w_scaffold_230_34	Filtrate	w	230	34	#N/A	F	Unknown Function
Filtrate_w_scaffold_230_35	Filtrate	w	230	35	#N/A	F	Unknown Function
Filtrate_w_scaffold_230_36	Filtrate	w	230	36	#N/A	F	Unknown Function
Filtrate_w_scaffold_230_37	Filtrate	w	230	37	#N/A	F	Unknown Function
Filtrate_w_scaffold_230_38	Filtrate	w	230	38	#N/A	F	Unknown Function
Filtrate_w_scaffold_230_39	Filtrate	w	230	39	#N/A	F	Unknown Function
Filtrate_w_scaffold_230_40	Filtrate	w	230	40	#N/A	F	Unknown Function
Filtrate_w_scaffold_239_3	Filtrate	w	239	3	#N/A	B	RBH:Site-specific recombinase XerD n=1 Tax=Eubacterium sp. CAG:202 RepID=R6NWX3_9FIRM(db=UNIREF)	BLAST:putative site-specific recombinase(db=KEGG evalue=4.8e-75 bit_score=287.3 identity=39.8)	BLAST:Site-specific recombinase XerD n=1 Tax=Eubacterium sp. CAG:202 RepID=R6NWX3_9FIRM(db=UNIREF evalue=8.7e-112 bit_score=410.2 identity=54.1)
Filtrate_w_scaffold_239_28	Filtrate	w	239	28	#N/A	C	BLAST:Cytotoxic translational repressor of toxin-antitoxin stability system(db=KEGG evalue=1.4e-17 bit_score=94.4 identity=57.8BLAST:RelE/StbE family addiction module toxin n=2 Tax=Clostridiales RepID=N2A3V0_9CLOT(db=UNIREF evalue=1.3e-26 bit_score=125.2 identity=62.8)
Filtrate_w_scaffold_239_2	Filtrate	w	239	2	#N/A	C	BLAST:Predicted transcriptional regulators(db=KEGG evalue=5.2e-24 bit_score=115.9 identity=54.9)	BLAST:DNA-binding helix-turn-helix protein n=1 Tax=Ruminococcus sp. CAG:624 RepID=R7MTC6_9FIRM(db=UNIREF evalue=1.2e-23 bit_score=115.5 identity=60.4)
Filtrate_w_scaffold_239_14	Filtrate	w	239	14	#N/A	C	BLAST:hypothetical protein(db=KEGG evalue=4e-10 bit_score=70.5 identity=40.2)	BLAST:Putative HNH endonuclease n=1 Tax=Lactococcus phage BM13 RepID=R9QM99_9CAUD(db=UNIREF evalue=2.8e-11 bit_score=75.1 identity=36.7)
Filtrate_w_scaffold_239_16	Filtrate	w	239	16	#N/A	C	BLAST:hypothetical protein(db=KEGG evalue=6.2e-17 bit_score=93.6 identity=38.1)	BLAST:Putative uncharacterized protein n=2 Tax=root RepID=Q332M2_CBCP(db=UNIREF evalue=5.3e-19 bit_score=101.3 identity=33.0)
Filtrate_w_scaffold_239_24	Filtrate	w	239	24	#N/A	C	BLAST:Antirestriction protein(db=KEGG evalue=2.1e-80 bit_score=304.7 identity=55.4)	BLAST:Uncharacterized protein n=1 Tax=Blautia sp. KLE 1732 RepID=U2DN62_9FIRM(db=UNIREF evalue=4e-82 bit_score=311.2 identity=56.1)
Filtrate_w_scaffold_239_29	Filtrate	w	239	29	#N/A	C	BLAST:hypothetical protein(db=KEGG evalue=7e-19 bit_score=99.0 identity=50.5)	BLAST:Uncharacterized protein n=4 Tax=Faecalibacterium prausnitzii RepID=A8SGX3_9FIRM(db=UNIREF evalue=1.4e-17 bit_score=95.5 identity=49.5)
Filtrate_w_scaffold_239_19	Filtrate	w	239	19	#N/A	C	BLAST:pinE; Resolvase Family Protein(db=KEGG evalue=1e-67 bit_score=262.3 identity=60.6)	BLAST:Resolvase protein n=1 Tax=Ruminococcus callidus ATCC 27760 RepID=U2KXI3_9FIRM(db=UNIREF evalue=1.6e-68 bit_score=265.8 identity=61.1)
Filtrate_w_scaffold_239_5	Filtrate	w	239	5	#N/A	C	BLAST:phage tail tape measure protein, TP901 family, core region(db=KEGG evalue=3.9e-109 bit_score=403.3 identity=33.9)	BLAST:Phage tail tape measure protein, TP901 family n=1 Tax=Blautia sp. KLE 1732 RepID=U2EYT2_9FIRM(db=UNIREF evalue=4.9e-224 bit_score=785.8 identity=29.7)
Filtrate_w_scaffold_239_18	Filtrate	w	239	18	#N/A	D	BLAST:Uncharacterized protein n=1 Tax=Eubacterium sp. CAG:581 RepID=R7NGL7_9FIRM(db=UNIREF evalue=1.3e-09 bit_score=68.9 identity=37.4)
Filtrate_w_scaffold_239_26	Filtrate	w	239	26	#N/A	D	BLAST:Putative uncharacterized protein n=1 Tax=Clostridium citroniae WAL-17108 RepID=G5HQJ3_9CLOT(db=UNIREF evalue=2e-14 bit_score=84.7 identity=66.1)
Filtrate_w_scaffold_239_25	Filtrate	w	239	25	#N/A	D	BLAST:Uncharacterized protein n=1 Tax=Flavonifractor plautii ATCC 29863 RepID=G9YUK0_9FIRM(db=UNIREF evalue=1.7e-26 bit_score=124.8 identity=67.0)
Filtrate_w_scaffold_239_27	Filtrate	w	239	27	#N/A	D	BLAST:Uncharacterized protein n=1 Tax=Eubacterium plexicaudatum ASF492 RepID=N2AIJ9_9FIRM(db=UNIREF evalue=1.9e-23 bit_score=114.4 identity=69.9)
Filtrate_w_scaffold_239_30	Filtrate	w	239	30	#N/A	D	BLAST:Uncharacterized protein n=1 Tax=Eubacterium sp. CAG:251 RepID=R6QQ20_9FIRM(db=UNIREF evalue=8.4e-09 bit_score=67.4 identity=25.2)
Filtrate_w_scaffold_239_12	Filtrate	w	239	12	#N/A	D	BLAST:Uncharacterized protein n=1 Tax=Eubacterium sp. 14-2 RepID=S0J679_9FIRM(db=UNIREF evalue=1.1e-47 bit_score=198.0 identity=27.2)
Filtrate_w_scaffold_239_1	Filtrate	w	239	1	#N/A	F	Unknown Function
Filtrate_w_scaffold_239_4	Filtrate	w	239	4	1	F	Unknown Function
Filtrate_w_scaffold_239_6	Filtrate	w	239	6	#N/A	F	Unknown Function
Filtrate_w_scaffold_239_7	Filtrate	w	239	7	#N/A	F	Unknown Function
Filtrate_w_scaffold_239_8	Filtrate	w	239	8	#N/A	F	Unknown Function
Filtrate_w_scaffold_239_9	Filtrate	w	239	9	#N/A	F	Unknown Function
Filtrate_w_scaffold_239_10	Filtrate	w	239	10	#N/A	F	Unknown Function
Filtrate_w_scaffold_239_11	Filtrate	w	239	11	#N/A	F	Unknown Function
Filtrate_w_scaffold_239_13	Filtrate	w	239	13	#N/A	F	Unknown Function
Filtrate_w_scaffold_239_15	Filtrate	w	239	15	#N/A	F	Unknown Function
Filtrate_w_scaffold_239_17	Filtrate	w	239	17	#N/A	F	Unknown Function
Filtrate_w_scaffold_239_20	Filtrate	w	239	20	#N/A	F	Unknown Function
Filtrate_w_scaffold_239_21	Filtrate	w	239	21	#N/A	F	Unknown Function
Filtrate_w_scaffold_239_22	Filtrate	w	239	22	#N/A	F	Unknown Function
Filtrate_w_scaffold_239_23	Filtrate	w	239	23	#N/A	F	Unknown Function
Filtrate_w_scaffold_27_19	Filtrate	w	27	19	#N/A	C	BLAST:HNH endonuclease(db=KEGG evalue=1.1e-14 bit_score=86.3 identity=35.5)	BLAST:hypothetical protein n=1 Tax=Pseudomonas luteola RepID=UPI00036C059C(db=UNIREF evalue=3.6e-21 bit_score=108.6 identity=36.3)
Filtrate_w_scaffold_27_27	Filtrate	w	27	27	#N/A	C	BLAST:hypothetical protein(db=KEGG evalue=1.1e-06 bit_score=60.1 identity=30.5)	BLAST:Uncharacterized protein n=1 Tax=Chelonia mydas RepID=M7BXW7_CHEMY(db=UNIREF evalue=1.7e-07 bit_score=63.5 identity=32.6)
Filtrate_w_scaffold_27_36	Filtrate	w	27	36	#N/A	C	BLAST:probable mitochondrial chaperone BCS1-A-like(db=KEGG evalue=3.9e-12 bit_score=79.0 identity=28.3)	BLAST:ATPase AAA n=1 Tax=Treponema primitia RepID=UPI00025557E7(db=UNIREF evalue=1.1e-14 bit_score=88.2 identity=30.1)
Filtrate_w_scaffold_27_60	Filtrate	w	27	60	#N/A	C	BLAST:DNA polymerase I; K02335 DNA polymerase I [EC:2.7.7.7](db=KEGG evalue=4.3e-44 bit_score=184.1 identity=37.2)	BLAST:DNA polymerase n=2 Tax=Clostridium RepID=A0PZF5_CLONN(db=UNIREF evalue=7.7e-44 bit_score=184.1 identity=37.2)
Filtrate_w_scaffold_27_56	Filtrate	w	27	56	#N/A	C	BLAST:hypothetical protein(db=KEGG evalue=3.8e-32 bit_score=146.7 identity=23.0)	BLAST:Uncharacterized protein n=1 Tax=Paenibacillus sp. (strain JDR-2) RepID=C6CWP0_PAESJ(db=UNIREF evalue=6.6e-32 bit_score=146.7 identity=23.0)
Filtrate_w_scaffold_27_64	Filtrate	w	27	64	#N/A	C	BLAST:hypothetical protein(db=KEGG evalue=1.9e-22 bit_score=115.5 identity=31.0)	BLAST:Putative transglycosylase n=1 Tax=Cronobacter sakazakii 701 RepID=K8CDN0_CROSK(db=UNIREF evalue=2.5e-22 bit_score=115.9 identity=31.1)
Filtrate_w_scaffold_27_48	Filtrate	w	27	48	#N/A	D	BLAST:RNA-polymerase beta'-subunit n=1 Tax=Yersinia phage phiR1-37 RepID=G4KKB7_9CAUD(db=UNIREF evalue=2.9e-51 bit_score=209.5 identity=29.6)
Filtrate_w_scaffold_27_73	Filtrate	w	27	73	#N/A	D	BLAST:Uncharacterized protein n=1 Tax=Enterococcus faecium EnGen0125 RepID=R3MFN3_ENTFC(db=UNIREF evalue=5.1e-09 bit_score=68.6 identity=34.2)
Filtrate_w_scaffold_27_70	Filtrate	w	27	70	#N/A	D	BLAST:B-family DNA-polymerase n=1 Tax=Yersinia phage phiR1-37 RepID=G4KKA9_9CAUD(db=UNIREF evalue=3e-42 bit_score=179.9 identity=27.9)
Filtrate_w_scaffold_27_50	Filtrate	w	27	50	#N/A	D	BLAST:DNA-directed RNA-polymerase beta-subunit n=1 Tax=Yersinia phage phiR1-37 RepID=G4KKG9_9CAUD(db=UNIREF evalue=4.1e-41 bit_score=175.6 identity=29.9)
Filtrate_w_scaffold_27_1	Filtrate	w	27	1	#N/A	F	Unknown Function
Filtrate_w_scaffold_27_2	Filtrate	w	27	2	#N/A	F	Unknown Function
Filtrate_w_scaffold_27_3	Filtrate	w	27	3	#N/A	F	Unknown Function
Filtrate_w_scaffold_27_4	Filtrate	w	27	4	#N/A	F	Unknown Function
Filtrate_w_scaffold_27_5	Filtrate	w	27	5	#N/A	F	Unknown Function
Filtrate_w_scaffold_27_6	Filtrate	w	27	6	#N/A	F	Unknown Function
Filtrate_w_scaffold_27_7	Filtrate	w	27	7	#N/A	F	Unknown Function
Filtrate_w_scaffold_27_8	Filtrate	w	27	8	#N/A	F	Unknown Function
Filtrate_w_scaffold_27_9	Filtrate	w	27	9	#N/A	F	Unknown Function
Filtrate_w_scaffold_27_10	Filtrate	w	27	10	#N/A	F	Unknown Function
Filtrate_w_scaffold_27_11	Filtrate	w	27	11	#N/A	F	Unknown Function
Filtrate_w_scaffold_27_12	Filtrate	w	27	12	#N/A	F	Unknown Function
Filtrate_w_scaffold_27_13	Filtrate	w	27	13	#N/A	F	Unknown Function
Filtrate_w_scaffold_27_14	Filtrate	w	27	14	#N/A	F	Unknown Function
Filtrate_w_scaffold_27_15	Filtrate	w	27	15	#N/A	F	Unknown Function
Filtrate_w_scaffold_27_16	Filtrate	w	27	16	#N/A	F	Unknown Function
Filtrate_w_scaffold_27_17	Filtrate	w	27	17	#N/A	F	Unknown Function
Filtrate_w_scaffold_27_18	Filtrate	w	27	18	#N/A	F	Unknown Function
Filtrate_w_scaffold_27_20	Filtrate	w	27	20	#N/A	F	Unknown Function
Filtrate_w_scaffold_27_21	Filtrate	w	27	21	#N/A	F	Unknown Function
Filtrate_w_scaffold_27_22	Filtrate	w	27	22	#N/A	F	Unknown Function
Filtrate_w_scaffold_27_23	Filtrate	w	27	23	#N/A	F	Unknown Function
Filtrate_w_scaffold_27_24	Filtrate	w	27	24	#N/A	F	Unknown Function
Filtrate_w_scaffold_27_25	Filtrate	w	27	25	#N/A	F	Unknown Function
Filtrate_w_scaffold_27_26	Filtrate	w	27	26	#N/A	F	Unknown Function
Filtrate_w_scaffold_27_28	Filtrate	w	27	28	#N/A	F	Unknown Function
Filtrate_w_scaffold_27_29	Filtrate	w	27	29	#N/A	F	Unknown Function
Filtrate_w_scaffold_27_30	Filtrate	w	27	30	#N/A	F	Unknown Function
Filtrate_w_scaffold_27_31	Filtrate	w	27	31	2	F	Unknown Function
Filtrate_w_scaffold_27_32	Filtrate	w	27	32	#N/A	F	Unknown Function
Filtrate_w_scaffold_27_33	Filtrate	w	27	33	#N/A	F	Unknown Function
Filtrate_w_scaffold_27_34	Filtrate	w	27	34	#N/A	F	Unknown Function
Filtrate_w_scaffold_27_35	Filtrate	w	27	35	#N/A	F	Unknown Function
Filtrate_w_scaffold_27_37	Filtrate	w	27	37	#N/A	F	Unknown Function
Filtrate_w_scaffold_27_38	Filtrate	w	27	38	#N/A	F	Unknown Function
Filtrate_w_scaffold_27_39	Filtrate	w	27	39	#N/A	F	Unknown Function
Filtrate_w_scaffold_27_40	Filtrate	w	27	40	#N/A	F	Unknown Function
Filtrate_w_scaffold_27_41	Filtrate	w	27	41	#N/A	F	Unknown Function
Filtrate_w_scaffold_27_42	Filtrate	w	27	42	#N/A	F	Unknown Function
Filtrate_w_scaffold_27_43	Filtrate	w	27	43	#N/A	F	Unknown Function
Filtrate_w_scaffold_27_44	Filtrate	w	27	44	#N/A	F	Unknown Function
Filtrate_w_scaffold_27_45	Filtrate	w	27	45	#N/A	F	Unknown Function
Filtrate_w_scaffold_27_46	Filtrate	w	27	46	#N/A	F	Unknown Function
Filtrate_w_scaffold_27_47	Filtrate	w	27	47	#N/A	F	Unknown Function
Filtrate_w_scaffold_27_49	Filtrate	w	27	49	#N/A	F	Unknown Function
Filtrate_w_scaffold_27_51	Filtrate	w	27	51	#N/A	F	Unknown Function
Filtrate_w_scaffold_27_52	Filtrate	w	27	52	#N/A	F	Unknown Function
Filtrate_w_scaffold_27_53	Filtrate	w	27	53	#N/A	F	Unknown Function
Filtrate_w_scaffold_27_54	Filtrate	w	27	54	#N/A	F	Unknown Function
Filtrate_w_scaffold_27_55	Filtrate	w	27	55	#N/A	F	Unknown Function
Filtrate_w_scaffold_27_57	Filtrate	w	27	57	#N/A	F	Unknown Function
Filtrate_w_scaffold_27_58	Filtrate	w	27	58	#N/A	F	Unknown Function
Filtrate_w_scaffold_27_59	Filtrate	w	27	59	#N/A	F	Unknown Function
Filtrate_w_scaffold_27_61	Filtrate	w	27	61	#N/A	F	Unknown Function
Filtrate_w_scaffold_27_62	Filtrate	w	27	62	#N/A	F	Unknown Function
Filtrate_w_scaffold_27_63	Filtrate	w	27	63	#N/A	F	Unknown Function
Filtrate_w_scaffold_27_65	Filtrate	w	27	65	#N/A	F	Unknown Function
Filtrate_w_scaffold_27_66	Filtrate	w	27	66	#N/A	F	Unknown Function
Filtrate_w_scaffold_27_67	Filtrate	w	27	67	#N/A	F	Unknown Function
Filtrate_w_scaffold_27_68	Filtrate	w	27	68	#N/A	F	Unknown Function
Filtrate_w_scaffold_27_69	Filtrate	w	27	69	#N/A	F	Unknown Function
Filtrate_w_scaffold_27_71	Filtrate	w	27	71	#N/A	F	Unknown Function
Filtrate_w_scaffold_27_72	Filtrate	w	27	72	#N/A	F	Unknown Function
Filtrate_w_scaffold_3949_6	Filtrate	w	3949	6	#N/A	C	BLAST:cupin domain-containing protein(db=KEGG evalue=6.2e-24 bit_score=115.5 identity=60.7)	BLAST:Cupin domain protein n=1 Tax=Prevotella bryantii B14 RepID=D8DZ50_PREBR(db=UNIREF evalue=2e-33 bit_score=147.9 identity=83.8)
Filtrate_w_scaffold_3949_13	Filtrate	w	3949	13	#N/A	C	BLAST:hypothetical protein(db=KEGG evalue=2.5e-07 bit_score=61.6 identity=26.9)	BLAST:Uncharacterized protein n=1 Tax=Prevotella bryantii B14 RepID=D8DX69_PREBR(db=UNIREF evalue=9.8e-63 bit_score=246.5 identity=52.2)
Filtrate_w_scaffold_3949_2	Filtrate	w	3949	2	#N/A	C	BLAST:AraC family transcriptional regulator(db=KEGG evalue=8e-36 bit_score=157.5 identity=35.3)	BLAST:Transcriptional regulator, AraC family n=1 Tax=Prevotella ruminicola (strain ATCC 19189 / JCM 8958 / 23) RepID=D5EY76_PRER2(db=UNIREF evalue=1.4e-35 bit_score=157.5 identity=35.3)
Filtrate_w_scaffold_3949_8	Filtrate	w	3949	8	8	D	BLAST:Putative uncharacterized protein n=1 Tax=Prevotella micans F0438 RepID=H1Q4H4_9BACT(db=UNIREF evalue=9.6e-14 bit_score=84.3 identity=28.1)
Filtrate_w_scaffold_3949_1	Filtrate	w	3949	1	#N/A	F	Unknown Function
Filtrate_w_scaffold_3949_3	Filtrate	w	3949	3	#N/A	F	Unknown Function
Filtrate_w_scaffold_3949_4	Filtrate	w	3949	4	#N/A	F	Unknown Function
Filtrate_w_scaffold_3949_5	Filtrate	w	3949	5	#N/A	F	Unknown Function
Filtrate_w_scaffold_3949_7	Filtrate	w	3949	7	#N/A	F	Unknown Function
Filtrate_w_scaffold_3949_9	Filtrate	w	3949	9	#N/A	F	Unknown Function
Filtrate_w_scaffold_3949_10	Filtrate	w	3949	10	#N/A	F	Unknown Function
Filtrate_w_scaffold_3949_11	Filtrate	w	3949	11	#N/A	F	Unknown Function
Filtrate_w_scaffold_3949_12	Filtrate	w	3949	12	#N/A	F	Unknown Function
Filtrate_w_scaffold_46_38	Filtrate	w	46	38	#N/A	A	RBH:cell surface protein(db=KEGG)	RBH:Uncharacterized protein n=1 Tax=Bacteroides massiliensis B84634 = Timone 84634 = DSM 17679 = JCM 13223 RepID=U6RP95_9BACE(db=UNIREF)	BLAST:cell surface protein(db=KEGG evalue=4.1e-157 bit_score=562.4 identity=29.3)	BLAST:Uncharacterized protein n=1 Tax=Bacteroides massiliensis B84634 = Timone 84634 = DSM 17679 = JCM 13223 RepID=U6RP95_9BACE(db=UNIREF evalue=2.5e-165 bit_score=590.5 identity=28.2)
Filtrate_w_scaffold_46_63	Filtrate	w	46	63	#N/A	B	RBH:transposase IS4 n=1 Tax=Marinilabilia salmonicolor RepID=UPI00029A933B(db=UNIREF)	BLAST:hypothetical protein(db=KEGG evalue=5.9e-106 bit_score=389.8 identity=58.5)	BLAST:transposase IS4 n=1 Tax=Marinilabilia salmonicolor RepID=UPI00029A933B(db=UNIREF evalue=2.5e-136 bit_score=491.5 identity=72.1)
Filtrate_w_scaffold_46_2	Filtrate	w	46	2	#N/A	C	BLAST:hypothetical protein(db=KEGG evalue=4.1e-17 bit_score=94.0 identity=40.7)	BLAST:Uncharacterized protein n=1 Tax=Burkholderia phytofirmans (strain DSM 17436 / PsJN) RepID=B2TH29_BURPP(db=UNIREF evalue=7.2e-17 bit_score=94.0 identity=40.7)
Filtrate_w_scaffold_46_35	Filtrate	w	46	35	#N/A	C	BLAST:hypothetical protein(db=KEGG evalue=3.7e-20 bit_score=103.6 identity=47.1)	BLAST:Putative peptidase n=1 Tax=Prevotella sp. CAG:1092 RepID=R5PBT7_9BACT(db=UNIREF evalue=9.4e-27 bit_score=126.3 identity=49.7)
Filtrate_w_scaffold_46_19	Filtrate	w	46	19	#N/A	C	BLAST:hypothetical protein(db=KEGG evalue=2e-23 bit_score=115.2 identity=36.3)	BLAST:Uncharacterized protein n=6 Tax=Bacteroidales RepID=I9IZJ1_BACUN(db=UNIREF evalue=4.8e-25 bit_score=121.3 identity=36.7)
Filtrate_w_scaffold_46_20	Filtrate	w	46	20	#N/A	C	BLAST:hypothetical protein(db=KEGG evalue=1.1e-14 bit_score=85.5 identity=54.9)	BLAST:Uncharacterized protein n=1 Tax=Bacteroides fragilis 3_1_12 RepID=E4VXA1_BACFG(db=UNIREF evalue=3.9e-15 bit_score=87.8 identity=52.5)
Filtrate_w_scaffold_46_45	Filtrate	w	46	45	#N/A	C	BLAST:hypothetical protein(db=KEGG evalue=1e-09 bit_score=68.9 identity=33.9)	BLAST:Uncharacterized protein n=3 Tax=Bacteroides RepID=E5CG45_9BACE(db=UNIREF evalue=2.9e-18 bit_score=98.2 identity=38.0)
Filtrate_w_scaffold_46_50	Filtrate	w	46	50	#N/A	C	BLAST:Site-specific DNA methylase (EC:2.1.1.37)(db=KEGG evalue=4.3e-199 bit_score=699.9 identity=64.4)	BLAST:DNA cytosine methyltransferase n=7 Tax=Prevotella RepID=D7NCI7_9BACT(db=UNIREF evalue=4.6e-220 bit_score=770.4 identity=70.9)
Filtrate_w_scaffold_46_49	Filtrate	w	46	49	#N/A	C	BLAST:hypothetical protein(db=KEGG evalue=1.4e-27 bit_score=128.6 identity=39.9)	BLAST:Uncharacterized protein n=1 Tax=Bacteroides vulgatus CL09T03C04 RepID=I8ZKK4_BACVU(db=UNIREF evalue=8.7e-28 bit_score=130.2 identity=39.0)
Filtrate_w_scaffold_46_31	Filtrate	w	46	31	#N/A	C	BLAST:hypothetical protein(db=KEGG evalue=3.6e-16 bit_score=92.4 identity=27.0)	BLAST:Uncharacterized protein n=1 Tax=Pseudogymnoascus destructans (strain ATCC MYA-4855 / 20631-21) RepID=L8GAK2_PSED2(db=UNIREF evalue=3.3e-17 bit_score=96.7 identity=31.4)
Filtrate_w_scaffold_46_29	Filtrate	w	46	29	#N/A	C	BLAST:prophage PRU01 tail tape measure protein(db=KEGG evalue=3e-55 bit_score=224.2 identity=23.3)	BLAST:Prophage PRU01 tail tape measure protein TP901 family n=1 Tax=Prevotella sp. CAG:279 RepID=R7HNR4_9BACT(db=UNIREF evalue=2.8e-56 bit_score=228.4 identity=22.4)
Filtrate_w_scaffold_46_9	Filtrate	w	46	9	#N/A	D	BLAST:Uncharacterized protein n=2 Tax=Bacteroides massiliensis RepID=U6RNX6_9BACE(db=UNIREF evalue=3.8e-25 bit_score=121.3 identity=42.4)
Filtrate_w_scaffold_46_12	Filtrate	w	46	12	#N/A	D	BLAST:Radical SAM domain protein n=1 Tax=Bacteroides fragilis 3_1_12 RepID=E4VX97_BACFG(db=UNIREF evalue=7.8e-41 bit_score=174.1 identity=42.2)
Filtrate_w_scaffold_46_37	Filtrate	w	46	37	#N/A	D	BLAST:Uncharacterized protein n=1 Tax=Bacteroides sp. D20 RepID=D2F2M2_9BACE(db=UNIREF evalue=2.8e-08 bit_score=64.3 identity=46.3)
Filtrate_w_scaffold_46_60	Filtrate	w	46	60	#N/A	D	BLAST:Uncharacterized protein n=1 Tax=Bacteroides coprosuis DSM 18011 RepID=F3ZQK0_9BACE(db=UNIREF evalue=1.2e-31 bit_score=142.9 identity=46.6)
Filtrate_w_scaffold_46_32	Filtrate	w	46	32	#N/A	D	BLAST:Putative uncharacterized protein n=1 Tax=Lachnospiraceae bacterium 8_1_57FAA RepID=E5XKH2_9FIRM(db=UNIREF evalue=3.9e-07 bit_score=62.8 identity=44.3)
Filtrate_w_scaffold_46_43	Filtrate	w	46	43	#N/A	D	BLAST:hypothetical protein n=1 Tax=Alistipes onderdonkii RepID=UPI00036A2833(db=UNIREF evalue=2.7e-10 bit_score=74.7 identity=25.6)
Filtrate_w_scaffold_46_1	Filtrate	w	46	1	#N/A	F	Unknown Function
Filtrate_w_scaffold_46_3	Filtrate	w	46	3	#N/A	F	Unknown Function
Filtrate_w_scaffold_46_4	Filtrate	w	46	4	#N/A	F	Unknown Function
Filtrate_w_scaffold_46_5	Filtrate	w	46	5	#N/A	F	Unknown Function
Filtrate_w_scaffold_46_6	Filtrate	w	46	6	#N/A	F	Unknown Function
Filtrate_w_scaffold_46_7	Filtrate	w	46	7	#N/A	F	Unknown Function
Filtrate_w_scaffold_46_8	Filtrate	w	46	8	#N/A	F	Unknown Function
Filtrate_w_scaffold_46_10	Filtrate	w	46	10	#N/A	F	Unknown Function
Filtrate_w_scaffold_46_11	Filtrate	w	46	11	#N/A	F	Unknown Function
Filtrate_w_scaffold_46_13	Filtrate	w	46	13	#N/A	F	Unknown Function
Filtrate_w_scaffold_46_14	Filtrate	w	46	14	#N/A	F	Unknown Function
Filtrate_w_scaffold_46_15	Filtrate	w	46	15	#N/A	F	Unknown Function
Filtrate_w_scaffold_46_16	Filtrate	w	46	16	#N/A	F	Unknown Function
Filtrate_w_scaffold_46_17	Filtrate	w	46	17	#N/A	F	Unknown Function
Filtrate_w_scaffold_46_18	Filtrate	w	46	18	#N/A	F	Unknown Function
Filtrate_w_scaffold_46_21	Filtrate	w	46	21	#N/A	F	Unknown Function
Filtrate_w_scaffold_46_22	Filtrate	w	46	22	#N/A	F	Unknown Function
Filtrate_w_scaffold_46_23	Filtrate	w	46	23	#N/A	F	Unknown Function
Filtrate_w_scaffold_46_24	Filtrate	w	46	24	#N/A	F	Unknown Function
Filtrate_w_scaffold_46_25	Filtrate	w	46	25	#N/A	F	Unknown Function
Filtrate_w_scaffold_46_26	Filtrate	w	46	26	#N/A	F	Unknown Function
Filtrate_w_scaffold_46_27	Filtrate	w	46	27	#N/A	F	Unknown Function
Filtrate_w_scaffold_46_28	Filtrate	w	46	28	#N/A	F	Unknown Function
Filtrate_w_scaffold_46_30	Filtrate	w	46	30	#N/A	F	Unknown Function
Filtrate_w_scaffold_46_33	Filtrate	w	46	33	1	F	Unknown Function
Filtrate_w_scaffold_46_34	Filtrate	w	46	34	#N/A	F	Unknown Function
Filtrate_w_scaffold_46_36	Filtrate	w	46	36	#N/A	F	Unknown Function
Filtrate_w_scaffold_46_39	Filtrate	w	46	39	#N/A	F	Unknown Function
Filtrate_w_scaffold_46_40	Filtrate	w	46	40	#N/A	F	Unknown Function
Filtrate_w_scaffold_46_41	Filtrate	w	46	41	#N/A	F	Unknown Function
Filtrate_w_scaffold_46_42	Filtrate	w	46	42	#N/A	F	Unknown Function
Filtrate_w_scaffold_46_44	Filtrate	w	46	44	#N/A	F	Unknown Function
Filtrate_w_scaffold_46_46	Filtrate	w	46	46	#N/A	F	Unknown Function
Filtrate_w_scaffold_46_47	Filtrate	w	46	47	#N/A	F	Unknown Function
Filtrate_w_scaffold_46_48	Filtrate	w	46	48	#N/A	F	Unknown Function
Filtrate_w_scaffold_46_51	Filtrate	w	46	51	#N/A	F	Unknown Function
Filtrate_w_scaffold_46_52	Filtrate	w	46	52	#N/A	F	Unknown Function
Filtrate_w_scaffold_46_53	Filtrate	w	46	53	#N/A	F	Unknown Function
Filtrate_w_scaffold_46_54	Filtrate	w	46	54	#N/A	F	Unknown Function
Filtrate_w_scaffold_46_55	Filtrate	w	46	55	#N/A	F	Unknown Function
Filtrate_w_scaffold_46_56	Filtrate	w	46	56	#N/A	F	Unknown Function
Filtrate_w_scaffold_46_57	Filtrate	w	46	57	#N/A	F	Unknown Function
Filtrate_w_scaffold_46_58	Filtrate	w	46	58	#N/A	F	Unknown Function
Filtrate_w_scaffold_46_59	Filtrate	w	46	59	#N/A	F	Unknown Function
Filtrate_w_scaffold_46_61	Filtrate	w	46	61	#N/A	F	Unknown Function
Filtrate_w_scaffold_46_62	Filtrate	w	46	62	#N/A	F	Unknown Function
Filtrate_w_scaffold_73_37	Filtrate	w	73	37	#N/A	A	RBH:protein YonO(db=KEGG)	RBH:Putative uncharacterized protein n=1 Tax=Lachnospiraceae bacterium 7_1_58FAA RepID=H1CBW8_9FIRM(db=UNIREF)	BLAST:protein YonO(db=KEGG evalue=4.8e-211 bit_score=740.3 identity=47.0)	BLAST:Putative uncharacterized protein n=1 Tax=Lachnospiraceae bacterium 7_1_58FAA RepID=H1CBW8_9FIRM(db=UNIREF evalue=0 bit_score=1237.6 identity=73.3)
Filtrate_w_scaffold_73_52	Filtrate	w	73	52	#N/A	A	RBH:hypothetical protein(db=KEGG)	RBH:Putative uncharacterized protein n=1 Tax=Lachnospiraceae bacterium 7_1_58FAA RepID=H1CBV7_9FIRM(db=UNIREF)	BLAST:hypothetical protein(db=KEGG evalue=7.8e-115 bit_score=419.5 identity=55.3)	BLAST:Putative uncharacterized protein n=1 Tax=Lachnospiraceae bacterium 7_1_58FAA RepID=H1CBV7_9FIRM(db=UNIREF evalue=2.4e-183 bit_score=647.9 identity=85.4)
Filtrate_w_scaffold_73_3	Filtrate	w	73	3	#N/A	A	RBH:yonV2; SPBc2 prophage-derived protein YonV(db=KEGG)	RBH:Protein YonV n=1 Tax=Bacillus sonorensis L12 RepID=M5PBT8_9BACI(db=UNIREF)	BLAST:yonV2; SPBc2 prophage-derived protein YonV(db=KEGG evalue=1.5e-87 bit_score=328.9 identity=43.1)	BLAST:Protein YonV n=1 Tax=Bacillus sonorensis L12 RepID=M5PBT8_9BACI(db=UNIREF evalue=3.2e-88 bit_score=332.0 identity=42.9)
Filtrate_w_scaffold_73_64	Filtrate	w	73	64	#N/A	B	RBH:Phage tail tape measure protein, TP901 family, core region n=1 Tax=Lachnospiraceae bacterium 7_1_58FAA RepID=H1CBU6_9FIRM(db=UNIREF)	BLAST:phage tail tape measure protein, TP901 family, core region(db=KEGG evalue=1.1e-76 bit_score=295.4 identity=27.1)	BLAST:Phage tail tape measure protein, TP901 family, core region n=1 Tax=Lachnospiraceae bacterium 7_1_58FAA RepID=H1CBU6_9FIRM(db=UNIREF evalue=0 bit_score=1130.5 identity=39.2)
Filtrate_w_scaffold_73_32	Filtrate	w	73	32	#N/A	B	RBH:Putative uncharacterized protein n=1 Tax=Lachnospiraceae bacterium 7_1_58FAA RepID=H1CBX0_9FIRM(db=UNIREF)	BLAST:cysteine desulfurase (EC:2.8.1.7); K04487 cysteine desulfurase [EC:2.8.1.7](db=KEGG evalue=1.4e-62 bit_score=245.7 identity=44.9)	BLAST:Putative uncharacterized protein n=1 Tax=Lachnospiraceae bacterium 7_1_58FAA RepID=H1CBX0_9FIRM(db=UNIREF evalue=2.2e-79 bit_score=302.4 identity=51.8)
Filtrate_w_scaffold_73_47	Filtrate	w	73	47	#N/A	B	RBH:Putative uncharacterized protein n=1 Tax=Lachnospiraceae bacterium 7_1_58FAA RepID=H1CBW2_9FIRM(db=UNIREF)	BLAST:Putative uncharacterized protein n=1 Tax=Lachnospiraceae bacterium 7_1_58FAA RepID=H1CBW2_9FIRM(db=UNIREF evalue=4.8e-132 bit_score=477.2 identity=70.2)
Filtrate_w_scaffold_73_50	Filtrate	w	73	50	#N/A	B	RBH:Putative uncharacterized protein n=1 Tax=Lachnospiraceae bacterium 7_1_58FAA RepID=H1CBV9_9FIRM(db=UNIREF)	BLAST:hypothetical protein(db=KEGG evalue=3.2e-63 bit_score=248.1 identity=38.1)	BLAST:Putative uncharacterized protein n=1 Tax=Lachnospiraceae bacterium 7_1_58FAA RepID=H1CBV9_9FIRM(db=UNIREF evalue=5e-152 bit_score=543.9 identity=69.8)
Filtrate_w_scaffold_73_58	Filtrate	w	73	58	#N/A	B	RBH:Putative uncharacterized protein n=1 Tax=Lachnospiraceae bacterium 7_1_58FAA RepID=H1CBV1_9FIRM(db=UNIREF)	BLAST:hypothetical protein(db=KEGG evalue=9.1e-25 bit_score=119.8 identity=30.9)	BLAST:Putative uncharacterized protein n=1 Tax=Lachnospiraceae bacterium 7_1_58FAA RepID=H1CBV1_9FIRM(db=UNIREF evalue=6.8e-132 bit_score=476.5 identity=90.9)
Filtrate_w_scaffold_73_40	Filtrate	w	73	40	#N/A	B	RBH:Putative uncharacterized protein n=1 Tax=Lachnospiraceae bacterium 7_1_58FAA RepID=H1CBW6_9FIRM(db=UNIREF)	BLAST:phage protein(db=KEGG evalue=4.6e-39 bit_score=167.9 identity=28.6)	BLAST:Putative uncharacterized protein n=1 Tax=Lachnospiraceae bacterium 7_1_58FAA RepID=H1CBW6_9FIRM(db=UNIREF evalue=1.3e-190 bit_score=672.2 identity=77.2)
Filtrate_w_scaffold_73_48	Filtrate	w	73	48	#N/A	B	RBH:Putative uncharacterized protein n=1 Tax=Lachnospiraceae bacterium 7_1_58FAA RepID=H1CBW1_9FIRM(db=UNIREF)	BLAST:yonF; prophage terminase ATP subunit(db=KEGG evalue=1.4e-105 bit_score=389.4 identity=39.3)	BLAST:Putative uncharacterized protein n=1 Tax=Lachnospiraceae bacterium 7_1_58FAA RepID=H1CBW1_9FIRM(db=UNIREF evalue=5.2e-289 bit_score=999.6 identity=81.6)
Filtrate_w_scaffold_73_55	Filtrate	w	73	55	1	B	RBH:Putative uncharacterized protein n=1 Tax=Lachnospiraceae bacterium 7_1_58FAA RepID=H1CBV4_9FIRM(db=UNIREF)	BLAST:Putative uncharacterized protein n=1 Tax=Lachnospiraceae bacterium 7_1_58FAA RepID=H1CBV4_9FIRM(db=UNIREF evalue=1.4e-129 bit_score=469.2 identity=63.6)
Filtrate_w_scaffold_73_49	Filtrate	w	73	49	#N/A	B	RBH:Putative uncharacterized protein n=1 Tax=Lachnospiraceae bacterium 7_1_58FAA RepID=H1CBW0_9FIRM(db=UNIREF)	BLAST:hypothetical protein(db=KEGG evalue=6.5e-113 bit_score=413.7 identity=42.6)	BLAST:Putative uncharacterized protein n=1 Tax=Lachnospiraceae bacterium 7_1_58FAA RepID=H1CBW0_9FIRM(db=UNIREF evalue=2.9e-225 bit_score=787.7 identity=68.6)
Filtrate_w_scaffold_73_57	Filtrate	w	73	57	#N/A	B	RBH:Putative uncharacterized protein n=1 Tax=Lachnospiraceae bacterium 7_1_58FAA RepID=H1CBV2_9FIRM(db=UNIREF)	BLAST:hypothetical protein(db=KEGG evalue=4e-27 bit_score=127.5 identity=32.6)	BLAST:Putative uncharacterized protein n=1 Tax=Lachnospiraceae bacterium 7_1_58FAA RepID=H1CBV2_9FIRM(db=UNIREF evalue=3.4e-85 bit_score=321.2 identity=62.4)
Filtrate_w_scaffold_73_9	Filtrate	w	73	9	#N/A	C	BLAST:hypothetical protein(db=KEGG evalue=3.2e-16 bit_score=90.9 identity=37.9)	BLAST:Putative uncharacterized protein n=1 Tax=Lachnospiraceae bacterium 7_1_58FAA RepID=H1CBX2_9FIRM(db=UNIREF evalue=2.3e-73 bit_score=281.6 identity=70.6)
Filtrate_w_scaffold_73_17	Filtrate	w	73	17	#N/A	C	BLAST:hypothetical protein(db=KEGG evalue=7e-26 bit_score=122.9 identity=46.0)	BLAST:Appr-1-p processing domain protein n=1 Tax=Bacillus stratosphericus LAMA 585 RepID=M5RDB6_9BACI(db=UNIREF evalue=1.1e-26 bit_score=126.3 identity=45.5)
Filtrate_w_scaffold_73_7	Filtrate	w	73	7	#N/A	C	BLAST:hypothetical protein(db=KEGG evalue=3.8e-48 bit_score=196.8 identity=61.0)	BLAST:Uncharacterized protein n=1 Tax=Anaerostipes caccae DSM 14662 RepID=B0MB67_9FIRM(db=UNIREF evalue=2.9e-51 bit_score=208.0 identity=65.8)
Filtrate_w_scaffold_73_42	Filtrate	w	73	42	#N/A	C	BLAST:putative lysozyme (EC:3.2.1.17)(db=KEGG evalue=7.4e-16 bit_score=90.1 identity=32.0)	BLAST:Uncharacterized protein n=1 Tax=Clostridium clostridioforme 90A7 RepID=N9XDK0_9CLOT(db=UNIREF evalue=4.7e-34 bit_score=151.4 identity=43.3)
Filtrate_w_scaffold_73_41	Filtrate	w	73	41	#N/A	C	BLAST:non-specific DNA-binding protein II; K03530 DNA-binding protein HU-beta(db=KEGG evalue=9.2e-12 bit_score=75.1 identity=41.1)	BLAST:Putative uncharacterized protein n=1 Tax=Lachnospiraceae bacterium 7_1_58FAA RepID=H1CBW5_9FIRM(db=UNIREF evalue=1.3e-24 bit_score=118.6 identity=58.5)
Filtrate_w_scaffold_73_10	Filtrate	w	73	10	#N/A	C	BLAST:hypothetical protein(db=KEGG evalue=4e-20 bit_score=104.0 identity=34.7)	BLAST:Uncharacterized protein n=3 Tax=Clostridium clostridioforme RepID=N9W1H8_9CLOT(db=UNIREF evalue=4.9e-21 bit_score=107.8 identity=34.0)
Filtrate_w_scaffold_73_51	Filtrate	w	73	51	#N/A	C	BLAST:hypothetical protein(db=KEGG evalue=1.6e-13 bit_score=81.6 identity=35.5)	BLAST:Putative uncharacterized protein n=1 Tax=Lachnospiraceae bacterium 7_1_58FAA RepID=H1CBV8_9FIRM(db=UNIREF evalue=3.4e-59 bit_score=234.2 identity=79.7)
Filtrate_w_scaffold_73_2	Filtrate	w	73	2	#N/A	C	BLAST:integrase family protein(db=KEGG evalue=8.4e-26 bit_score=123.2 identity=36.0)	BLAST:Putative uncharacterized protein n=1 Tax=Lachnospiraceae bacterium 7_1_58FAA RepID=H1CBX7_9FIRM(db=UNIREF evalue=6.4e-69 bit_score=267.3 identity=54.9)
Filtrate_w_scaffold_73_6	Filtrate	w	73	6	#N/A	C	BLAST:insertion element protein(db=KEGG evalue=4.6e-34 bit_score=151.0 identity=29.8)	BLAST:Uncharacterized protein n=6 Tax=Clostridiales RepID=N2A6B4_9CLOT(db=UNIREF evalue=8.7e-52 bit_score=210.7 identity=41.2)
Filtrate_w_scaffold_73_54	Filtrate	w	73	54	#N/A	C	BLAST:hypothetical protein(db=KEGG evalue=1.1e-13 bit_score=82.0 identity=32.8)	BLAST:Putative uncharacterized protein n=1 Tax=Lachnospiraceae bacterium 7_1_58FAA RepID=H1CBV5_9FIRM(db=UNIREF evalue=3.1e-48 bit_score=197.6 identity=78.9)
Filtrate_w_scaffold_73_62	Filtrate	w	73	62	#N/A	C	BLAST:Predicted ATPase related to phosphate starvation-inducible protein PhoH(db=KEGG evalue=1.7e-54 bit_score=218.4 identity=51.4)	BLAST:Predicted ATPase related to phosphate starvation-inducible protein PhoH n=1 Tax=Faecalibacterium prausnitzii SL3/3 RepID=D4KC56_9FIRM(db=UNIREF evalue=3.1e-54 bit_score=218.4 identity=51.4)
Filtrate_w_scaffold_73_26	Filtrate	w	73	26	#N/A	D	BLAST:Uncharacterized protein n=1 Tax=Enterococcus moraviensis ATCC BAA-383 RepID=R2R5H1_9ENTE(db=UNIREF evalue=2.3e-16 bit_score=91.3 identity=46.9)
Filtrate_w_scaffold_73_18	Filtrate	w	73	18	#N/A	D	BLAST:Uncharacterized protein n=1 Tax=Eubacterium plexicaudatum ASF492 RepID=N1ZYX2_9FIRM(db=UNIREF evalue=1.8e-32 bit_score=145.2 identity=49.2)
Filtrate_w_scaffold_73_29	Filtrate	w	73	29	#N/A	D	BLAST:Uncharacterized protein n=1 Tax=Firmicutes bacterium CAG:466 RepID=R6Q4T9_9FIRM(db=UNIREF evalue=3.1e-14 bit_score=85.1 identity=37.6)
Filtrate_w_scaffold_73_56	Filtrate	w	73	56	#N/A	D	BLAST:Putative uncharacterized protein n=1 Tax=Lachnospiraceae bacterium 7_1_58FAA RepID=H1CBV3_9FIRM(db=UNIREF evalue=5e-63 bit_score=246.9 identity=69.5)
Filtrate_w_scaffold_73_39	Filtrate	w	73	39	#N/A	D	BLAST:Putative uncharacterized protein n=1 Tax=Lachnospiraceae bacterium 7_1_58FAA RepID=H1CBW7_9FIRM(db=UNIREF evalue=7.4e-17 bit_score=92.4 identity=65.7)
Filtrate_w_scaffold_73_60	Filtrate	w	73	60	#N/A	D	BLAST:Putative uncharacterized protein n=1 Tax=Lachnospiraceae bacterium 7_1_58FAA RepID=H1CBV0_9FIRM(db=UNIREF evalue=2e-27 bit_score=127.9 identity=69.5)
Filtrate_w_scaffold_73_63	Filtrate	w	73	63	#N/A	D	BLAST:Putative uncharacterized protein n=1 Tax=Lachnospiraceae bacterium 7_1_58FAA RepID=H1CBU7_9FIRM(db=UNIREF evalue=2.7e-38 bit_score=164.9 identity=49.1)
Filtrate_w_scaffold_73_53	Filtrate	w	73	53	#N/A	D	BLAST:Putative uncharacterized protein n=1 Tax=Lachnospiraceae bacterium 7_1_58FAA RepID=H1CBV6_9FIRM(db=UNIREF evalue=1.3e-50 bit_score=205.7 identity=67.1)
Filtrate_w_scaffold_73_61	Filtrate	w	73	61	#N/A	D	BLAST:Putative uncharacterized protein n=1 Tax=Lachnospiraceae bacterium 7_1_58FAA RepID=H1CBU9_9FIRM(db=UNIREF evalue=1.6e-40 bit_score=172.6 identity=42.0)
Filtrate_w_scaffold_73_1	Filtrate	w	73	1	#N/A	F	Unknown Function
Filtrate_w_scaffold_73_4	Filtrate	w	73	4	#N/A	F	Unknown Function
Filtrate_w_scaffold_73_5	Filtrate	w	73	5	#N/A	F	Unknown Function
Filtrate_w_scaffold_73_8	Filtrate	w	73	8	#N/A	F	Unknown Function
Filtrate_w_scaffold_73_11	Filtrate	w	73	11	#N/A	F	Unknown Function
Filtrate_w_scaffold_73_12	Filtrate	w	73	12	#N/A	F	Unknown Function
Filtrate_w_scaffold_73_13	Filtrate	w	73	13	#N/A	F	Unknown Function
Filtrate_w_scaffold_73_14	Filtrate	w	73	14	#N/A	F	Unknown Function
Filtrate_w_scaffold_73_15	Filtrate	w	73	15	#N/A	F	Unknown Function
Filtrate_w_scaffold_73_16	Filtrate	w	73	16	#N/A	F	Unknown Function
Filtrate_w_scaffold_73_19	Filtrate	w	73	19	#N/A	F	Unknown Function
Filtrate_w_scaffold_73_20	Filtrate	w	73	20	#N/A	F	Unknown Function
Filtrate_w_scaffold_73_21	Filtrate	w	73	21	#N/A	F	Unknown Function
Filtrate_w_scaffold_73_22	Filtrate	w	73	22	#N/A	F	Unknown Function
Filtrate_w_scaffold_73_23	Filtrate	w	73	23	#N/A	F	Unknown Function
Filtrate_w_scaffold_73_24	Filtrate	w	73	24	#N/A	F	Unknown Function
Filtrate_w_scaffold_73_25	Filtrate	w	73	25	#N/A	F	Unknown Function
Filtrate_w_scaffold_73_27	Filtrate	w	73	27	#N/A	F	Unknown Function
Filtrate_w_scaffold_73_28	Filtrate	w	73	28	#N/A	F	Unknown Function
Filtrate_w_scaffold_73_30	Filtrate	w	73	30	#N/A	F	Unknown Function
Filtrate_w_scaffold_73_31	Filtrate	w	73	31	#N/A	F	Unknown Function
Filtrate_w_scaffold_73_33	Filtrate	w	73	33	#N/A	F	Unknown Function
Filtrate_w_scaffold_73_34	Filtrate	w	73	34	#N/A	F	Unknown Function
Filtrate_w_scaffold_73_35	Filtrate	w	73	35	#N/A	F	Unknown Function
Filtrate_w_scaffold_73_36	Filtrate	w	73	36	#N/A	F	Unknown Function
Filtrate_w_scaffold_73_38	Filtrate	w	73	38	#N/A	F	Unknown Function
Filtrate_w_scaffold_73_43	Filtrate	w	73	43	#N/A	F	Unknown Function
Filtrate_w_scaffold_73_44	Filtrate	w	73	44	#N/A	F	Unknown Function
Filtrate_w_scaffold_73_45	Filtrate	w	73	45	#N/A	F	Unknown Function
Filtrate_w_scaffold_73_46	Filtrate	w	73	46	#N/A	F	Unknown Function
Filtrate_w_scaffold_73_59	Filtrate	w	73	59	#N/A	F	Unknown Functi
Filtrate_w_scaffold_990_13	Filtrate	w	990	13	#N/A	B	RBH:Uncharacterized protein n=2 Tax=root RepID=K4ICQ5_9CAUD(db=UNIREF)	BLAST:virulence-associated protein(db=KEGG evalue=1.8e-161 bit_score=575.9 identity=34.2)	BLAST:Uncharacterized protein n=2 Tax=root RepID=K4ICQ5_9CAUD(db=UNIREF evalue=1.4e-185 bit_score=656.8 identity=36.3)
Filtrate_w_scaffold_990_1	Filtrate	w	990	1	#N/A	C	BLAST:hypothetical protein(db=KEGG evalue=1.5e-15 bit_score=87.0 identity=62.5)	BLAST:Integrase family protein n=1 Tax=Dethiosulfovibrio peptidovorans DSM 11002 RepID=D2Z3Q2_9BACT(db=UNIREF evalue=6.4e-17 bit_score=92.4 identity=71.9)
Filtrate_w_scaffold_990_3	Filtrate	w	990	3	#N/A	C	BLAST:peptidase M15A(db=KEGG evalue=2.2e-16 bit_score=90.9 identity=39.8)	BLAST:Peptidase M15A n=1 Tax=Aminobacterium colombiense (strain DSM 12261 / ALA-1) RepID=D5EF92_AMICL(db=UNIREF evalue=3.9e-16 bit_score=90.9 identity=39.8)
Filtrate_w_scaffold_990_21	Filtrate	w	990	21	#N/A	C	BLAST:PAAR repeat-containing protein(db=KEGG evalue=1.4e-34 bit_score=151.0 identity=67.7)	BLAST:PAAR repeat-containing protein n=1 Tax=Aminobacterium colombiense (strain DSM 12261 / ALA-1) RepID=D5EF99_AMICL(db=UNIREF evalue=2.5e-34 bit_score=151.0 identity=67.7)
Filtrate_w_scaffold_990_2	Filtrate	w	990	2	#N/A	C	BLAST:hypothetical protein(db=KEGG evalue=6.4e-25 bit_score=119.4 identity=47.3)	BLAST:holin n=1 Tax=Oceanobacillus sp. Ndiop RepID=UPI00028A1FF5(db=UNIREF evalue=2.7e-26 bit_score=124.8 identity=45.7)
Filtrate_w_scaffold_990_14	Filtrate	w	990	14	#N/A	C	BLAST:hypothetical protein(db=KEGG evalue=9.9e-22 bit_score=109.0 identity=34.8)	BLAST:Uncharacterized protein n=1 Tax=Cardiobacterium hominis ATCC 15826 RepID=C8NCB2_9GAMM(db=UNIREF evalue=4.5e-25 bit_score=120.9 identity=42.3)
Filtrate_w_scaffold_990_18	Filtrate	w	990	18	#N/A	C	BLAST:GPW/gp25 family; K06903(db=KEGG evalue=2.9e-11 bit_score=73.9 identity=34.7)	BLAST:hypothetical protein n=1 Tax=Deinococcus sp. 2009 RepID=UPI0003B3472E(db=UNIREF evalue=1.4e-11 bit_score=75.9 identity=33.9)
Filtrate_w_scaffold_990_24	Filtrate	w	990	24	#N/A	C	BLAST:hypothetical protein(db=KEGG evalue=2.2e-16 bit_score=91.3 identity=32.4)	BLAST:Uncharacterized protein n=10 Tax=Bacteria RepID=D8K2U7_DEHLB(db=UNIREF evalue=8.6e-16 bit_score=90.1 identity=32.4)
Filtrate_w_scaffold_990_8	Filtrate	w	990	8	#N/A	C	BLAST:hypothetical protein(db=KEGG evalue=3.1e-10 bit_score=70.9 identity=27.1)	BLAST:Uncharacterized protein n=1 Tax=Clostridium sp. ASF502 RepID=N2B7N7_9CLOT(db=UNIREF evalue=8.4e-11 bit_score=73.6 identity=35.9)
Filtrate_w_scaffold_990_29	Filtrate	w	990	29	#N/A	C	BLAST:hypothetical protein(db=KEGG evalue=2.6e-22 bit_score=110.9 identity=42.4)	BLAST:Uncharacterized protein n=8 Tax=Bacteria RepID=D8K2V2_DEHLB(db=UNIREF evalue=4.5e-22 bit_score=110.9 identity=42.4)
Filtrate_w_scaffold_990_20	Filtrate	w	990	20	#N/A	C	BLAST:conserved hypothetical protein TIGR00305(db=KEGG evalue=4.5e-28 bit_score=129.8 identity=48.5)	BLAST:Putative uncharacterized protein n=1 Tax=Butyrivibrio fibrisolvens 16/4 RepID=D4IWL2_BUTFI(db=UNIREF evalue=7.9e-28 bit_score=129.8 identity=48.5)
Filtrate_w_scaffold_990_25	Filtrate	w	990	25	#N/A	C	BLAST:phage protein D-like protein(db=KEGG evalue=1.6e-14 bit_score=85.1 identity=34.8)	BLAST:Phage protein D-like protein n=10 Tax=Bacteria RepID=E6VXT5_DESAO(db=UNIREF evalue=1.4e-13 bit_score=82.8 identity=34.1)
Filtrate_w_scaffold_990_27	Filtrate	w	990	27	#N/A	C	BLAST:DNA modification methylase(db=KEGG evalue=3.7e-44 bit_score=184.1 identity=44.6)	BLAST:DNA (Cytosine-5-)-methyltransferase n=1 Tax=Leptotrichia goodfellowii F0264 RepID=D0GNY7_9FUSO(db=UNIREF evalue=2.5e-48 bit_score=198.7 identity=41.1)
Filtrate_w_scaffold_990_26	Filtrate	w	990	26	#N/A	C	BLAST:phage protein D-like protein(db=KEGG evalue=2.2e-30 bit_score=138.3 identity=32.7)	BLAST:Phage protein D-like protein n=10 Tax=Bacteria RepID=E6VXT5_DESAO(db=UNIREF evalue=1.1e-29 bit_score=136.7 identity=33.1)
Filtrate_w_scaffold_990_11	Filtrate	w	990	11	3	C	BLAST:hypothetical protein(db=KEGG evalue=1.1e-36 bit_score=159.1 identity=47.9)	BLAST:Uncharacterized protein n=1 Tax=Faecalibacterium cf. prausnitzii KLE1255 RepID=E2ZHN6_9FIRM(db=UNIREF evalue=1.7e-43 bit_score=182.6 identity=48.8)
Filtrate_w_scaffold_990_9	Filtrate	w	990	9	#N/A	C	BLAST:hypothetical protein(db=KEGG evalue=3.1e-27 bit_score=128.3 identity=31.5)	BLAST:Uncharacterized protein n=1 Tax=Eubacterium sp. CAG:603 RepID=R5NKB8_9FIRM(db=UNIREF evalue=3.1e-30 bit_score=139.0 identity=34.5)
Filtrate_w_scaffold_990_17	Filtrate	w	990	17	#N/A	C	BLAST:baseplate J family protein(db=KEGG evalue=1.1e-44 bit_score=186.4 identity=32.8)	BLAST:Baseplate J family protein n=9 Tax=Bacteria RepID=D8K2U0_DEHLB(db=UNIREF evalue=1.9e-44 bit_score=186.4 identity=32.8)
Filtrate_w_scaffold_990_7	Filtrate	w	990	7	#N/A	C	BLAST:Reverse transcriptase (RNA-dependent DNA polymerase).(db=KEGG evalue=2.1e-76 bit_score=292.0 identity=43.7)	BLAST:Uncharacterized protein n=1 Tax=Eubacterium plexicaudatum ASF492 RepID=N2B2T8_9FIRM(db=UNIREF evalue=1.9e-85 bit_score=322.8 identity=43.1)
Filtrate_w_scaffold_990_6	Filtrate	w	990	6	#N/A	D	BLAST:Putative uncharacterized protein n=2 Tax=Clostridium RepID=G5HR03_9CLOT(db=UNIREF evalue=2.7e-08 bit_score=64.7 identity=35.1)
Filtrate_w_scaffold_990_4	Filtrate	w	990	4	#N/A	D	BLAST:Putative uncharacterized protein n=1 Tax=Synergistes sp. 3_1_syn1 RepID=G9PX95_9BACT(db=UNIREF evalue=7.7e-08 bit_score=63.2 identity=37.0)
Filtrate_w_scaffold_990_5	Filtrate	w	990	5	#N/A	F	Unknown Function
Filtrate_w_scaffold_990_10	Filtrate	w	990	10	#N/A	F	Unknown Function
Filtrate_w_scaffold_990_12	Filtrate	w	990	12	#N/A	F	Unknown Function
Filtrate_w_scaffold_990_15	Filtrate	w	990	15	#N/A	F	Unknown Function
Filtrate_w_scaffold_990_16	Filtrate	w	990	16	#N/A	F	Unknown Function
Filtrate_w_scaffold_990_19	Filtrate	w	990	19	#N/A	F	Unknown Function
Filtrate_w_scaffold_990_22	Filtrate	w	990	22	#N/A	F	Unknown Function
Filtrate_w_scaffold_990_23	Filtrate	w	990	23	#N/A	F	Unknown Function
Filtrate_w_scaffold_990_28	Filtrate	w	990	28	#N/A	F	Unknown Function
Filtrate_w_scaffold_990_30	Filtrate	w	990	30	#N/A	F	Unknown Function
Filtrate_w_scaffold_990_31	Filtrate	w	990	31	#N/A	F	Unknown Function
F08_w_scaffold_579_4	F08	w	579	4	#N/A	A	RBH:TP901 family phage tail tape measure protein(db=KEGG)	RBH:Phage tail tape measure protein TP901 family core region n=1 Tax=Clostridium sp. CAG:510 RepID=R6CVJ2_9CLOT(db=UNIREF)	BLAST:TP901 family phage tail tape measure protein(db=KEGG evalue=1.2e-86 bit_score=327.4 identity=28.0)	BLAST:Phage tail tape measure protein TP901 family core region n=1 Tax=Clostridium sp. CAG:510 RepID=R6CVJ2_9CLOT(db=UNIREF evalue=6e-169 bit_score=601.7 identity=33.4)
F08_w_scaffold_579_14	F08	w	579	14	#N/A	A	RBH:Phage portal protein(db=KEGG)	RBH:HK97 family phage portal protein n=1 Tax=Lachnospiraceae bacterium 3-1 RepID=R9J0J7_9FIRM(db=UNIREF)	BLAST:Phage portal protein(db=KEGG evalue=3.7e-87 bit_score=327.8 identity=40.4)	BLAST:HK97 family phage portal protein n=1 Tax=Lachnospiraceae bacterium 3-1 RepID=R9J0J7_9FIRM(db=UNIREF evalue=4.6e-101 bit_score=374.8 identity=45.5)
F08_w_scaffold_579_15	F08	w	579	15	#N/A	A	RBH:Phage terminase large subunit(db=KEGG)	RBH:Phage terminase n=1 Tax=Lachnospiraceae bacterium 6_1_63FAA RepID=F3AAQ9_9FIRM(db=UNIREF)	BLAST:Phage terminase large subunit(db=KEGG evalue=4.1e-192 bit_score=676.8 identity=60.2)	BLAST:Phage terminase n=1 Tax=Lachnospiraceae bacterium 6_1_63FAA RepID=F3AAQ9_9FIRM(db=UNIREF evalue=6.8e-222 bit_score=776.5 identity=68.0)
F08_w_scaffold_579_12	F08	w	579	12	#N/A	A	RBH:phage major capsid protein, HK97 family(db=KEGG)	RBH:Phage major capsid protein, HK97 family n=2 Tax=Eubacterium siraeum RepID=D4JVJ2_9FIRM(db=UNIREF)	BLAST:phage major capsid protein, HK97 family(db=KEGG evalue=1.3e-80 bit_score=305.8 identity=43.5)	BLAST:Phage major capsid protein, HK97 family n=2 Tax=Eubacterium siraeum RepID=D4JVJ2_9FIRM(db=UNIREF evalue=2.3e-80 bit_score=305.8 identity=43.5)
F08_w_scaffold_579_27	F08	w	579	27	#N/A	B	RBH:ParB-like protein n=1 Tax=Dorea formicigenerans ATCC 27755 RepID=B0G4F7_9FIRM(db=UNIREF)	BLAST:chromosome partitioning protein, ParB family(db=KEGG evalue=2.8e-77 bit_score=295.0 identity=39.2)	BLAST:ParB-like protein n=1 Tax=Dorea formicigenerans ATCC 27755 RepID=B0G4F7_9FIRM(db=UNIREF evalue=2.1e-83 bit_score=316.2 identity=39.6)
F08_w_scaffold_579_26	F08	w	579	26	#N/A	C	BLAST:hypothetical protein(db=KEGG evalue=1.1e-10 bit_score=71.2 identity=46.9)	BLAST:ASCH domain protein n=1 Tax=Firmicutes bacterium CAG:238 RepID=R6E210_9FIRM(db=UNIREF evalue=1.7e-14 bit_score=84.7 identity=56.2)
F08_w_scaffold_579_3	F08	w	579	3	#N/A	C	BLAST:hypothetical protein(db=KEGG evalue=1.4e-38 bit_score=165.6 identity=37.6)	BLAST:Uncharacterized protein n=1 Tax=Lachnospiraceae bacterium M18-1 RepID=R9K3X9_9FIRM(db=UNIREF evalue=2.9e-52 bit_score=211.8 identity=41.6)
F08_w_scaffold_579_29	F08	w	579	29	#N/A	C	BLAST:Bacterial SH3 domain.(db=KEGG evalue=1.2e-10 bit_score=71.6 identity=43.0)	BLAST:Bacterial SH3 domain n=1 Tax=Clostridium sp. CAG:127 RepID=R5P727_9CLOT(db=UNIREF evalue=1.1e-12 bit_score=79.3 identity=44.0)
F08_w_scaffold_579_45	F08	w	579	45	#N/A	C	BLAST:integrase family protein(db=KEGG evalue=3.1e-18 bit_score=96.7 identity=59.0)	BLAST:Integrase family protein n=1 Tax=Sebaldella termitidis (strain ATCC 33386 / NCTC 11300) RepID=D1AHL5_SEBTE(db=UNIREF evalue=5.4e-18 bit_score=96.7 identity=59.0)
F08_w_scaffold_579_31	F08	w	579	31	#N/A	C	BLAST:rnhA; ribonuclease H (EC:3.1.26.4); K03469 ribonuclease HI [EC:3.1.26.4](db=KEGG evalue=3.6e-07 bit_score=60.5 identity=30.4)	BLAST:Uncharacterized protein n=3 Tax=Clostridium RepID=A8S0K6_9CLOT(db=UNIREF evalue=3.9e-20 bit_score=104.4 identity=36.4)
F08_w_scaffold_579_42	F08	w	579	42	#N/A	C	BLAST:repressor(db=KEGG evalue=2.4e-08 bit_score=63.2 identity=44.3)	BLAST:Putative uncharacterized protein n=1 Tax=Lachnospiraceae bacterium 3_1_46FAA RepID=F3AXV7_9FIRM(db=UNIREF evalue=3.7e-12 bit_score=76.6 identity=51.7)
F08_w_scaffold_579_16	F08	w	579	16	#N/A	C	BLAST:hypothetical protein(db=KEGG evalue=3.3e-18 bit_score=97.4 identity=36.1)	BLAST:Putative uncharacterized protein n=1 Tax=Lachnospiraceae bacterium 6_1_63FAA RepID=F3AAR0_9FIRM(db=UNIREF evalue=5.5e-32 bit_score=144.1 identity=47.6)
F08_w_scaffold_579_38	F08	w	579	38	#N/A	C	BLAST:hypothetical protein(db=KEGG evalue=8.7e-23 bit_score=112.8 identity=37.4)	BLAST:Putative uncharacterized protein n=1 Tax=butyrate-producing bacterium SS3/4 RepID=D7GQJ8_9FIRM(db=UNIREF evalue=1.5e-22 bit_score=112.8 identity=37.4)
F08_w_scaffold_579_37	F08	w	579	37	#N/A	C	BLAST:hypothetical protein(db=KEGG evalue=2.2e-27 bit_score=127.5 identity=63.6)	BLAST:Putative uncharacterized protein n=1 Tax=butyrate-producing bacterium SS3/4 RepID=D7GWI0_9FIRM(db=UNIREF evalue=3.9e-27 bit_score=127.5 identity=63.6)
F08_w_scaffold_579_13	F08	w	579	13	#N/A	C	BLAST:phage prohead protease; K06904(db=KEGG evalue=2.5e-33 bit_score=147.9 identity=46.5)	BLAST:Caudovirus prohead protease n=1 Tax=Oribacterium sp. ACB7 RepID=G9WTL2_9FIRM(db=UNIREF evalue=6.5e-40 bit_score=170.6 identity=52.4)
F08_w_scaffold_579_32	F08	w	579	32	#N/A	C	BLAST:hypothetical protein(db=KEGG evalue=9e-45 bit_score=186.4 identity=40.1)	BLAST:Putative uncharacterized protein n=1 Tax=[Bacteroides] pectinophilus ATCC 43243 RepID=B7AR63_9FIRM(db=UNIREF evalue=5.1e-67 bit_score=261.2 identity=48.6)
F08_w_scaffold_579_55	F08	w	579	55	#N/A	C	BLAST:hypothetical protein(db=KEGG evalue=2.2e-17 bit_score=95.1 identity=31.5)	BLAST:Putative uncharacterized protein n=2 Tax=root RepID=H7BUT6_9VIRU(db=UNIREF evalue=1.8e-27 bit_score=129.4 identity=37.6)
F08_w_scaffold_579_50	F08	w	579	50	#N/A	C	BLAST:hypothetical protein(db=KEGG evalue=1.6e-15 bit_score=87.4 identity=51.2)	BLAST:Uncharacterized protein n=1 Tax=Oscillibacter valericigenes (strain DSM 18026 / NBRC 101213 / Sjm18-20) RepID=G4L0J6_OSCVS(db=UNIREF evalue=2.9e-15 bit_score=87.4 identity=51.2)
F08_w_scaffold_579_1	F08	w	579	1	#N/A	C	BLAST:GK17577 gene product from transcript GK17577-RA(db=KEGG evalue=3.6e-08 bit_score=65.9 identity=26.0)	BLAST:Serine protease n=1 Tax=Faecalibacterium sp. CAG:1138 RepID=R5FU43_9FIRM(db=UNIREF evalue=5.7e-09 bit_score=69.3 identity=28.5)
F08_w_scaffold_579_47	F08	w	579	47	#N/A	C	BLAST:N-acetylmuramidase, autolytic enzyme, family 25 glycosyl hydrolase(db=KEGG evalue=1.5e-33 bit_score=149.4 identity=42.9)	BLAST:Uncharacterized protein n=1 Tax=Ruminococcus obeum CAG:39 RepID=R7D6E8_9FIRM(db=UNIREF evalue=2.9e-40 bit_score=172.6 identity=48.2)
F08_w_scaffold_579_46	F08	w	579	46	#N/A	C	BLAST:integrase family protein(db=KEGG evalue=2.9e-23 bit_score=115.2 identity=25.8)	BLAST:Site-specific recombinase, phage integrase family n=1 Tax=Mogibacterium sp. CM50 RepID=J5UL35_9FIRM(db=UNIREF evalue=7.7e-51 bit_score=207.6 identity=47.0)
F08_w_scaffold_579_44	F08	w	579	44	#N/A	C	BLAST:hypothetical protein(db=KEGG evalue=1.1e-18 bit_score=99.4 identity=32.9)	BLAST:Uncharacterized protein n=1 Tax=Salimicrobium sp. MJ3 RepID=K2GDK2_9BACI(db=UNIREF evalue=6.4e-27 bit_score=127.5 identity=52.7)
F08_w_scaffold_579_28	F08	w	579	28	#N/A	C	BLAST:putative phage antirepressor protein(db=KEGG evalue=5.7e-66 bit_score=256.5 identity=54.4)	BLAST:Putative uncharacterized protein n=1 Tax=Eubacteriaceae bacterium CM5 RepID=G9XF48_9FIRM(db=UNIREF evalue=5.9e-66 bit_score=257.3 identity=53.5)
F08_w_scaffold_579_2	F08	w	579	2	#N/A	C	BLAST:hypothetical protein(db=KEGG evalue=1e-59 bit_score=237.3 identity=31.8)	BLAST:Putative uncharacterized protein n=1 Tax=Eubacterium rectale (strain ATCC 33656 / VPI 0990) RepID=C4Z844_EUBR3(db=UNIREF evalue=1.8e-59 bit_score=237.3 identity=31.8)
F08_w_scaffold_579_20	F08	w	579	20	#N/A	C	BLAST:capsular polysaccharide biosynthesis protein(db=KEGG evalue=2e-14 bit_score=86.7 identity=33.5)	BLAST:Glycosyltransferases probably involved in cell wall biogenesis n=1 Tax=Clostridium sp. CAG:729 RepID=R7LK43_9CLOT(db=UNIREF evalue=5e-16 bit_score=92.8 identity=27.0)
F08_w_scaffold_579_9	F08	w	579	9	#N/A	D	BLAST:HK97 gp10 family phage protein n=1 Tax=Clostridium sp. CAG:510 RepID=R6CVJ7_9CLOT(db=UNIREF evalue=3.2e-17 bit_score=94.7 identity=38.5)
F08_w_scaffold_579_17	F08	w	579	17	#N/A	D	BLAST:Uncharacterized protein n=1 Tax=Lachnospiraceae bacterium 3-1 RepID=R9J0Q5_9FIRM(db=UNIREF evalue=4.8e-14 bit_score=83.2 identity=50.0)
F08_w_scaffold_579_8	F08	w	579	8	#N/A	D	BLAST:Uncharacterized protein n=1 Tax=Lachnospiraceae bacterium COE1 RepID=R9KSR9_9FIRM(db=UNIREF evalue=9.7e-14 bit_score=82.8 identity=38.3)
F08_w_scaffold_579_30	F08	w	579	30	#N/A	D	BLAST:Putative uncharacterized protein n=1 Tax=Oribacterium sp. ACB7 RepID=G9WTJ6_9FIRM(db=UNIREF evalue=9.8e-10 bit_score=69.3 identity=39.8)
F08_w_scaffold_579_10	F08	w	579	10	#N/A	D	BLAST:Uncharacterized protein n=1 Tax=Lachnospiraceae bacterium COE1 RepID=R9K4P9_9FIRM(db=UNIREF evalue=8e-16 bit_score=89.7 identity=40.0)
F08_w_scaffold_579_7	F08	w	579	7	2	D	BLAST:Phage major tail protein, phi13 family n=1 Tax=Ruminococcus obeum ATCC 29174 RepID=A5ZPL3_9FIRM(db=UNIREF evalue=6.7e-41 bit_score=173.7 identity=46.2)
F08_w_scaffold_579_23	F08	w	579	23	#N/A	D	BLAST:Uncharacterized protein n=1 Tax=Firmicutes bacterium CAG:95 RepID=R7N658_9FIRM(db=UNIREF evalue=2.4e-07 bit_score=61.6 identity=30.3)
F08_w_scaffold_579_11	F08	w	579	11	#N/A	D	BLAST:Uncharacterized protein n=2 Tax=Clostridium butyricum RepID=B1QVM2_CLOBU(db=UNIREF evalue=2.5e-09 bit_score=68.2 identity=33.0)
F08_w_scaffold_579_48	F08	w	579	48	#N/A	D	BLAST:LL-H family phage holin n=1 Tax=Lachnospiraceae bacterium M18-1 RepID=R9K4M9_9FIRM(db=UNIREF evalue=4.4e-08 bit_score=63.9 identity=33.0)
F08_w_scaffold_579_5	F08	w	579	5	#N/A	F	Unknown Function
F08_w_scaffold_579_6	F08	w	579	6	#N/A	F	Unknown Function
F08_w_scaffold_579_18	F08	w	579	18	#N/A	F	Unknown Function
F08_w_scaffold_579_19	F08	w	579	19	#N/A	F	Unknown Function
F08_w_scaffold_579_21	F08	w	579	21	#N/A	F	Unknown Function
F08_w_scaffold_579_22	F08	w	579	22	#N/A	F	Unknown Function
F08_w_scaffold_579_24	F08	w	579	24	#N/A	F	Unknown Function
F08_w_scaffold_579_25	F08	w	579	25	#N/A	F	Unknown Function
F08_w_scaffold_579_33	F08	w	579	33	#N/A	F	Unknown Function
F08_w_scaffold_579_34	F08	w	579	34	#N/A	F	Unknown Function
F08_w_scaffold_579_35	F08	w	579	35	#N/A	F	Unknown Function
F08_w_scaffold_579_36	F08	w	579	36	#N/A	F	Unknown Function
F08_w_scaffold_579_39	F08	w	579	39	#N/A	F	Unknown Function
F08_w_scaffold_579_40	F08	w	579	40	#N/A	F	Unknown Function
F08_w_scaffold_579_41	F08	w	579	41	#N/A	F	Unknown Function
F08_w_scaffold_579_43	F08	w	579	43	#N/A	F	Unknown Function
F08_w_scaffold_579_49	F08	w	579	49	#N/A	F	Unknown Function
F08_w_scaffold_579_51	F08	w	579	51	#N/A	F	Unknown Function
F08_w_scaffold_579_52	F08	w	579	52	#N/A	F	Unknown Function
F08_w_scaffold_579_53	F08	w	579	53	#N/A	F	Unknown Function
F08_w_scaffold_579_54	F08	w	579	54	#N/A	F	Unknown Function
F02_w_scaffold_140_190	F02	w	140	190	#N/A	A	RBH:hypothetical protein(db=KEGG)	RBH:hypothetical protein n=1 Tax=Brevibacillus brevis RepID=UPI000371C3CB(db=UNIREF)	BLAST:hypothetical protein(db=KEGG evalue=2e-86 bit_score=325.9 identity=33.8)	BLAST:hypothetical protein n=1 Tax=Brevibacillus brevis RepID=UPI000371C3CB(db=UNIREF evalue=6.5e-88 bit_score=331.6 identity=34.4)
F02_w_scaffold_140_23	F02	w	140	23	#N/A	A	RBH:Fe-S-cluster redox enzyme-like protein; K06941 23S rRNA (adenine2503-C2)-methyltransferase [EC:2.1.1.192](db=KEGG)	BLAST:Fe-S-cluster redox enzyme-like protein; K06941 23S rRNA (adenine2503-C2)-methyltransferase [EC:2.1.1.192](db=KEGG evalue=2.5e-96 bit_score=357.8 identity=55.7)	BLAST:Putative uncharacterized protein n=1 Tax=Lachnospiraceae bacterium 7_1_58FAA RepID=H1CC13_9FIRM(db=UNIREF evalue=2.4e-139 bit_score=501.5 identity=75.8)
F02_w_scaffold_140_220	F02	w	140	220	#N/A	A	RBH:Domain of unknown function (DUF2828).(db=KEGG)	RBH:Putative uncharacterized protein n=1 Tax=butyrate-producing bacterium SS3/4 RepID=D7GWC4_9FIRM(db=UNIREF)	BLAST:Domain of unknown function (DUF2828).(db=KEGG evalue=1.1e-154 bit_score=552.4 identity=55.8)	BLAST:Putative uncharacterized protein n=1 Tax=butyrate-producing bacterium SS3/4 RepID=D7GWC4_9FIRM(db=UNIREF evalue=1.9e-154 bit_score=552.4 identity=55.8)
F02_w_scaffold_140_94	F02	w	140	94	#N/A	A	RBH:integrase/recombinase(db=KEGG)	RBH:Uncharacterized protein n=1 Tax=Clostridium sp. ASF502 RepID=N2AZZ0_9CLOT(db=UNIREF)	BLAST:integrase/recombinase(db=KEGG evalue=2.5e-99 bit_score=367.9 identity=50.6)	BLAST:Uncharacterized protein n=1 Tax=Clostridium sp. ASF502 RepID=N2AZZ0_9CLOT(db=UNIREF evalue=2e-123 bit_score=448.7 identity=60.7)
F02_w_scaffold_140_52	F02	w	140	52	#N/A	B	RBH:Uncharacterized protein n=1 Tax=Lachnospiraceae bacterium A4 RepID=R9JN19_9FIRM(db=UNIREF)	BLAST:Uncharacterized protein n=1 Tax=Lachnospiraceae bacterium A4 RepID=R9JN19_9FIRM(db=UNIREF evalue=1.3e-84 bit_score=320.1 identity=44.3)
F02_w_scaffold_140_211	F02	w	140	211	#N/A	B	RBH:Uncharacterized protein n=1 Tax=Eubacterium plexicaudatum ASF492 RepID=N2A3W6_9FIRM(db=UNIREF)	BLAST:RNA-directed DNA polymerase(db=KEGG evalue=3.5e-56 bit_score=224.6 identity=37.2)	BLAST:Uncharacterized protein n=1 Tax=Eubacterium plexicaudatum ASF492 RepID=N2A3W6_9FIRM(db=UNIREF evalue=3.7e-109 bit_score=401.4 identity=55.5)
F02_w_scaffold_140_55	F02	w	140	55	#N/A	B	RBH:Uncharacterized protein n=1 Tax=Eubacterium plexicaudatum ASF492 RepID=N1ZYZ2_9FIRM(db=UNIREF)	BLAST:DNA/RNA helicase, superfamily II, SNF2 family(db=KEGG evalue=3.6e-67 bit_score=261.5 identity=31.6)	BLAST:Uncharacterized protein n=1 Tax=Eubacterium plexicaudatum ASF492 RepID=N1ZYZ2_9FIRM(db=UNIREF evalue=9.5e-204 bit_score=716.1 identity=68.4)
F02_w_scaffold_140_44	F02	w	140	44	#N/A	B	RBH:Serine hydroxymethyltransferase n=1 Tax=Eubacterium infirmum F0142 RepID=H1PLE8_9FIRM(db=UNIREF)	BLAST:glycine hydroxymethyltransferase (EC:2.1.2.1); K00600 glycine hydroxymethyltransferase [EC:2.1.2.1](db=KEGG evalue=6.4e-105 bit_score=386.7 identity=48.1)	BLAST:Serine hydroxymethyltransferase n=1 Tax=Eubacterium infirmum F0142 RepID=H1PLE8_9FIRM(db=UNIREF evalue=8.1e-119 bit_score=433.7 identity=55.8)
F02_w_scaffold_140_45	F02	w	140	45	#N/A	B	RBH:Putative uncharacterized protein n=1 Tax=Clostridium citroniae WAL-17108 RepID=G5HE44_9CLOT(db=UNIREF)	BLAST:Putative uncharacterized protein n=1 Tax=Clostridium citroniae WAL-17108 RepID=G5HE44_9CLOT(db=UNIREF evalue=9.4e-179 bit_score=632.9 identity=67.2)
F02_w_scaffold_140_91	F02	w	140	91	#N/A	B	RBH:Uncharacterized protein n=1 Tax=Clostridium sp. CAG:678 RepID=R5KPE0_9CLOT(db=UNIREF)	BLAST:xylanase / methyl-glucuronoyl esterase (EC:3.2.1.8 3.5.1.-)(db=KEGG evalue=1.6e-08 bit_score=68.6 identity=25.7)	BLAST:Uncharacterized protein n=1 Tax=Clostridium sp. CAG:678 RepID=R5KPE0_9CLOT(db=UNIREF evalue=1.7e-173 bit_score=617.5 identity=30.3)
F02_w_scaffold_140_37	F02	w	140	37	#N/A	B	RBH:Cytosine-specific methyltransferase n=1 Tax=Coprococcus sp. HPP0074 RepID=S2YA81_9FIRM(db=UNIREF)	BLAST:C-5 cytosine-specific DNA methylase; K00558 DNA (cytosine-5-)-methyltransferase [EC:2.1.1.37](db=KEGG evalue=1.6e-34 bit_score=152.1 identity=34.8)	BLAST:Cytosine-specific methyltransferase n=1 Tax=Coprococcus sp. HPP0074 RepID=S2YA81_9FIRM(db=UNIREF evalue=7.6e-93 bit_score=346.7 identity=70.0)
F02_w_scaffold_140_2	F02	w	140	2	#N/A	B	RBH:Uncharacterized protein n=1 Tax=Lachnospiraceae bacterium COE1 RepID=R9KLI9_9FIRM(db=UNIREF)	BLAST:Type I restriction-modification system methyltransferase subunit(db=KEGG evalue=1.1e-54 bit_score=219.2 identity=42.4)	BLAST:Uncharacterized protein n=1 Tax=Lachnospiraceae bacterium COE1 RepID=R9KLI9_9FIRM(db=UNIREF evalue=3.1e-81 bit_score=308.1 identity=59.2)
F02_w_scaffold_140_93	F02	w	140	93	#N/A	B	RBH:Uncharacterized protein n=1 Tax=Lachnospiraceae bacterium A4 RepID=R9JL81_9FIRM(db=UNIREF)	BLAST:phage tail tape measure protein, TP901 family, core region(db=KEGG evalue=3e-56 bit_score=225.7 identity=26.8)	BLAST:Uncharacterized protein n=1 Tax=Lachnospiraceae bacterium A4 RepID=R9JL81_9FIRM(db=UNIREF evalue=1.6e-118 bit_score=433.3 identity=39.7)
F02_w_scaffold_140_60	F02	w	140	60	#N/A	B	RBH:Uncharacterized protein n=1 Tax=Lachnospiraceae bacterium A4 RepID=R9JMJ8_9FIRM(db=UNIREF)	BLAST:hypothetical protein; K02314 replicative DNA helicase [EC:3.6.4.12](db=KEGG evalue=4.8e-18 bit_score=98.2 identity=22.9)	BLAST:Uncharacterized protein n=1 Tax=Lachnospiraceae bacterium A4 RepID=R9JMJ8_9FIRM(db=UNIREF evalue=2.2e-138 bit_score=498.8 identity=52.6)
F02_w_scaffold_140_61	F02	w	140	61	#N/A	B	RBH:Uncharacterized protein n=1 Tax=Lachnospiraceae bacterium A4 RepID=R9JVR1_9FIRM(db=UNIREF)	BLAST:dnaG; DNA primase (EC:2.7.7.-); K02316 DNA primase [EC:2.7.7.-](db=KEGG evalue=4.6e-29 bit_score=134.4 identity=26.0)	BLAST:Uncharacterized protein n=1 Tax=Lachnospiraceae bacterium A4 RepID=R9JVR1_9FIRM(db=UNIREF evalue=5e-79 bit_score=301.2 identity=45.1)
F02_w_scaffold_140_9	F02	w	140	9	#N/A	C	BLAST:hypothetical protein(db=KEGG evalue=6.4e-68 bit_score=263.1 identity=49.6)	BLAST:Uncharacterized protein n=1 Tax=Clostridium sp. CAG:352 RepID=R6RDT3_9CLOT(db=UNIREF evalue=3.2e-86 bit_score=324.7 identity=59.3)
F02_w_scaffold_140_20	F02	w	140	20	#N/A	C	BLAST:nicotinamide-nucleotide adenylyltransferase(db=KEGG evalue=1.7e-16 bit_score=91.7 identity=33.5)	BLAST:Nicotinamide-nucleotide adenylyltransferase n=2 Tax=Bacillus RepID=U5LEY1_9BACI(db=UNIREF evalue=3e-16 bit_score=91.7 identity=33.5)
F02_w_scaffold_140_19	F02	w	140	19	#N/A	C	BLAST:hypothetical protein(db=KEGG evalue=1.2e-09 bit_score=68.9 identity=27.5)	BLAST:Uncharacterized protein n=1 Tax=Aneurinibacillus aneurinilyticus ATCC 12856 RepID=U1X5X2_ANEAE(db=UNIREF evalue=1.7e-11 bit_score=75.9 identity=28.5)
F02_w_scaffold_140_11	F02	w	140	11	#N/A	C	BLAST:hypothetical protein(db=KEGG evalue=4.7e-10 bit_score=68.9 identity=44.6)	BLAST:Uncharacterized protein n=1 Tax=Ruminococcaceae bacterium D16 RepID=F4XCQ6_9FIRM(db=UNIREF evalue=3e-12 bit_score=77.0 identity=56.2)
F02_w_scaffold_140_51	F02	w	140	51	#N/A	C	BLAST:hypothetical protein(db=KEGG evalue=2.1e-17 bit_score=94.0 identity=46.5)	BLAST:Uncharacterized protein n=1 Tax=Clostridium clostridioforme 90A1 RepID=N9YHK9_9CLOT(db=UNIREF evalue=1.5e-21 bit_score=108.6 identity=52.4)
F02_w_scaffold_140_47	F02	w	140	47	#N/A	C	BLAST:MT-A70 family protein(db=KEGG evalue=1.3e-17 bit_score=95.5 identity=35.6)	BLAST:Uncharacterized protein n=1 Tax=Clostridium sp. CAG:678 RepID=R5KQ91_9CLOT(db=UNIREF evalue=4.9e-68 bit_score=263.8 identity=68.5)
F02_w_scaffold_140_13	F02	w	140	13	#N/A	C	BLAST:Predicted phosphoesterase or phosphohydrolase(db=KEGG evalue=1.1e-33 bit_score=149.1 identity=40.3)	BLAST:Putative uncharacterized protein n=1 Tax=Lachnospiraceae bacterium 7_1_58FAA RepID=H1CC53_9FIRM(db=UNIREF evalue=2.9e-50 bit_score=204.9 identity=52.5)
F02_w_scaffold_140_73	F02	w	140	73	#N/A	C	BLAST:Ferredoxin thioredoxin reductase catalytic beta chain.(db=KEGG evalue=5.3e-16 bit_score=88.6 identity=62.1)	BLAST:Ferredoxin thioredoxin reductase catalytic beta chain n=2 Tax=environmental samples RepID=R5YCJ5_9FIRM(db=UNIREF evalue=1.1e-16 bit_score=91.7 identity=62.1)
F02_w_scaffold_140_42	F02	w	140	42	#N/A	C	BLAST:helix-turn-helix domain-containing protein(db=KEGG evalue=5e-12 bit_score=76.3 identity=43.0)	BLAST:Putative uncharacterized protein n=1 Tax=Lachnospiraceae bacterium 7_1_58FAA RepID=H1CC03_9FIRM(db=UNIREF evalue=4.7e-21 bit_score=107.1 identity=47.8)
F02_w_scaffold_140_58	F02	w	140	58	#N/A	C	BLAST:hypothetical protein(db=KEGG evalue=6e-40 bit_score=169.9 identity=46.2)	BLAST:Uncharacterized protein n=1 Tax=Clostridium clostridioforme 90A8 RepID=N9YX86_9CLOT(db=UNIREF evalue=7.8e-67 bit_score=260.0 identity=62.1)
F02_w_scaffold_140_49	F02	w	140	49	#N/A	C	BLAST:hypothetical protein(db=KEGG evalue=1.1e-25 bit_score=122.5 identity=37.9)	BLAST:Uncharacterized protein n=3 Tax=Acinetobacter baumannii RepID=J4VG36_ACIBA(db=UNIREF evalue=4.4e-33 bit_score=147.9 identity=38.5)
F02_w_scaffold_140_41	F02	w	140	41	#N/A	C	BLAST:putative Zn peptidase(db=KEGG evalue=2.9e-23 bit_score=114.4 identity=34.8)	BLAST:Putative uncharacterized protein n=1 Tax=Lachnospiraceae bacterium 7_1_58FAA RepID=H1CC02_9FIRM(db=UNIREF evalue=4e-44 bit_score=184.5 identity=45.3)
F02_w_scaffold_140_74	F02	w	140	74	#N/A	C	BLAST:GF15633 gene product from transcript GF15633-RA; K01520 dUTP pyrophosphatase [EC:3.6.1.23](db=KEGG evalue=9.9e-23 bit_score=112.1 identity=44.7)	BLAST:Deoxyuridine 5'-triphosphate nucleotidohydrolase n=1 Tax=Clostridium sp. CAG:217 RepID=R6ILQ3_9CLOT(db=UNIREF evalue=1.7e-46 bit_score=191.8 identity=66.9)
F02_w_scaffold_140_77	F02	w	140	77	#N/A	C	BLAST:hypothetical protein(db=KEGG evalue=6.1e-18 bit_score=96.3 identity=38.1)	BLAST:Uncharacterized protein n=1 Tax=Clostridium bolteae 90B8 RepID=R0AZG0_9CLOT(db=UNIREF evalue=1.6e-42 bit_score=178.7 identity=58.0)
F02_w_scaffold_140_48	F02	w	140	48	#N/A	C	BLAST:Predicted kinase(db=KEGG evalue=1.6e-26 bit_score=125.9 identity=42.4)	BLAST:Uncharacterized protein n=1 Tax=Clostridium bolteae 90B8 RepID=N9ZDT4_9CLOT(db=UNIREF evalue=2e-61 bit_score=242.7 identity=44.4)
F02_w_scaffold_140_14	F02	w	140	14	#N/A	C	BLAST:3'-phosphoadenosine 5'-phosphosulfate sulfotransferase (PAPS reductase)/FAD synthetase and related enzymes(db=KEGG evalue=3.2e-59 bit_score=235.3 identity=41.2)	BLAST:Uncharacterized protein n=1 Tax=Ruminococcus sp. CAG:57 RepID=R6SWY4_9FIRM(db=UNIREF evalue=3.9e-68 bit_score=265.8 identity=51.1)
F02_w_scaffold_140_56	F02	w	140	56	#N/A	C	BLAST:pi211; topoisomerase(db=KEGG evalue=1.3e-21 bit_score=109.0 identity=36.5)	BLAST:Putative uncharacterized protein n=1 Tax=Clostridium citroniae WAL-17108 RepID=G5HE62_9CLOT(db=UNIREF evalue=3.2e-36 bit_score=158.3 identity=41.4)
F02_w_scaffold_140_67	F02	w	140	67	#N/A	C	BLAST:Predicted alternative thymidylate synthase (EC:2.1.1.148)(db=KEGG evalue=9.1e-77 bit_score=292.4 identity=61.0)	BLAST:Predicted alternative thymidylate synthase n=1 Tax=Roseburia sp. CAG:303 RepID=R7IW66_9FIRM(db=UNIREF evalue=4.4e-82 bit_score=310.8 identity=66.5)
F02_w_scaffold_140_65	F02	w	140	65	#N/A	C	BLAST:hypothetical protein(db=KEGG evalue=2.7e-37 bit_score=160.6 identity=50.7)	BLAST:Uncharacterized protein n=2 Tax=Deinococcus peraridilitoris (strain DSM 19664 / LMG 22246 / CIP 109416 / KR-200) RepID=K9ZYP1_DEIPD(db=UNIREF evalue=4e-36 bit_score=157.5 identity=50.0)
F02_w_scaffold_140_68	F02	w	140	68	#N/A	C	BLAST:gmk; guanylate kinase(db=KEGG evalue=3.3e-16 bit_score=90.9 identity=33.5)	BLAST:Uncharacterized protein n=1 Tax=Clostridium sp. CAG:352 RepID=R6QZ84_9CLOT(db=UNIREF evalue=5.4e-38 bit_score=164.1 identity=49.5)
F02_w_scaffold_140_22	F02	w	140	22	#N/A	C	BLAST:pnuC; PnuC protein; K03811 nicotinamide mononucleotide transporter(db=KEGG evalue=8.9e-27 bit_score=126.3 identity=34.1)	BLAST:Nicotinamide riboside transporter PnuC n=1 Tax=Clostridium asparagiforme DSM 15981 RepID=C0D646_9CLOT(db=UNIREF evalue=6e-34 bit_score=151.0 identity=31.7)
F02_w_scaffold_140_115	F02	w	140	115	#N/A	C	BLAST:HimA; DNA-binding protein; K03530 DNA-binding protein HU-beta(db=KEGG evalue=3.1e-12 bit_score=76.6 identity=42.4BLAST:Bacterial nucleoid DNA-binding protein n=1 Tax=Clostridium sp. (strain SY8519) RepID=F7V318_CLOSS(db=UNIREF evalue=5.5e-12 bit_score=76.6 identity=42.4)
F02_w_scaffold_140_15	F02	w	140	15	#N/A	C	BLAST:cysteine desulfurase NifS (EC:2.8.1.7); K04487 cysteine desulfurase [EC:2.8.1.7](db=KEGG evalue=1.5e-68 bit_score=265.8 identity=41.1)	BLAST:Cysteine desulfurase n=1 Tax=Clostridium sp. CAG:352 RepID=R6S3B2_9CLOT(db=UNIREF evalue=5.5e-71 bit_score=274.6 identity=39.6)
F02_w_scaffold_140_121	F02	w	140	121	#N/A	C	BLAST:hypothetical protein(db=KEGG evalue=1.7e-08 bit_score=64.3 identity=39.1)	BLAST:Putative uncharacterized protein n=1 Tax=Ethanoligenens harbinense (strain DSM 18485 / JCM 12961 / CGMCC 1.5033 / YUAN-3) RepID=E6UA65_ETHHY(db=UNIREF evalue=3.1e-08 bit_score=64.3 identity=39.1)
F02_w_scaffold_140_105	F02	w	140	105	#N/A	C	BLAST:hypothetical protein(db=KEGG evalue=2.5e-25 bit_score=120.9 identity=38.6)	BLAST:Uncharacterized protein n=1 Tax=Clostridium bolteae 90B8 RepID=R0B1J6_9CLOT(db=UNIREF evalue=9.4e-36 bit_score=156.4 identity=54.7)
F02_w_scaffold_140_54	F02	w	140	54	#N/A	C	BLAST:DNA methylase N-4/N-6 domain-containing protein(db=KEGG evalue=5.6e-27 bit_score=127.5 identity=30.1)	BLAST:Uncharacterized protein n=1 Tax=Eubacterium plexicaudatum ASF492 RepID=N1ZVR5_9FIRM(db=UNIREF evalue=3.4e-160 bit_score=570.9 identity=81.0)
F02_w_scaffold_140_97	F02	w	140	97	#N/A	C	BLAST:hypothetical protein(db=KEGG evalue=1.6e-22 bit_score=111.7 identity=39.5)	BLAST:Uncharacterized protein n=1 Tax=Sebaldella termitidis (strain ATCC 33386 / NCTC 11300) RepID=D1AN95_SEBTE(db=UNIREF evalue=2.8e-22 bit_score=111.7 identity=39.5)
F02_w_scaffold_140_128	F02	w	140	128	#N/A	C	BLAST:hypothetical protein(db=KEGG evalue=7.2e-12 bit_score=76.3 identity=38.5)	BLAST:hypothetical protein, partial n=1 Tax=Leucobacter chromiiresistens RepID=UPI000262AC59(db=UNIREF evalue=6.7e-21 bit_score=107.1 identity=52.5)
F02_w_scaffold_140_153	F02	w	140	153	#N/A	C	BLAST:hypothetical protein(db=KEGG evalue=1.3e-13 bit_score=81.6 identity=43.4)	BLAST:Putative uncharacterized protein n=1 Tax=Eubacterium rectale (strain ATCC 33656 / VPI 0990) RepID=C4ZBR2_EUBR3(db=UNIREF evalue=2.2e-13 bit_score=81.6 identity=43.4)
F02_w_scaffold_140_111	F02	w	140	111	#N/A	C	BLAST:HNH nuclease(db=KEGG evalue=2.4e-18 bit_score=98.6 identity=29.5)	BLAST:Uncharacterized protein n=1 Tax=Lachnospiraceae bacterium 6_1_37FAA RepID=E9RTB3_9FIRM(db=UNIREF evalue=3.5e-73 bit_score=281.6 identity=45.4)
F02_w_scaffold_140_145	F02	w	140	145	#N/A	C	BLAST:hypothetical protein(db=KEGG evalue=1.1e-19 bit_score=101.7 identity=49.1)	BLAST:Uncharacterized protein n=1 Tax=Butyrivibrio proteoclasticus (strain ATCC 51982 / DSM 14932 / B316) RepID=E0S549_BUTPB(db=UNIREF evalue=1.9e-19 bit_score=101.7 identity=49.1)
F02_w_scaffold_140_110	F02	w	140	110	#N/A	C	BLAST:yonF; prophage terminase ATP subunit(db=KEGG evalue=1.6e-15 bit_score=88.6 identity=29.8)	BLAST:Putative uncharacterized protein n=1 Tax=Lachnospiraceae bacterium 2_1_58FAA RepID=F7K1X2_9FIRM(db=UNIREF evalue=1e-46 bit_score=193.0 identity=58.0)
F02_w_scaffold_140_78	F02	w	140	78	#N/A	C	BLAST:hypothetical protein(db=KEGG evalue=4.5e-26 bit_score=124.0 identity=41.7)	BLAST:Uncharacterized protein n=1 Tax=Clostridium clostridioforme 90A7 RepID=N9YYM1_9CLOT(db=UNIREF evalue=2.3e-28 bit_score=132.5 identity=42.7)
F02_w_scaffold_140_159	F02	w	140	159	#N/A	C	BLAST:hypothetical protein(db=KEGG evalue=1.3e-07 bit_score=61.2 identity=63.6)	BLAST:Uncharacterized protein n=1 Tax=Ruminococcus albus 8 RepID=E9SAD4_RUMAL(db=UNIREF evalue=2.4e-17 bit_score=94.4 identity=52.3)
F02_w_scaffold_140_136	F02	w	140	136	#N/A	C	BLAST:hypothetical protein(db=KEGG evalue=1.1e-33 bit_score=149.1 identity=55.9)	BLAST:Uncharacterized protein n=1 Tax=Oscillibacter valericigenes (strain DSM 18026 / NBRC 101213 / Sjm18-20) RepID=G4KQ95_OSCVS(db=UNIREF evalue=1.9e-33 bit_score=149.1 identity=55.9)
F02_w_scaffold_140_193	F02	w	140	193	#N/A	C	BLAST:hypothetical protein(db=KEGG evalue=6.3e-09 bit_score=65.1 identity=50.0)	BLAST:Uncharacterized protein n=1 Tax=Prevotella sp. CAG:255 RepID=R5CWR0_9BACT(db=UNIREF evalue=1.1e-13 bit_score=81.6 identity=60.3)
F02_w_scaffold_140_185	F02	w	140	185	#N/A	C	BLAST:hypothetical protein(db=KEGG evalue=1.8e-09 bit_score=67.0 identity=56.6)	BLAST:Uncharacterized protein n=1 Tax=Finegoldia magna (strain ATCC 29328) RepID=B0S4B3_FINM2(db=UNIREF evalue=3.1e-09 bit_score=67.0 identity=56.6)
F02_w_scaffold_140_83	F02	w	140	83	#N/A	C	BLAST:endolysin(db=KEGG evalue=1.9e-83 bit_score=315.8 identity=38.5)	BLAST:Endolysin, putative n=1 Tax=Dehalococcoides ethenogenes (strain 195) RepID=Q3Z7L4_DEHE1(db=UNIREF evalue=3.4e-83 bit_score=315.8 identity=38.5)
F02_w_scaffold_140_117	F02	w	140	117	#N/A	C	BLAST:ATP-dependent Clp protease proteolytic subunit (EC:3.4.21.92); K01358 ATP-dependent Clp protease, protease subunit [EC:3.4.21.92](db=KEGG evalue=5.4e-17 bit_score=93.6 identity=32.5)	BLAST:ATP-dependent Clp protease proteolytic subunit n=1 Tax=Blautia hansenii DSM 20583 RepID=C9L7D4_BLAHA(db=UNIREF evalue=8e-32 bit_score=143.7 identity=39.9)
F02_w_scaffold_140_76	F02	w	140	76	#N/A	C	BLAST:transposase(db=KEGG evalue=7e-91 bit_score=340.1 identity=44.0)	BLAST:Putative uncharacterized protein n=1 Tax=unidentified phage RepID=H7BUX8_9VIRU(db=UNIREF evalue=2e-101 bit_score=375.9 identity=46.3)
F02_w_scaffold_140_106	F02	w	140	106	2	C	BLAST:hypothetical protein(db=KEGG evalue=9.1e-79 bit_score=299.7 identity=40.2)	BLAST:Uncharacterized protein n=3 Tax=Lachnospiraceae RepID=S2Y9M6_9FIRM(db=UNIREF evalue=4.8e-99 bit_score=367.9 identity=52.7)
F02_w_scaffold_140_79	F02	w	140	79	#N/A	C	BLAST:hypothetical protein(db=KEGG evalue=1.6e-44 bit_score=186.0 identity=34.4)	BLAST:Reverse transcriptase family protein n=1 Tax=Eubacterium sp. CAG:76 RepID=R7N9L9_9FIRM(db=UNIREF evalue=4.3e-53 bit_score=215.3 identity=36.4)
F02_w_scaffold_140_218	F02	w	140	218	#N/A	C	BLAST:hypothetical protein(db=KEGG evalue=1.2e-12 bit_score=79.0 identity=38.8)	BLAST:Uncharacterized protein n=2 Tax=Bacteroides fragilis RepID=I8X677_BACFG(db=UNIREF evalue=2.4e-16 bit_score=92.0 identity=39.6)
F02_w_scaffold_140_197	F02	w	140	197	#N/A	C	BLAST:PemK family regulatory protein; K07171 mRNA interferase [EC:3.1.-.-](db=KEGG evalue=4.1e-15 bit_score=86.7 identity=40.5)	BLAST:mRNA interferase n=4 Tax=unclassified Eubacteriaceae RepID=G9X0D4_9FIRM(db=UNIREF evalue=1.5e-15 bit_score=89.0 identity=36.9)
F02_w_scaffold_140_17	F02	w	140	17	#N/A	C	BLAST:DNA ligase, NAD-dependent (EC:6.5.1.2)(db=KEGG evalue=1.8e-146 bit_score=525.4 identity=43.0)	BLAST:DNA ligase n=1 Tax=Lachnospiraceae bacterium 2_1_58FAA RepID=F7JZS8_9FIRM(db=UNIREF evalue=2.2e-163 bit_score=582.4 identity=45.8)
F02_w_scaffold_140_207	F02	w	140	207	#N/A	C	BLAST:hypothetical protein(db=KEGG evalue=6.1e-61 bit_score=240.0 identity=47.3)	BLAST:Uncharacterized protein n=1 Tax=Coprococcus eutactus CAG:665 RepID=R5W0J4_9FIRM(db=UNIREF evalue=2.2e-74 bit_score=285.4 identity=50.0)
F02_w_scaffold_140_119	F02	w	140	119	#N/A	C	BLAST:hypothetical protein(db=KEGG evalue=1.6e-30 bit_score=139.0 identity=32.6)	BLAST:Putative uncharacterized protein n=1 Tax=Lachnospiraceae bacterium 2_1_58FAA RepID=F7K084_9FIRM(db=UNIREF evalue=5.6e-42 bit_score=177.9 identity=39.3)
F02_w_scaffold_140_221	F02	w	140	221	#N/A	C	BLAST:endodeoxyribonuclease(db=KEGG evalue=1.2e-16 bit_score=92.0 identity=38.0)	BLAST:HNH endonuclease domain protein n=7 Tax=Enterobacteriaceae RepID=E9TC98_ECOLX(db=UNIREF evalue=3e-18 bit_score=98.2 identity=40.8)
F02_w_scaffold_140_178	F02	w	140	178	#N/A	C	BLAST:hypothetical protein(db=KEGG evalue=1.8e-14 bit_score=84.3 identity=44.1)	BLAST:Uncharacterized protein n=4 Tax=Faecalibacterium prausnitzii RepID=A8SGX3_9FIRM(db=UNIREF evalue=5.4e-14 bit_score=83.6 identity=44.1)
F02_w_scaffold_140_181	F02	w	140	181	#N/A	C	BLAST:hypothetical protein(db=KEGG evalue=3e-31 bit_score=141.0 identity=38.0)	BLAST:Uncharacterized protein n=1 Tax=Clostridium sp. CAG:440 RepID=R7GHC3_9CLOT(db=UNIREF evalue=1.7e-37 bit_score=162.5 identity=44.3)
F02_w_scaffold_140_116	F02	w	140	116	#N/A	C	BLAST:hypothetical protein(db=KEGG evalue=5.8e-39 bit_score=167.5 identity=29.9)	BLAST:Uncharacterized protein n=1 Tax=Clostridium sp. ASF502 RepID=N2BDI3_9CLOT(db=UNIREF evalue=1.3e-70 bit_score=273.5 identity=37.4)
F02_w_scaffold_140_118	F02	w	140	118	#N/A	C	BLAST:RNA-metabolising metallo-beta-lactamase; K07576 metallo-beta-lactamase family protein(db=KEGG evalue=2.2e-53 bit_score=215.7 identity=30.3)	BLAST:Uncharacterized protein n=3 Tax=Clostridium RepID=R0ANZ8_9CLOT(db=UNIREF evalue=7.2e-156 bit_score=557.0 identity=55.8)
F02_w_scaffold_140_112	F02	w	140	112	#N/A	C	BLAST:yonF; prophage terminase ATP subunit(db=KEGG evalue=1.5e-59 bit_score=236.1 identity=33.9)	BLAST:Putative uncharacterized protein n=1 Tax=Lachnospiraceae bacterium 2_1_58FAA RepID=F7K1X2_9FIRM(db=UNIREF evalue=1.4e-137 bit_score=496.1 identity=57.3)
F02_w_scaffold_140_212	F02	w	140	212	#N/A	C	BLAST:hypothetical protein(db=KEGG evalue=4.4e-99 bit_score=367.1 identity=50.3)	BLAST:Radical SAM additional 4Fe4S-binding domain-containing protein n=1 Tax=Lachnospiraceae bacterium 7_1_58FAA RepID=H1CC17_9FIRM(db=UNIREF evalue=1.1e-108 bit_score=399.8 identity=53.5)
F02_w_scaffold_140_71	F02	w	140	71	#N/A	C	BLAST:anaerobic ribonucleoside triphosphate reductase (EC:1.17.4.2); K00527 ribonucleoside-triphosphate reductase [EC:1.17.4.2](db=KEGG evalue=3.3e-132 bit_score=478.0 identity=38.6)	BLAST:Putative uncharacterized protein n=1 Tax=unidentified phage RepID=H7BUX6_9VIRU(db=UNIREF evalue=1.2e-246 bit_score=859.0 identity=60.7)
F02_w_scaffold_140_194	F02	w	140	194	#N/A	C	BLAST:Site-specific recombinase XerD(db=KEGG evalue=2e-13 bit_score=82.4 identity=26.0)	BLAST:Uncharacterized protein n=1 Tax=Lachnospiraceae bacterium A4 RepID=R9JVY4_9FIRM(db=UNIREF evalue=6.9e-38 bit_score=164.5 identity=33.3)
F02_w_scaffold_140_109	F02	w	140	109	#N/A	C	BLAST:yonE; hypothetical protein; phage SPbeta(db=KEGG evalue=7e-109 bit_score=400.2 identity=42.2)	BLAST:Uncharacterized protein n=1 Tax=Clostridium bolteae 90B8 RepID=R0AP11_9CLOT(db=UNIREF evalue=1.8e-144 bit_score=519.2 identity=50.1)
F02_w_scaffold_140_108	F02	w	140	108	#N/A	C	BLAST:hypothetical protein(db=KEGG evalue=6.8e-48 bit_score=197.2 identity=34.2)	BLAST:Uncharacterized protein n=1 Tax=Clostridium bolteae 90B8 RepID=R0AZD6_9CLOT(db=UNIREF evalue=2.8e-73 bit_score=282.3 identity=38.8)
F02_w_scaffold_140_205	F02	w	140	205	#N/A	C	BLAST:Predicted nucleotidyltransferase(db=KEGG evalue=5.2e-97 bit_score=360.1 identity=48.0)	BLAST:Uncharacterized protein n=3 Tax=Clostridium clostridioforme RepID=R0A7F1_9CLOT(db=UNIREF evalue=5.5e-118 bit_score=430.6 identity=59.4)
F02_w_scaffold_140_63	F02	w	140	63	#N/A	C	BLAST:DNA polymerase III subunit alpha (EC:2.7.7.7); K02337 DNA polymerase III subunit alpha [EC:2.7.7.7](db=KEGG evalue=2.6e-75 bit_score=289.7 identity=26.8)	BLAST:PHP domain protein n=27 Tax=Clostridium difficile RepID=T2V125_CLODI(db=UNIREF evalue=0 bit_score=1071.6 identity=52.3)
F02_w_scaffold_140_206	F02	w	140	206	#N/A	C	BLAST:poly(A) polymerase (EC:2.7.7.19 2.7.7.72); K00974 tRNA nucleotidyltransferase (CCA-adding enzyme) [EC:2.7.7.72 3.1.3.- 3.1.4.-](db=KEGG evalue=1.5e-66 bit_score=259.2 identity=36.3)	BLAST:polynucleotide adenylyltransferase n=1 Tax=Clostridium arbusti RepID=UPI0002883C3F(db=UNIREF evalue=1.4e-70 bit_score=273.5 identity=38.3)
F02_w_scaffold_140_120	F02	w	140	120	#N/A	C	BLAST:RNA dependent RNA polymerase.(db=KEGG evalue=3.9e-208 bit_score=730.7 identity=42.0)	BLAST:Putative uncharacterized protein n=1 Tax=unidentified phage RepID=H7BV05_9VIRU(db=UNIREF evalue=1.9e-234 bit_score=818.9 identity=46.4)
F02_w_scaffold_140_208	F02	w	140	208	#N/A	C	BLAST:Membrane protease subunits, stomatin/prohibitin homologs(db=KEGG evalue=6e-54 bit_score=216.9 identity=40.7)	BLAST:Uncharacterized protein n=1 Tax=Clostridium sp. CAG:1024 RepID=R5AJ05_9CLOT(db=UNIREF evalue=1.6e-65 bit_score=256.1 identity=47.8)
F02_w_scaffold_140_81	F02	w	140	81	#N/A	C	BLAST:hypothetical protein(db=KEGG evalue=2.8e-124 bit_score=453.8 identity=31.6)	BLAST:Uncharacterized protein n=1 Tax=Eggerthella sp. CAG:1427 RepID=R5G2B7_9ACTN(db=UNIREF evalue=7.7e-125 bit_score=456.4 identity=30.5)
F02_w_scaffold_140_50	F02	w	140	50	#N/A	D	BLAST:Uncharacterized protein n=2 Tax=Clostridium bolteae RepID=N9ZHE2_9CLOT(db=UNIREF evalue=2.8e-19 bit_score=101.7 identity=36.1)
F02_w_scaffold_140_39	F02	w	140	39	#N/A	D	BLAST:Cytosine-specific methyltransferase n=1 Tax=Coprococcus sp. HPP0074 RepID=S2YA81_9FIRM(db=UNIREF evalue=1.1e-19 bit_score=102.4 identity=70.4)
F02_w_scaffold_140_7	F02	w	140	7	#N/A	D	BLAST:Uncharacterized protein n=1 Tax=Blautia hansenii DSM 20583 RepID=C9L7X4_BLAHA(db=UNIREF evalue=5.3e-09 bit_score=67.8 identity=33.3)
F02_w_scaffold_140_70	F02	w	140	70	#N/A	D	BLAST:Putative uncharacterized protein n=1 Tax=unidentified phage RepID=H7BUX5_9VIRU(db=UNIREF evalue=6.8e-15 bit_score=85.9 identity=53.8)
F02_w_scaffold_140_59	F02	w	140	59	#N/A	D	BLAST:Uncharacterized protein n=1 Tax=Lachnospiraceae bacterium A4 RepID=R9JMA1_9FIRM(db=UNIREF evalue=3.4e-17 bit_score=94.7 identity=33.5)
F02_w_scaffold_140_86	F02	w	140	86	#N/A	D	BLAST:S-layer domain-containing protein n=1 Tax=Paenibacillus sp. P22 RepID=T2LQR9_9BACL(db=UNIREF evalue=3.7e-07 bit_score=60.1 identity=43.9)
F02_w_scaffold_140_46	F02	w	140	46	#N/A	D	BLAST:Uncharacterized protein n=1 Tax=Roseburia sp. CAG:380 RepID=R6V601_9FIRM(db=UNIREF evalue=2.2e-17 bit_score=95.5 identity=35.8)
F02_w_scaffold_140_69	F02	w	140	69	#N/A	D	BLAST:Uncharacterized protein n=3 Tax=Clostridium clostridioforme RepID=N9YLW3_9CLOT(db=UNIREF evalue=7.9e-08 bit_score=63.5 identity=38.2)
F02_w_scaffold_140_62	F02	w	140	62	#N/A	D	BLAST:Uncharacterized protein n=1 Tax=Lachnospiraceae bacterium A4 RepID=R9JN03_9FIRM(db=UNIREF evalue=1.4e-52 bit_score=213.0 identity=41.4)
F02_w_scaffold_140_84	F02	w	140	84	#N/A	D	BLAST:Uncharacterized protein n=1 Tax=Ruminococcus lactaris CC59_002D RepID=V8BRQ9_9FIRM(db=UNIREF evalue=5.4e-29 bit_score=133.7 identity=49.2)
F02_w_scaffold_140_104	F02	w	140	104	#N/A	D	BLAST:Uncharacterized protein n=2 Tax=Lachnospiraceae RepID=E9RTA5_9FIRM(db=UNIREF evalue=2.2e-30 bit_score=138.3 identity=54.0)
F02_w_scaffold_140_124	F02	w	140	124	#N/A	D	BLAST:Uncharacterized protein n=2 Tax=Bacillus cereus RepID=R8C087_BACCE(db=UNIREF evalue=9.6e-14 bit_score=83.2 identity=37.2)
F02_w_scaffold_140_53	F02	w	140	53	#N/A	D	BLAST:Uncharacterized protein n=1 Tax=Lachnospiraceae bacterium A4 RepID=R9JM96_9FIRM(db=UNIREF evalue=1.2e-28 bit_score=132.5 identity=48.9)
F02_w_scaffold_140_92	F02	w	140	92	#N/A	D	BLAST:Putative uncharacterized protein n=1 Tax=Lachnospiraceae bacterium 2_1_58FAA RepID=F7K141_9FIRM(db=UNIREF evalue=2.3e-07 bit_score=62.4 identity=43.5)
F02_w_scaffold_140_141	F02	w	140	141	#N/A	D	BLAST:Putative uncharacterized protein n=1 Tax=Lachnospiraceae bacterium 7_1_58FAA RepID=H1CBZ2_9FIRM(db=UNIREF evalue=4e-15 bit_score=87.8 identity=32.7)
F02_w_scaffold_140_100	F02	w	140	100	#N/A	D	BLAST:Putative uncharacterized protein n=1 Tax=Clostridium hathewayi WAL-18680 RepID=G5IF56_9CLOT(db=UNIREF evalue=1.4e-52 bit_score=213.0 identity=43.9)
F02_w_scaffold_140_113	F02	w	140	113	#N/A	D	BLAST:Uncharacterized protein n=2 Tax=Lachnospiraceae RepID=A7AXT9_RUMGN(db=UNIREF evalue=8.8e-54 bit_score=217.2 identity=39.2)
F02_w_scaffold_140_89	F02	w	140	89	#N/A	D	BLAST:Uncharacterized protein n=1 Tax=Clostridium sp. ASF502 RepID=N2B7M7_9CLOT(db=UNIREF evalue=3.2e-17 bit_score=96.3 identity=34.5)
F02_w_scaffold_140_146	F02	w	140	146	#N/A	D	BLAST:Uncharacterized protein n=1 Tax=Clostridium sp. ASF502 RepID=N2B8M1_9CLOT(db=UNIREF evalue=1.1e-18 bit_score=99.8 identity=41.6)
F02_w_scaffold_140_177	F02	w	140	177	#N/A	D	BLAST:Uncharacterized protein n=1 Tax=Eubacterium sp. CAG:581 RepID=R7NGL7_9FIRM(db=UNIREF evalue=6.3e-12 bit_score=76.6 identity=36.1)
F02_w_scaffold_140_101	F02	w	140	101	#N/A	D	BLAST:Uncharacterized protein n=1 Tax=Clostridium hylemonae DSM 15053 RepID=C0BX81_9CLOT(db=UNIREF evalue=7e-36 bit_score=157.5 identity=34.1)
F02_w_scaffold_140_165	F02	w	140	165	#N/A	D	BLAST:Uncharacterized protein n=1 Tax=Holdemania filiformis DSM 12042 RepID=B9Y8C2_9FIRM(db=UNIREF evalue=4.6e-07 bit_score=60.1 identity=60.0)
F02_w_scaffold_140_210	F02	w	140	210	#N/A	D	BLAST:Uncharacterized protein n=3 Tax=Clostridium clostridioforme RepID=R0A938_9CLOT(db=UNIREF evalue=3.5e-14 bit_score=84.3 identity=41.4)
F02_w_scaffold_140_103	F02	w	140	103	#N/A	D	BLAST:Uncharacterized protein n=1 Tax=Clostridium bolteae 90B8 RepID=R0AZE4_9CLOT(db=UNIREF evalue=1e-42 bit_score=180.6 identity=32.7)
F02_w_scaffold_140_180	F02	w	140	180	#N/A	D	BLAST:Uncharacterized protein n=1 Tax=Clostridium sp. (strain ATCC 29733 / VPI C48-50) RepID=U2DC84_CLOS4(db=UNIREF evalue=1.7e-35 bit_score=155.6 identity=44.4)
F02_w_scaffold_140_200	F02	w	140	200	#N/A	D	BLAST:Uncharacterized protein n=1 Tax=Lachnospiraceae bacterium A4 RepID=R9JMD0_9FIRM(db=UNIREF evalue=3.9e-21 bit_score=107.8 identity=37.7)
F02_w_scaffold_140_199	F02	w	140	199	#N/A	D	BLAST:Uncharacterized protein n=1 Tax=Clostridium sp. CAG:352 RepID=R6S3C5_9CLOT(db=UNIREF evalue=8.1e-24 bit_score=117.1 identity=28.7)
F02_w_scaffold_140_209	F02	w	140	209	#N/A	D	BLAST:Uncharacterized protein n=1 Tax=Clostridium sp. CAG:352 RepID=R6RDW3_9CLOT(db=UNIREF evalue=7.8e-46 bit_score=190.3 identity=50.2)
F02_w_scaffold_140_88	F02	w	140	88	#N/A	D	BLAST:Uncharacterized protein n=1 Tax=Clostridium sp. CAG:678 RepID=R5KP92_9CLOT(db=UNIREF evalue=4.4e-257 bit_score=894.8 identity=50.5)
F02_w_scaffold_140_1	F02	w	140	1	#N/A	F	Unknown Function
F02_w_scaffold_140_3	F02	w	140	3	#N/A	F	Unknown Function
F02_w_scaffold_140_4	F02	w	140	4	#N/A	F	Unknown Function
F02_w_scaffold_140_5	F02	w	140	5	#N/A	F	Unknown Function
F02_w_scaffold_140_6	F02	w	140	6	#N/A	F	Unknown Function
F02_w_scaffold_140_8	F02	w	140	8	#N/A	F	Unknown Function
F02_w_scaffold_140_10	F02	w	140	10	#N/A	F	Unknown Function
F02_w_scaffold_140_12	F02	w	140	12	#N/A	F	Unknown Function
F02_w_scaffold_140_16	F02	w	140	16	#N/A	F	Unknown Function
F02_w_scaffold_140_18	F02	w	140	18	#N/A	F	Unknown Function
F02_w_scaffold_140_21	F02	w	140	21	#N/A	F	Unknown Function
F02_w_scaffold_140_24	F02	w	140	24	#N/A	F	Unknown Function
F02_w_scaffold_140_25	F02	w	140	25	#N/A	F	Unknown Function
F02_w_scaffold_140_26	F02	w	140	26	#N/A	F	Unknown Function
F02_w_scaffold_140_27	F02	w	140	27	#N/A	F	Unknown Function
F02_w_scaffold_140_28	F02	w	140	28	#N/A	F	Unknown Function
F02_w_scaffold_140_29	F02	w	140	29	#N/A	F	Unknown Function
F02_w_scaffold_140_30	F02	w	140	30	#N/A	F	Unknown Function
F02_w_scaffold_140_31	F02	w	140	31	#N/A	F	Unknown Function
F02_w_scaffold_140_32	F02	w	140	32	#N/A	F	Unknown Function
F02_w_scaffold_140_33	F02	w	140	33	#N/A	F	Unknown Function
F02_w_scaffold_140_34	F02	w	140	34	#N/A	F	Unknown Function
F02_w_scaffold_140_35	F02	w	140	35	#N/A	F	Unknown Function
F02_w_scaffold_140_36	F02	w	140	36	#N/A	F	Unknown Function
F02_w_scaffold_140_38	F02	w	140	38	#N/A	F	Unknown Function
F02_w_scaffold_140_40	F02	w	140	40	#N/A	F	Unknown Function
F02_w_scaffold_140_43	F02	w	140	43	#N/A	F	Unknown Function
F02_w_scaffold_140_57	F02	w	140	57	#N/A	F	Unknown Function
F02_w_scaffold_140_64	F02	w	140	64	#N/A	F	Unknown Function
F02_w_scaffold_140_66	F02	w	140	66	#N/A	F	Unknown Function
F02_w_scaffold_140_72	F02	w	140	72	#N/A	F	Unknown Function
F02_w_scaffold_140_75	F02	w	140	75	#N/A	F	Unknown Function
F02_w_scaffold_140_80	F02	w	140	80	#N/A	F	Unknown Function
F02_w_scaffold_140_82	F02	w	140	82	#N/A	F	Unknown Function
F02_w_scaffold_140_85	F02	w	140	85	#N/A	F	Unknown Function
F02_w_scaffold_140_87	F02	w	140	87	#N/A	F	Unknown Function
F02_w_scaffold_140_90	F02	w	140	90	#N/A	F	Unknown Function
F02_w_scaffold_140_95	F02	w	140	95	#N/A	F	Unknown Function
F02_w_scaffold_140_96	F02	w	140	96	#N/A	F	Unknown Function
F02_w_scaffold_140_98	F02	w	140	98	#N/A	F	Unknown Function
F02_w_scaffold_140_99	F02	w	140	99	#N/A	F	Unknown Function
F02_w_scaffold_140_102	F02	w	140	102	#N/A	F	Unknown Function
F02_w_scaffold_140_107	F02	w	140	107	#N/A	F	Unknown Function
F02_w_scaffold_140_114	F02	w	140	114	#N/A	F	Unknown Function
F02_w_scaffold_140_122	F02	w	140	122	#N/A	F	Unknown Function
F02_w_scaffold_140_123	F02	w	140	123	#N/A	F	Unknown Function
F02_w_scaffold_140_125	F02	w	140	125	#N/A	F	Unknown Function
F02_w_scaffold_140_126	F02	w	140	126	#N/A	F	Unknown Function
F02_w_scaffold_140_127	F02	w	140	127	#N/A	F	Unknown Function
F02_w_scaffold_140_129	F02	w	140	129	#N/A	F	Unknown Function
F02_w_scaffold_140_130	F02	w	140	130	#N/A	F	Unknown Function
F02_w_scaffold_140_131	F02	w	140	131	#N/A	F	Unknown Function
F02_w_scaffold_140_132	F02	w	140	132	#N/A	F	Unknown Function
F02_w_scaffold_140_133	F02	w	140	133	#N/A	F	Unknown Function
F02_w_scaffold_140_134	F02	w	140	134	#N/A	F	Unknown Function
F02_w_scaffold_140_135	F02	w	140	135	#N/A	F	Unknown Function
F02_w_scaffold_140_137	F02	w	140	137	#N/A	F	Unknown Function
F02_w_scaffold_140_138	F02	w	140	138	#N/A	F	Unknown Function
F02_w_scaffold_140_139	F02	w	140	139	#N/A	F	Unknown Function
F02_w_scaffold_140_140	F02	w	140	140	#N/A	F	Unknown Function
F02_w_scaffold_140_142	F02	w	140	142	#N/A	F	Unknown Function
F02_w_scaffold_140_143	F02	w	140	143	#N/A	F	Unknown Function
F02_w_scaffold_140_144	F02	w	140	144	#N/A	F	Unknown Function
F02_w_scaffold_140_147	F02	w	140	147	#N/A	F	Unknown Function
F02_w_scaffold_140_148	F02	w	140	148	#N/A	F	Unknown Function
F02_w_scaffold_140_149	F02	w	140	149	#N/A	F	Unknown Function
F02_w_scaffold_140_150	F02	w	140	150	#N/A	F	Unknown Function
F02_w_scaffold_140_151	F02	w	140	151	#N/A	F	Unknown Function
F02_w_scaffold_140_152	F02	w	140	152	#N/A	F	Unknown Function
F02_w_scaffold_140_154	F02	w	140	154	#N/A	F	Unknown Function
F02_w_scaffold_140_155	F02	w	140	155	#N/A	F	Unknown Function
F02_w_scaffold_140_156	F02	w	140	156	#N/A	F	Unknown Function
F02_w_scaffold_140_157	F02	w	140	157	#N/A	F	Unknown Function
F02_w_scaffold_140_158	F02	w	140	158	#N/A	F	Unknown Function
F02_w_scaffold_140_160	F02	w	140	160	#N/A	F	Unknown Function
F02_w_scaffold_140_161	F02	w	140	161	#N/A	F	Unknown Function
F02_w_scaffold_140_162	F02	w	140	162	#N/A	F	Unknown Function
F02_w_scaffold_140_163	F02	w	140	163	#N/A	F	Unknown Function
F02_w_scaffold_140_164	F02	w	140	164	#N/A	F	Unknown Function
F02_w_scaffold_140_166	F02	w	140	166	#N/A	F	Unknown Function
F02_w_scaffold_140_167	F02	w	140	167	#N/A	F	Unknown Function
F02_w_scaffold_140_168	F02	w	140	168	#N/A	F	Unknown Function
F02_w_scaffold_140_169	F02	w	140	169	#N/A	F	Unknown Function
F02_w_scaffold_140_170	F02	w	140	170	#N/A	F	Unknown Function
F02_w_scaffold_140_171	F02	w	140	171	#N/A	F	Unknown Function
F02_w_scaffold_140_172	F02	w	140	172	#N/A	F	Unknown Function
F02_w_scaffold_140_173	F02	w	140	173	#N/A	F	Unknown Function
F02_w_scaffold_140_174	F02	w	140	174	#N/A	F	Unknown Function
F02_w_scaffold_140_175	F02	w	140	175	#N/A	F	Unknown Function
F02_w_scaffold_140_176	F02	w	140	176	#N/A	F	Unknown Function
F02_w_scaffold_140_179	F02	w	140	179	#N/A	F	Unknown Function
F02_w_scaffold_140_182	F02	w	140	182	#N/A	F	Unknown Function
F02_w_scaffold_140_183	F02	w	140	183	#N/A	F	Unknown Function
F02_w_scaffold_140_184	F02	w	140	184	#N/A	F	Unknown Function
F02_w_scaffold_140_186	F02	w	140	186	#N/A	F	Unknown Function
F02_w_scaffold_140_187	F02	w	140	187	#N/A	F	Unknown Function
F02_w_scaffold_140_188	F02	w	140	188	#N/A	F	Unknown Function
F02_w_scaffold_140_189	F02	w	140	189	#N/A	F	Unknown Function
F02_w_scaffold_140_191	F02	w	140	191	#N/A	F	Unknown Function
F02_w_scaffold_140_192	F02	w	140	192	#N/A	F	Unknown Function
F02_w_scaffold_140_195	F02	w	140	195	#N/A	F	Unknown Function
F02_w_scaffold_140_196	F02	w	140	196	#N/A	F	Unknown Function
F02_w_scaffold_140_198	F02	w	140	198	#N/A	F	Unknown Function
F02_w_scaffold_140_201	F02	w	140	201	#N/A	F	Unknown Function
F02_w_scaffold_140_202	F02	w	140	202	#N/A	F	Unknown Function
F02_w_scaffold_140_203	F02	w	140	203	#N/A	F	Unknown Function
F02_w_scaffold_140_204	F02	w	140	204	#N/A	F	Unknown Function
F02_w_scaffold_140_213	F02	w	140	213	#N/A	F	Unknown Function
F02_w_scaffold_140_214	F02	w	140	214	#N/A	F	Unknown Function
F02_w_scaffold_140_215	F02	w	140	215	#N/A	F	Unknown Function
F02_w_scaffold_140_216	F02	w	140	216	#N/A	F	Unknown Function
F02_w_scaffold_140_217	F02	w	140	217	#N/A	F	Unknown Function
F02_w_scaffold_140_219	F02	w	140	219	#N/A	F	Unknown Function
F02_w_scaffold_1521_19	F02	w	1521	19	#N/A	A	RBH:putative phage N-acetylmuramoyl-L-alanine amidase (EC:3.5.1.28)(db=KEGG)	RBH:Putative phage N-acetylmuramoyl-L-alanine amidase n=1 Tax=Selenomonas ruminantium subsp. lactilytica (strain NBRC 103574 / TAM6421) RepID=I0GQ13_SELRL(db=UNIREF)	BLAST:putative phage N-acetylmuramoyl-L-alanine amidase (EC:3.5.1.28)(db=KEGG evalue=1.9e-128 bit_score=464.9 identity=56.2)	BLAST:Putative phage N-acetylmuramoyl-L-alanine amidase n=1 Tax=Selenomonas ruminantium subsp. lactilytica (strain NBRC 103574 / TAM6421) RepID=I0GQ13_SELRL(db=UNIREF evalue=3.3e-128 bit_score=464.9 identity=56.2)
F02_w_scaffold_1521_42	F02	w	1521	42	#N/A	A	RBH:hypothetical protein; K06907(db=KEGG)	RBH:Uncharacterized protein n=1 Tax=Acidaminococcus sp. HPA0509 RepID=S3AKZ9_9FIRM(db=UNIREF)	BLAST:hypothetical protein; K06907(db=KEGG evalue=1.5e-174 bit_score=618.2 identity=59.5)	BLAST:Uncharacterized protein n=1 Tax=Acidaminococcus sp. HPA0509 RepID=S3AKZ9_9FIRM(db=UNIREF evalue=1.1e-188 bit_score=666.0 identity=65.2)
F02_w_scaffold_1521_51	F02	w	1521	51	#N/A	A	RBH:phage portal protein(db=KEGG)	RBH:Phage portal protein n=3 Tax=Megasphaera RepID=G0VPD7_MEGEL(db=UNIREF)	BLAST:phage portal protein(db=KEGG evalue=2.4e-203 bit_score=714.1 identity=67.1BLAST:Phage portal protein n=3 Tax=Megasphaera RepID=G0VPD7_MEGEL(db=UNIREF evalue=4.2e-203 bit_score=714.1 identity=67.1)
F02_w_scaffold_1521_36	F02	w	1521	36	#N/A	A	RBH:phage regulatory protein; K06905(db=KEGG)	RBH:Uncharacterized protein n=1 Tax=Acidaminococcus sp. HPA0509 RepID=S2ZRT0_9FIRM(db=UNIREF)	BLAST:phage regulatory protein; K06905(db=KEGG evalue=1.2e-97 bit_score=362.5 identity=48.2)	BLAST:Uncharacterized protein n=1 Tax=Acidaminococcus sp. HPA0509 RepID=S2ZRT0_9FIRM(db=UNIREF evalue=2e-100 bit_score=372.5 identity=50.1)
F02_w_scaffold_1521_48	F02	w	1521	48	#N/A	A	RBH:hypothetical protein(db=KEGG)	RBH:Phage major capsid protein E n=1 Tax=Selenomonas sp. FOBRC9 RepID=J5HLZ7_9FIRM(db=UNIREF)	BLAST:hypothetical protein(db=KEGG evalue=4.8e-114 bit_score=416.8 identity=58.5)	BLAST:Phage major capsid protein E n=1 Tax=Selenomonas sp. FOBRC9 RepID=J5HLZ7_9FIRM(db=UNIREF evalue=3.2e-121 bit_score=441.4 identity=61.3)
F02_w_scaffold_1521_11	F02	w	1521	11	#N/A	C	BLAST:hypothetical protein; K07339 hypothetical protein(db=KEGG evalue=2.2e-20 bit_score=103.2 identity=71.9)	BLAST:Toxin-antitoxin system, toxin component, HicA family n=1 Tax=Selenomonas sp. oral taxon 149 str. 67H29BP RepID=E0NZW5_9FIRM(db=UNIREF evalue=1.8e-20 bit_score=104.4 identity=72.6)
F02_w_scaffold_1521_15	F02	w	1521	15	#N/A	C	BLAST:hypothetical protein(db=KEGG evalue=9.4e-15 bit_score=84.7 identity=58.2)	BLAST:Uncharacterized protein n=1 Tax=Selenomonas sp. oral taxon 892 str. F0426 RepID=U2M8K9_9FIRM(db=UNIREF evalue=1.7e-19 bit_score=101.3 identity=65.8)
F02_w_scaffold_1521_22	F02	w	1521	22	#N/A	C	BLAST:Phage uncharacterised protein (Phage_XkdX).(db=KEGG evalue=2.2e-13 bit_score=79.7 identity=77.3)	BLAST:Phage uncharacterised protein (Phage_XkdX) n=1 Tax=butyrate-producing bacterium SS3/4 RepID=D7GQP6_9FIRM(db=UNIREF evalue=3.8e-13 bit_score=79.7 identity=77.3)
F02_w_scaffold_1521_34	F02	w	1521	34	#N/A	C	BLAST:hypothetical protein(db=KEGG evalue=4.4e-33 bit_score=146.0 identity=70.8)	BLAST:Uncharacterized protein n=1 Tax=Selenomonas ruminantium subsp. lactilytica (strain NBRC 103574 / TAM6421) RepID=I0GRI9_SELRL(db=UNIREF evalue=7.7e-33 bit_score=146.0 identity=70.8)
F02_w_scaffold_1521_12	F02	w	1521	12	#N/A	C	BLAST:hypothetical protein(db=KEGG evalue=3.4e-42 bit_score=176.8 identity=61.7)	BLAST:pilus biosynthesis protein HicB n=1 Tax=Zymophilus raffinosivorans RepID=UPI0003648666(db=UNIREF evalue=2e-53 bit_score=214.9 identity=75.5)
F02_w_scaffold_1521_37	F02	w	1521	37	#N/A	C	BLAST:phage Tail Protein X(db=KEGG evalue=2.1e-13 bit_score=80.1 identity=49.3)	BLAST:Phage Tail Protein X n=1 Tax=Megasphaera elsdenii CAG:570 RepID=R7MW11_9FIRM(db=UNIREF evalue=3e-15 bit_score=87.0 identity=52.3)
F02_w_scaffold_1521_35	F02	w	1521	35	#N/A	C	BLAST:phage baseplate assembly protein V(db=KEGG evalue=4.8e-17 bit_score=93.2 identity=36.9)	BLAST:Phage baseplate assembly protein V n=1 Tax=Veillonella sp. CAG:933 RepID=R5BLH5_9FIRM(db=UNIREF evalue=3.7e-20 bit_score=104.4 identity=37.4)
F02_w_scaffold_1521_9	F02	w	1521	9	#N/A	C	BLAST:hypothetical protein(db=KEGG evalue=1.3e-11 bit_score=74.7 identity=45.8)	BLAST:Transcriptional regulator n=1 Tax=Clostridium sartagoforme AAU1 RepID=R9BV16_9CLOT(db=UNIREF evalue=5.1e-16 bit_score=90.1 identity=49.4)
F02_w_scaffold_1521_43	F02	w	1521	43	#N/A	C	BLAST:hypothetical protein(db=KEGG evalue=1.3e-13 bit_score=81.6 identity=56.9)	BLAST:Uncharacterized protein n=3 Tax=Megasphaera RepID=S7HSM3_9FIRM(db=UNIREF evalue=2.3e-13 bit_score=81.6 identity=56.9)
F02_w_scaffold_1521_18	F02	w	1521	18	#N/A	C	BLAST:hypothetical protein(db=KEGG evalue=2.3e-07 bit_score=60.1 identity=43.8)	BLAST:Uncharacterized protein n=1 Tax=Anaerotruncus sp. G3(2012) RepID=R9M3B5_9FIRM(db=UNIREF evalue=2.4e-07 bit_score=60.8 identity=44.4)
F02_w_scaffold_1521_45	F02	w	1521	45	#N/A	C	BLAST:hypothetical protein(db=KEGG evalue=1.1e-26 bit_score=125.6 identity=38.0)	BLAST:Uncharacterized protein n=1 Tax=Acidaminococcus sp. HPA0509 RepID=S2ZKW9_9FIRM(db=UNIREF evalue=4.6e-28 bit_score=131.0 identity=39.3)
F02_w_scaffold_1521_33	F02	w	1521	33	#N/A	C	BLAST:hypothetical protein; K06906(db=KEGG evalue=1.3e-29 bit_score=135.2 identity=42.7)	BLAST:Uncharacterized protein n=1 Tax=Acidaminococcus sp. HPA0509 RepID=S3A486_9FIRM(db=UNIREF evalue=1.4e-36 bit_score=159.1 identity=49.0)
F02_w_scaffold_1521_46	F02	w	1521	46	#N/A	C	BLAST:hypothetical protein(db=KEGG evalue=5.7e-22 bit_score=109.4 identity=49.1)	BLAST:Uncharacterized protein n=3 Tax=Megasphaera RepID=S7HI45_9FIRM(db=UNIREF evalue=3.4e-22 bit_score=110.9 identity=50.0)
F02_w_scaffold_1521_32	F02	w	1521	32	#N/A	C	BLAST:hypothetical protein; K06903(db=KEGG evalue=6.8e-24 bit_score=115.5 identity=55.9)	BLAST:Uncharacterized protein n=3 Tax=Megasphaera RepID=S7IUM1_9FIRM(db=UNIREF evalue=7e-24 bit_score=116.3 identity=56.9)
F02_w_scaffold_1521_40	F02	w	1521	40	#N/A	C	BLAST:hypothetical protein(db=KEGG evalue=4.1e-17 bit_score=93.2 identity=46.8)	BLAST:Uncharacterized protein n=3 Tax=Megasphaera RepID=S7HHU7_9FIRM(db=UNIREF evalue=9.5e-17 bit_score=92.8 identity=46.8)
F02_w_scaffold_1521_44	F02	w	1521	44	#N/A	C	BLAST:hypothetical protein(db=KEGG evalue=1.2e-28 bit_score=132.1 identity=42.4)	BLAST:Uncharacterized protein n=3 Tax=Megasphaera RepID=S7HHL9_9FIRM(db=UNIREF evalue=2.1e-28 bit_score=132.1 identity=43.0)
F02_w_scaffold_1521_49	F02	w	1521	49	#N/A	C	BLAST:hypothetical protein(db=KEGG evalue=4.8e-16 bit_score=89.7 identity=46.2)	BLAST:Uncharacterized protein n=1 Tax=Acidaminococcus sp. HPA0509 RepID=S3A468_9FIRM(db=UNIREF evalue=6.3e-19 bit_score=100.1 identity=50.9)
F02_w_scaffold_1521_54	F02	w	1521	54	#N/A	C	BLAST:phage terminase large subunit (GpA)(db=KEGG evalue=3.3e-50 bit_score=204.1 identity=49.5)	BLAST:Phage terminase large subunit (GpA) n=1 Tax=Veillonella sp. 3_1_44 RepID=D6KLF7_9FIRM(db=UNIREF evalue=6.6e-54 bit_score=217.2 identity=51.8)
F02_w_scaffold_1521_41	F02	w	1521	41	#N/A	C	BLAST:phage major tail tube protein; K06908(db=KEGG evalue=3.8e-49 bit_score=200.3 identity=50.9)	BLAST:Phage major tail tube protein n=3 Tax=Megasphaera RepID=S7HI37_9FIRM(db=UNIREF evalue=1.5e-48 bit_score=199.1 identity=50.3)
F02_w_scaffold_1521_28	F02	w	1521	28	#N/A	C	BLAST:putative phage tail fiber protein H(db=KEGG evalue=9.5e-11 bit_score=73.2 identity=27.7)	BLAST:Phage tail fiber repeat family protein n=2 Tax=Escherichia RepID=M8Q3A9_ECOLX(db=UNIREF evalue=2.8e-10 bit_score=72.4 identity=27.3)
F02_w_scaffold_1521_25	F02	w	1521	25	#N/A	C	BLAST:Fibronectin type III domain protein(db=KEGG evalue=1.3e-08 bit_score=67.4 identity=23.6)	BLAST:Uncharacterized protein n=2 Tax=Clostridiales RepID=A7VS88_9CLOT(db=UNIREF evalue=1.2e-81 bit_score=310.8 identity=35.1)
F02_w_scaffold_1521_13	F02	w	1521	13	#N/A	C	BLAST:putative phage integrase(db=KEGG evalue=3.5e-88 bit_score=331.3 identity=43.3)	BLAST:Putative phage integrase n=1 Tax=Selenomonas ruminantium subsp. lactilytica (strain NBRC 103574 / TAM6421) RepID=I0GRK1_SELRL(db=UNIREF evalue=6.2e-88 bit_score=331.3 identity=43.3)
F02_w_scaffold_1521_31	F02	w	1521	31	#N/A	C	BLAST:bacteriophage baseplate assembly protein(db=KEGG evalue=6.7e-90 bit_score=336.7 identity=46.8)	BLAST:Bacteriophage baseplate assembly protein n=3 Tax=Megasphaera RepID=S7HLA2_9FIRM(db=UNIREF evalue=1.1e-90 bit_score=340.1 identity=48.9)
F02_w_scaffold_1521_50	F02	w	1521	50	#N/A	C	BLAST:ATP-dependent Clp protease(db=KEGG evalue=1.8e-77 bit_score=295.4 identity=42.2)	BLAST:ATP-dependent Clp protease n=3 Tax=Megasphaera RepID=S7HHW1_9FIRM(db=UNIREF evalue=1.6e-76 bit_score=293.1 identity=42.2)
F02_w_scaffold_1521_30	F02	w	1521	30	#N/A	C	BLAST:hypothetical protein(db=KEGG evalue=2.7e-29 bit_score=136.3 identity=40.6)	BLAST:Uncharacterized protein n=1 Tax=Selenomonas ruminantium subsp. lactilytica (strain NBRC 103574 / TAM6421) RepID=I0GRI5_SELRL(db=UNIREF evalue=4.8e-29 bit_score=136.3 identity=40.6)
F02_w_scaffold_1521_38	F02	w	1521	38	#N/A	C	BLAST:phage tail tape measure protein, family(db=KEGG evalue=1.3e-71 bit_score=277.7 identity=26.0)	BLAST:Phage tail tape measure protein, TP901 family n=1 Tax=Selenomonas sp. oral taxon 149 str. 67H29BP RepID=E0NXJ1_9FIRM(db=UNIREF evalue=4.1e-113 bit_score=416.4 identity=36.1)
F02_w_scaffold_1521_17	F02	w	1521	17	#N/A	D	BLAST:Uncharacterized protein n=1 Tax=Selenomonas sp. oral taxon 149 str. 67H29BP RepID=E0NW96_9FIRM(db=UNIREF evalue=2.5e-11 bit_score=74.7 identity=37.0)
F02_w_scaffold_1521_26	F02	w	1521	26	#N/A	D	BLAST:Uncharacterized protein n=1 Tax=Faecalibacterium cf. prausnitzii KLE1255 RepID=E2ZHN7_9FIRM(db=UNIREF evalue=4.5e-12 bit_score=77.4 identity=42.9)
F02_w_scaffold_1521_21	F02	w	1521	21	#N/A	D	BLAST:Uncharacterized protein n=2 Tax=Veillonellaceae RepID=E2ZB16_9FIRM(db=UNIREF evalue=2.7e-09 bit_score=68.2 identity=46.8)
F02_w_scaffold_1521_24	F02	w	1521	24	#N/A	D	BLAST:Reverse transcriptase (RNA-dependent DNA polymerase) n=3 Tax=root RepID=B0NDH7_CLOSV(db=UNIREF evalue=2e-53 bit_score=216.5 identity=30.8)
F02_w_scaffold_1521_1	F02	w	1521	1	#N/A	F	Unknown Function
F02_w_scaffold_1521_2	F02	w	1521	2	#N/A	F	Unknown Function
F02_w_scaffold_1521_3	F02	w	1521	3	#N/A	F	Unknown Function
F02_w_scaffold_1521_4	F02	w	1521	4	#N/A	F	Unknown Function
F02_w_scaffold_1521_5	F02	w	1521	5	#N/A	F	Unknown Function
F02_w_scaffold_1521_6	F02	w	1521	6	#N/A	F	Unknown Function
F02_w_scaffold_1521_7	F02	w	1521	7	#N/A	F	Unknown Function
F02_w_scaffold_1521_8	F02	w	1521	8	#N/A	F	Unknown Function
F02_w_scaffold_1521_10	F02	w	1521	10	#N/A	F	Unknown Function
F02_w_scaffold_1521_14	F02	w	1521	14	#N/A	F	Unknown Function
F02_w_scaffold_1521_16	F02	w	1521	16	#N/A	F	Unknown Function
F02_w_scaffold_1521_20	F02	w	1521	20	#N/A	F	Unknown Function
F02_w_scaffold_1521_23	F02	w	1521	23	#N/A	F	Unknown Function
F02_w_scaffold_1521_27	F02	w	1521	27	2	F	Unknown Function
F02_w_scaffold_1521_29	F02	w	1521	29	#N/A	F	Unknown Function
F02_w_scaffold_1521_39	F02	w	1521	39	#N/A	F	Unknown Function
F02_w_scaffold_1521_47	F02	w	1521	47	#N/A	F	Unknown Function
F02_w_scaffold_1521_52	F02	w	1521	52	#N/A	F	Unknown Function
F02_w_scaffold_1521_53	F02	w	1521	53	#N/A	F	Unknown Function
F02_w_scaffold_5657_19	F02	w	5657	19	#N/A	A	RBH:PbsX family phage portal protein(db=KEGG)	RBH:Phage portal protein, PBSX family n=3 Tax=Cystobacterineae RepID=E3FHR1_STIAD(db=UNIREF)	BLAST:PbsX family phage portal protein(db=KEGG evalue=2.5e-87 bit_score=328.6 identity=42.2)	BLAST:Phage portal protein, PBSX family n=3 Tax=Cystobacterineae RepID=E3FHR1_STIAD(db=UNIREF evalue=4.4e-87 bit_score=328.6 identity=42.2)
F02_w_scaffold_5657_20	F02	w	5657	20	#N/A	A	RBH:terminase large subunit(db=KEGG)	RBH:Terminase large subunit, putative n=4 Tax=Geobacillus RepID=A4IS70_GEOTN(db=UNIREF)	BLAST:terminase large subunit(db=KEGG evalue=1.1e-113 bit_score=416.0 identity=47.9)	BLAST:Terminase large subunit, putative n=4 Tax=Geobacillus RepID=A4IS70_GEOTN(db=UNIREF evalue=2e-113 bit_score=416.0 identity=47.9)
F02_w_scaffold_5657_4	F02	w	5657	4	#N/A	A	RBH:tail sheath protein; K06907(db=KEGGBLAST:tail sheath protein; K06907(db=KEGG evalue=2.6e-100 bit_score=371.7 identity=39.9)	BLAST:Phage tail sheath protein n=9 Tax=Bacteria RepID=A0LPY2_SYNFM(db=UNIREF evalue=1.1e-98 bit_score=367.1 identity=39.5)
F02_w_scaffold_5657_3	F02	w	5657	3	#N/A	C	BLAST:hypothetical protein(db=KEGG evalue=3.4e-19 bit_score=100.5 identity=36.8)	BLAST:Phage T4-like virus tail tube gp19 n=8 Tax=Bacteria RepID=E8WUS9_GEOS8(db=UNIREF evalue=6e-19 bit_score=100.5 identity=36.8)
F02_w_scaffold_5657_7	F02	w	5657	7	#N/A	C	BLAST:hypothetical protein(db=KEGG evalue=1.7e-19 bit_score=101.7 identity=39.2)	BLAST:Uncharacterized protein n=8 Tax=Proteobacteria RepID=Q314B7_DESDG(db=UNIREF evalue=3e-19 bit_score=101.7 identity=39.2)
F02_w_scaffold_5657_18	F02	w	5657	18	#N/A	C	BLAST:hypothetical protein(db=KEGG evalue=6e-08 bit_score=62.4 identity=36.6)	BLAST:Uncharacterized protein n=1 Tax=Fusobacterium ulcerans 12-1B RepID=H1PNR4_9FUSO(db=UNIREF evalue=1.9e-09 bit_score=68.2 identity=35.6)
F02_w_scaffold_5657_13	F02	w	5657	13	#N/A	C	BLAST:xkdF1; phage-like element PBSX protein xkdF(db=KEGG evalue=2.2e-19 bit_score=100.9 identity=45.2)	BLAST:Putative uncharacterized protein n=1 Tax=Caldithrix abyssi DSM 13497 RepID=H1XPV5_9BACT(db=UNIREF evalue=7.5e-23 bit_score=113.2 identity=45.5)
F02_w_scaffold_5657_21	F02	w	5657	21	#N/A	C	BLAST:hypothetical protein(db=KEGG evalue=3.8e-07 bit_score=60.1 identity=49.2)	BLAST:Mll4040 protein n=1 Tax=Rhizobium loti (strain MAFF303099) RepID=Q98EX4_RHILO(db=UNIREF evalue=6.7e-07 bit_score=60.1 identity=49.2)
F02_w_scaffold_5657_17	F02	w	5657	17	#N/A	C	BLAST:hypothetical protein(db=KEGG evalue=4e-33 bit_score=146.7 identity=53.2)	BLAST:Putative uncharacterized protein n=2 Tax=Carboxydothermus hydrogenoformans (strain Z-2901 / DSM 6008) RepID=Q3A981_CARHZ(db=UNIREF evalue=9.2e-33 bit_score=146.4 identity=52.5)
F02_w_scaffold_5657_9	F02	w	5657	9	#N/A	C	BLAST:hypothetical protein(db=KEGG evalue=2.9e-18 bit_score=97.8 identity=35.6)	BLAST:Uncharacterized protein n=2 Tax=Haliangium ochraceum (strain DSM 14365 / JCM 11303 / SMP-2) RepID=D0LLR6_HALO1(db=UNIREF evalue=1.1e-17 bit_score=96.7 identity=34.9)
F02_w_scaffold_5657_11	F02	w	5657	11	1	C	BLAST:XkdG(db=KEGG evalue=2.2e-25 bit_score=122.1 identity=31.7)	BLAST:Putative uncharacterized protein n=1 Tax=Caldithrix abyssi DSM 13497 RepID=H1XPV4_9BACT(db=UNIREF evalue=4.2e-40 bit_score=171.8 identity=34.8)
F02_w_scaffold_5657_16	F02	w	5657	16	#N/A	C	BLAST:modification methylase MunI (EC:2.1.1.72)(db=KEGG evalue=4.5e-57 bit_score=227.6 identity=59.8)	BLAST:Adenine-specific methyltransferase (Fragment) n=1 Tax=Haemophilus influenzae 22.4-21 RepID=A4P1E6_HAEIF(db=UNIREF evalue=9.4e-58 bit_score=230.7 identity=60.5)
F02_w_scaffold_5657_1	F02	w	5657	1	#N/A	C	BLAST:phage protein(db=KEGG evalue=3.9e-50 bit_score=205.3 identity=28.2)	BLAST:Phage tail tape measure protein, TP901 family, core region n=1 Tax=Bilophila wadsworthia 3_1_6 RepID=E5Y2G1_BILWA(db=UNIREF evalue=3.9e-53 bit_score=216.1 identity=28.0)
F02_w_scaffold_5657_23	F02	w	5657	23	#N/A	D	BLAST:Crossover junction endodeoxyribonuclease RusA n=1 Tax=Jonquetella anthropi E3_33 E1 RepID=C9M6T7_9BACT(db=UNIREF evalue=3.8e-21 bit_score=107.5 identity=43.2)
F02_w_scaffold_5657_2	F02	w	5657	2	#N/A	F	Unknown Function
F02_w_scaffold_5657_5	F02	w	5657	5	#N/A	F	Unknown Function
F02_w_scaffold_5657_6	F02	w	5657	6	#N/A	F	Unknown Function
F02_w_scaffold_5657_8	F02	w	5657	8	#N/A	F	Unknown Function
F02_w_scaffold_5657_10	F02	w	5657	10	#N/A	F	Unknown Function
F02_w_scaffold_5657_12	F02	w	5657	12	#N/A	F	Unknown Function
F02_w_scaffold_5657_14	F02	w	5657	14	#N/A	F	Unknown Function
F02_w_scaffold_5657_15	F02	w	5657	15	#N/A	F	Unknown Function
F02_w_scaffold_5657_22	F02	w	5657	22	#N/A	F	Unknown Function
F02_w_scaffold_5657_24	F02	w	5657	24	#N/A	F	Unknown Function
F08_w_scaffold_1172_62	F08	w	1172	62	#N/A	A	RBH:hypothetical protein; K06907(db=KEGG)	RBH:Uncharacterized protein n=1 Tax=Pelosinus fermentans JBW45 RepID=I9NKN5_9FIRM(db=UNIREF)	BLAST:hypothetical protein; K06907(db=KEGG evalue=1.8e-91 bit_score=342.4 identity=46.8)	BLAST:Uncharacterized protein n=1 Tax=Pelosinus fermentans JBW45 RepID=I9NKN5_9FIRM(db=UNIREF evalue=2e-93 bit_score=349.7 identity=47.7)
F08_w_scaffold_1172_9	F08	w	1172	9	#N/A	C	BLAST:hypothetical protein(db=KEGG evalue=3.3e-08 bit_score=62.8 identity=47.6)	BLAST:Uncharacterized protein n=1 Tax=Eubacterium ventriosum ATCC 27560 RepID=A5Z429_9FIRM(db=UNIREF evalue=2.3e-09 bit_score=67.4 identity=48.4)
F08_w_scaffold_1172_18	F08	w	1172	18	#N/A	C	BLAST:hypothetical protein(db=KEGG evalue=8.7e-34 bit_score=148.3 identity=69.5)	BLAST:Uncharacterized protein n=1 Tax=Selenomonas ruminantium subsp. lactilytica (strain NBRC 103574 / TAM6421) RepID=I0GRI9_SELRL(db=UNIREF evalue=1.5e-33 bit_score=148.3 identity=69.5)
F08_w_scaffold_1172_12	F08	w	1172	12	#N/A	C	BLAST:YcfA-like protein(db=KEGG evalue=1.9e-15 bit_score=87.0 identity=53.3)	BLAST:Uncharacterized protein n=1 Tax=Thermosinus carboxydivorans Nor1 RepID=A1HT36_9FIRM(db=UNIREF evalue=1.5e-15 bit_score=88.2 identity=52.7)
F08_w_scaffold_1172_11	F08	w	1172	11	#N/A	C	BLAST:hypothetical protein(db=KEGG evalue=2.7e-33 bit_score=147.1 identity=63.5)	BLAST:hypothetical protein n=2 Tax=Zymophilus raffinosivorans RepID=UPI00036DF51F(db=UNIREF evalue=3e-35 bit_score=154.5 identity=66.1)
F08_w_scaffold_1172_15	F08	w	1172	15	#N/A	C	BLAST:phage baseplate assembly protein V(db=KEGG evalue=3.9e-21 bit_score=106.7 identity=44.0)	BLAST:Phage-like baseplate assembly protein n=1 Tax=Selenomonas sp. FOBRC9 RepID=J4UQU3_9FIRM(db=UNIREF evalue=2.2e-22 bit_score=111.7 identity=43.4)
F08_w_scaffold_1172_19	F08	w	1172	19	#N/A	C	BLAST:hypothetical protein; K06906(db=KEGG evalue=6e-12 bit_score=76.3 identity=34.1)	BLAST:P2 GpU family protein n=1 Tax=Pelosinus fermentans JBW45 RepID=I9DAV5_9FIRM(db=UNIREF evalue=3.4e-18 bit_score=97.8 identity=36.0)
F08_w_scaffold_1172_20	F08	w	1172	20	#N/A	C	BLAST:hypothetical protein; K06903(db=KEGG evalue=2.5e-11 bit_score=73.9 identity=40.8)	BLAST:Putative uncharacterized protein n=1 Tax=Veillonella sp. 3_1_44 RepID=D6KLH6_9FIRM(db=UNIREF evalue=1.3e-15 bit_score=89.0 identity=46.5)
F08_w_scaffold_1172_52	F08	w	1172	52	#N/A	C	BLAST:hypothetical protein(db=KEGG evalue=1.2e-07 bit_score=60.8 identity=48.3)	BLAST:Uncharacterized protein n=2 Tax=Acidaminococcus RepID=G4Q8A7_ACIIR(db=UNIREF evalue=2.1e-07 bit_score=60.8 identity=48.3)
F08_w_scaffold_1172_21	F08	w	1172	21	#N/A	C	BLAST:hypothetical protein(db=KEGG evalue=9.2e-21 bit_score=105.5 identity=44.0)	BLAST:Toxin-antitoxin system toxin component, PIN family n=2 Tax=Lachnospiraceae RepID=H1LYW1_9FIRM(db=UNIREF evalue=2.1e-23 bit_score=115.2 identity=44.8)
F08_w_scaffold_1172_64	F08	w	1172	64	#N/A	C	BLAST:HicA toxin; K07339 hypothetical protein(db=KEGG evalue=5.6e-08 bit_score=62.0 identity=50.8)	BLAST:Toxin-antitoxin system, toxin component, HicA family n=1 Tax=Leptotrichia goodfellowii F0264 RepID=D0GMY5_9FUSO(db=UNIREF evalue=1.2e-13 bit_score=81.6 identity=60.0)
F08_w_scaffold_1172_44	F08	w	1172	44	#N/A	C	BLAST:hypothetical protein(db=KEGG evalue=2e-09 bit_score=67.0 identity=48.6)	BLAST:Uncharacterized protein n=3 Tax=Megasphaera RepID=S7HSN3_9FIRM(db=UNIREF evalue=3.6e-09 bit_score=67.0 identity=48.6)
F08_w_scaffold_1172_16	F08	w	1172	16	#N/A	C	BLAST:phage late control D family protein; K06905(db=KEGG evalue=4.3e-59 bit_score=234.2 identity=39.8)	BLAST:Uncharacterized protein n=1 Tax=Selenomonas sp. oral taxon 149 str. 67H29BP RepID=E0NXI9_9FIRM(db=UNIREF evalue=1.4e-65 bit_score=256.5 identity=38.9)
F08_w_scaffold_1172_10	F08	w	1172	10	#N/A	C	BLAST:phage integrase(db=KEGG evalue=1.6e-52 bit_score=212.2 identity=39.8)	BLAST:Putative integrase n=2 Tax=Streptococcus thermophilus RepID=Q2MM22_STRTR(db=UNIREF evalue=3e-59 bit_score=235.3 identity=43.1)
F08_w_scaffold_1172_65	F08	w	1172	65	#N/A	C	BLAST:toxin-antitoxin system(db=KEGG evalue=6.1e-21 bit_score=106.3 identity=36.8)	BLAST:Toxin-antitoxin system n=1 Tax=Megasphaera elsdenii DSM 20460 RepID=G0VQQ0_MEGEL(db=UNIREF evalue=1.1e-20 bit_score=106.3 identity=36.8)
F08_w_scaffold_1172_49	F08	w	1172	49	#N/A	C	BLAST:hypothetical protein(db=KEGG evalue=8.8e-12 bit_score=75.5 identity=35.6)	BLAST:Uncharacterized protein n=1 Tax=Oribacterium sinus F0268 RepID=C2KWE3_9FIRM(db=UNIREF evalue=6.1e-16 bit_score=90.1 identity=38.9)
F08_w_scaffold_1172_13	F08	w	1172	13	#N/A	C	BLAST:hypothetical protein(db=KEGG evalue=1.4e-26 bit_score=126.7 identity=29.5)	BLAST:Putative uncharacterized protein n=1 Tax=Fretibacterium fastidiosum RepID=D4M9M8_9BACT(db=UNIREF evalue=2.5e-26 bit_score=126.7 identity=29.5)
F08_w_scaffold_1172_53	F08	w	1172	53	#N/A	C	BLAST:DNA methylase N-4/N-6 domain protein(db=KEGG evalue=4.5e-28 bit_score=130.6 identity=37.3)	BLAST:Uncharacterized protein n=1 Tax=Simonsiella muelleri ATCC 29453 RepID=V9H5E5_9NEIS(db=UNIREF evalue=8.2e-49 bit_score=200.3 identity=45.8)
F08_w_scaffold_1172_66	F08	w	1172	66	1	C	BLAST:major tail tube protein; K06908(db=KEGG evalue=7e-37 bit_score=159.5 identity=42.1)	BLAST:Phage major tail tube protein n=1 Tax=Caloramator australicus RC3 RepID=I7J4Q8_9CLOT(db=UNIREF evalue=2.4e-40 bit_score=171.8 identity=48.0)
F08_w_scaffold_1172_24	F08	w	1172	24	#N/A	C	BLAST:hypothetical protein(db=KEGG evalue=6.3e-29 bit_score=134.0 identity=39.2)	BLAST:Putative uncharacterized protein n=1 Tax=Desulfotomaculum reducens (strain MI-1) RepID=A4J3V2_DESRM(db=UNIREF evalue=1.1e-28 bit_score=134.0 identity=39.2)
F08_w_scaffold_1172_14	F08	w	1172	14	#N/A	C	BLAST:hypothetical protein(db=KEGG evalue=1.5e-28 bit_score=132.9 identity=29.3)	BLAST:Putative uncharacterized protein n=1 Tax=Fretibacterium fastidiosum RepID=D4M9M9_9BACT(db=UNIREF evalue=2.7e-28 bit_score=132.9 identity=29.3)
F08_w_scaffold_1172_41	F08	w	1172	41	#N/A	C	BLAST:hypothetical protein(db=KEGG evalue=2.3e-26 bit_score=124.8 identity=42.7)	BLAST:Uncharacterized protein n=1 Tax=Selenomonas sp. FOBRC9 RepID=J5HM04_9FIRM(db=UNIREF evalue=3.2e-26 bit_score=125.2 identity=43.8)
F08_w_scaffold_1172_50	F08	w	1172	50	#N/A	C	BLAST:hypothetical protein(db=KEGG evalue=2.4e-68 bit_score=265.0 identity=40.8)	BLAST:Phage major capsid protein E n=1 Tax=Selenomonas sp. FOBRC9 RepID=J5HLZ7_9FIRM(db=UNIREF evalue=4.4e-78 bit_score=298.1 identity=44.6)
F08_w_scaffold_1172_23	F08	w	1172	23	#N/A	C	BLAST:putative baseplate protein(db=KEGG evalue=3.3e-73 bit_score=281.2 identity=41.7)	BLAST:Baseplate J-like protein n=1 Tax=Selenomonas sp. FOBRC9 RepID=J5HM82_9FIRM(db=UNIREF evalue=3.7e-83 bit_score=315.1 identity=43.4)
F08_w_scaffold_1172_45	F08	w	1172	45	#N/A	C	BLAST:phage portal protein(db=KEGG evalue=1.7e-117 bit_score=428.7 identity=44.8)	BLAST:Phage portal protein, lambda family n=1 Tax=Veillonella sp. 3_1_44 RepID=D6KLF9_9FIRM(db=UNIREF evalue=2.7e-126 bit_score=458.8 identity=48.3)
F08_w_scaffold_1172_42	F08	w	1172	42	#N/A	C	BLAST:phage terminase large subunit (GpA)(db=KEGG evalue=6.2e-170 bit_score=603.2 identity=49.0)	BLAST:Phage terminase large subunit (GpA) n=1 Tax=Megasphaera elsdenii DSM 20460 RepID=G0VPD5_MEGEL(db=UNIREF evalue=1.1e-169 bit_score=603.2 identity=49.0)
F08_w_scaffold_1172_37	F08	w	1172	37	#N/A	C	BLAST:hypothetical protein(db=KEGG evalue=3.4e-26 bit_score=126.3 identity=26.2)	BLAST:Uncharacterized protein n=1 Tax=Dialister invisus CAG:218 RepID=R5SJB3_9FIRM(db=UNIREF evalue=7.9e-34 bit_score=152.5 identity=25.5)
F08_w_scaffold_1172_46	F08	w	1172	46	#N/A	C	BLAST:peptidase S14, ClpP(db=KEGG evalue=3.4e-33 bit_score=148.3 identity=31.1)	BLAST:Putative ATP-dependent Clp protease, proteolytic subunit ClpP n=1 Tax=Veillonella sp. 3_1_44 RepID=D6KLG0_9FIRM(db=UNIREF evalue=6.7e-40 bit_score=171.4 identity=35.6)
F08_w_scaffold_1172_7	F08	w	1172	7	#N/A	C	BLAST:phage-related minor tail protein(db=KEGG evalue=4.5e-61 bit_score=242.7 identity=23.2)	BLAST:Phage tail tape measure protein, TP901 family n=1 Tax=Selenomonas sp. oral taxon 149 str. 67H29BP RepID=E0NXJ1_9FIRM(db=UNIREF evalue=1e-71 bit_score=278.9 identity=30.2)
F08_w_scaffold_1172_51	F08	w	1172	51	#N/A	D	BLAST:Toxin-antitoxin system, antitoxin component, HicB family n=2 Tax=Synergistaceae RepID=C9M6U0_9BACT(db=UNIREF evalue=2e-10 bit_score=72.0 identity=42.9)
F08_w_scaffold_1172_58	F08	w	1172	58	#N/A	D	BLAST:Uncharacterized protein n=1 Tax=Selenomonas sp. oral taxon 149 str. 67H29BP RepID=E0NXJ7_9FIRM(db=UNIREF evalue=8e-13 bit_score=80.1 identity=31.3)
F08_w_scaffold_1172_28	F08	w	1172	28	#N/A	D	BLAST:Uncharacterized protein n=1 Tax=Ruminococcaceae bacterium D16 RepID=F4XHJ4_9FIRM(db=UNIREF evalue=1.8e-40 bit_score=173.7 identity=36.6)
F08_w_scaffold_1172_1	F08	w	1172	1	#N/A	F	Unknown Function
F08_w_scaffold_1172_2	F08	w	1172	2	#N/A	F	Unknown Function
F08_w_scaffold_1172_3	F08	w	1172	3	#N/A	F	Unknown Function
F08_w_scaffold_1172_4	F08	w	1172	4	#N/A	F	Unknown Function
F08_w_scaffold_1172_5	F08	w	1172	5	#N/A	F	Unknown Function
F08_w_scaffold_1172_6	F08	w	1172	6	#N/A	F	Unknown Function
F08_w_scaffold_1172_8	F08	w	1172	8	#N/A	F	Unknown Function
F08_w_scaffold_1172_17	F08	w	1172	17	#N/A	F	Unknown Function
F08_w_scaffold_1172_22	F08	w	1172	22	#N/A	F	Unknown Function
F08_w_scaffold_1172_25	F08	w	1172	25	#N/A	F	Unknown Function
F08_w_scaffold_1172_26	F08	w	1172	26	#N/A	F	Unknown Function
F08_w_scaffold_1172_27	F08	w	1172	27	4	F	Unknown Function
F08_w_scaffold_1172_29	F08	w	1172	29	#N/A	F	Unknown Function
F08_w_scaffold_1172_30	F08	w	1172	30	#N/A	F	Unknown Function
F08_w_scaffold_1172_31	F08	w	1172	31	#N/A	F	Unknown Function
F08_w_scaffold_1172_32	F08	w	1172	32	#N/A	F	Unknown Function
F08_w_scaffold_1172_33	F08	w	1172	33	#N/A	F	Unknown Function
F08_w_scaffold_1172_34	F08	w	1172	34	#N/A	F	Unknown Function
F08_w_scaffold_1172_35	F08	w	1172	35	#N/A	F	Unknown Function
F08_w_scaffold_1172_36	F08	w	1172	36	#N/A	F	Unknown Function
F08_w_scaffold_1172_38	F08	w	1172	38	#N/A	F	Unknown Function
F08_w_scaffold_1172_39	F08	w	1172	39	#N/A	F	Unknown Function
F08_w_scaffold_1172_40	F08	w	1172	40	#N/A	F	Unknown Function
F08_w_scaffold_1172_43	F08	w	1172	43	#N/A	F	Unknown Function
F08_w_scaffold_1172_47	F08	w	1172	47	#N/A	F	Unknown Function
F08_w_scaffold_1172_48	F08	w	1172	48	#N/A	F	Unknown Function
F08_w_scaffold_1172_54	F08	w	1172	54	#N/A	F	Unknown Function
F08_w_scaffold_1172_55	F08	w	1172	55	#N/A	F	Unknown Function
F08_w_scaffold_1172_56	F08	w	1172	56	#N/A	F	Unknown Function
F08_w_scaffold_1172_57	F08	w	1172	57	#N/A	F	Unknown Function
F08_w_scaffold_1172_59	F08	w	1172	59	#N/A	F	Unknown Function
F08_w_scaffold_1172_60	F08	w	1172	60	#N/A	F	Unknown Function
F08_w_scaffold_1172_61	F08	w	1172	61	#N/A	F	Unknown Function
F08_w_scaffold_1172_63	F08	w	1172	63	#N/A	F	Unknown Function
F08_w_scaffold_1178_47	F08	w	1178	47	#N/A	A	RBH:RNA methylase(db=KEGG)	RBH:hypothetical protein n=1 Tax=Methylomonas sp. MK1 RepID=UPI00036C9369(db=UNIREF)	BLAST:RNA methylase(db=KEGG evalue=4.7e-138 bit_score=500.0 identity=40.6)	BLAST:hypothetical protein n=1 Tax=Methylomonas sp. MK1 RepID=UPI00036C9369(db=UNIREF evalue=1.3e-162 bit_score=582.4 identity=34.0)
F08_w_scaffold_1178_12	F08	w	1178	12	#N/A	A	RBH:putative portal protein(db=KEGG)	RBH:Uncharacterized protein n=2 Tax=Hydrogenobacter thermophilus (strain DSM 6534 / IAM 12695 / TK-6) RepID=E3ESI8_HYDTT(db=UNIREF)	BLAST:putative portal protein(db=KEGG evalue=1.2e-120 bit_score=439.5 identity=37.9)	BLAST:Uncharacterized protein n=2 Tax=Hydrogenobacter thermophilus (strain DSM 6534 / IAM 12695 / TK-6) RepID=E3ESI8_HYDTT(db=UNIREF evalue=3.7e-120 bit_score=438.7 identity=37.9)
F08_w_scaffold_1178_13	F08	w	1178	13	#N/A	A	RBH:phage protein(db=KEGG)	RBH:Uncharacterized protein n=1 Tax=Veillonella ratti ACS-216-V-Col6b RepID=K9D362_9FIRM(db=UNIREF)	BLAST:phage protein(db=KEGG evalue=7.3e-97 bit_score=360.1 identity=43.2)	BLAST:Uncharacterized protein n=1 Tax=Veillonella ratti ACS-216-V-Col6b RepID=K9D362_9FIRM(db=UNIREF evalue=4.1e-135 bit_score=488.0 identity=52.5)
F08_w_scaffold_1178_11	F08	w	1178	11	#N/A	C	BLAST:hypothetical protein(db=KEGG evalue=3.2e-09 bit_score=66.6 identity=40.5)	BLAST:Uncharacterized protein n=3 Tax=Eggerthella RepID=C8WKZ2_EGGLE(db=UNIREF evalue=5.6e-09 bit_score=66.6 identity=40.5)
F08_w_scaffold_1178_42	F08	w	1178	42	#N/A	C	BLAST:prophage antirepressor(db=KEGG evalue=2.7e-15 bit_score=87.0 identity=43.3)	BLAST:Uncharacterized protein n=2 Tax=Sulfobacillus acidophilus RepID=F8I4S9_SULAT(db=UNIREF evalue=4.7e-15 bit_score=87.0 identity=43.3)
F08_w_scaffold_1178_54	F08	w	1178	54	#N/A	C	BLAST:Peptidase M15(db=KEGG evalue=1.2e-10 bit_score=71.6 identity=36.3)	BLAST:Peptidase M15 n=1 Tax=Sulfurospirillum barnesii (strain ATCC 700032 / DSM 10660 / SES-3) RepID=I3Y0P1_SULBS(db=UNIREF evalue=2.1e-10 bit_score=71.6 identity=36.3)
F08_w_scaffold_1178_6	F08	w	1178	6	#N/A	C	BLAST:putative phage major head protein(db=KEGG evalue=9e-69 bit_score=266.2 identity=47.6)	BLAST:Putative phage major head protein n=1 Tax=Hydrogenobacter thermophilus (strain DSM 6534 / IAM 12695 / TK-6) RepID=D3DGQ8_HYDTT(db=UNIREF evalue=1.6e-68 bit_score=266.2 identity=47.6)
F08_w_scaffold_1178_53	F08	w	1178	53	#N/A	C	BLAST:toxin secretion/phage lysis holin(db=KEGG evalue=3.8e-18 bit_score=97.1 identity=37.7)	BLAST:Toxin secretion/phage lysis holin n=2 Tax=Bacillus selenitireducens (strain ATCC 700615 / DSM 15326 / MLS10) RepID=D6XZG0_BACIE(db=UNIREF evalue=1.1e-17 bit_score=96.3 identity=37.7)
F08_w_scaffold_1178_41	F08	w	1178	41	#N/A	C	BLAST:Phage antirepressor protein(db=KEGG evalue=1.7e-63 bit_score=248.4 identity=48.0)	BLAST:Phage antirepressor protein n=1 Tax=Firmicutes bacterium CAG:102 RepID=R5ANG2_9FIRM(db=UNIREF evalue=3.3e-70 bit_score=271.6 identity=53.3)
F08_w_scaffold_1178_56	F08	w	1178	56	#N/A	C	BLAST:PKD domain-containing protein(db=KEGG evalue=1.7e-13 bit_score=82.8 identity=26.4)	BLAST:PKD domain containing protein n=1 Tax=Geobacter sp. (strain M21) RepID=C6E385_GEOSM(db=UNIREF evalue=2e-09 bit_score=70.1 identity=25.2)
F08_w_scaffold_1178_58	F08	w	1178	58	1	C	BLAST:hypothetical protein(db=KEGG evalue=2.9e-45 bit_score=187.6 identity=49.6)	BLAST:Uncharacterized protein n=1 Tax=Faecalibacterium cf. prausnitzii KLE1255 RepID=E2ZHN6_9FIRM(db=UNIREF evalue=6.1e-46 bit_score=190.7 identity=53.7)
F08_w_scaffold_1178_33	F08	w	1178	33	#N/A	C	BLAST:AAA ATPase(db=KEGG evalue=3.8e-75 bit_score=287.3 identity=49.5)	BLAST:Uncharacterized protein n=1 Tax=Oxalobacter formigenes HOxBLS RepID=C3X2N6_OXAFO(db=UNIREF evalue=2.5e-77 bit_score=295.4 identity=50.5)
F08_w_scaffold_1178_46	F08	w	1178	46	#N/A	C	BLAST:integrase family protein(db=KEGG evalue=2e-52 bit_score=211.8 identity=56.9)	BLAST:Integrase family protein n=1 Tax=Dethiosulfovibrio peptidovorans DSM 11002 RepID=D2Z3Q2_9BACT(db=UNIREF evalue=5.8e-55 bit_score=221.1 identity=59.0)
F08_w_scaffold_1178_61	F08	w	1178	61	#N/A	C	BLAST:hypothetical protein(db=KEGG evalue=1.1e-17 bit_score=95.9 identity=37.4)	BLAST:Putative uncharacterized protein n=1 Tax=Arcobacter nitrofigilis (strain ATCC 33309 / DSM 7299 / LMG 7604 / NCTC 12251 / CI) RepID=D5UZZ1_ARCNC(db=UNIREF evalue=1.9e-17 bit_score=95.9 identity=37.4)
F08_w_scaffold_1178_25	F08	w	1178	25	#N/A	C	BLAST:DNA primase-like protein; K06919 putative DNA primase/helicase(db=KEGG evalue=6.5e-35 bit_score=154.8 identity=32.5)	BLAST:Putative DNA primase-related protein n=1 Tax=Ralstonia solanacearum CFBP2957 RepID=D8NI91_RALSL(db=UNIREF evalue=1.1e-34 bit_score=154.8 identity=32.5)
F08_w_scaffold_1178_26	F08	w	1178	26	#N/A	D	BLAST:Putative uncharacterized protein gp55 n=1 Tax=EBPR podovirus 2 RepID=F8TUV4_9CAUD(db=UNIREF evalue=2.2e-12 bit_score=78.2 identity=40.4)
F08_w_scaffold_1178_23	F08	w	1178	23	#N/A	D	BLAST:Crossover junction endodeoxyribonuclease RusA n=1 Tax=Jonquetella anthropi E3_33 E1 RepID=C9M6T7_9BACT(db=UNIREF evalue=4.7e-17 bit_score=94.0 identity=41.0)
F08_w_scaffold_1178_2	F08	w	1178	2	#N/A	D	BLAST:Putative uncharacterized protein n=1 Tax=Megamonas funiformis YIT 11815 RepID=H3K5J7_9FIRM(db=UNIREF evalue=1.1e-39 bit_score=171.0 identity=30.2)
F08_w_scaffold_1178_55	F08	w	1178	55	#N/A	D	BLAST:Putative uncharacterized protein n=1 Tax=Synergistes sp. 3_1_syn1 RepID=G9PX95_9BACT(db=UNIREF evalue=5e-08 bit_score=63.5 identity=39.4)
F08_w_scaffold_1178_40	F08	w	1178	40	#N/A	D	BLAST:Helix-turn-helix domain protein n=1 Tax=Mucilaginibacter paludis DSM 18603 RepID=H1XZJ7_9SPHI(db=UNIREF evalue=9.6e-09 bit_score=66.6 identity=35.6)
F08_w_scaffold_1178_1	F08	w	1178	1	#N/A	F	Unknown Function
F08_w_scaffold_1178_3	F08	w	1178	3	#N/A	F	Unknown Function
F08_w_scaffold_1178_4	F08	w	1178	4	#N/A	F	Unknown Function
F08_w_scaffold_1178_5	F08	w	1178	5	#N/A	F	Unknown Function
F08_w_scaffold_1178_7	F08	w	1178	7	#N/A	F	Unknown Function
F08_w_scaffold_1178_8	F08	w	1178	8	#N/A	F	Unknown Function
F08_w_scaffold_1178_9	F08	w	1178	9	#N/A	F	Unknown Function
F08_w_scaffold_1178_10	F08	w	1178	10	#N/A	F	Unknown Function
F08_w_scaffold_1178_14	F08	w	1178	14	#N/A	F	Unknown Function
F08_w_scaffold_1178_15	F08	w	1178	15	#N/A	F	Unknown Function
F08_w_scaffold_1178_16	F08	w	1178	16	#N/A	F	Unknown Function
F08_w_scaffold_1178_17	F08	w	1178	17	#N/A	F	Unknown Function
F08_w_scaffold_1178_18	F08	w	1178	18	#N/A	F	Unknown Function
F08_w_scaffold_1178_19	F08	w	1178	19	#N/A	F	Unknown Function
F08_w_scaffold_1178_20	F08	w	1178	20	#N/A	F	Unknown Function
F08_w_scaffold_1178_21	F08	w	1178	21	#N/A	F	Unknown Function
F08_w_scaffold_1178_22	F08	w	1178	22	#N/A	F	Unknown Function
F08_w_scaffold_1178_24	F08	w	1178	24	#N/A	F	Unknown Function
F08_w_scaffold_1178_27	F08	w	1178	27	#N/A	F	Unknown Function
F08_w_scaffold_1178_28	F08	w	1178	28	#N/A	F	Unknown Function
F08_w_scaffold_1178_29	F08	w	1178	29	#N/A	F	Unknown Function
F08_w_scaffold_1178_30	F08	w	1178	30	#N/A	F	Unknown Function
F08_w_scaffold_1178_31	F08	w	1178	31	#N/A	F	Unknown Function
F08_w_scaffold_1178_32	F08	w	1178	32	#N/A	F	Unknown Function
F08_w_scaffold_1178_34	F08	w	1178	34	#N/A	F	Unknown Function
F08_w_scaffold_1178_35	F08	w	1178	35	#N/A	F	Unknown Function
F08_w_scaffold_1178_36	F08	w	1178	36	#N/A	F	Unknown Function
F08_w_scaffold_1178_37	F08	w	1178	37	#N/A	F	Unknown Function
F08_w_scaffold_1178_38	F08	w	1178	38	#N/A	F	Unknown Function
F08_w_scaffold_1178_39	F08	w	1178	39	#N/A	F	Unknown Function
F08_w_scaffold_1178_43	F08	w	1178	43	#N/A	F	Unknown Function
F08_w_scaffold_1178_44	F08	w	1178	44	#N/A	F	Unknown Function
F08_w_scaffold_1178_45	F08	w	1178	45	#N/A	F	Unknown Function
F08_w_scaffold_1178_48	F08	w	1178	48	#N/A	F	Unknown Function
F08_w_scaffold_1178_49	F08	w	1178	49	#N/A	F	Unknown Function
F08_w_scaffold_1178_50	F08	w	1178	50	#N/A	F	Unknown Function
F08_w_scaffold_1178_51	F08	w	1178	51	#N/A	F	Unknown Function
F08_w_scaffold_1178_52	F08	w	1178	52	#N/A	F	Unknown Function
F08_w_scaffold_1178_57	F08	w	1178	57	#N/A	F	Unknown Function
F08_w_scaffold_1178_59	F08	w	1178	59	#N/A	F	Unknown Function
F08_w_scaffold_1178_60	F08	w	1178	60	#N/A	F	Unknown Function
F08_w_scaffold_1178_62	F08	w	1178	62	#N/A	F	Unknown Function
F08_w_scaffold_1178_63	F08	w	1178	63	#N/A	F	Unknown Function
F08_w_scaffold_1902_2	F08	w	1902	2	#N/A	A	RBH:PF06074 family protein(db=KEGG)	RBH:PF06074 family protein n=1 Tax=Prevotella intermedia (strain 17) RepID=I1YUW9_PREI7(db=UNIREF)	BLAST:PF06074 family protein(db=KEGG evalue=6.2e-191 bit_score=672.5 identity=71.9)	BLAST:PF06074 family protein n=1 Tax=Prevotella intermedia (strain 17) RepID=I1YUW9_PREI7(db=UNIREF evalue=1.1e-190 bit_score=672.5 identity=71.9)
F08_w_scaffold_1902_7	F08	w	1902	7	#N/A	A	RBH:putative caudovirus prohead protease(db=KEGG)	RBH:Uncharacterized protein n=1 Tax=Prevotella oralis CC98A RepID=V8C215_9BACT(db=UNIREF)	BLAST:putative caudovirus prohead protease(db=KEGG evalue=8.3e-94 bit_score=349.4 identity=59.6)	BLAST:Uncharacterized protein n=1 Tax=Prevotella oralis CC98A RepID=V8C215_9BACT(db=UNIREF evalue=2e-98 bit_score=365.5 identity=60.7)
F08_w_scaffold_1902_19	F08	w	1902	19	#N/A	B	RBH:hypothetical protein n=1 Tax=Bacteroides gallinarum RepID=UPI000373B45C(db=UNIREF)	BLAST:hypothetical protein(db=KEGG evalue=1.1e-53 bit_score=216.1 identity=37.2)	BLAST:hypothetical protein n=1 Tax=Bacteroides gallinarum RepID=UPI000373B45C(db=UNIREF evalue=3.8e-137 bit_score=494.2 identity=75.3)
F08_w_scaffold_1902_12	F08	w	1902	12	#N/A	B	RBH:hypothetical protein n=1 Tax=Bacteroides gallinarum RepID=UPI00036641D5(db=UNIREF)	BLAST:hypothetical protein(db=KEGG evalue=4.2e-66 bit_score=257.7 identity=39.6)	BLAST:hypothetical protein n=1 Tax=Bacteroides gallinarum RepID=UPI00036641D5(db=UNIREF evalue=1.4e-128 bit_score=466.1 identity=57.7)
F08_w_scaffold_1902_15	F08	w	1902	15	#N/A	B	RBH:Phage tail tape measure protein, TP901 family n=1 Tax=Bacteroides fragilis 3_1_12 RepID=E4VUH8_BACFG(db=UNIREF)	BLAST:tail tape measure protein(db=KEGG evalue=1.3e-21 bit_score=111.3 identity=22.1)	BLAST:Phage tail tape measure protein, TP901 family n=1 Tax=Bacteroides fragilis 3_1_12 RepID=E4VUH8_BACFG(db=UNIREF evalue=2.8e-181 bit_score=642.5 identity=40.9)
F08_w_scaffold_1902_9	F08	w	1902	9	#N/A	C	BLAST:N-acetylmuramoyl-L-alanine amidase(db=KEGG evalue=1.3e-63 bit_score=248.1 identity=73.2)	BLAST:Uncharacterized protein n=3 Tax=Bacteroidetes RepID=R5CMG1_9BACT(db=UNIREF evalue=2.9e-66 bit_score=257.7 identity=77.8)
F08_w_scaffold_1902_3	F08	w	1902	3	#N/A	C	BLAST:hypothetical protein(db=KEGG evalue=4.3e-50 bit_score=203.0 identity=69.1)	BLAST:Uncharacterized protein n=1 Tax=Bacteroides fragilis 3_1_12 RepID=E4VYS9_BACFG(db=UNIREF evalue=1.9e-56 bit_score=224.9 identity=74.1)
F08_w_scaffold_1902_4	F08	w	1902	4	#N/A	C	BLAST:hypothetical protein(db=KEGG evalue=1.4e-10 bit_score=70.9 identity=45.3)	BLAST:Uncharacterized protein n=1 Tax=Prevotella oralis CC98A RepID=V8C3V2_9BACT(db=UNIREF evalue=2.8e-17 bit_score=94.0 identity=60.5)
F08_w_scaffold_1902_14	F08	w	1902	14	#N/A	C	BLAST:hypothetical protein(db=KEGG evalue=9.9e-25 bit_score=118.2 identity=57.9)	BLAST:hypothetical protein n=1 Tax=Bacteroides gallinarum RepID=UPI00037FC997(db=UNIREF evalue=6.6e-32 bit_score=142.9 identity=70.4)
F08_w_scaffold_1902_13	F08	w	1902	13	#N/A	C	BLAST:hypothetical protein(db=KEGG evalue=2.4e-16 bit_score=90.9 identity=36.2)	BLAST:hypothetical protein n=1 Tax=Bacteroides gallinarum RepID=UPI0003655BB2(db=UNIREF evalue=2.2e-36 bit_score=158.3 identity=58.0)
F08_w_scaffold_1902_21	F08	w	1902	21	#N/A	C	BLAST:hypothetical protein(db=KEGG evalue=2.6e-09 bit_score=66.6 identity=45.9)	BLAST:hypothetical protein n=1 Tax=Bacteroides gallinarum RepID=UPI0003822A16(db=UNIREF evalue=3.1e-21 bit_score=107.1 identity=70.7)
F08_w_scaffold_1902_1	F08	w	1902	1	#N/A	C	BLAST:phage protein F-like protein(db=KEGG evalue=2.3e-105 bit_score=387.5 identity=73.9)	BLAST:Phage protein F-like protein n=1 Tax=Prevotella sp. F0091 RepID=U2J1R1_9BACT(db=UNIREF evalue=7.2e-110 bit_score=403.3 identity=73.6)
F08_w_scaffold_1902_32	F08	w	1902	32	#N/A	C	BLAST:metallophosphoesterase(db=KEGG evalue=9.8e-10 bit_score=68.9 identity=37.1)	BLAST:Phosphoesterase or phosphohydrolase n=1 Tax=human gut metagenome RepID=K1TP81_9ZZZZ(db=UNIREF evalue=9.8e-21 bit_score=106.3 identity=41.8)
F08_w_scaffold_1902_30	F08	w	1902	30	#N/A	C	BLAST:hypothetical protein(db=KEGG evalue=1.4e-21 bit_score=107.5 identity=63.7)	BLAST:Uncharacterized protein n=1 Tax=Prevotella sp. CAG:487 RepID=R5PC50_9BACT(db=UNIREF evalue=5.5e-24 bit_score=116.3 identity=67.5)
F08_w_scaffold_1902_6	F08	w	1902	6	#N/A	C	BLAST:putative terminase, ATPase subunit, gpP-like protein(db=KEGG evalue=7.3e-62 bit_score=242.3 identity=76.4)	BLAST:Putative terminase, ATPase subunit, gpP-like protein n=2 Tax=Prevotella intermedia (strain 17) RepID=I1YSH6_PREI7(db=UNIREF evalue=1.7e-61 bit_score=241.9 identity=76.4)
F08_w_scaffold_1902_18	F08	w	1902	18	#N/A	C	BLAST:hypothetical protein(db=KEGG evalue=1e-20 bit_score=105.9 identity=37.4)	BLAST:hypothetical protein n=1 Tax=Bacteroides gallinarum RepID=UPI0003673895(db=UNIREF evalue=2.3e-52 bit_score=211.8 identity=61.1)
F08_w_scaffold_1902_35	F08	w	1902	35	#N/A	C	BLAST:hypothetical protein(db=KEGG evalue=5.7e-25 bit_score=119.0 identity=59.3)	BLAST:Uncharacterized protein n=1 Tax=Prevotella sp. CAG:474 RepID=R6X035_9BACT(db=UNIREF evalue=4.5e-33 bit_score=146.7 identity=73.1)
F08_w_scaffold_1902_34	F08	w	1902	34	#N/A	C	BLAST:hypothetical protein(db=KEGG evalue=6.2e-92 bit_score=342.8 identity=63.3)	BLAST:Uncharacterized protein n=2 Tax=Bacteroidales RepID=R5D9X9_9PORP(db=UNIREF evalue=4.4e-93 bit_score=347.4 identity=64.5)
F08_w_scaffold_1902_36	F08	w	1902	36	#N/A	C	BLAST:hypothetical protein(db=KEGG evalue=1.9e-37 bit_score=161.0 identity=57.1)	BLAST:Uncharacterized protein n=1 Tax=Alloprevotella rava F0323 RepID=G5GB19_9BACT(db=UNIREF evalue=4.3e-45 bit_score=187.2 identity=65.9)
F08_w_scaffold_1902_8	F08	w	1902	8	1	C	BLAST:hypothetical protein(db=KEGG evalue=9.2e-155 bit_score=552.4 identity=77.7)	BLAST:Uncharacterized protein n=3 Tax=Prevotella RepID=I1YVN7_PREI7(db=UNIREF evalue=2.8e-154 bit_score=551.6 identity=77.4)
F08_w_scaffold_1902_5	F08	w	1902	5	#N/A	C	BLAST:hypothetical protein(db=KEGG evalue=8.3e-272 bit_score=941.4 identity=84.9)	BLAST:Uncharacterized protein n=3 Tax=Prevotella RepID=I1YUT5_PREI7(db=UNIREF evalue=1.5e-271 bit_score=941.4 identity=84.9)
F08_w_scaffold_1902_28	F08	w	1902	28	#N/A	C	BLAST:hypothetical protein(db=KEGG evalue=1.7e-65 bit_score=255.8 identity=36.8)	BLAST:Uncharacterized protein n=1 Tax=Prevotella bergensis DSM 17361 RepID=D1PZV7_9BACT(db=UNIREF evalue=4.5e-101 bit_score=374.8 identity=47.7)
F08_w_scaffold_1902_11	F08	w	1902	11	#N/A	D	BLAST:hypothetical protein n=1 Tax=Bacteroides gallinarum RepID=UPI00035D8D78(db=UNIREF evalue=4.7e-12 bit_score=76.6 identity=56.1)
F08_w_scaffold_1902_22	F08	w	1902	22	#N/A	D	BLAST:hypothetical protein n=1 Tax=Bacteroides gallinarum RepID=UPI00035C5586(db=UNIREF evalue=5.1e-16 bit_score=90.1 identity=46.9)
F08_w_scaffold_1902_25	F08	w	1902	25	#N/A	D	BLAST:Uncharacterized protein n=1 Tax=Bacteroides fragilis 3_1_12 RepID=E4VUH0_BACFG(db=UNIREF evalue=1.3e-18 bit_score=99.4 identity=37.1)
F08_w_scaffold_1902_10	F08	w	1902	10	#N/A	D	BLAST:Uncharacterized protein n=1 Tax=Bacteroides sp. CAG:714 RepID=R6Y8R9_9BACE(db=UNIREF evalue=2.8e-07 bit_score=62.0 identity=31.9)
F08_w_scaffold_1902_23	F08	w	1902	23	#N/A	D	BLAST:hypothetical protein n=1 Tax=Bacteroides gallinarum RepID=UPI00035D5DC0(db=UNIREF evalue=1.7e-11 bit_score=75.1 identity=40.2)
F08_w_scaffold_1902_29	F08	w	1902	29	#N/A	D	BLAST:Uncharacterized protein n=1 Tax=human gut metagenome RepID=K1TEF1_9ZZZZ(db=UNIREF evalue=2.8e-12 bit_score=78.6 identity=32.3)
F08_w_scaffold_1902_26	F08	w	1902	26	#N/A	D	BLAST:Collagen triple helix repeat protein n=1 Tax=Bacteroides fragilis 3_1_12 RepID=E4VUG9_BACFG(db=UNIREF evalue=5.6e-18 bit_score=98.2 identity=36.1)
F08_w_scaffold_1902_20	F08	w	1902	20	#N/A	D	BLAST:hypothetical protein n=1 Tax=Bacteroides gallinarum RepID=UPI00036118BF(db=UNIREF evalue=5.3e-50 bit_score=204.1 identity=48.6)
F08_w_scaffold_1902_24	F08	w	1902	24	#N/A	D	BLAST:hypothetical protein n=1 Tax=Bacteroides gallinarum RepID=UPI00037D3F6B(db=UNIREF evalue=2.8e-56 bit_score=225.3 identity=43.9)
F08_w_scaffold_1902_33	F08	w	1902	33	#N/A	D	BLAST:Uncharacterized protein n=1 Tax=Prevotella sp. CAG:1031 RepID=R5AVH0_9BACT(db=UNIREF evalue=1.7e-49 bit_score=203.4 identity=33.3)
F08_w_scaffold_1902_27	F08	w	1902	27	#N/A	D	BLAST:Uncharacterized protein n=2 Tax=human gut metagenome RepID=K1UX81_9ZZZZ(db=UNIREF evalue=2.6e-66 bit_score=260.0 identity=68.6)
F08_w_scaffold_1902_16	F08	w	1902	16	#N/A	F	Unknown Function
F08_w_scaffold_1902_17	F08	w	1902	17	#N/A	F	Unknown Function
F08_w_scaffold_1902_31	F08	w	1902	31	#N/A	F	Unknown Function
F02_w_scaffold_1352_24	F02	w	1352	24	#N/A	A	RBH:hypothetical protein(db=KEGG)	RBH:Uncharacterized protein n=1 Tax=Oscillibacter valericigenes (strain DSM 18026 / NBRC 101213 / Sjm18-20) RepID=G4KR95	OSCVS(db=UNIREF)	BLAST:hypothetical protein(db=KEGG evalue=3e-150 bit	score=537.7 identity=50.3)	BLAST:Uncharacterized protein n=1 Tax=Oscillibacter valericigenes (strain DSM 18026 / NBRC 101213 / Sjm18-20) RepID=G4KR95	OSCVS(db=UNIREF evalue=5.4e-150 bit	score=537.7 identity=50.3)
F02_w_scaffold_1352_33	F02	w	1352	33	#N/A	A	RBH:hypothetical protein(db=KEGG)	RBH:Uncharacterized protein n=1 Tax=Clostridium sp. ATCC BAA-442 RepID=U2DI67	9CLOT(db=UNIREF)	BLAST:hypothetical protein(db=KEGG evalue=3.2e-150 bit	score=537.7 identity=44.9)	BLAST:Uncharacterized protein n=1 Tax=Clostridium sp. ATCC BAA-442 RepID=U2DI67	9CLOT(db=UNIREF evalue=3.4e-155 bit	score=555.1 identity=46.7)
F02_w_scaffold_1352_1	F02	w	1352	1	#N/A	C	BLAST:hypothetical protein(db=KEGG evalue=1.2e-72 bit	score=278.5 identity=64.6)	BLAST:Uncharacterized protein n=1 Tax=Acinetobacter sp. ANC 3929 RepID=N9LIK5	9GAMM(db=UNIREF evalue=1.7e-72 bit	score=278.9 identity=69.3)
F02_w_scaffold_1352_4	F02	w	1352	4	#N/A	C	BLAST:hypothetical protein(db=KEGG evalue=1.8e-34 bit	score=151.8 identity=39.8)	BLAST:Uncharacterized protein n=1 Tax=Faecalibacterium sp. CAG:82 RepID=R6Q5P0	9FIRM(db=UNIREF evalue=7.9e-41 bit	score=173.7 identity=45.1)	IPRSCAN:Protein of unknown function DUF968(db=Pfam db	id=PF06147 evalue=4.5E-36 interpro	id=IPR010373 interpro	description=Protein of unknown function (DUF968))
F02_w_scaffold_1352_17	F02	w	1352	17	#N/A	C	BLAST:hypothetical protein(db=KEGG evalue=4.2e-44 bit	score=183.3 identity=52.4)	BLAST:DnaJ domain protein n=2 Tax=human gut metagenome RepID=K1RTM4	9ZZZZ(db=UNIREF evalue=5.9e-57 bit	score=226.9 identity=63.6)	IPRSCAN:DnaJ domain(db=ProSiteProfiles db	id=PS50076 evalue=10.057 interpro	id=IPR001623 interpro	description=dnaJ domain profile.)	IPRSCAN:DnaJ domain(db=Pfam db	id=PF00226 evalue=7.3E-9 interpro	id=IPR001623 interpro	description=DnaJ domain)	IPRSCAN:DnaJ domain(db=SUPERFAMILY db	id=SSF46565 evalue=6.67E-13 interpro	id=IPR001623 interpro	description=)	IPRSCAN:DnaJ domain(db=Gene3D db	id=G3DSA:1.10.287.110 evalue=1.3E-14 interpro	id=IPR001623 interpro	description=)	IPRSCAN:DnaJ domain(db=SMART db	id=SM00271 evalue=0.0078 interpro	id=IPR001623 interpro	description=DnaJ molecular chaperone homology domain)
F02_w_scaffold_1352_26	F02	w	1352	26	#N/A	C	BLAST:hypothetical protein(db=KEGG evalue=1.3e-13 bit	score=80.9 identity=57.6)	BLAST:Putative uncharacterized protein n=1 Tax=Slackia heliotrinireducens (strain ATCC 29202 / DSM 20476 / NCTC 11029 / RHS 1) RepID=C7N6M4	SLAHD(db=UNIREF evalue=2.2e-13 bit	score=80.9 identity=57.6)
F02_w_scaffold_1352_12	F02	w	1352	12	#N/A	C	BLAST:hypothetical protein(db=KEGG evalue=4.5e-10 bit	score=69.7 identity=48.5)	BLAST:Uncharacterized protein n=1 Tax=Desulfovibrio piezophilus (strain DSM 21447 / JCM 15486 / C1TLV30) RepID=M1WWV3	DESPC(db=UNIREF evalue=8e-10 bit	score=69.7 identity=48.5)	IPRSCAN:(db=ProSiteProfiles db	id=PS51257 evalue=6.0 interpro	id= interpro	description=Prokaryotic membrane lipoprotein lipid attachment site profile.)	IPRSCAN:KTSC domain(db=Pfam db	id=PF13619 evalue=4.1E-17 interpro	id=IPR025309 interpro	description=KTSC domain)
F02_w_scaffold_1352_3	F02	w	1352	3	#N/A	C	BLAST:hypothetical protein(db=KEGG evalue=1.9e-19 bit	score=102.1 identity=50.5)	BLAST:Uncharacterized protein n=2 Tax=Clostridium RepID=R7JZ83	9CLOT(db=UNIREF evalue=5.7e-27 bit	score=127.9 identity=39.4)
F02_w_scaffold_1352_28	F02	w	1352	28	#N/A	C	BLAST:phage membrane protein(db=KEGG evalue=2.7e-10 bit	score=69.7 identity=58.3)	BLAST:Conserved domain protein n=2 Tax=Clostridium sp. CAG:352 RepID=R6R2Q3	9CLOT(db=UNIREF evalue=3.5e-13 bit	score=80.1 identity=66.1)
F02_w_scaffold_1352_16	F02	w	1352	16	#N/A	C	BLAST:phage-type endonuclease(db=KEGG evalue=5.9e-08 bit	score=62.4 identity=43.2)	BLAST:Uncharacterized protein n=1 Tax=Firmicutes bacterium CAG:94 RepID=R6YHC0	9FIRM(db=UNIREF evalue=1.2e-27 bit	score=128.6 identity=69.7)	IPRSCAN:(db=Coils db	id=Coil evalue=- interpro	id= interpro	description=)
F02_w_scaffold_1352_48	F02	w	1352	48	#N/A	C	BLAST:hypothetical protein(db=KEGG evalue=2.6e-16 bit	score=90.1 identity=56.1)	BLAST:hypothetical protein, partial n=1 Tax=Caulobacter sp. JGI 0001010-J14 RepID=UPI000361AF29(db=UNIREF evalue=6.9e-17 bit	score=92.8 identity=50.6)
F02_w_scaffold_1352_45	F02	w	1352	45	#N/A	C	BLAST:hypothetical protein(db=KEGG evalue=2.4e-19 bit	score=101.3 identity=32.7)	BLAST:Uncharacterized protein n=1 Tax=Faecalibacterium sp. CAG:82 RepID=R6PXM4	9FIRM(db=UNIREF evalue=8.4e-23 bit	score=113.6 identity=36.9)	IPRSCAN:(db=Gene3D db	id=G3DSA:2.30.130.30 evalue=3.8E-9 interpro	id= interpro	description=)	IPRSCAN:PUA-like domain(db=SUPERFAMILY db	id=SSF88697 evalue=2.11E-11 interpro	id=IPR015947 interpro	description=)	IPRSCAN:ASCH domain(db=Pfam db	id=PF04266 evalue=7.4E-6 interpro	id=IPR007374 interpro	description=ASCH domain)
F02_w_scaffold_1352_29	F02	w	1352	29	#N/A	C	BLAST:putative peptidoglycan-binding domain-containing protein(db=KEGG evalue=9.6e-44 bit	score=182.6 identity=43.8)	BLAST:Uncharacterized protein n=2 Tax=Lachnospiraceae RepID=V8C0C6	RUMGN(db=UNIREF evalue=2.5e-47 bit	score=195.3 identity=61.3)	IPRSCAN:Endopeptidase, NLPC/P60 domain(db=Pfam db	id=PF00877 evalue=2.7E-9 interpro	id=IPR000064 interpro	description=NlpC/P60 family)	IPRSCAN:Endopeptidase, NLPC/P60 domain(db=Gene3D db	id=G3DSA:3.90.1720.10 evalue=3.7E-11 interpro	id=IPR000064 interpro	description=)	IPRSCAN:Peptidoglycan binding-like(db=Pfam db	id=PF01471 evalue=2.4E-13 interpro	id=IPR002477 interpro	description=Putative peptidoglycan binding domain)	IPRSCAN:Peptidoglycan binding-like(db=SUPERFAMILY db	id=SSF47090 evalue=2.62E-16 interpro	id=IPR002477 interpro	description=)	IPRSCAN:(db=SUPERFAMILY db	id=SSF54001 evalue=1.77E-10 interpro	id= interpro	description=)	IPRSCAN:Peptidoglycan binding-like(db=Gene3D db	id=G3DSA:1.10.101.10 evalue=1.3E-18 interpro	id=IPR002477 interpro	description=)
F02_w_scaffold_1352_6	F02	w	1352	6	#N/A	C	BLAST:hypothetical protein(db=KEGG evalue=3.3e-78 bit	score=297.0 identity=68.9)	BLAST:Uncharacterized protein n=1 Tax=Clostridium saccharobutylicum DSM 13864 RepID=U5MTT2	CLOSA(db=UNIREF evalue=5.8e-78 bit	score=297.0 identity=68.9)
F02_w_scaffold_1352_22	F02	w	1352	22	#N/A	C	BLAST:hypothetical protein(db=KEGG evalue=3.1e-140 bit	score=504.2 identity=52.8)	BLAST:Uncharacterized protein n=1 Tax=Oscillibacter valericigenes (strain DSM 18026 / NBRC 101213 / Sjm18-20) RepID=G4KR97	OSCVS(db=UNIREF evalue=5.4e-140 bit	score=504.2 identity=52.8)	IPRSCAN:Terminase, large subunit(db=Pfam db	id=PF03237 evalue=4.1E-29 interpro	id=IPR004921 interpro	description=Terminase-like family)
F02_w_scaffold_1352_46	F02	w	1352	46	#N/A	C	BLAST:ParB-like nuclease(db=KEGG evalue=1.1e-68 bit	score=265.8 identity=48.3)	BLAST:ParB-like nuclease n=1 Tax=Cryptobacterium curtum (strain ATCC 700683 / DSM 15641 / 12-3) RepID=C7MM70	CRYCD(db=UNIREF evalue=1.9e-68 bit	score=265.8 identity=48.3)	IPRSCAN:(db=Coils db	id=Coil evalue=- interpro	id= interpro	description=)
F02_w_scaffold_1352_34	F02	w	1352	34	1	C	BLAST:hypothetical protein(db=KEGG evalue=1.3e-13 bit	score=83.6 identity=25.2)	BLAST:hypothetical protein n=1 Tax=Cohnella laeviribosi RepID=UPI0003723151(db=UNIREF evalue=7e-31 bit	score=141.7 identity=30.8)
[truncated: 1,268 more rows]
[truncated: 142 more columns]

## Sheet: Supplementary Table 7
Label in Figure 5A	Probe	Polymer
[truncated: 8 more rows]
