# Supplementary material for: Interspecies cross-feeding orchestrates carbon degradation in the rumen ecosystem
Source: Nat Microbiol. 2018 Oct 24;3(11):1274–84. doi: 10.1038/s41564-018-0225-4 (PMC6784887; doi:10.1038/s41564-018-0225-4)
Supplement: Supplementary file 4 — Concatenated ribosomal protein tree of 16 ribosomal proteins for all MAGs in the Tenericutes phylum, with reference sequences in Newick format. [file 41564_2018_225_MOESM4_ESM.txt]

(((((Mycoplasma_ovis_Michigan_CP006935:0.09336344886680507382,Mycoplasma_wenyonii_Massachusetts_CP003703:0.06193966775423530996):0.18756570034449379647[100],Candidatus_Mycoplasma_haemolamae_Purdue_CP003731:0.20663093642774629788):0.08822084715440689506[100],(Mycoplasma_parvum_Indiana_CP006771:0.09626083188258847956,(Mycoplasma_suis_str_Illinois_chromosome_NC_015155:0.00681236798507932947,Mycoplasma_suis_KI_3806_NC_015153:0.00779474073226534784):0.08683101915863729314[100]):0.08717175956777430124[99]):0.65405146004722547470[100],(Mycoplasma_sp_VCU_M1_Ga0069340_11:0.49076627462118760370,((((((Mycoplasma_genitalium_M2321_Second_Assembly_Apr12_CM9_Consensus_selection1:0.00000100000050002909,(Mycoplasma_genitalium_M2288_CP003773:0.00233423038676601339,(Mycoplasma_genitalium_M6282_CP003771:0.00186706436957863623,(Mycoplasma_genitalium_G37_NC_000908:0.00046611869197095012,Mycoplasma_genitalium_M6320_CP003772:0.00000100000050002909):0.00000100000050002909[67]):0.00046601367755615819[66]):0.00046677407784941841[40]):0.15907302906530723652[100],((Mycoplasma_pneumoniae_309_AP012303:0.00045313860125955436,(((Mycoplasma_pneumoniae_M2192_Ga0081772_11:0.00000100000050002909,(Mycoplasma_pneumoniae_19294_B434DRAFT_ANIQ01000071_171:0.00000100000050002909,((Mycoplasma_pneumoniae_19294_null_replaces_21001_Ga0105937_11:0.00000100000050002909,Mycoplasma_pneumoniae_39443_Ga0081793_11:0.00000100000050002909):0.00000100000050002909[11],Mycoplasma_pneumoniae_M2592_Ga0081800_11:0.00000100000050002909):0.00000100000050002909[7]):0.00000100000050002909[28]):0.00000100000050002909[43],(Mycoplasma_pneumoniae_FH_Ga0081811_11:0.00000100000050002909,Mycoplasma_pneumoniae_FH_CP002077:0.00000100000050002909):0.00046051279076300249[78]):0.00046052467787831812[64],(Mycoplasma_pneumoniae_M1139_Ga0081784_11:0.00000100000050002909,Mycoplasma_pneumoniae_MAC_Ga0081801_11:0.00000100000050002909):0.00000100000050002909[69]):0.00000100000050002909[93]):0.00124215688273622690[98],((Mycoplasma_pneumoniae_M129_NC_000912:0.00000100000050002909,Mycoplasma_pneumoniae_M129B7_CP003913:0.00000100000050002909):0.00045293481388926978[64],((Mycoplasma_pneumoniae_85138_Ga0081777_11:0.00000100000050002909,Mycoplasma_pneumoniae_54524_Ga0081821_11:0.00000100000050002909):0.00000100000050002909[2],((Mycoplasma_pneumoniae_M29_Ga0054559_gi6683525921:0.00000100000050002909,Mycoplasma_pneumoniae_54089_Ga0081773_11:0.00000100000050002909):0.00000100000050002909[8],(Mycoplasma_pneumoniae_85084_Ga0081783_11:0.00000100000050002909,Mycoplasma_pneumoniae_51494_Ga0081814_11:0.00000100000050002909):0.00000100000050002909[2]):0.00000100000050002909[2]):0.00000100000050002909[65]):0.00057405611566509445[74]):0.12555207277775373709[100]):0.30325330983635589988[100],(Mycoplasma_gallisepticum_S6_AFFR02000001:0.00184480628789349490,(((((Mycoplasma_gallisepticum_NC95_1329522P_CP003507:0.00000100000050002909,(Mycoplasma_gallisepticum_WI01_2001043132P_CP003510:0.00000100000050002909,Mycoplasma_gallisepticum_NY01_200104751P_CP003509:0.00000100000050002909):0.00000100000050002909[14]):0.00000100000050002909[10],(Mycoplasma_gallisepticum_CP003508:0.00000100000050002909,Mycoplasma_gallisepticum_VA94_799417P_CP003506:0.00000100000050002909):0.00047111871448362680[87]):0.00000100000050002909[25],Mycoplasma_gallisepticum_NC08_200803143P_CP003513:0.00047085246654489550):0.00047085615749665436[64],(Mycoplasma_gallisepticum_NC06_200608052P_CP003511:0.00000100000050002909,Mycoplasma_gallisepticum_CA06_200605252P_CP003512:0.00000100000050002909):0.00000100000050002909[72]):0.00284626035987196099[99],(Mycoplasma_gallisepticum_str_F_CP001873:0.00047069538231570902,(Mycoplasma_gallisepticum_R_NC_004829:0.00000100000050002909,Mycoplasma_gallisepticum_str_Rhigh_CP001872:0.00000100000050002909):0.00000100000050002909[62]):0.00045479000510114000[95]):0.00147270917176644850[73]):0.26963708738948188870[100]):0.21464353892232479470[100],((((Ureaplasma_parvum_serovar_3_str_ATCC_27815_NC_010503:0.00000100000050002909,Ureaplasma_parvum_serovar_3_str_ATCC_700970_NC_002162:0.00000100000050002909):0.00000100000050002909[67],Ureaplasma_parvum_sv_3_F4_Ga0069380_11:0.00042382455987147351):0.00398300653547604445[100],Ureaplasma_urealyticum_serovar_10_str_ATCC_33699_NC_011374:0.00498419296029616217):0.15394749386988468287[100],Ureaplasma_diversum_ATCC_49782_Ga0069500_11:0.13590989202387165902):0.33564238412916924670[100]):0.04246412043051828872[51],Mycoplasma_penetrans_HF2_NC_004432:0.39512127930638923923):0.03955767608667749846[27],(((((Spiroplasma_mirum_SMCA_CP006720:0.00000100000050002909,Spiroplasma_mirum_ATCC_29335_CP002082:0.00000100000050002909):0.10093559777304531022[100],((Spiroplasma_syrphidicola_EA1_CP005078:0.00425051369649614291,Spiroplasma_chrysopicola_DF1_CP005077:0.00665245511735354424):0.08819901688852967159[100],(Spiroplasma_kunkelii_CR23X_null_replaces_81763_Ga0111329_13:0.00000100000050002909,Spiroplasma_kunkelii_CR23X_Ga0081763_11:0.00000100000050002909):0.09883155777116925389[100]):0.03935217641873912237[92]):0.16480965407713740745[100],(((Mesoplasma_florum_L1_NC_006055:0.00118004083482063865,Mesoplasma_florum_W37_CP006778:0.00033006958802702567):0.11477117614885051777[100],((Mycoplasma_yeatsii_GM274B_Ga0069331_11:0.02969560636770180242,(Mycoplasma_putrefaciens_KS1_NC_015946:0.00099925508062501155,Mycoplasma_putrefaciens_Mput9231_CP004357:0.00049218531376242535):0.05151258201856100116[100]):0.02884991740140278177[100],(((Mycoplasma_leachii_PG50_chromosome_NC_014751:0.00000100000050002909,Mycoplasma_leachii_99/014/6_FR668087:0.00049789280737907191):0.00294108382095556453[100],(Mycoplasma_capricolum_subsp_capricolum_ATCC_27343_NC_007633:0.00055974666007367428,(((Mycoplasma_capricolum_capripneumoniae_F38_Ga0069508_11:0.00000100000050002909,Mycoplasma_capricolum_capripneumoniae_87001_Ga0069309_11:0.00000100000050002909):0.00000100000050002909[38],Mycoplasma_capricolum_capripneumoniae_ILRI181_Ga0098267_11:0.00000100000050002909):0.00000100000050002909[71],Mycoplasma_capricolum_capripneumoniae_Abomsa_Ga0069507_11:0.00049627500163833542):0.00443498733519367017[100]):0.00203497478093046021[99]):0.01021495077774788214[93],(Mycoplasma_mycoides_subsp_capri_LC_str_95010_NC_015431:0.00049471245405798762,(Mycoplasma_mycoides_subsp_capri_str_GM12_transgenic_clone_deltatypeIIIres_CP001668:0.00000100000050002909,(Mycoplasma_mycoides_capri_GM12_Ga0098221_11:0.00000100000050002909,(((Mycoplasma_mycoides_mycoides_Ben181_Ga0123216_11:0.00000100000050002909,(Mycoplasma_mycoides_subsp_mycoides_SC_str_PG1_NC_005364:0.00050021986193321804,(Mycoplasma_mycoides_subsp_mycoides_SC_str_Gladysdale_MU_clone_SC5_CP002107:0.00000100000050002909,Mycoplasma_mycoides_subsp_mycoides_izsam_mm5713_Ga0077858_11:0.00000100000050002909):0.00000100000050002909[7]):0.00050042477985554003[64]):0.00000100000050002909[37],Mycoplasma_mycoides_mycoides_Ben468_Ga0123221_11:0.00000100000050002909):0.00351316907054623510[99],Mycoplasma_mycoides_subsp_capri_str_GM12_transgenic_clone_tetMlacZ_CP001621:0.00000100000050002909):0.00000100000050002909[12]):0.00000100000050002909[8]):0.00100446834455268272[83]):0.01170777733226909846[100]):0.08306661666033446356[100]):0.07287953493584616027[100]):0.11529388146454917774[100],(Spiroplasma_sabaudiense_Ar1343_CP006934:0.11388235473000477005,((Spiroplasma_apis_B31_CP006682:0.07007240473331992348,Spiroplasma_culicicola_AES1_CP006681:0.04339979973764659243):0.01197387532223189582[86],(((Spiroplasma_litorale_TN1_Ga0081766_11:0.03450257384389342208,(Spiroplasma_turonicum_Tab4c_Ga0098280_11:0.00000100000050002909,Spiroplasma_turonicum_TAB4c_Ga0129163_11:0.00000100000050002909):0.03753558768040236165[100]):0.10380789903037174193[100],Spiroplasma_taiwanense_CT1_CP005074:0.05641136606073907100):0.01766358133721707482[60],(Spiroplasma_diminutum_CUAS1_CP005076:0.03387741207568383678,Spiroplasma_cantharicola_CC1_Ga0081782_11:0.03173316140971683269):0.03317132915880190158[100]):0.01618883509800814538[34]):0.07902916104906854144[100]):0.06177022572431108138[100]):0.12885460512357407858[100]):0.17276937637352915433[100],((TENER1:0.28939438917312904076,((UBA660:0.32438481397684570950,TENER3:0.42065131662605009799):0.05019726315018657042[18],(UBA5348:0.26520757808666467481,((UBA3789:0.04547000901658843075,TENER4:0.05334845854592697167):0.21413170835859224317[100],(TENER2:0.15916051880482934289,UBA2919:0.16642220991801279228):0.15187943262988359838[100]):0.04301616819847405015[59]):0.02556481158098808729[22]):0.04957423093754386584[69]):0.16144766712562422240[100],(((UBA3676:0.32604502204199797832,UBA4942:0.54421630937398934869):0.14127355996937429605[100],((((((Collinsella_sp_4_8_47FAA_Ga0062114_gi69358974333:0.00000100000050002909,Collinsella_aerofaciens_ATCC_25986_unfinished_sequence_NZ_AAVN02000003:0.00000100000050002909):0.06713549863573924081[100],Collinsella_sp_MS5_Ga0069235_112:0.05726641284470094379):0.01397592282404288774[41],((Collinsella_intestinalis_DSM_13280_ABXH02000015:0.01390158517171370331,Collinsella_stercoris_DSM_13279_unfinished_sequence_NZ_ABXJ01000034:0.01438532756125796008):0.07025606404650383552[100],Collinsella_tanakaei_YIT_12063_NZ_ADLS01000027:0.04260778760469001447):0.02245500712839798921[68]):0.01329662442204292486[32],(Coriobacterium_glomerans_PW2_DSM_20642_Cglom_Contig8:0.13098892460544658833,(Enorma_massiliensis_phI_HGEMDRAFT_CAGZ01000015_115:0.02673444888101860969,(Collinsella_sp_GD3_BN421DRAFT_CAPI01000126_1126:0.00000100000050002909,Coriobacteriaceae_bacterium_GD5_NoneDRAFT_CAPF01000063_163:0.00000100000050002909):0.02460650692420143781[100]):0.05000379302949493898[100]):0.02628181639683733334[99]):0.11516709791428968168[100],((Atopobium_fossor_DSM_15642_G469DRAFT_scaffold000022:0.01602224805188405890,(((Atopobium_sp_BV3AC4_AWUQ01000004:0.00000100000050002909,Atopobium_minutum_10063974_AGXC01000001:0.00000100000050002909):0.00000100000050002909[30],Atopobium_minutum_DSM_20586_Ga0074722_11:0.00000100000050002909):0.00000100000050002909[52],Atopobium_minutum_DSM_20586_Ga0106635_103:0.00049850639888483078):0.01854286518367929959[100]):0.11240592525455074535[100],(((Olsenella_sp_KH2P3_Ga0059127_101:0.00569094428744894819,Olsenella_sp_KH3B4_Ga0105818_106:0.00553387291137488139):0.10132314928847535596[100],((Atopobium_rimae_ATCC_49626_contig00003_NZ_ACFE01000001:0.02079950209867127697,Atopobium_sp_oral_taxon_199_F0494_ATCH01000002:0.03098464902115487599):0.02891282411224347162[100],(Atopobium_parvulum_DSM_20469_NC_013203:0.00697597685197421692,(Atopobium_sp_ICM42b_JDFH01000002:0.00052920916005074565,(Atopobium_parvulum_DNF00906_Ga0060240_117:0.00103500293578805309,Atopobium_sp_BS2_JDFG01000028:0.00200535985101474778):0.00050569159370428046[53]):0.00528631140603057648[99]):0.04589760251018366183[100]):0.06403604035871605926[100]):0.02439664411243054956[93],((((Atopobium_vaginae_44061_Ga0098725_101:0.00020935468054211954,(Atopobium_vaginae_DSM_15829_NZ_ADNA01000036_NZ_ADNA01000036:0.00000100000050002909,Atopobium_vaginae_DSM_15829_ACGK02000001:0.00000100000050002909):0.00079687339243939470[93]):0.06096361987170719615[100],Atopobium_vaginae_PB189-T1-4_contig00020_NZ_AEDQ01000029:0.08537462216079508281):0.10301158976112907706[100],(((Coriobacteriaceae_bacterium_KH1P3_Ga0059117_104:0.00000100000050002909,(Olsenella_umbonata_WCP15_Ga0104371_104:0.00000100000050002909,Olsenella_umbonata_KHGC19_Ga0104367_103:0.00000100000050002909):0.00000100000050002909[84]):0.05944429070296913808[100],(Olsenella_umbonata_DSM_22619_Ga0059087_104:0.00176216976014397864,Olsenella_umbonata_DSM_22620_Ga0074702_11:0.00000100000050002909):0.06939851662346609162[100]):0.04430692329324404516[100],(Olsenella_spOF0356_NZ_ACVE01000003:0.06475839725120037527,((Olsenella_uli_DSM_7084_chromosome_NC_014363:0.00074939453495818942,Olsenella_uli_MSTE5_JANC01000009:0.00076666865162026954):0.06799987687137344639[100],Olsenella_profusa_F0195_D221A-01_AWEZ01000067:0.13401152472312818920):0.02704209906453184167[54]):0.01696357990063017754[38]):0.01612947892068788622[26]):0.02279465565946909439[85],(Atopobium_sp_oral_Taxon_810_F0209_AWSK01000045:0.00816112438680581184,Coriobacteriaceae_sp_BV3AC1_AWUP01000005:0.00919324477268741551):0.14274426736558001871[100]):0.03707854060052057088[99]):0.04982024072940451076[99]):0.08764012826335657036[100]):0.11760830939662388073[100],((Slackia_piriformis_YIT_12062_ADMD01000001:0.08303764959891693498,(Slackia_heliotrinireducens_DSM_20476_NC_013165:0.06418690742328309051,(Slackia_sp_CM382_ALNO01000001:0.00216150767901200636,Slackia_exigua_ATCC_700122_NZ_ACUX02000019:0.00061591084603569138):0.10666152245806213850[100]):0.04790420491008499926[100]):0.04272018066310329792[100],(((Coriobacteriaceae_bacterium_68-1-3_Ga0069492_11:0.15607948730000367754,((Asaccharobacter_celatus_DSM_18785_BR46DRAFT_scaffold000077:0.00053589318763261524,Adlercreutzia_equolifaciens_DSM_19450_Ga0040474_gi5307772601:0.00101179779702215275):0.01480586909811947016[100],(Enterorhabdus_mucosicola_DSM_19490_G503DRAFT_scaffold000033:0.01805648802671084435,Enterorhabdus_caecimuris_B7_ASSY01000008:0.01059085216244896009):0.00913606765664401466[51]):0.10306160864227745244[100]):0.02254176055695721048[49],((Gordonibacter_pamelaeae_7-10-1-b_draft_genome_FP929047:0.05390135948151426187,(Eggerthella_sp_YY7918_NC_015738:0.05459185239556999664,(((Eggerthella_sp_HGA1_contig00002_NZ_AEXR01000007:0.00066661867736681727,Eggerthella_sp_1_3_56FAA_cont1105_NZ_ACWN01000105:0.00000100000050002909):0.00000100000050002909[46],Eggerthella_lenta_1_1_60AFAA_Ga0068590_1089:0.00133384506975512849):0.00000100000050002909[57],Eggerthella_lenta_DSM_2243_NC_013204:0.00124050244511107743):0.04718715492387975247[100]):0.01386462819019323826[69]):0.02031367666191087606[77],Senegalemassilia_anaerobia_JC110_SFHGDRAFT_CAEM01000014_114:0.09422423321193952594):0.01905961711340690284[66]):0.01801554527659029320[50],(Cryptobacterium_curtum_DSM_15641_NC_013170:0.10824376249678570316,(Denitrobacterium_detoxificans_NPOH1_Ga0133358_11:0.00000100000050002909,Denitrobacterium_detoxificans_DSM_21843_IE71DRAFT_scaffold000055:0.00000100000050002909):0.07267622062251330450[100]):0.07903785636330123987[100]):0.03988580421557080119[96]):0.12639439928736481700[100]):0.36618095467182837366[100]):0.14962626230728559573[100],((UBA3566:0.15082980312465762984,Mollicutes_bacterium_HR1_Ga0059246_gi6856293971:0.15481882596242144134):0.18733813617557271147[100],(UBA3206:0.38366380314821812991,(((UBA5386:0.00609035771516722602,UBA7643:0.00000100000050002909):0.20185942409767751449[100],Acholeplasma_brassicae_0502_ATCC_49388_Ga0048255_11:0.12982217995818706724):0.06221916321273299882[100],((Acholeplasma_laidlawii_PG8A_NC_010163:0.11180730255163731646,Acholeplasma_oculi_19L_ATCC_27350_Ga0048253_11:0.08324455619464134204):0.16605142736276290449[100],(Acholeplasma_palmae_J233_ATCC_49389_Ga0048254_11:0.11372867721405711949,(Candidatus_Phytoplasma_mali_NC_011047:0.33732132350847193747,(((Candidatus_Phytoplasma_australiense_NC_010544:0.00194165872562002237,Candidatus_Phytoplasma_australiense_NZSb11_CP002548:0.00094602834721898741):0.10276711795391267612[100],Candidatus_Phytoplasma_solani_284/09_FO393427:0.08046151904066510541):0.05244753918957155425[100],(Onion_yellows_phytoplasma_OYM_NC_005303:0.02221614683102790533,Aster_yellows_witchesbroom_phytoplasma_AYWB_NC_007716:0.01893620979760027648):0.07162046693130079411[100]):0.15267426348602358699[100]):0.21900822184159723927[100]):0.04531535670220402517[99]):0.08282901384231529385[100]):0.10318166509380619078[100]):0.07055342290610554234[100]):0.09610766874493290035[100]):0.05532928697332521739[92]):0.10931184715400651952[100]):0.09274374164030077528[100],(Candidatus_Hepatoplasma_crinochetorum_Av_CP006932:0.62236816191517274621,(Mycoplasma_mobile_163K_NC_006908:0.36478312944059537726,(((Mycoplasma_arthritidis_158L31_NC_011025:0.12417574327661651257,((Mycoplasma_arginini_HAZ145_1_Ga0123751_11:0.02646695567400266305,Mycoplasma_canadense_HAZ360_1_Ga0069485_11:0.03454102950994080573):0.08827868737190064374[100],((Mycoplasma_hominis_LBD4_Ga0069450_11:0.00047900771508238609,Mycoplasma_hominis_Sprott_Ga0081750_11:0.00000100000050002909):0.00000100000050002909[62],(Mycoplasma_hominis_AF1_Ga0081710_11:0.00095813264842373625,Mycoplasma_hominis_NC_013511:0.00000100000050002909):0.00047892618189204804[69]):0.12243290235442369496[100]):0.04321584488831216320[85]):0.30405681737550849242[100],(((Mycoplasma_hyorhinis_HUB1_chromosome_NC_014448:0.00139708953589200873,(Mycoplasma_hyorhinis_SK76_CP003914:0.00047770407550939162,(Mycoplasma_hyorhinis_MCLD_CP002669:0.00000100000050002909,(Mycoplasma_hyorhinis_DBS1050_CP006849:0.00000100000050002909,Mycoplasma_hyorhinis_GDL1_CP003231:0.00000100000050002909):0.00000100000050002909[83]):0.00047775610681429626[85]):0.00099750433655826018[97]):0.20413439623941975753[100],(Mycoplasma_conjunctivae_NC_012806:0.14166778785106681759,(Mycoplasma_bovoculi_M165/69_CP007154:0.15999203011829171706,((Mycoplasma_dispar_Ga0069318_11:0.08721504175360285382,Mycoplasma_flocculare_ATCC_27399_Ga0069335_11:0.08495209283995709681):0.02951763294582477465[55],((Mycoplasma_hyopneumoniae_7448_NC_007332:0.00336136164060648560,Mycoplasma_hyopneumoniae_7422_CP003802:0.00241713215607762674):0.00067479068002333515[67],((Mycoplasma_hyopneumoniae_J_NC_007295:0.00511536759784060342,(Mycoplasma_hyopneumoniae_168_CP002274:0.00000100000050002909,Mycoplasma_hyopneumoniae_168L_CP003131:0.00050664654500348237):0.00213208174623924062[100]):0.00153185878421845806[60],Mycoplasma_hyopneumoniae_232_NC_006360:0.00276902225848462769):0.00173492189750516020[63]):0.09803875662850509987[100]):0.31175024138018941899[100]):0.05440532826673157019[61]):0.09808560932799750831[100]):0.17543204589791400183[100],Mycoplasma_pulmonis_UAB_CTIP_NC_002771:0.32098350962928534624):0.04378481230207952740[41]):0.03559647307736373001[43],((Mycoplasma_crocodyli_MP145_chromosome_NC_014014:0.14336728053053052201,((Mycoplasma_synoviae_ATCC_25204_Ga0077985_11:0.00585159601330909572,Mycoplasma_synoviae_53_NC_007294:0.00204574351916749723):0.26889688599799038693[100],((Mycoplasma_cynos_C142_HF559394:0.07886005655068875630,Mycoplasma_canis_LV_Ga0081739_11:0.04814854747522421402):0.11469987861781609506[100],Mycoplasma_gallinaceum_B2096_8B_Ga0081696_11:0.12616579884469078521):0.04010819118417682794[96]):0.04102050881815437477[100]):0.07273700773439374656[100],(Mycoplasma_californicum_ST6_CP007521:0.21174259970158693100,(((Mycoplasma_agalactiae_5632_FP671138:0.00000100000050002909,Mycoplasma_agalactiae_NC_013948:0.00000100000050002909):0.02368610496900825160[100],(Mycoplasma_bovis_PG45_chromosome_NC_014760:0.00213509249658438418,(((Mycoplasma_bovis_HB0801_CP002058:0.00000100000050002909,(Mycoplasma_bovis_CQW70_CP005933:0.00000100000050002909,Mycoplasma_bovis_NM_2012_Ga0081726_11:0.00000100000050002909):0.00000100000050002909[14]):0.00000100000050002909[14],Mycoplasma_bovis_P115_Ga0125080_11:0.00000100000050002909):0.00000100000050002909[80],Mycoplasma_bovis_Hubei1_chromosome_NC_015725:0.08949899238277934932):0.00051171000556087464[60]):0.00845695507870552685[97]):0.13651195571696858599[100],(Mycoplasma_fermentans_M64_chromosome_NC_014921:0.00048971162827193913,Mycoplasma_fermentans_JER_chromosome_NC_014552:0.00000100000050002909):0.14109653297565100116[100]):0.05199426595570921100[99]):0.09547252125052717309[100]):0.11201327738048641458[100]):0.05879089017904529785[90]):0.27700384832938917956[100]):0.07046143324958885346[70]):0.33165517041618397531[100]):0.07293131589028620243[55]):0.43657233761914771009[100]):0.42164716642383187617[100],(Mycoplasma_haemofelis_str_Langford_1_NC_014970:0.00232048703691047596,Mycoplasma_haemofelis_Ohio2_CP002808:0.00283595766656230151):0.01672285540187322048[100],Mycoplasma_haemocanis_Illinois_NC_016638:0.03234685608834140386)OROOT;
