# Supplementary material for: Interspecies cross-feeding orchestrates carbon degradation in the rumen ecosystem
Source: Nat Microbiol. 2018 Oct 24;3(11):1274–84. doi: 10.1038/s41564-018-0225-4 (PMC6784887; doi:10.1038/s41564-018-0225-4)
Supplement: Supplementary file 5 — Concatenated ribosomal protein tree of 16 ribosomal proteins for all MAGs in the Firmicutes phylum, with reference sequences in Newick format. [file 41564_2018_225_MOESM5_ESM.txt]

(Bavariicoccus_seileri_DSM_19936_H541DRAFT_scaffold0001616:0.10352845874718094588,((((Aerococcus_christensenii_KA00635_Ga0129038_1054:0.08664710364186839486,(Aerococcus_urinae_NBRC_15544_Ga0128516_108:0.00426664940198770437,Aerococcus_urinae_ACS-120-V-Col10a_chromosome_NC_015278:0.00174640497352587971):0.07163494797931735381[100]):0.10171316994311330184[100],((Aerococcus_viridans_CCUG4311_Ga0123738_11:0.00000100000050002909,Aerococcus_viridans_ATCC_11563_contig00120_NZ_ADNT01000092:0.00000100000050002909):0.00346495329257946912[100],(UBA6277:0.08929220493675724124,(Aerococcus_viridans_LL1_Y15DRAFT_AJTG01000004_14:0.00047043569406726124,(Aerococcus_urinaeequi_CCUG28094_Ga0123665_11:0.00000100000050002909,Aerococcus_urinaeequi_DSM_20341_H506DRAFT_scaffold000055:0.00000100000050002909):0.00276700295743806260[100]):0.00254714490967250561[81]):0.00271488585201235932[97]):0.11084652761840529944[100]):0.10933680197245107535[100],(((((Nosocomiicoccus_sp_NP2_Ga0036663_1149:0.16999949207522255246,(Salinicoccus_sp_YB14-2_Ga0081873_101:0.07241190155714005705,(((Salinicoccus_carnicancri_Crm_C792_scaffold000011:0.00727397241403903317,Salinicoccus_sp_SV-16_Ga0081023_125:0.00882567665398298340):0.02027075754918777201[100],Salinicoccus_albus_DSM_19776_G343DRAFT_scaffold0001111:0.11121479622338567572):0.02176279472998255207[100],(Salinicoccus_roseus_W12_Ga0077726_103:0.00705523932154023762,Salinicoccus_luteus_DSM_17002_BO53DRAFT_scaffold000055:0.00422465284545762813):0.04139991015753268638[100]):0.02746676666901346972[100]):0.04519471153123431895[100]):0.07308557738536368420[89],(((Staphylococcus_massiliensis_S46_C273_contig000055:0.06551115648868180430,(((Staphylococcus_schleiferi_2142-05_Ga0100882_11:0.00000100000050002909,Staphylococcus_schleiferi_1360-13_Ga0081797_11:0.00000100000050002909):0.00000100000050002909[71],(Staphylococcus_schleiferi_2317-03_Ga0098281_11:0.00000100000050002909,Staphylococcus_schleiferi_5909-02_Ga0100893_11:0.00000100000050002909):0.00054456014647208536[77]):0.00965065278005906857[100],((Staphylococcus_intermedius_NCTC_11048_SINTDRAFT_CAIB01000098_198:0.00629642421459872433,(Staphylococcus_delphini_8086_SDELPHDRAFT_CAIA01000152_1152:0.00142633435241161619,(Staphylococcus_pseudintermedius_K7_NoneDRAFT_BARM01000037_137:0.00608134896952127260,(Staphylococcus_pseudintermedius_ED99_CP002478:0.00000100000050002909,Staphylococcus_pseudintermedius_HKU10-03_chromosome_NC_014925:0.00000100000050002909):0.00000100000050002909[99]):0.00129978727716146061[99]):0.00373271613914964587[97]):0.01747603258253725353[100],((Staphylococcus_hyicus_ATCC_11249_Ga0069393_11:0.00000100000050002909,(Staphylococcus_chromogenes_MU_970_JMJF01000004:0.00546463576196506463,(Staphylococcus_hyicus_MU1_Ga0055544_110:0.00054619781043554257,Staphylococcus_agnetis_908_Ga0125235_12:0.00054349744807250411):0.00053928370541188645[90]):0.00163942338294832874[62]):0.01368090755766259922[100],Staphylococcus_microti_DSM_22147_Ga0077398_1031:0.01962435178077806541):0.00492778002749091198[63]):0.00472958205402260537[47]):0.03762010178626728346[100]):0.01345274321642535298[86],((Staphylococcus_carnosus_subsp_utilis_LTH7013_Ga0077411_104:0.00293537568538660516,Staphylococcus_carnosus_subsp_carnosus_TM300_NC_012121:0.00088421574832865842):0.05982811222967946568[100],((((Staphylococcus_epidermidis_VCU150_JIBS01000016:0.00109467325779850433,(Staphylococcus_lugdunensis_HKU09-01_chromosome_NC_013893:0.00000100000050002909,Staphylococcus_lugdunensis_N920143_FR870271:0.00054055341841321481):0.00052859998175239285[95]):0.02859820176136568942[100],(Staphylococcus_hominis_hominis_ZBW5_A11WDRAFT_AKGC01000004_14:0.01638928271035910295,(((Staphylococcus_haemolyticus_S167_Ga0123634_12:0.00000100000050002909,Staphylococcus_haemolyticus_25-38_Ga0119047_108:0.00053897597582702034):0.00107882382525043160[59],(Staphylococcus_haemolyticus_Sh29/312/L2_Ga0077964_11:0.00000100000050002909,Staphylococcus_haemolyticus_s5_Ga0119097_118:0.00000100000050002909):0.00053923863052526377[84]):0.00039791331860311347[81],Staphylococcus_haemolyticus_JCSC1435_NC_007168:0.00068164195998765792):0.00701352819365019114[99]):0.01031352177612555529[96]):0.00916985045678148265[92],((((((Staphylococcus_aureus_01-41_Ga0080985_1053:0.00000100000050002909,Clostridium_scatologenes_ATCC_25775_EG59DRAFT_JIDX01000063_163:0.00000100000050002909):0.00000100000050002909[31],Staphylococcus_aureus_2395_USA500_Ga0059257_gi6753009112:0.00000100000050002909):0.00000100000050002909[26],(Staphylococcus_aureus_71A_S11_Ga0111752_11:0.00163131864163553516,(Staphylococcus_aureus_79_S10_Ga0111737_11:0.00000100000050002909,Staphylococcus_aureus_144_S7_Ga0111770_11:0.00000100000050002909):0.00054313212867152362[77]):0.00000100000050002909[34]):0.00054341214412561374[69],((Staphylococcus_aureus_04-02981_CP001844:0.00000100000050002909,(Staphylococcus_aureus_502A_CP007454:0.00000100000050002909,Staphylococcus_aureus_6850_CP006706:0.00000100000050002909):0.00000100000050002909[37]):0.00000100000050002909[7],Staphylococcus_aureus_08BA02176_CP003808:0.00000100000050002909):0.00000100000050002909[57]):0.03799597379046142781[100],((Staphylococcus_pasteuri_SP1_CP004014:0.00108384685120991643,Staphylococcus_warneri_SG1_CP003668:0.00000100000050002909):0.00000100000050002909[81],Staphylococcus_warneri_NS346_Ga0104126_132:0.00271048178761356014):0.01138608416205539459[100]):0.00726984697276383037[56],((((((Staphylococcus_epidermidis_949_S8_Ga0111773_11:0.00054200844968963977,Staphylococcus_epidermidis_PM221_Ga0058823_gi6727102845:0.00054168210413908292):0.00000100000050002909[27],Staphylococcus_epidermidis_SEI_Ga0069360_11:0.00108490283698499932):0.00054197033156588425[34],Staphylococcus_epidermidis_ATCC_12228_NC_004461:0.00000100000050002909):0.00000100000050002909[6],Staphylococcus_epidermidis_RP62A_NC_002976:0.00054194936344831085):0.00162736812005001975[60],Staphylococcus_epidermidis_WI09_ATDH02000068:0.00000100000050002909):0.01432350921562280770[63],((Staphylococcus_capitis_AYP1020_Ga0077967_12:0.00054014549142961327,(Staphylococcus_capitis_CR05_Ga0124107_136:0.00000100000050002909,Staphylococcus_capitis_FDAARGOS_173_Ga0109964_13:0.00000100000050002909):0.00054008437297584013[90]):0.00054145389285446431[86],Staphylococcus_caprae_C87_genomic_scaffold_supercont112_NZ_GL545278:0.00107983085580871463):0.00961266422652288371[100]):0.00666164687221173276[59]):0.00298536771312191964[26]):0.02053831142218432923[60],((Staphylococcus_arlettae_CVD059_ALWK01000009:0.02726786173515904216,(Staphylococcus_cohnii_H62_Ga0129293_1058:0.02321336853308033840,((Staphylococcus_equorum_subsp_equorum_G8HB1_Ga0080958_104:0.00192602395536912801,Staphylococcus_equorum_UMC-CNS-924_Ga0038542_101:0.00208892664576537743):0.03875206486221515617[100],((Staphylococcus_saprophyticus_subsp_saprophyticus_ATCC_15305_NC_007350:0.00057935139236240578,(Staphylococcus_saprophyticus_SU8_Ga0077383_104:0.00047638686035536418,((UBA2625:0.02564467443437648542,UBA4169:0.06798763880961325445):0.03665425120683060006[60],(UBA5645:0.00074765796521545388,(((UBA4192:0.00000100000050002909,UBA4191:0.00000100000050002909):0.00000100000050002909[24],UBA5034:0.00000100000050002909):0.00074769017380314350[68],(UBA6634:0.00000100000050002909,UBA1840:0.00000100000050002909):0.00000100000050002909[41]):0.00000100000050002909[57]):0.00000100000050002909[94]):0.08309720114279997571[100]):0.00056287802794439262[40]):0.01085213828096040327[60],((Staphylococcus_xylosus_HKUOPL8_CP007208:0.00000100000050002909,Staphylococcus_xylosus_SMQ121_CP008724:0.00000100000050002909):0.00000100000050002909[72],(Staphylococcus_xylosus_NS341_Ga0128958_1012:0.00000100000050002909,Staphylococcus_xylosus_C2a_Ga0069509_11:0.00000100000050002909):0.00053993177468098636[75]):0.00910007111562960089[100]):0.00722007529065529351[56]):0.01052223607813894575[56]):0.02452826270315100823[60]):0.01785949306426630120[58],Staphylococcus_epidermidis_VCU012_AGUA01000030:0.06101493186142232378):0.01108751225134527868[54]):0.01830841781838252885[95]):0.01055937486899548999[70]):0.07011418204385697073[100],((Staphylococcus_sciuri_subsp_sciuri_DSM_20345_Ga0078662_112:0.01524557271438070627,Staphylococcus_lentus_F1142_YOADRAFT_AJXO01000007_17:0.03137203314734645504):0.05203757556142334789[100],(Macrococcus_caseolyticus_JCSC5402_NC_011999:0.00000100000050002909,(UBA719:0.00000100000050002909,UBA7425:0.00000100000050002909):0.08464550227850868580[100]):0.06547095345745788941[100]):0.02529817360752883992[75]):0.04204642640316069019[100]):0.09921358509694598593[89],(((((Sporosarcina_newyorkensis_2681_NZ_AFPZ01000071:0.02328086864552271484,(Sporosarcina_ureae_DSM_2281_H605DRAFT_scaffold000044:0.00000100000050002909,(UBA7348:0.00000100000050002909,UBA4168:0.00000100000050002909):0.08557619320499808280[100]):0.02818929016903779644[90]):0.04177659657357859352[90],(Sporosarcina_sp_ZBG7A_Ga0077713_127:0.02482684597558375283,Sporosarcina_koreensis_S-K12_Ga0069233_14:0.03405049690142116642):0.04495235986119557742[100]):0.04601051243148748804[90],(Bhargavaea_cecembensis_DSE10_AOFT01000007:0.04107067484975172184,Bhargavaea_cecembensis_B-C2_Ga0069231_117:0.04341084838009204999):0.04756569791136462666[100]):0.02797472128707504530[84],((((Viridibacillus_arenosi_FSL_R5-213_ASQA01000002:0.00472803121453684288,Viridibacillus_arvi_DSM_16317_Ga0098780_107:0.00242331716137953162):0.03459642287544201916[100],Rummeliibacillus_stabekisii_PP9_Ga0133318_11:0.05073548239381001079):0.02792997533880325206[89],(((Solibacillus_silvestris_DSM_12223_Ga0125263_11:0.04082060073103004061,Lysinibacillus_odysseyi_34hs-1__NBRC_100172_Ga0078299_150:0.01022922476049182954):0.01415631329291069246[99],(Lysinibacillus_sinduriensis_BLB-1__JCM_15800_Ga0078298_151:0.03010541413840306380,(Ureibacillus_thermosphaericus_Thermo-BF_S3MDRAFT_AJIK01000034_134:0.07910808431707537502,(Lysinibacillus_massiliensis_4400831__CIP_108448__CCUG_49529_Ga0078300_1003:0.01180989817347396359,Lysinibacillus_manganicus_DSM_26584_Ga0078297_104:0.02775987438102759872):0.01497470941740069658[98]):0.00824658377388124038[79]):0.01011973445930600471[81]):0.00645593530968047342[60],(Lysinibacillus_sp_BF-4_Ga0057503_gi6747844636:0.07005529830212055276,((Lysinibacillus_sphaericus_OT4b31_First_whole_shotgun-sequence_assembly_H131DRAFT_contig_2525:0.00650576149213432254,(Lysinibacillus_sp_GY32_CP006837:0.00115640687198667234,Lysinibacillus_sphaericus_KCTC_3346_M925DRAFT_AUOZ01000033_133:0.00000100000050002909):0.00556442354149118412[100]):0.00357164492010568881[65],((((Lysinibacillus_boronitolerans_F1182_YO7DRAFT_AJXM01000061_161:0.00000100000050002909,Lysinibacillus_boronitolerans_JCM_21713__10a__NBRC_103108_Ga0078301_174:0.00000100000050002909):0.00056783128287597252[68],(((Lysinibacillus_fusiformis_ZC1_contig00113_NZ_ADJR01000104:0.00056816026751787207,Lysinibacillus_fusiformis_ZB2_AMQZ01000032:0.00000100000050002909):0.00113768429109501476[86],Lysinibacillus_sphaericus_B1-CDA_Ga0100839_174:0.00000100000050002909):0.00056825455820897863[88],Lysinibacillus_sp_LK3_Ga0081092_134:0.00000100000050002909):0.00000100000050002909[32]):0.00407453884830788829[82],(Lysinibacillus_macroides_DSM_54_Ga0081966_114:0.01126650574067364179,(((((((((UBA6283:0.07201055713838172556,(UBA4565:0.00000100000050002909,UBA3547:0.00000100000050002909):0.00000100000050002909[96]):0.00075538458869450406[42],(((UBA3897:0.00000100000050002909,UBA5873:0.00000100000050002909):0.00000100000050002909[36],UBA5714:0.00000100000050002909):0.00226737084389597296[92],UBA5990:0.00151154293452781868):0.00075593504220535846[21]):0.00075644506638440005[11],(UBA7518:0.00075778992448525769,(((UBA5785:0.05162197664761896537,(UBA4137:0.03547970006861562997,UBA1589:0.04144378485476098162):0.01321853167797959645[57]):0.08884467778490913459[91],(UBA6686:0.00105272547383646379,(UBA2062:0.00000100000050002909,(UBA3049:0.00000100000050002909,UBA6565:0.00000100000050002909):0.00151567031485737129[91]):0.00433463532686278498[81]):0.00103134032983235864[44]):0.00307715165275944435[19],(UBA3551:0.00639184664449561016,UBA2576:0.00884504989638592275):0.00126788771881261716[41]):0.00446964251337276554[37]):0.00226388732442770217[29]):0.00075197953842733760[4],(UBA2570:0.00000100000050002909,UBA3488:0.00000100000050002909):0.00000100000050002909[96]):0.08461154030447559649[88],Lysinibacillus_sphaericus_1987_JMMU01000043:0.00113552450100301008):0.00000100000050002909[0],((Lysinibacillus_sp_A1_Ga0077604_121:0.00000100000050002909,Lysinibacillus_fusiformis_SW-B9_Ga0059188_gi68521992014:0.00000100000050002909):0.00000100000050002909[31],Lysinibacillus_fusiformis_RB21_Lysinibacillus_fusiformis_RB21_complete_genome_assembly_Ga0064007_11:0.00000100000050002909):0.00000100000050002909[70]):0.00000100000050002909[1],Lysinibacillus_fusiformis_H1k_U863DRAFT_AYMK01000023_123:0.00113494432132604144):0.00283267741969278185[18],Lysinibacillus_sp_ZYM-1_Ga0100859_158:0.00341721372690445210):0.00169716444782939523[3],(Lysinibacillus_sphaericus_2297_Ga0055118_1150:0.00056887419557439449,((Lysinibacillus_sphaericus_SSII-1_Ga0055129_1046:0.00000100000050002909,Lysinibacillus_sphaericus_OT4b25_Ga0133310_12:0.00000100000050002909):0.00000100000050002909[23],((Lysinibacillus_sphaericus_III37_Ga0125075_12:0.00000100000050002909,Lysinibacillus_sphaericus_CBAM5_Ga0057071_114:0.00000100000050002909):0.00000100000050002909[11],Lysinibacillus_sphaericus_LP1-G_Ga0055119_1051:0.00000100000050002909):0.00000100000050002909[7]):0.00000100000050002909[49]):0.00000100000050002909[87]):0.00550025022954914091[37]):0.00112127142265131094[9]):0.00388069669911255593[22],((Lysinibacillus_xylanilyticus_DSM_23493_Ga0081958_102:0.00630614990475960018,Lysinibacillus_sp_FJAT-14745_Ga0098789_103:0.00227948418681743828):0.00170531326213959407[95],Bacillus_decisifrondis_DSM_17725_Ga0098802_146:0.00449341221575355870):0.00291183512118129827[97]):0.00396247379705620597[40]):0.01534492102555139008[79]):0.00926491268642480083[35]):0.03325646329747482949[79]):0.02357392151031420177[89],((((Planomicrobium_sp_ES2_Ga0069541_11:0.01286218260210222897,(Planomicrobium_glaciei_CHR43_Ga0054820_1043:0.00000100000050002909,Planomicrobium_glaciei_UCD-HAM_Ga0081962_1019:0.00000100000050002909):0.02087816495876086004[100]):0.01317490653731194505[96],((Planococcus_antarcticus_L1015_Ga0081902_121:0.01376714147561299527,Planococcus_donghaensis_MPA1U2_contig00058_NZ_AEPB01000054:0.01007369538781212326):0.02761400566456478564[100],Planococcus_sp_CAU13_Ga0072378_1216:0.04318481437896921210):0.00746857780535292726[59]):0.08876535158077658583[100],(Paenisporosarcina_quisquiliarum_TG20_B371DRAFT_ALJG01000353_1353:0.04277421537609863572,Sporosarcina_sp_EUR3_222_K416DRAFT_contig0000055:0.02413796931073139071):0.03923136976123446640[100]):0.01493072136020349300[68],Psychrobacillus_sp_FJAT-21963_Ga0101143_105:0.06050468241900677085):0.01199200714663867413[55]):0.02674950609619436773[82]):0.04922158023540344762[90],((((((Bacillus_sp_G22012b_Ga0036647_162:0.06114204300391946900,(Bacillus_simplex_BA2H3_Ga0073003_125:0.00647162083257072588,(Bacillus_simplex_SH-B26_Ga0123682_12:0.00489836737337218022,Bacillus_butanolivorans_DSM_18926_Ga0098751_111:0.00612283593339550247):0.00274197191240852867[34]):0.06298329337586425214[100]):0.03636354029732781490[100],(((Bacillus_infantis_NRRL_B-14911_CP006643:0.03827987736257990048,(Bacillus_firmus_DS1_APVL01000020:0.00462558094024088755,Sporosarcina_globispora_DSM_4_Ga0098747_107:0.00424346953479727996):0.03059238242165436203[100]):0.01808752436896488014[96],((Bacillus_nealsonii_AAU1_buffalo_ASRU01000249:0.00686822543048275398,(Bacillus_circulans_RIT379_Ga0124611_1022:0.00000100000050002909,(UBA1651:0.00014297237846191870,((UBA6768:0.25268846865599536855,((UBA4960:0.06623134233474493870,((((UBA5002:0.00000100000050002909,UBA7533:0.00000100000050002909):0.00000100000050002909[42],UBA1053:0.00000100000050002909):0.00000100000050002909[43],(UBA3144:0.00000100000050002909,(UBA3491:0.00000100000050002909,UBA2577:0.00000100000050002909):0.00000100000050002909[24]):0.00075086301418881023[57]):0.00000100000050002909[50],UBA4551:0.00150234445345515631):0.08801407048827566970[100]):0.12070533611160370879[100],(((UBA1709:0.40510702055468661431,((UBA6879:0.33837999122460804546,(UBA4944:0.16485133066130627788,(((UBA6883:0.00000100000050002909,(UBA783:0.00000100000050002909,UBA784:0.00000100000050002909):0.00000100000050002909[28]):0.00073853195979010227[61],UBA5914:0.00000100000050002909):0.04091764534834334277[100],UBA4682:0.04439993085423150909):0.17654741346175223393[100]):0.34456087244138833281[100]):0.17417022298204409836[100],((((UBA3207:0.02680055500876676530,UBA4278:0.01628504088601110192):0.24637235224873502148[100],(UBA2450:0.06131583809131348206,UBA2753:0.06055178214096886696):0.18335227425660405309[100]):0.04442125161254501658[21],((UBA6390:0.00000100000050002909,UBA7581:0.00073997078202889678):0.19274129392763411639[100],((UBA7706:0.16604393981255249901,(UBA1361:0.34823808705697445465,UBA5455:0.24295841889292671412):0.06652563073081457778[90]):0.05789173905644574153[95],UBA6120:0.26063521732615013704):0.05643948561375889544[97]):0.03814244389599032170[82]):0.04002767043561469146[25],((UBA7278:0.22829295480646477623,((UBA6865:0.19060683687761079130,((((((UBA1073:0.00000100000050002909,UBA743:0.00074172326842469774):0.00000100000050002909[42],UBA786:0.00074114658361966110):0.00000100000050002909[62],UBA7559:0.00148793154295149611):0.05034236264453281762[100],UBA4244:0.08302980867996241632):0.09610064469957732558[100],(UBA6356:0.00000100000050002909,UBA6352:0.00147519874450412767):0.11822770882220455524[100]):0.04661372199739025057[92],UBA4951:0.16831726945338076895):0.03018878508001950414[47]):0.05281540173029765362[68],UBA1744:0.19102433365973806034):0.12435418140275922294[100]):0.13211678335246584970[100],(((UBA742:0.00224521880757323723,(UBA6380:0.00000100000050002909,UBA6886:0.00074171416445786105):0.00000100000050002909[91]):0.12976417645455115557[100],UBA4855:0.27110117272207789885):0.04627856850714399950[94],((UBA6877:0.00000100000050002909,UBA4622:0.00000100000050002909):0.00000100000050002909[99],(UBA7580:0.00075895806697375305,UBA6325:0.00152114168194053133):0.00151386582205824361[83]):0.21799811240313551886[100]):0.15463410191531970495[100]):0.04453299732967004598[36]):0.04571289974989966448[89]):0.09021169276801568881[100]):0.12871865004660673626[100],(((((UBA3744:0.00000100000050002909,((UBA3673:0.00000100000050002909,((UBA4251:0.00000100000050002909,(UBA6996:0.00000100000050002909,(UBA2833:0.00074843142919713283,UBA3840:0.00075172258512077336):0.00000100000050002909[9]):0.00000100000050002909[3]):0.00000100000050002909[0],UBA6973:0.00000100000050002909):0.00000100000050002909[1]):0.00000100000050002909[2],UBA3622:0.00000100000050002909):0.00000100000050002909[2]):0.00000100000050002909[33],UBA4218:0.00149664776876101929):0.00000100000050002909[85],((Catenibacterium_mitsuokai_DSM_15897_C_mitsuokai-10_Cont881_NZ_ACCK01000080:0.12928835744752312231,(((Clostridiales_bacterium_VE202-01_VE20201DRAFT_BAHP02000131_1131:0.00190457839193539113,Clostridium_saccharogumia_DSM_17460_BR82DRAFT_scaffold0003838:0.00419236369351303102):0.01637197366871627480[100],Clostridia_bacterium_UC51-2H6_Ga0100566_146:0.02348456545707144905):0.11284074564857334011[40],Candidatus_Stoquefichus_sp_SB1_Ga0124148_14:0.05731182635959567589):0.08784114981748156192[34]):0.12529917581345539901[40],Sharpea_azabuensis_DSM_18934_T529DRAFT_scaffold0003030:0.01729343286736531246):0.07677587662707104077[27]):0.10110490669004426612[37],(UBA4329:0.05124435630995546193,((UBA3872:0.00000100000050002909,(UBA4255:0.00000100000050002909,(UBA7000:0.00000100000050002909,(UBA3714:0.00000100000050002909,UBA3654:0.00000100000050002909):0.00000100000050002909[5]):0.00000100000050002909[9]):0.00000100000050002909[4]):0.00000100000050002909[1],UBA6977:0.00000100000050002909):0.04598695709928544290[100]):0.07031312482724569324[100]):0.17051112981759972143[60],((Allobaculum_stercoricanis_DSM_13633_AllstDRAFT_scaffold11:0.26236794911257932394,UBA637:0.11206623273784256656):0.12856662521086492657[80],(((Solobacterium_moorei_DSM_22971_H345DRAFT_scaffold0001919:0.24125852624522176049,(UBA2929:0.00000100000050002909,(UBA2814:0.00000100000050002909,UBA2881:0.00000100000050002909):0.00074238178906188004[69]):0.14571200549046456341[100]):0.12258450995970185393[100],(UBA3303:0.18050753289963025749,UBA636:0.14049524189264925300):0.11042651785499996153[100]):0.05773598712002177974[99],(UBA6182:0.27202492634430786023,(UBA2227:0.13814176332051683604,UBA6204:0.20839174456105299948):0.05190199887179178240[61]):0.07465756410926333020[99]):0.03889309737663278893[74]):0.09453416678730551526[80]):0.03856395100121999542[19]):0.05505121011930417391[19],((((UBA1231:0.18832071164494901261,UBA1427:0.17694640340236431064):0.11110653785954904826[100],((UBA3946:0.05728076077338532801,UBA3935:0.06882419180244073176):0.15524390047047470498[100],UBA3945:0.14206720090969449100):0.12158707762931217355[100]):0.09793948482629051544[100],((((UBA5430:0.00000100000050002909,(UBA5468:0.00075191307066989875,((((UBA4950:0.00075195672394177927,UBA5409:0.00075285945819467462):0.00000100000050002909[3],UBA7643:0.00000100000050002909):0.00000100000050002909[0],UBA4904:0.00000100000050002909):0.00000100000050002909[1],(UBA5264:0.00000100000050002909,(UBA5282:0.00000100000050002909,UBA5250:0.00000100000050002909):0.00000100000050002909[18]):0.00000100000050002909[19]):0.00000100000050002909[17]):0.00075195665029295471[44]):0.00150814680427973019[65],UBA5354:0.00000100000050002909):0.24034838456701193565[100],(UBA4853:0.25540945635314188378,(UBA6181:0.06366122274241131640,(UBA5769:0.00000100000050002909,UBA5635:0.00000100000050002909):0.05628937032679271618[100]):0.11543842647959345893[100]):0.07634118232457721975[99]):0.15764620456530137327[100],(UBA3566:0.24421605431398343833,(UBA1188:0.41650541070737162608,((UBA5729:0.04420383575309596441,UBA2298:0.08980884799161813203):0.11061048770301318278[100],UBA5603:0.15283649854451075711):0.10336712789377569544[100]):0.05426706263841787892[93]):0.02343834850411744344[57]):0.02561510972181404652[55]):0.11892338427974254167[100],((UBA5578:0.26197977922746640278,((UBA5348:0.25444769165237496322,UBA660:0.28425647592622910187):0.05977159150400731397[89],(UBA2730:0.20728333825523465039,UBA3789:0.11307656609242916490):0.13237265883720894522[100]):0.03244391301066935213[78]):0.14744873300361646673[100],UBA3375:0.40751808167622771695):0.08502391436021673743[98]):0.03083315244016473361[17]):0.11995724452148465167[13]):0.03511847724319722835[6]):0.06772811233112957519[10],UBA7792:0.05542599529197092534):0.07157253406094714332[8]):0.08063368908468290797[8]):0.00535930427651368051[8]):0.05519933019657115997[8],(Bacillus_campisalis_SA2-6_Ga0081022_1018:0.05392982695760526607,Bacillus_selenatarsenatis_SF-1_Ga0100537_1070:0.04645632256877813698):0.02758313222943446774[100]):0.00856129620665275343[0]):0.01218657119376179848[7],((Bacillus_massilioalgeriensis_EB01_Ga0057461_114:0.06459501271057196958,(Bacillus_niacini_NBRC_15566_Ga0128616_1029:0.03054714931632460106,(Bacillus_sp_FF4_Ga0057463_111:0.05537999801855380405,(Bacillus_bataviensis_LMG_21833_AJLS01000059:0.01660748596842430078,(Bacillus_vireti_LMG_21834_ALAN01000057:0.00000100000050002909,Bacillus_vireti_DSM_15602_Ga0078529_103:0.00054669961778135471):0.02560048272837070829[100]):0.01191264884433501474[95]):0.00754148523131313673[66]):0.01733600121898944482[98]):0.01516793007379350043[100],Bacillus_sp_1NLA3E_unknown:0.05306295170536480532):0.01772077991320974641[90]):0.02340913500290889293[8]):0.01432960429865296273[1],((Bacillus_alveayuensis_24KAM51_Ga0069190_1009:0.10765003939737596839,(Bacillus_fordii_DSM_16014_C509DRAFT_scaffold0002424:0.13525402722564625058,Bacillus_methanolicus_MGA3_CP007739:0.05613534655441276833):0.01988081205146335559[87]):0.04003583469533850830[58],((((Bacillus_panaciterrae_DSM_19096_H540DRAFT_scaffold0003131:0.04540515502652957974,((((Bacillus_weihenstephanensis_WSBC_10204_Ga0077845_11:0.00000100000050002909,((Bacillus_weihenstephanensis_NBRC_101238_BAUY01000080:0.00000100000050002909,Bacillus_mycoides_ATCC_6462_Ga0077890_14:0.00000100000050002909):0.00000100000050002909[12],(Bacillus_weihenstephanensis_FSL_H7-687_ASPY01000015:0.00000100000050002909,Bacillus_mycoides_WSBC_10969_Ga0104905_148:0.00000100000050002909):0.00000100000050002909[20]):0.00000100000050002909[6]):0.00934385304620516909[100],(((Bacillus_cereus_NJ-W_null_replaces_98183_Ga0111298_11:0.00000100000050002909,Bacillus_thuringiensis_serovar_chinensis_CT-43_CP001907:0.00000100000050002909):0.00054458382723800625[80],UBA3967:0.08113074409619988603):0.00000100000050002909[18],Bacillus_thuringiensis_serovar_morrisoni_BGSC_4AA1_Ga0077848_11:0.00054554134010081857):0.00111643838716033220[84]):0.00495789574836075740[60],(Bacillus_thuringiensis_YC-10_null_replaces_98239_Ga0111320_109:0.00000100000050002909,(Clostridium_drakei_SL1_EG57DRAFT_JIBU01000014_114:0.00000100000050002909,((Bacillus_bombysepticus_Wang_Ga0069330_11:0.00000100000050002909,Bacillus_thuringiensis_sv_tolworthi_tolworthi_1_Ga0133303_11:0.00000100000050002909):0.00000100000050002909[15],Bacillus_thuringiensis_serovar_Kurstaki_HD_1_Ga0078034_111:0.00000100000050002909):0.00000100000050002909[6]):0.00000100000050002909[6]):0.00052974085798792290[79]):0.00521181914945737824[58],(Bacillus_anthracis_CI_chromosome_NC_014335:0.00000100000050002909,((((Bacillus_anthracis_2002013094_Ga0077988_11:0.00000100000050002909,((Bacillus_anthracis_52-G_Ga0032649_gi5859162093:0.00000100000050002909,(Bacillus_anthracis_PAK-1_Ga0077987_11:0.00000100000050002909,((Bacillus_anthracis_A1144_Ga0111810_13:0.00000100000050002909,(Bacillus_anthracis_9080-G_Ga0045891_gi5859040361:0.00000100000050002909,(Bacillus_anthracis_Ames_A0462_Ga0077943_12:0.00000100000050002909,(Bacillus_anthracis_BFV_Ga0057505_gi6739857853:0.00000100000050002909,(Bacillus_anthracis_BA1015_Ga0077930_11:0.00000100000050002909,(Bacillus_anthracis_Ames_BA00018_Ga0078045_12:0.00000100000050002909,(Bacillus_anthracis_BA1035_Ga0077953_11:0.00000100000050002909,(Bacillus_anthracis_str_A0248_NC_012659:0.00000100000050002909,(Bacillus_anthracis_Larissa_Ga0081825_11:0.00000100000050002909,((((Bacillus_anthracis_Stendal_Ga0125256_12:0.00054490351692639374,(Bacillus_anthracis_STI_Ga0057411_gi6729247081:0.00000100000050002909,((((Bacillus_anthracis_delta_Sterne_Ga0057409_gi6739991891:0.00000100000050002909,((((((Bacillus_anthracis_str_Turkey32_Ga0077952_13:0.00054404265971981817,((Bacillus_anthracis_Canadian_bison_Ga0077882_13:0.00550570749714367810,((Bacillus_thuringiensis_serovar_finitimus_YBT-020_CP002508:0.00591410783743205951,(((Bacillus_anthracis_H9401_NC_017729:0.00000100000050002909,Bacillus_anthracis_SVA11_CP006742:0.00000100000050002909):0.00000100000050002909[100],(((Bacillus_anthracis_str_Ames_Ancestor_NC_007530:0.00000100000050002909,Bacillus_anthracis_str_CDC_684_NC_012581:0.00000100000050002909):0.00000100000050002909[7],Bacillus_anthracis_A16R_CP001974:0.00000100000050002909):0.00000100000050002909[6],((Bacillus_anthracis_str_Sterne_NC_005945:0.00000100000050002909,Bacillus_anthracis_str_Ames_NC_003997:0.00000100000050002909):0.00000100000050002909[43],Bacillus_anthracis_A16_CP001970:0.00000100000050002909):0.00000100000050002909[2]):0.00000100000050002909[97]):0.00747718855251714581[100],((Bacillus_toyonensis_BCT-7112_CP006863:0.01269540368335337309,Bacillus_weihenstephanensis_KBAB4_NC_010184:0.02190097918166987803):0.01092715407617176476[85],(Bacillus_thuringiensis_sv_kurstaki_YBT-1520_CP004858:0.01038826440465569212,Bacillus_thuringiensis_sv_thuringiensis_IS5056_CP004123:0.00796976632518041177):0.00401973361180353161[63]):0.01426045899793781067[54]):0.00270543099499376835[40]):0.16284338846828647074[100],(Bacillus_anthracis_Pasteur_Ga0078046_11:0.00000100000050002909,Bacillus_anthracis_NR-1041_Ga0077895_12:0.00000100000050002909):0.00059611455396971951[93]):0.00104040120506422064[37]):0.00000100000050002909[26],Bacillus_anthracis_K3_Ga0077884_12:0.00054413990012367808):0.00000100000050002909[2]):0.00000100000050002909[0],Bacillus_anthracis_str_V770-NP-1R_Ga0078018_11:0.00000100000050002909):0.00000100000050002909[0],Bacillus_anthracis_Larissa_null_replaces_81825_Ga0111336_12:0.00000100000050002909):0.00000100000050002909[0],Bacillus_anthracis_SK-102_Ga0077990_13:0.00000100000050002909):0.00000100000050002909[0],Bacillus_anthracis_Pollino_Ga0077865_11:0.00000100000050002909):0.00000100000050002909[0],Bacillus_anthracis_str_Sterne_Ga0078044_11:0.00000100000050002909):0.00000100000050002909[0]):0.00000100000050002909[0],Bacillus_anthracis_Ohio_ACB_Ga0078047_11:0.00000100000050002909):0.00000100000050002909[0],Bacillus_anthracis_Cvac02_Ga0057666_gi6758323111:0.00000100000050002909):0.00000100000050002909[0],Bacillus_anthracis_Vollum_1B_Ga0077929_13:0.00000100000050002909):0.00000100000050002909[0]):0.00000100000050002909[0]):0.00000100000050002909[0],Bacillus_anthracis_RA3_Ga0077968_11:0.00000100000050002909):0.00000100000050002909[0],Bacillus_anthracis_Han_Ga0057667_gi6758376941:0.00000100000050002909):0.00000100000050002909[0],Bacillus_anthracis_HYU01_CP008846:0.00000100000050002909):0.00000100000050002909[0]):0.00000100000050002909[0]):0.00000100000050002909[0]):0.00000100000050002909[0]):0.00000100000050002909[0]):0.00000100000050002909[0]):0.00000100000050002909[0]):0.00000100000050002909[0]):0.00000100000050002909[0]):0.00000100000050002909[0],Bacillus_anthracis_8903-G_Ga0045892_gi5858925673:0.00000100000050002909):0.00000100000050002909[0]):0.00000100000050002909[1]):0.00109366216505349281[47],Bacillus_cereus_03BB102_Ga0077855_11:0.00000100000050002909):0.00000100000050002909[5]):0.00000100000050002909[0],Bacillus_thuringiensis_serovar_konkukian_str_97-27_NC_005957:0.00000100000050002909):0.00000100000050002909[0],Bacillus_thuringiensis_97-27_Ga0081718_11:0.00000100000050002909):0.00000100000050002909[3],Bacillus_anthracis_2000031021_Ga0057408_gi6739626052:0.00000100000050002909):0.00000100000050002909[8]):0.00192253309505039304[52]):0.06024839703461621482[99]):0.06005887615283969638[99],(Bacillus_endophyticus_2102_A360DRAFT_ALIM01000033_133:0.09389635823461225939,(Bacillus_megaterium_QM_B1551_chromosome_NC_014019:0.00000100000050002909,((Bacillus_megaterium_NBRC_15308__ATCC_14581_Ga0078033_17:0.00054927437881566556,((Bacillus_aryabhattai_C765_Ga0077174_147:0.00054885156639812691,Bacillus_flexus_Riq5_Ga0104915_1043:0.00054866928032984267):0.00054902711958933995[66],(Bacillus_megaterium_DSM319_chromosome_NC_014103:0.00000100000050002909,Bacillus_megaterium_NCT-2_OEADRAFT_AHTF01000007_17:0.00000100000050002909):0.00000100000050002909[46]):0.00000100000050002909[22]):0.00054905322183430242[50],Bacillus_aryabhattai_B8W22_Ga0069202_130:0.00000100000050002909):0.00054862078002108330[36]):0.06893518055103273201[100]):0.02063719253034503390[77]):0.01308098357582484529[62],(Bacillus_cibi_DSM_16189_Ga0053319_111:0.07220859903351108111,((((Bacillus_paralicheniformis_BL-09_Ga0123719_11:0.00054653813898519429,Bacillus_licheniformis_9945A_CP005965:0.00000100000050002909):0.00546996516730758209[92],(Bacillus_licheniformis_WX-02_AHIF01000001:0.00000100000050002909,Bacillus_licheniformis_ATCC_14580_NC_006322:0.00000100000050002909):0.00165430565451189326[100]):0.00502586334055001981[90],(Bacillus_sonorensis_L12_AOFM01000016:0.00504079222504963485,Bacillus_sp_TH008_Ga0077513_1001:0.00593508429731255151):0.00456595424326306388[92]):0.01807515076098822199[99],((((Bacillus_atrophaeus_1942_chromosome_NC_014639:0.00000100000050002909,Bacillus_atrophaeus_C89_AJRJ01000062:0.00000100000050002909):0.00054475120089868051[77],(Bacillus_atrophaeus_globigii_BSS_Ga0057413_gi6739787611:0.00000100000050002909,(Bacillus_atrophaeus_NRS_1221A_Ga0077944_11:0.00000100000050002909,Bacillus_atrophaeus_BACI051-E_BAC51EDRAFT_AEFX01000011_111:0.00000100000050002909):0.00000100000050002909[22]):0.00000100000050002909[50]):0.01079206032621657201[100],((((((Bacillus_amyloliquefaciens_B1895_JMEG01000021:0.00000100000050002909,Bacillus_amyloliquefaciens_IT-45_CP004065:0.00000100000050002909):0.00000100000050002909[13],Bacillus_amyloliquefaciens_LFB112_CP006952:0.00000100000050002909):0.00000100000050002909[16],Bacillus_amyloliquefaciens_CAU-B946_NC_016784:0.00000100000050002909):0.00000100000050002909[75],((((Bacillus_sp_SDLI1_Ga0123739_11:0.00000100000050002909,(Bacillus_siamensis_KCTC_13613_Y79DRAFT_AJVF01000001_11:0.00000100000050002909,Bacillus_vanillea_XY18_Ga0077517_140:0.00000100000050002909):0.00054393029012372255[72]):0.00327847977826406945[100],(((UBA5705:0.00047173978463982814,((UBA1839:0.00075266515877625800,UBA1597:0.00000100000050002909):0.00729118356441473426[98],(UBA4042:0.00000100000050002909,UBA5643:0.00000100000050002909):0.05542211386768157444[100]):0.02618199782798806899[67]):0.08314381277806581760[100],(Bacillus_amyloliquefaciens_629_Ga0098759_101:0.00000100000050002909,(Bacillus_methylotrophicus_UCMB5036_Ga0100962_11:0.00000100000050002909,((Bacillus_amyloliquefaciens_plantarum_NAU-B3_Ga0081671_11:0.00000100000050002909,(Bacillus_methylotrophicus_JS25R_Ga0069453_12:0.00000100000050002909,Bacillus_amyloliquefaciens_G341_Ga0081695_11:0.00000100000050002909):0.00000100000050002909[1]):0.00000100000050002909[4],Bacillus_amyloliquefaciens_Bs006_Ga0124714_139:0.00000100000050002909):0.00000100000050002909[3]):0.00000100000050002909[33]):0.00000909485424031023[39]):0.00053500546204650876[3],(Bacillus_amyloliquefaciens_12B_Ga0077514_10024:0.00000100000050002909,((Bacillus_methylotrophicus_OB9_Ga0100720_112:0.00000100000050002909,Bacillus_amyloliquefaciens_B15_Ga0123691_11:0.00000100000050002909):0.00000100000050002909[14],Bacillus_amyloliquefaciens_KHU1_Ga0069325_11:0.00000100000050002909):0.00000100000050002909[21]):0.00000100000050002909[32]):0.00000100000050002909[3]):0.00054331852171553166[5],(Bacillus_amyloliquefaciens_plantarum_YAU_B9601-Y2_NC_017061:0.00000100000050002909,(Bacillus_amyloliquefaciens_plantarum_UCMB5033_HG328253:0.00108827431127342974,(Bacillus_amyloliquefaciens_EBL11_JCOC01000008:0.00000100000050002909,((Bacillus_amyloliquefaciens_TrigoCor1448_CP007244:0.00000100000050002909,Bacillus_amyloliquefaciens_plantarum_AS433_CP003838:0.00000100000050002909):0.00000100000050002909[29],Bacillus_amyloliquefaciens_FZB42_NC_009725:0.00000100000050002909):0.00000100000050002909[16]):0.00000100000050002909[47]):0.00054407949526768271[43]):0.00000100000050002909[41]):0.00054440748306179045[12],((Bacillus_amyloliquefaciens_DSM_7_NC_014551:0.00054376392635619537,Bacillus_amyloliquefaciens_CMW1_Ga0059238_gi67521807912:0.00054415244037851166):0.00000100000050002909[41],Bacillus_amyloliquefaciens_TA208_CP002627:0.00108856490060306433):0.00382178667334959893[99]):0.00054189387004335051[11]):0.00054356622353588597[6],((Bacillus_amyloliquefaciens_subsp_plantarum_NJN6_Ga0078278_11:0.00000100000050002909,Bacillus_amyloliquefaciens_L-S60_Ga0081680_11:0.00000100000050002909):0.00000100000050002909[5],((Bacillus_amyloliquefaciens_MBE1283_Ga0125160_12:0.00000100000050002909,Bacillus_subtilis_B-1_Ga0098237_11:0.00000100000050002909):0.00000100000050002909[9],(Bacillus_amyloliquefaciens_L-H15_Ga0077936_11:0.00000100000050002909,Bacillus_methylotrophicus_JJ-D34_Ga0077901_11:0.00000100000050002909):0.00000100000050002909[9]):0.00000100000050002909[0]):0.00000100000050002909[61]):0.01158381834876285633[63],(Bacillus_malacitensis_NRRL_B-41618_Ga0127224_104:0.00238129567177113423,(Sporosarcina_pasteurii_NCIM_2477_Ga0052993_123:0.00000100000050002909,(Bacillus_murimartini_LMG21005_Ga0098749_110:0.00000100000050002909,((Bacillus_subtilis_subsp_subtilis_str_168_NC_000964:0.00054430048897414877,((Bacillus_subtilis_KCTC_1028_Ga0072477_11:0.00000100000050002909,Bacillus_subtilis_subsp_subtilis_strain3NA_Ga0077871_11:0.00000100000050002909):0.00000100000050002909[81],(Bacillus_subtilis_subtilis_6051-HGW_CP003329:0.00000100000050002909,Bacillus_subtilis_BEST7003_AP012496:0.00000100000050002909):0.00051253707102296927[80]):0.06002174887116302343[100]):0.00000100000050002909[37],Bacillus_sp_YP1_Ga0077898_12:0.00000100000050002909):0.00000100000050002909[18]):0.00054490727827861865[58]):0.00362448376211055041[94]):0.00549160304708861888[67]):0.00586360750147937610[52]):0.01548145252768739176[69],(Bacillus_pumilus_B4127_Ga0124457_109:0.00366873946844097814,((Bacillus_safensis_JPL_MERTA8-2_Ga0072933_107:0.00108794574326376032,Bacillus_sp_WP8_Ga0077844_11:0.00220028338685266701):0.00160663161049461392[69],(Bacillus_altitudinis_B-388_Ga0077485_122:0.00110972790540419565,((Bacillus_altitudinis_41KF2b_ASJC01000012:0.00000100000050002909,Bacillus_pumilus_B6033_CP007436:0.00000100000050002909):0.00054740722391120975[84],((Bacillus_aerophilus_C772_Ga0077510_104:0.00000100000050002909,Bacillus_pumilus_B4133_Ga0124459_116:0.00000100000050002909):0.00000100000050002909[16],Bacillus_altitudinis_RIT380_Ga0124612_128:0.00000100000050002909):0.00000100000050002909[38]):0.00000100000050002909[46]):0.00059186362792076083[79]):0.00406756863259998772[57]):0.03772069297640087693[70]):0.01370683909084404253[81]):0.06717027842690792561[90]):0.02411680052645525860[79]):0.02318915983970351938[68],((Geobacillus_debilis_DSM_16016_A3EQDRAFT_scaffold_2728:0.12530777077987406698,((Anoxybacillus_sp_ATCC_BAA-2555_Ga0069192_1331:0.00000100000050002909,((Geobacillus_sp_LC300_Ga0081768_11:0.00056637384883862776,Geobacillus_sp_12AMOR1_Ga0077997_11:0.00000100000050002909):0.00000100000050002909[95],((((Geobacillus_sp_GHH01_GHH_c:0.00000100000050002909,Geobacillus_kaustophilus_HTA426_NC_006510:0.00000100000050002909):0.00000100000050002909[24],((Geobacillus_sp_JS12_Ga0123826_11:0.00113246179446561198,(Geobacillus_sp_C56-T3_chromosome_NC_014206:0.00000100000050002909,Geobacillus_thermoleovorans_CCB_US3_UF5_NC_016593:0.00056575575381206239):0.00000100000050002909[60]):0.00169839290901093397[78],(Geobacillus_sp_Y412MC61_NC_013411:0.00000100000050002909,((Geobacillus_stearothermophilus_10_null_replaces_81802_Ga0111315_12:0.00000100000050002909,Geobacillus_stearothermophilus_10_Ga0081802_11:0.00000100000050002909):0.00113251055208410628[84],Geobacillus_sp_Y412MC52_chromosome_NC_014915:0.00117956039748966604):0.00000100000050002909[13]):0.00000100000050002909[23]):0.00058739681959172263[29]):0.00000100000050002909[19],Geobacillus_thermoleovorans_KCTC_3570_Ga0123632_12:0.00056540081648535640):0.00480615703892636661[93],(((Geobacillus_sp_WCH70_NC_012793:0.00628332227620447253,(Geobacillus_sp_Y41MC1_chromosome_NC_014650:0.00000100000050002909,Geobacillus_thermoglucosidasius_C56-YS93_chromosome_NC_015660:0.00056456332976165442):0.01214700345683546179[100]):0.00507919230400524432[77],(Geobacillus_stearothermophilus_NUB3621_Ga0047390_gi6133985541:0.00903103886197905402,(((((Cohnella_laeviribosi_DSM_21336_F560DRAFT_scaffold0002222:0.03203590037105033539,Cohnella_thermotolerans_DSM_17683_G485DRAFT_scaffold0002424:0.05329995172970270617):0.09029454540260035966[100],(Gorillibacterium_sp_SN4_Ga0112892_12:0.12256587739169558238,Paenibacillaceae_bacterium_G5_Ga0055297_1177:0.07126129430337575787):0.07413230526288783206[100]):0.12289834291021974055[94],(Hydrogenibacillus_schlegelii_DSM_2000_Ga0128856_1211:0.32511504658017220670,((((((((Desulfotomaculum_nigrificans_DSM_574_DesniDRAFT_DNA1:0.04009189151407862445,Desulfotomaculum_ruminis_DSM_2154_chromosome_NC_015589:0.12380888210247689707):0.02367460847038750649[56],(Desulfotomaculum_hydrothermale_Lam5_CAOS01000007:0.05071959719951687345,Desulfotomaculum_reducens_MI-1_NC_009253:0.07154234872478038021):0.01383390579540710007[40]):0.10330545458147097349[100],Desulfotomaculum_alkaliphilum_DSM_12257_BR02DRAFT_scaffold0002525:0.18591072059474025857):0.03409025401067722338[67],((Desulfotomaculum_thermocisternum_DSM_10259_BR83DRAFT_scaffold0003131:0.04984754978177871609,Desulfovirgula_thermocuniculi_DSM_16036_G454DRAFT_scaffold0003939:0.12167681368703511802):0.10217495260674838709[100],Desulfurispora_thermophila_DSM_16022_B064DRAFT_scaffold_12:0.17491988382732001628):0.04206767869092325335[95]):0.08679305765893025049[100],(((Dehalobacter_restrictus_DSM_9455_Dehre_Contig931:0.00152241866357303874,(Dehalobacter_sp_UNSWDHB_AUUR01000025:0.00000100000050002909,(Dehalobacter_sp_11DCA_CP003869:0.00000100000050002909,Dehalobacter_sp_CF_CP003870:0.00000100000050002909):0.00000100000050002909[31]):0.00303683700117940393[100]):0.18849210268563879045[100],(Desulfosporosinus_sp_I2_Ga0078482_1045:0.15610549558460198871,(Desulfitobacterium_dichloroeliminans_LMG_P21439_Desdi_Contig961:0.04297206221820752681,(Desulfitobacterium_hafniense_Y51_NC_007907:0.00152972912976201956,(Desulfitobacterium_hafniense_PCP-1_A37YDRAFT_scaffold_56:0.00330207636495098624,Desulfitobacterium_hafniense_DCB-2_NC_011830:0.00448069530653487369):0.00577815114111388927[94]):0.03576301669759344992[100]):0.07484377069384128001[100]):0.08291058037891994859[100]):0.11550722322178107182[100],Heliobacterium_modesticaldum_Ice1_NC_010337:0.22096794595990448817):0.07039961491439759855[94]):0.06571028204444351317[100],(Dialister_microaerophilus_UPII_345-E_contig00002_NZ_AENT01000007:0.50081729767466087733,(((Firmicutes_bacterium_JGI_0000112-J22_D005DRAFT_NODE-unique_2_len_737552:0.00000100000050002909,Firmicutes_bacterium_JGI_0000112-J22_D005DRAFT_NODE-unique_5_len_683445:0.00000100000050002909):0.66294866526804041573[100],(Firmicutes_bacterium_JGI_0000112-M16_C994DRAFT_NODE-unique_4_len_196844:0.60321837775878450749,Coprothermobacter_platensis_DSM_11748_D890DRAFT_scaffold000011:0.82819416789001554235):0.08592562674910199372[34]):0.11229331268402677202[100],(Halothermothrix_orenii_H_168_NC_011899:0.14679882771252353302,(Halanaerobium_sp_sapolanicus_chromosome_NC_014654:0.07451801255061658857,(Halanaerobium_saccharolyticum_saccharolyticum_DSM_6643_Ga0040629_105:0.02563633035643796132,Halanaerobium_praevalens_DSM_2228_CP002175:0.04284200017419544093):0.04609513472998189032[99]):0.22320099341651480906[100]):0.19306957657472839651[100]):0.07242234188544367790[99]):0.02387646837250659293[3]):0.03156083842246749926[8],((((Eubacterium_limosum_KIST612_chromosome_NC_014624:0.00000100000050002909,(Eubacterium_limosum_ATCC_8486_Ga0077618_122:0.00063748390897663354,Eubacterium_limosum_SA11_Ga0104111_11:0.00718716966587672722):0.00257122606908155235[80]):0.30336821585262052636[100],((Eubacterium_saphenum_ATCC_49989_NZ_ACON01000003:0.30023531512678730548,(Eubacterium_nodatum_ATCC_33099_AZKM01000025:0.13318018928824140734,Eubacterium_infirmum_F0142_NZ_AGWI01000008:0.13814642491732631591):0.07404850835697072975[99]):0.15401889854868489049[100],(Intestinibacter_bartlettii_DORA_8_9_Ga0055274_1285:0.18323157772379747299,Filifactor_alocis_ATCC_35896_NC_016630:0.28911748330521386263):0.10309362430938892596[74]):0.02870179960620130449[11]):0.03345791625779153539[2],(Clostridiales_bacterium_9401234_NoneDRAFT_CALI02000004_14:0.41562983352417176564,(((((Finegoldia_magna_ACS-171-V-Col3_contig00002_NZ_AECM01000006:0.00168252723934881471,(Finegoldia_magna_ATCC_29328_NC_010376:0.00000100000050002909,Finegoldia_magna_BVS033A4_contig00017_NZ_AEDP01000041:0.00000100000050002909):0.00000100000050002909[74]):0.00056009534304179217[83],Finegoldia_magna_ALB8_JDVC01000007:0.00055958769110915879):0.00225203656732993413[94],Finegoldia_magna_HMS01_AFUI01000003:0.00000100000050002909):0.01379669411937370881[100],Finegoldia_magna_ATCC_53516_Contig363_NZ_ACHM02000002:0.00774985457915631712):0.25836686006143189109[100],((Helcococcus_sueciensis_DSM_17243_G534DRAFT_scaffold000022:0.06712880529318056289,Helcococcus_kunzii_ATCC_51366_NZ_AGEI01000022:0.10314114066638399581):0.17444663301582791215[100],Kallipyga_massiliensis_ph2_NoneDRAFT_CAHC01000017_117:0.34233131815927608788):0.06924175865274559416[100]):0.06663139898806606787[100]):0.10941795518134218856[90]):0.03590626211800316409[0],Fervidicella_Metallireducens_AeB_AZQP01000041:0.30448976467358307429):0.08203362224923305135[0]):0.06195342274722027975[0],Bacillus_tusciae_DSM_2912_chromosome_NC_014098:0.25889385261705166741):0.03555709498879421060[0]):0.05683184432935169811[0]):0.06802323887118477685[0],(((Dielma_fastidiosa_JC13_DAHGDRAFT_CAEN01000001_11:0.13240572620682719562,((Eubacterium_cylindroides_T2-87_draft_genome_FP929041:0.07178661005405925777,Streptococcus_pleomorphus_DSM_20574_G413DRAFT_scaffold000033:0.08236150633969768764):0.18267252154803118036[99],(Eubacterium_sp_3_1_31_Ga0032614_11:0.04468828429716364264,(Erysipelotrichaceae_sp_2_2_44A_NZ_ADCZ01000002:0.00345468194810188327,Erysipelotrichaceae_bacterium_sp_6_1_45_ACTK01000059:0.00550745633822045683):0.04767813745966762579[100]):0.05249366556042825427[100]):0.03280149504543370537[54]):0.04754042832000900110[58],((Erysipelothrix_rhusiopathiae_ATCC_19414_ACLK02000002:0.00087096010022185636,(Erysipelothrix_rhusiopathiae_GXBY-1_Ga0123697_11:0.00000100000050002909,Erysipelothrix_rhusiopathiae_str_Fujisawa_NC_015601:0.00000100000050002909):0.00036102390113352666[89]):0.28083361744978657670[100],(Holdemania_sp_AP2_BN162DRAFT_CALK01000047_147:0.00759606749281520853,Holdemania_filiformis_DSM_12042_NZ_ACCF01000080:0.01293210367383206341):0.15287849346614118540[100]):0.02481672775706571243[68]):0.13421952437411838188[80],((Eggerthia_catenaformis_DSM_20559_G501DRAFT_scaffold000033:0.14347111433871942432,((Kandleria_vitulina_DSM_20405_T513DRAFT_scaffold000099:0.00000100000050002909,Kandleria_vitulina_DSM_20405_Ga0106632_1010:0.00000100000050002909):0.00000100000050002909[15],(Kandleria_vitulina_WCE2011_T511DRAFT_scaffold000044:0.00000100000050002909,Kandleria_vitulina_MC3001_T547DRAFT_scaffold000066:0.00000100000050002909):0.00000100000050002909[16]):0.09001615652540231882[100]):0.05949261360736750326[99],(Coprobacillus_sp_29_1_cont152_NZ_ADKX01000052:0.08004248180523920730,(Coprobacillus_sp_8_1_38FAA_Ga0081886_141:0.09280573071084305403,(Coprobacillus_sp_3_3_56FAA_NZ_ACWL01000066:0.00000100000050002909,Mollicutes_bacterium_D7_genomic_scaffold_supercont114_NZ_EQ999891:0.00000100000050002909):0.07022729674191718896[100]):0.06554141420290159059[35]):0.04036340969819332547[15]):0.17990555535949739885[60]):0.17598940785866235004[30]):0.05513376751291488437[0],((((((Exiguobacterium_sp_8-11-1_M592DRAFT_ATKK01000011_111:0.00063098222659743991,Exiguobacterium_sp_ZOR0005_Draft1_L971_NODE_14_len_61633_cov_53_55269214:0.00000100000050002909):0.00386438030213809942[93],Exiguobacterium_sp_RW2_ATCL01000015:0.00898635604397619685):0.01053348781880793575[99],(Exiguobacterium_sp_JLM-2_Ga0077672_105:0.00063207150499952950,(Exiguobacterium_sp_AT1b_NC_012673:0.00000100000050002909,Exiguobacterium_sp_NG55_P386DRAFT_scf7180000000013_quiver3:0.00000100000050002909):0.00000100000050002909[71]):0.00616227331322797590[100]):0.07187079428009997273[100],((Exiguobacterium_sp_ZWU0009_L985_NODE_7_len_54281_cov_30_3146787:0.00503295321365932521,Exiguobacterium_sp_MH3_CP006866:0.00373043769728837512):0.00565725606020768632[96],(Exiguobacterium_sibiricum_255-15_NC_010556:0.00000100000050002909,((Exiguobacterium_undae_DSM_14481_P397DRAFT_scaffold000011:0.00063233235925871261,Exiguobacterium_undae_190-11_P399DRAFT_scaffold000011:0.00000100000050002909):0.00062625746401555956[98],Exiguobacterium_antarcticum_B7_CP003063:0.00571463681791944348):0.00190457418848467668[79]):0.01073099307660727378[100]):0.09724979042283969644[100]):0.15058460809921500601[100],Bacillus_gelatini_DSM_15865_H538DRAFT_scaffold0001919:0.11600613794061724604):0.04396521523056710207[45],((Jeotgalibacillus_marinus_DSM_1297_Ga0098779_107:0.10165101102093301866,((Gracilibacillus_boraciitolerans_JCM_21714_Ga0055008_115:0.06491357487991845920,Gracilibacillus_lacisalsi_DSM_19029_D569DRAFT_scaffold0002121:0.02914600723101003210):0.07045465620954187436[100],(((Lentibacillus_sp_LAM0015_null_replaces_100848_Ga0105930_11:0.04146235568575808161,Lentibacillus_sp_LAM0015_Ga0100848_1071:0.00000100000050002909):0.13322158641085024566[100],(Halobacillus_sp_BBL2006_Ga0070862_1152:0.01092889303051002362,(((Halobacillus_sp_BAB-2008_ANPF01000034:0.01867310269385073426,Halobacillus_kuroshimensis_DSM_18393_H615DRAFT_scaffold0001313:0.02676607890235939424):0.00803738102083461324[99],(Halobacillus_trueperi_HT-01_Ga0055170_15:0.00000100000050002909,(Halobacillus_dabanensis_HD-02_Ga0055168_107:0.00000100000050002909,Halobacillus_karajensis_HD-03_Ga0055169_109:0.00000100000050002909):0.00000100000050002909[34]):0.01502183358683514477[100]):0.01457252466135194706[96],Halobacillus_halophilus_DSM_2266_NC_017668:0.04129241949918750071):0.00738184631491921230[46]):0.10044129726328793195[100]):0.03380250873813624851[83],Halalkalibacillus_halophilus_DSM_18494_G532DRAFT_scaffold0001616:0.16908921991895806136):0.02401729218462796481[73]):0.09737914637503176929[100]):0.02249157288882039016[62],((((Domibacillus_robiginosus_WS_4628_Ga0080952_1024:0.02095061007335573267,Domibacillus_enclensis_NIO-1016_Ga0080951_1055:0.01358457910027501686):0.08448478782837512413[100],((Jeotgalicoccus_marinus_DSM_19772_H624DRAFT_scaffold000022:0.04932907914791679477,Jeotgalicoccus_psychrophilus_DSM_19085_H625DRAFT_scaffold000088:0.04940589590408113463):0.23627546990216630185[100],(((Jeotgalibaca_dankookensis_CL-AS1_Ga0123960_116:0.16013515137447428827,((Granulicatella_elegans_ATCC_700633_genomic_scaffold_supercont12_NZ_GG703806:0.01814440912790223071,Granulicatella_adiacens_ATCC_49175_NZ_ACKZ01000020:0.01617436787942052451):0.08800546820790819402[100],(((Eremococcus_coleocola_DSM_15696_G396DRAFT_scaffold000088:0.00124530672892369056,Eremococcus_coleocola_ACS-139-V-Col8_contig00001_NZ_AENN01000006:0.00000100000050002909):0.09996795085157254845[100],(Facklamia_ignava_CCUG_37419_AGZE01000004:0.11126199243345989698,Facklamia_sourekii_ATCC_700629_T408DRAFT_scaffold0001111:0.12229200995690273079):0.02996823442043930127[88]):0.03419375825339772412[97],(Facklamia_languida_CCUG_37842_NZ_AGEG01000010:0.08708019827893498377,(Facklamia_hominis_CCUG_36813_AGZD01000007:0.00000100000050002909,Facklamia_hominis_ACS-120-V-Sch10_AGZC01000022:0.00055472312344098857):0.08420567055391479927[100]):0.06777105447801301530[100]):0.11175057201404881013[100]):0.03225182407445586347[94]):0.03272914069020781136[84],((((((Lactobacillus_arizonensis_DSM_13273_Ga0106618_165:0.00055648967217546293,(Lactobacillus_plantarum_HFC8_Ga0100903_11:0.00111331398805571136,((Lactobacillus_plantarum_16_CP006033:0.00167258016368991699,(Lactobacillus_plantarum_CMPG5300_null_replaces_78556_Ga0105926_11:0.00000100000050002909,Lactobacillus_plantarum_CMPG5300_Ga0078556_104:0.00000100000050002909):0.00055639809361171196[100]):0.00000100000050002909[25],((Lactobacillus_plantarum_CAUH2_Ga0133316_13:0.00000100000050002909,Lactobacillus_plantarum_B21_Ga0078038_11:0.00000100000050002909):0.00000100000050002909[41],Lactobacillus_plantarum_5-2_Ga0081827_11:0.00000100000050002909):0.00000100000050002909[34]):0.00000100000050002909[20]):0.00000100000050002909[45]):0.00940784464942574956[100],(Lactobacillus_fabifermentans_T30PCM01_AWWK01000023:0.00115636764095549175,Lactobacillus_fabifermentans_DSM_21115_Q777DRAFT_AYGX01000200_1200:0.00174323549729521053):0.01700667167213300995[100]):0.12576785891594155498[100],((((Lactobacillus_koreensis_26-25_Ga0078679_11:0.02432255556131183646,(Lactobacillus_senmaizukei_DSM_21775_Ga0106058_102:0.02337884308880080683,(Lactobacillus_brevis_ATCC_367_NC_008497:0.00165542393742922588,((Lactobacillus_brevis_DmCS_003_Ga0069549_1092:0.00165694482077112797,Lactobacillus_brevis_BSO_464_Ga0069296_18:0.00165579843796522224):0.00000100000050002909[9],Lactobacillus_brevis_EW_LBLWJDRAFT_AUTD01000015_115:0.00000100000050002909):0.00000100000050002909[59]):0.01235480877393465952[100]):0.00679379701071467640[91]):0.01169041079197357877[93],(Lactobacillus_spicheri_LP38_Ga0077633_124:0.01474458756878607030,Lactobacillus_zymae_DSM_19395_Ga0106106_134:0.01805471436015946077):0.00967404422895320852[73]):0.07943768145812234172[100],(Lactobacillus_collinoides_DSM_20515_Ga0106042_1125:0.08901427507816279949,((Lactobacillus_kunkeei_MP2_Ga0125168_11:0.10583933599759373645,((Lactobacillus_fructivorans_DmCS_002_Ga0069548_120:0.00000100000050002909,(Lactobacillus_fructivorans_DSM_20203_Ga0106102_105:0.00165449329886413433,Lactobacillus_homohiochii_DSM_20571_Ga0106634_110:0.00275952591058671809):0.00110399137510765861[89]):0.10248490554264261254[100],(Lactobacillus_sanfranciscensis_DSM_20451_Ga0106037_107:0.09929314021441751348,(Lactobacillus_florum_DSM_22689_Ga0106059_107:0.00000100000050002909,Lactobacillus_florum_8D_ALXG01000027:0.00000100000050002909):0.12434017169257441382[100]):0.07001474720642222871[100]):0.09828826203914776960[100]):0.04115215217566425832[100],(Lactobacillus_senioris_DSM_24302_Ga0106068_19:0.08066568532711905493,(((Lactobacillus_sunkii_DSM_19904_Ga0106110_109:0.00917846321762872883,(Lactobacillus_buchneri_NRRL_B-30929_Contig51:0.00057235649565642724,Lactobacillus_buchneri_CD034_CP003043:0.00217824903961733474):0.00996157583607968147[100]):0.04593979384137013983[100],Lactobacillus_hilgardii_DSM_20176_Ga0106089_1001:0.05375414658816346503):0.03670797417342400865[100],Lactobacillus_curieae_CCTCC_M_2011381_Ga0077239_103:0.04744839554634468215):0.02915678983176016315[95]):0.05219721852820018160[100]):0.06328095955737091105[100]):0.02917259935500403703[93]):0.04313198832569261482[100],(((((Lactobacillus_coleohominis_101-4-CHN_genomic_scaffold_supercont12_NZ_GG698803:0.03051141077713111216,Lactobacillus_secaliphilus_DSM_17896_Ga0106643_110:0.06333886886216416601):0.04995315557891703145[100],(Lactobacillus_gastricus_PS3_AICN01000023:0.05533968756436356828,((Lactobacillus_fermentum_IFO_3956_NC_010610:0.00166011803361597364,Lactobacillus_fermentum_F6_CP005958:0.00054742671453821240):0.00415365268469236604[100],Lactobacillus_cellobiosus_DSM_20055_Ga0106617_1011:0.00529793834592727584):0.04070092729624878725[100]):0.02862513512440460761[100]):0.04689615047253448132[100],(Lactobacillus_antri_DSM_16041_NZ_ACLL01000020:0.02591425722071876575,(Lactobacillus_vaginalis_DSM_5837_Ga0106170_1004:0.03363978232062065504,(((Lactobacillus_reuteri_str_IRT_Ga0078681_11:0.00110548108056935713,Lactobacillus_reuteri_F275_NC_009513:0.00000100000050002909):0.00000100000050002909[69],Lactobacillus_reuteri_F275_NC_010609:0.00110687221992629447):0.00166131380608742661[86],((Lactobacillus_reuteri_LTH5448_closed_gap__LR2_scaffold6_1_size149819_quiver29:0.00166378640959885353,Lactobacillus_reuteri_TD1_CP006603:0.00165412842307413556):0.00000100000050002909[14],(Lactobacillus_reuteri_I5007_CP006011:0.00055437609592874420,Lactobacillus_reuteri_SD2112_chromosome_NC_015697:0.00442106166989398100):0.00110601786778148333[81]):0.00165933140970951328[54]):0.02893058581810615745[100]):0.01596109173156580116[82]):0.02192760146673759791[89]):0.11303958878600009474[100],((Lactobacillus_hokkaidonensis_DSM_26202_Ga0106654_101:0.00000100000050002909,Lactobacillus_hokkaidonensis_LOOC260_Ga0100881_11:0.00000100000050002909):0.08288620739989426001[100],Lactobacillus_vaccinostercus_DSM_20634_Ga0106049_125:0.05498511124499758096):0.03211922092645915633[90]):0.04055268494827967557[100],(((((Leuconostoc_sp_C2_chromosome_NC_015734:0.00054241345742037702,Leuconostoc_kimchii_IMSNU11154_chromosome_NC_014136:0.00054043485268385507):0.03143611804454289615[100],(Leuconostoc_gasicomitatum_LMG_18811_NC_014319:0.00105158776424984666,(Leuconostoc_gelidum_KCTC_3527_contig00042_NZ_AEMI01000039:0.00000100000050002909,Leuconostoc_gelidum_JB7_CP003839:0.00000100000050002909):0.00382160248402125960[100]):0.01976779130393595263[100]):0.00764008540760094303[97],(Leuconostoc_carnosum_JB16_CP003851:0.03744826459760857568,(Leuconostoc_citreum_KM20_NC_010471:0.00000100000050002909,Leuconostoc_citreum_LBAE_C11_CAGF01000004:0.00000100000050002909):0.01307702887206261752[100]):0.00921052093011981259[85]):0.02289692819310793631[93],(Leuconostoc_mesenteroides_dextranicum_DSM_20484_Ga0078678_12:0.00163173946617196485,(Leuconostoc_mesenteroides_cremoris_KFRI-MG_CP000574:0.00655071594955509724,((Leuconostoc_mesenteroides_mesenteroides_J18_CP003101:0.00000100000050002909,(Leuconostoc_mesenteroides_subsp_mesenteroides_ATCC_8293_NC_008531:0.00000100000050002909,Leuconostoc_mesenteroides_mesenteroides_BD3749_Ga0125262_11:0.00000100000050002909):0.00000100000050002909[20]):0.00000100000050002909[65],Leuconostoc_mesenteroides_213M0_Ga0126468_109:0.00054296769845309939):0.00054422140963156793[84]):0.00000100000050002909[78]):0.02906386166222000092[100]):0.23499366151316888884[100],(Lactobacillus_rossiae_DSM_15814_G400DRAFT_scaffold000022:0.01683735167678278993,Lactobacillus_siliginis_DSM_22696_Ga0106648_107:0.02868658701508838491):0.11176090853999964825[100]):0.04143954847364995225[63]):0.02852218846414115300[58]):0.02373183025601226237[39]):0.06542989557068552842[59],(Lactobacillus_algidus_DSM_15638_Ga0106092_110:0.12430330286292989861,(((Lactobacillus_ghanensis_DSM_18630_Ga0109073_125:0.06818237633363960493,(Lactobacillus_sucicola_JCM_15457_Ga0055047_107:0.02138728974364155488,Lactobacillus_aquaticus_DSM_21051_Ga0106054_134:0.01954958598019658489):0.03682855801947584190[100]):0.02145352999233486949[100],Lactobacillus_hordei_DSM_19519_Ga0106107_1023:0.05695711633033247179):0.03501450782114011451[100],((Lactobacillus_ceti_DSM_22408_G540DRAFT_scaffold000066:0.09046458734576810767,Lactobacillus_saerimneri_DSM_16049_Ga0106150_108:0.10227241958526049614):0.02026031839339499652[57],(Lactobacillus_acidipiscis_DSM_15353_Ga0106631_1030:0.13267423692856189499,((Lactobacillus_agilis_DSM_20509_Ga0106040_158:0.04689508767217263896,(Lactobacillus_hayakitensis_DSM_18933_Ga0106162_1033:0.03203110574818920919,((Lactobacillus_salivarius_str_Ren_Ga0077843_13:0.00110990800660384155,Lactobacillus_salivarius_JCM_1046_Ga0069390_11:0.00110999784926501220):0.00000100000050002909[58],Lactobacillus_salivarius_subsp_salivarius_UCC118_NC_007929:0.00166620964360208643):0.01937565157074266214[100]):0.02310624688364999041[100]):0.01131842380924646431[44],(Lactobacillus_aviarius_subsp_araffinosus_DSM_20653_Ga0106050_108:0.07272990974286101806,((Lactobacillus_ruminis_S23_Ga0077577_1373:0.00100147877594572400,Lactobacillus_ruminis_ATCC_27782_CP003032:0.00682511175842267712):0.03993319460839064167[100],(Lactobacillus_animalis_DSM_20602_Ga0106047_103:0.00601193273851912194,Lactobacillus_apodemi_JCM_16172_JCM16172DRAFT_BAMM01000002_12:0.00624815337281579234):0.02912826483569659272[100]):0.01817060554227271224[100]):0.00773599475919034378[43]):0.01750203024680167113[75]):0.00489319057075720317[10]):0.02985126649344203853[76]):0.04713306491922214514[100]):0.02551680191367244888[85]):0.02997383425972588097[43],((Lactobacillus_bifermentans_DSM_20003_Ga0106084_1133:0.06743229856408726464,Lactobacillus_coryniformis_subsp_coryniformis_KCTC_3167_contig00714_NZ_AELK01000235:0.05624145559337135475):0.10710110884764151296[100],((((Lactobacillus_sakei_sakei_LS25_ASTI01000025:0.00000100000050002909,Lactobacillus_sakei_subsp_sakei_23K_NC_007576:0.00000100000050002909):0.01643919832383622034[100],(Lactobacillus_graminis_DSM_20719_Ga0106052_121:0.00902927981539603831,(Lactobacillus_curvatus_NRIC0822_Ga0077249_1011:0.00313586219886536136,Lactobacillus_curvatus_CRL_705_AGBU01000012:0.00243009130063702623):0.00461475583990191441[75]):0.00758011264534417823[85]):0.00917623802063199240[83],Lactobacillus_fuchuensis_JCM_11249_JCM11249DRAFT_BAMJ01000017_117:0.03039343033227411006):0.11729656550087209921[100],(((Lactobacillus_composti_JCM_14202_BAMK01000013:0.15933390759594293073,Lactobacillus_shenzhenensis_LY-73_L248DRAFT_AVAA01000037_137:0.15422310844161327137):0.04173900477812824555[90],((Lactobacillus_dextrinicus_DSM_20335_Ga0106036_109:0.04713165860314565137,Lactobacillus_concavus_DSM_17758_Ga0106157_111:0.03729485753376919621):0.09090726179957836495[100],(((Lactobacillus_ginsenosidimutans_EMML_3041_Ga0078674_11:0.02028534208479407935,Lactobacillus_versmoldensis_KCTC_3814_NZ_BACR01000034:0.03855056140776134954):0.02543798873501706970[100],(Lactobacillus_tucceti_DSM_20183_Ga0106090_115:0.04385038445925358574,(Lactobacillus_crustorum_LMG_23699_Ga0106657_103:0.01464706584007323224,(((Lactobacillus_farciminis_DSM_20184_Ga0106101_102:0.00000100000050002909,Lactobacillus_farciminis_KCTC_3681_contig00007_NZ_AEOT01000005:0.00219666456185425851):0.00127842973653315541[100],(Lactobacillus_futsaii_JCM_17355_Ga0106098_1108:0.00446707219858838087,((Lactobacillus_farciminis_CNCM-I-3699-R_Ga0100889_11:0.00000100000050002909,Lactobacillus_farciminis_CNCM_I-3699-S_null_replaces_81747_Ga0111294_12:0.00000100000050002909):0.00000100000050002909[18],(Lactobacillus_farciminis_CNCM_I-3699-S_Ga0081747_11:0.00000100000050002909,Lactobacillus_farciminis_CNCM-I-3699-R_null_replaces_100889_Ga0111353_11:0.00000100000050002909):0.00000100000050002909[26]):0.00269771002608010756[100]):0.00213022629623583690[49]):0.03021938081423896152[100],Lactobacillus_heilongjiangensis_DSM_28069_Ga0070891_126:0.02867913103689464019):0.00495481841631847334[39]):0.04412038552889551574[100]):0.02621497033692872514[96]):0.14498117856959572003[100],(((Lactobacillus_hominis_CRBIP_24179_CAKE01000002:0.04143995890460452219,(((Lactobacillus_gasseri_JCM_1131_JCM1131DRAFT_BALQ01000001_11:0.00111879148765850847,Lactobacillus_gasseri_ATCC_33323_NC_008530:0.00000100000050002909):0.00224060072129323492[84],((Lactobacillus_gasseri_130918_Ga0069304_12:0.00000100000050002909,Lactobacillus_taiwanensis_DSM_21401_Ga0106057_101:0.00504554764504141096):0.00111939401325575707[29],Lactobacillus_gasseri_JV-V03_ACGO02000002:0.00000100000050002909):0.00111874278181578186[26]):0.00307837204643357423[91],((Lactobacillus_johnsonii_DPC_6026_CP002464:0.00112060799079530217,Lactobacillus_johnsonii_FI9785_NC_013504:0.00055923126257483664):0.00000100000050002909[29],(Lactobacillus_johnsonii_N62_CP006811:0.00000100000050002909,Lactobacillus_johnsonii_NCC_533_NC_005362:0.00000100000050002909):0.00055946570307943016[88]):0.00310521659114652415[83]):0.02478458140576990376[100]):0.02011925679425782126[90],Lactobacillus_iners_AB-1_NZ_ADHG01000001_NZ_ADHG01000001:0.09741471187856023950):0.04795169669446751326[100],((Lactobacillus_equicursoris_DSM_19284_Ga0106104_1023:0.00881009564465611711,((Lactobacillus_delbrueckii_DSM_20074_Ga0106076_1007:0.00288002139270723129,(Lactobacillus_delbrueckii_ZN7a-9_ALPY01000018:0.00120642850226751583,(Lactobacillus_delbrueckii_subsp_bulgaricus_2038_CP000156:0.00111150721774043470,(Lactobacillus_delbrueckii_subsp_bulgaricus_ATCC_BAA-365_NC_008529:0.00000100000050002909,Lactobacillus_delbrueckii_subsp_bulgaricus_ATCC_11842_NC_008054:0.00055619262875648487):0.00055771424198359793[92]):0.00269640323877836513[96]):0.00055839378886669822[50]):0.00432787072533941022[100],Lactobacillus_delbrueckii_JCM_17838_Ga0100726_107:0.00903930274157777047):0.01565789674044005750[100]):0.11089137935653942124[100],(((Lactobacillus_apis_Hma11_Ga0072402_109:0.02244447007084305473,(Lactobacillus_sp_wkB8_Ga0069439_12:0.01606382990175758002,Lactobacillus_sp_wkB10_Ga0060324_108:0.01786362579603710532):0.03170808834276967608[100]):0.02760962065783347311[100],(Lactobacillus_acetotolerans_NBRC_13120_Ga0100963_11:0.00555293817821226558,Lactobacillus_acetotolerans_JCM_3825_Ga0128331_1001:0.01511282227579287263):0.07425430476185244932[100]):0.01831881530637594763[99],((Lactobacillus_gigeriorum_CRBIP_2485_Ga0040109_gi39447723830:0.05699741640717099350,Lactobacillus_hamsteri_JCM_6256_JCM6256DRAFT_BALY01000003_13:0.02453283979273159984):0.01035474932911976606[55],(((((Lactobacillus_acidophilus_NCFM_NC_006814:0.00977710236723951936,Lactobacillus_acidophilus_La-14_CP005926:0.00000100000050002909):0.00000100000050002909[30],(Lactobacillus_acidophilus_FSI4_Ga0077975_11:0.00000100000050002909,Lactobacillus_acidophilus_JCM_1132_JCM1132DRAFT_BALR01000003_13:0.00223501101365900954):0.00055803367671028296[58]):0.01341854758499722196[100],(((Lactobacillus_crispatus_214-1_contig00256_NZ_ADGR01000062:0.00223827754746710062,Lactobacillus_crispatus_ST1_NC_014106:0.00000100000050002909):0.00000100000050002909[33],Lactobacillus_crispatus_125-2-CHN_genomic_scaffold_supercont13_NZ_GG698762:0.00279927009516980300):0.01696440413937159303[100],((Lactobacillus_ultunensis_DSM_16047_contig00136_NZ_ACGU01000110:0.01403186533655189673,(((Lactobacillus_amylovorus_GRL1118_CP002609:0.00000100000050002909,Lactobacillus_amylovorus_GRL_1112_chromosome_NC_014724:0.00000100000050002909):0.00000100000050002909[80],Lactobacillus_acidophilus_30SC_chromosome_NC_015214:0.00055793933247963369):0.00000100000050002909[98],Lactobacillus_amylovorus_DSM_20531_Ga0106071_1009:0.00335644780748954683):0.01035861249587229603[100]):0.00383149851016482751[58],(Lactobacillus_gallinarum_DSM_10532_Ga0106121_111:0.00387060907012112777,((Lactobacillus_gallinarum_HFD4_Ga0100950_11:0.00000100000050002909,Lactobacillus_gallinarum_HFD4_null_replaces_100950_Ga0111301_12:0.00000100000050002909):0.01047584025657906544[100],(((Lactobacillus_helveticus_CAUH18_Ga0098271_11:0.00111341965397868722,Lactobacillus_helveticus_H10_CP002429:0.00000100000050002909):0.00223089347096077674[97],(Lactobacillus_helveticus_DPC_4571_NC_010080:0.00059986916686253784,(((((Lactobacillus_helveticus_MB2-1_Ga0081771_11:0.00055517969037837214,Lactobacillus_helveticus_CIRM-BIA_103_Ga0039091_1062:0.00055514097043678581):0.00000100000050002909[17],Lactobacillus_helveticus_ATCC_10386_Ga0072897_1031:0.00055516576891709258):0.00000100000050002909[8],(Lactobacillus_helveticus_CIRM-BIA_101_Ga0036059_1180:0.00000100000050002909,Lactobacillus_helveticus_KLDS18701_Ga0078013_11:0.00000100000050002909):0.00000100000050002909[27]):0.00000100000050002909[28],Lactobacillus_helveticus_CIRM-BIA_104_Ga0039092_1033:0.00055513831809880527):0.00055531233904518881[52],Lactobacillus_helveticus_H9_CP002427:0.00000100000050002909):0.00318166898330379290[99]):0.00127089800059276034[63]):0.00125381029070190672[74],(Lactobacillus_helveticus_R0052_CP003799:0.00111630759433814660,Lactobacillus_suntoryeus_LMG_22464_Ga0106656_1006:0.00278164706389035909):0.00209443900261294547[87]):0.00113440926711411735[51]):0.00349780946968898535[95]):0.00636727729466242225[100]):0.00205268851197714427[44]):0.00410187881573919472[59]):0.00655338834895692179[70],Lactobacillus_kefiranofaciens_ZW3_chromosome_NC_015602:0.02044910773908301810):0.01775985677942254135[100],Lactobacillus_amylolyticus_DSM_11664_contig00033_NZ_ADNY01000029:0.03460382274798218943):0.00697391221860111082[31]):0.01400345651882992613[52]):0.04028120932793474024[100]):0.04244270956340131379[100]):0.15254266740951843984[100]):0.03839645009280295840[97]):0.03339897149470237581[92]):0.01133116703761740014[70],(Lactobacillus_selangorensis_DSM_13344_Ga0106621_104:0.13636040292423431963,((Lactobacillus_saniviri_DSM_24301_Ga0106651_127:0.04316496583075885712,Lactobacillus_brantae_DSM_23927_Ga0106067_104:0.03082742516613531589):0.03727398213870081189[100],(Lactobacillus_sharpeae_DSM_20505_Ga0106039_156:0.13585424539928372956,(((Lactobacillus_casei_ATCC_334_NC_008526:0.00111388110886575771,((Lactobacillus_casei_W56_HE970764:0.00000100000050002909,(Lactobacillus_casei_BD-II_CP002618:0.00000100000050002909,Lactobacillus_casei_LC2W_CP002616:0.00000100000050002909):0.00000100000050002909[40]):0.00055563833042310935[60],(((Lactobacillus_paracasei_L9_Ga0100894_11:0.00000100000050002909,Lactobacillus_paracasei_CAUH35_null_replaces_81799_Ga0111341_11:0.00000100000050002909):0.00000100000050002909[27],Lactobacillus_paracasei_CAUH35_Ga0081799_11:0.00000100000050002909):0.00111313951049612451[68],(Lactobacillus_casei_NC_010999:0.00000100000050002909,Lactobacillus_paracasei_N1115_CP007122:0.00000100000050002909):0.00000100000050002909[18]):0.00000100000050002909[6]):0.00000100000050002909[24]):0.00055503209994072964[28],Lactobacillus_paracasei_subsp_paracasei_87002_NZ_ABQV01000049_NZ_ABQV01000049:0.00000100000050002909):0.00794548960869805726[94],((Lactobacillus_zeae_KCTC_3804_NZ_BACQ01000060:0.00167057596547683508,Lactobacillus_casei_casei_ATCC_393_Ga0046396_12:0.00167386707230892068):0.00718052169768549579[100],(((Lactobacillus_rhamnosus_LOCK908_CP005485:0.00000100000050002909,(Lactobacillus_rhamnosus_R0011_AGKC01000004:0.00111404480915595363,(Lactobacillus_rhamnosus_GG_NC_013198:0.00000100000050002909,Lactobacillus_rhamnosus_ATCC_53103_DNA_AP011548:0.00000100000050002909):0.00111369908008685675[92]):0.00000100000050002909[32]):0.00000100000050002909[15],Lactobacillus_rhamnosus_Lc_705_NC_013199:0.00000100000050002909):0.00000100000050002909[81],Lactobacillus_rhamnosus_ASCC_290_Ga0125141_11:0.00111481540666348816):0.00641487909472268723[99]):0.01113932538165660936[99]):0.08059464127412428736[100]):0.02220911471714563656[71]):0.06490480417526299506[100]):0.03861873330758017892[97]):0.01808554252820064254[80]):0.04083195951083928160[100]):0.04680534563462837583[100]):0.05695648770323209764[58],(((Enterococcus_pallens_ATCC_BAA-351_ASWD01000002:0.03750316561470095483,(Enterococcus_avium_ATCC_14025_AHYV01000012:0.00273384401674958092,(Enterococcus_raffinosus_cftri2200_L296DRAFT_ATKJ02000006_16:0.00935474284767918475,((Enterococcus_pseudoavium_NBRC_100491_Ga0128514_101:0.01246551410911453037,Enterococcus_malodoratus_ATCC_43197_ASWA01000002:0.00836429971416739401):0.00161684941138339703[35],(Enterococcus_gilvus_ATCC_BAA-350_AJDQ01000012:0.00000100000050002909,Enterococcus_gilvus_ATCC_BAA-350_ASWH01000001:0.00000100000050002909):0.00575838076534799202[100]):0.00558052714531429451[76]):0.00240258651744740823[29]):0.03002109423496274535[100]):0.01393640074140487656[93],(Enterococcus_canis_NBRC_100695_Ga0128518_107:0.04423846255366974817,((((Enterococcus_gallinarum_EG2_genomic_scaffold_supercont14_NZ_GG670289:0.00000100000050002909,Enterococcus_saccharolyticus_30_1_NZ_ADLY01000006:0.00000100000050002909):0.00394478770943603851[100],(Enterococcus_casseliflavus_ATCC_12755_contig00002_NZ_AEWT01000002:0.00311078546317676433,((Enterococcus_flavescens_ATCC_49996_AJAM01000006:0.00000100000050002909,Enterococcus_casseliflavus_EC20_CP004856:0.00000100000050002909):0.00000100000050002909[72],Enterococcus_casseliflavus_EC30_genomic_scaffold_supercont12_NZ_GG670386:0.00000100000050002909):0.00000100000050002909[91]):0.00757692882566571302[100]):0.01561190431621490432[100],(((Enterococcus_columbae_DSM_7374_B034DRAFT_scaffold_2728:0.01051572514501873841,(Enterococcus_cecorum_SA3_Ga0123584_11:0.00124861832244114925,((Enterococcus_cecorum_CE3_Ga0125044_11:0.00000100000050002909,Enterococcus_cecorum_SA2_Ga0125103_11:0.00000100000050002909):0.00000100000050002909[66],Enterococcus_cecorum_DSM_20682_A3EIDRAFT_scaffold_1011:0.00062362779513751992):0.00000100000050002909[80]):0.01228480005928652731[100]):0.02618399647555762211[100],(Enterococcus_italicus_DSM_15952_contig00021_NZ_AEPV01000021:0.02934622105413351237,Enterococcus_saccharolyticus_ATCC_43076_ASWN01000001:0.03684156928025154876):0.00990759611297738554[78]):0.00483281574463193409[52],Enterococcus_dispar_ATCC_51266_AHYR01000012:0.04169003962260620783):0.00429033865848912899[27]):0.01225565669566759143[47],((((Enterococcus_villorum_ATCC_700913_ASWG01000003:0.00123849687355826127,(Enterococcus_hirae_ATCC_9790_ASVZ01000003:0.00000100000050002909,Enterococcus_hirae_R17_Ga0133539_12:0.00124466471907402074):0.00437668531014685520[99]):0.00271256263157957245[94],(Enterococcus_faecium_64/3_Ga0123581_11:0.00478754906187184390,((Enterococcus_mundtii_ATCC_882_AJAH01000011:0.00124836798706255323,(Enterococcus_mundtii_QU_25_Ga0045937_gi5586077525:0.00000100000050002909,Enterococcus_mundtii_crl1656_IOWDRAFT_AFWZ01000038_138:0.00000100000050002909):0.00000100000050002909[84]):0.00232925535227567057[91],Enterococcus_mundtii_CRL35_Ga0055006_113:0.00205532643185397414):0.02071210704889922191[100]):0.00808626865426687914[96]):0.00116253683416080991[86],Enterococcus_durans_ATCC_6056_AHYU01000028:0.00613235806711426735):0.01758289184015345702[100],(Enterococcus_faecalis_Symbioflor_1_HF558530:0.02651275144106388093,(Enterococcus_moraviensis_ATCC_BAA-383_AJAS01000024:0.00187793532668187302,(Enterococcus_haemoperoxidus_ATCC_BAA-382_AJAR01000013:0.00126083769077305627,Enterococcus_caccae_ATCC_BAA-1240_ASVV01000004:0.00498645045220612836):0.00187725016698322002[71]):0.02493013018972507766[100]):0.01467551205557459347[94]):0.01006403086008780291[70]):0.00751681942290334266[19]):0.01908671797506552095[67]):0.04727311966116311964[100],(((Lactococcus_garvieae_Lg-ilsanpaik-gs201105_Ga0072372_109:0.00057493078333598004,(Lactococcus_garvieae_Tac2_C268DRAFT_AMFE01000004_14:0.00000100000050002909,(Lactococcus_garvieae_ATCC_49156_NC_015930:0.00054976648026446669,Lactococcus_garvieae_Lg2_AP009333:0.00000100000050002909):0.00110002592470094074[75]):0.00162649004982671130[32]):0.00501901186378967638[55],Lactococcus_garvieae_DCC43_AMQS01000001:0.00333125956143979314):0.04712393973132221470[100],((((Lactococcus_lactis_lactis_IO-1_AP012281:0.00000100000050002909,Lactococcus_lactis_subsp_lactis_KF147_NC_013656:0.00000100000050002909):0.00000100000050002909[15],((Lactococcus_lactis_cremoris_CNCM_I-1631_AGHX01000015:0.00000100000050002909,Lactococcus_lactis_subsp_lactis_CV56_CP002365:0.00000100000050002909):0.00054531426237174952[87],(((Lactococcus_lactis_subsp_lactis_S0_Ga0077948_11:0.00000100000050002909,Lactococcus_lactis_Bpl1_Ga0061024_154:0.00000100000050002909):0.00000100000050002909[20],Lactococcus_lactis_AI06_Ga0069431_11:0.00000100000050002909):0.00000100000050002909[6],Lactococcus_lactis_lactis_NCDO_2118_Ga0125242_12:0.00000100000050002909):0.00054548394087227585[69]):0.00000100000050002909[30]):0.00000100000050002909[57],(Lactococcus_lactis_lactis_KLDS_40325_CP006766:0.00000100000050002909,Lactococcus_lactis_subsp_lactis_Il1403_NC_002662:0.00054504748174146074):0.00054511016561133011[64]):0.00437642430711731624[100],(Lactococcus_lactis_subsp_cremoris_MG1363_NC_009004:0.00054595770373036599,(Lactococcus_lactis_cremoris_A76_CP003132:0.00113379837081779974,Lactococcus_lactis_cremoris_KW2_CP004884:0.00000100000050002909):0.00000100000050002909[22]):0.00555735222103760466[78]):0.08405432784137396862[100]):0.19623092708297953934[100]):0.03494012367003227620[83]):0.03642919530320846977[19]):0.02556100268575323478[8],Lacticigenium_naphtae_DSM_19658_H626DRAFT_scaffold000099:0.21057181261789298388):0.08256519710299357884[21]):0.06110835898322851401[29]):0.02538572795389965400[8],((Kurthia_sp_JC8E_KSHGDRAFT_CAEW01000034_134:0.01853829305916742179,((Kurthia_huakuii_LAM0618_V514DRAFT_AYTB01000016_116:0.01340860359780821423,Kurthia_sp_Dielmo_KTHGDRAFT_CAEP01000143_1143:0.00279463008835782170):0.01314258242865793541[100],Kurthia_massiliensis_JC30_KMHGDRAFT_CAEU01000050_150:0.01866302191832289181):0.00866539582661532762[88]):0.14233758972562696177[100],(Jeotgalibacillus_soli_P9_Ga0069245_105:0.05133239162033211705,(Jeotgalibacillus_sp_D5_Ga0082002_11:0.00273530025967939688,Jeotgalibacillus_alimentarius_YKJ-13_Ga0069246_105:0.01103605225442253097):0.04762637705990943604[100]):0.05586410852118698506[100]):0.01620984176306822927[19]):0.01708492473758014066[5],Geobacillus_stearothermophilus_X1_Ga0057668_gi6758432081:0.08654706758677767342):0.02949815589826473156[9]):0.01850513878871869536[0]):0.03604886147874995783[0]):0.07521883983185070899[0]):0.00367283067586658988[0]):0.03102846495743539351[0],(Geobacillus_thermodenitrificans_NG80-2_NC_009328:0.01418084537261327278,Geobacillus_sp_JF8_CP006254:0.01219846734641772887):0.01313434960641383757[100]):0.00446024428765309355[0]):0.00516175589487240499[0]):0.15025380389019526994[0]):0.05150973314521369723[0],(((Anoxybacillus_flavithermus_TNO-09006_AMCM01000055:0.00520190997183654722,(((Anoxybacillus_flavithermus_yunnanensis_E13_Ga0073086_135:0.00166039446523749039,Anoxybacillus_suryakundensis_DSM_27374_Ga0061060_126:0.00055406000461688456):0.00055103614872503682[80],(((((Anoxybacillus_sp_SK3-4_ANOC01000042:0.00278713072911716212,Anoxybacillus_thermarum_AF/04_DSM_17141_Ga0070892_1010:0.00000100000050002909):0.00389391311567603227[91],(Anoxybacillus_sp_BCO1_Ga0069595_1015:0.03814322154681558386,((Anoxybacillus_gonensis_G2_Ga0072386_114:0.00000100000050002909,Geobacillus_caldoxylosilyticus_G10_B379DRAFT_ALJT01000060_160:0.00000100000050002909):0.00000100000050002909[74],Anoxybacillus_sp_DT3-1_ANMT01000014:0.00055326231370347260):0.00086602892700844594[62]):0.00252650226841529555[44]):0.00333479266246375881[59],Anoxybacillus_flavithermus_WK1_NC_011567:0.00281866351520668624):0.00056239957154764319[9],Anoxybacillus_flavithermus_NBRC_109594_Ga0040637_120:0.00000100000050002909):0.00082232781673903489[11],Anoxybacillus_sp_KU2-611_Ga0058825_gi68342448714:0.00139365454856104254):0.00030532053072124607[7]):0.00389626300058542588[56],Anoxybacillus_flavithermus_AK1_APCD01000012:0.00229631710351445393):0.00328745131035719290[80]):0.03759186453602776645[100],(Anoxybacillus_tepidamans_PS2_N667DRAFT_scaffold0002020:0.00690212034274915835,Anoxybacillus_sp_ATCC_BAA-2555_Ga0069192_1183:0.02270628583378576926):0.00835853202629550408[95]):0.00820084673497067582[61],Bacillus_alveayuensis_24KAM51_Ga0069190_1147:0.01702697510989072821):0.01307141426679651539[73]):0.04197369419330079787[0]):0.03081694414669524512[0],((unclassified_sp_ZOR0006_Draft1_L989_NODE_18_len_66145_cov_263_68789718:0.25909662793142090864,((UBA1159:0.00190716191443242159,UBA7094:0.00712579432233616857):0.11306262602919942006[74],(Turicibacter_sp_PC909_contig00016_NZ_ADMN01000057:0.00000100000050002909,Turicibacter_sp_HGF1_contig00015_NZ_AEXQ01000097:0.00000100000050002909):0.01771426500380784627[100]):0.18277887209098170329[80]):0.11009192676970143421[40],((((((Thermoactinomyces_daqus_H-18_Ga0062159_115:0.05405760382234864325,(Thermoactinomyces_sp_AS95_Ga0117754_107:0.00000100000050002909,Thermoactinomyces_sp_CDF_Ga0081872_118:0.00000100000050002909):0.07788377397766747812[100]):0.04748104715488495053[100],(Shimazuella_kribbensis_DSM_45090_A3GQDRAFT_scaffold_910:0.13809586604907686525,Thermoactinomycetaceae_bacterium_GD1_Ga0069179_19:0.10742650096062969500):0.02844934927403815553[88]):0.10447950499115697676[100],(((Caldalkalibacillus_thermarum_TA2A1_ctg240_NZ_AFCE01000158:0.13885836352051333931,(Thermicanus_aegyptius_DSM_12793_TheaeDRAFT_scaffold11:0.22246991841181101845,(((((((Clostridiales_Family_XI_Incertae_Sedis_sp_S5-A11_Ga0060235_1047:0.00055301268205380988,Negativicoccus_succinicivorans_DORA_17_25_Ga0055294_1330:0.00000100000050002909):0.24612216108402634740[100],(((((Megasphaera_sp_UPII_199-6_contig00004_NZ_AFIJ01000039:0.00000100000050002909,Megasphaera_genomosp_type_1_str_28L_contig00037_NZ_ADGP01000015:0.00000100000050002909):0.03111757816102891233[100],Megasphaera_genomosp_UPII_135-E_NZ_AFUG01000014:0.04305266610397657373):0.03104442238146580893[100],(Megasphaera_cerevisiae_DSM_20462_Ga0081129_1065:0.05100668642709375172,(((UBA1696:0.00072151879096759653,((UBA4382:0.00000100000050002909,(UBA4264:0.00000100000050002909,UBA4233:0.00150568970853946489):0.00074934525579897792[62]):0.05674561145836412579[100],(UBA4708:0.00000100000050002909,UBA5897:0.00000100000050002909):0.02780469601710084532[100]):0.03269323200706587829[100]):0.07856596656111984600[100],Megasphaera_massiliensis_NP3_NoneDRAFT_CAVO010000124_1124:0.00240460226813904573):0.02213159298568901506[100],(Megasphaera_elsdenii_14-14_Ga0097639_11:0.00000100000050002909,((Megasphaera_sp_BL7_APHX01000007:0.00598029334543181881,Megasphaera_elsdenii_DSM_20460_NC_015873:0.00000100000050002909):0.00162931710148710119[54],Megasphaera_elsdenii_T81_T505DRAFT_scaffold0001616:0.00054079708840770312):0.00054307347698307384[38]):0.00570964860678063475[61]):0.02916799870093977204[100]):0.00915686588931711488[53]):0.02723587217913402483[92],Megasphaera_sp_BV3C16-1_AWXA01000020:0.05890216953170162445):0.13500698791000470544[100],((Veillonella_magna_DSM_19857_G344DRAFT_scaffold000033:0.02668034324668505305,Veillonella_ratti_ACS-216-V-Col6b_AHAF01000003:0.03361492989425313854):0.01643654281698930797[97],(((Veillonella_montpellierensis_DSM_17217_K357DRAFT_scaffold0002222:0.00000100000050002909,Veillonella_montpellierensis_DNF00314_Ga0060253_142:0.00054373338143929694):0.05373621229923939563[100],(Veillonella_sp_AS16_AZYX01000008:0.01465010317831699251,((((((Veillonella_parvula_ATCC_17745_contig00018_NZ_ADFU01000013:0.00000100000050002909,Veillonella_parvula_SHI-1_Ga0126035_11:0.00109277377020836845):0.00000100000050002909[3],Veillonella_parvula_ACS-068-V-Sch12_AEXI01000014:0.00000100000050002909):0.00000100000050002909[5],Veillonella_sp_6_1_27_genomic_scaffold_supercont12_NZ_GG770216:0.00000100000050002909):0.00000100000050002909[2],Veillonella_sp_3_1_44_genomic_scaffold_supercont12_NZ_GG770200:0.00000100000050002909):0.00000100000050002909[54],Veillonella_parvula_DSM_2008_NC_013520:0.00108811014148527487):0.00336026704019910241[89],(Veillonella_dispar_ATCC_17748_V_dispar-101_Cont02_NZ_ACIK02000004:0.00425716588632151990,(Veillonella_tobetsuensis_ATCC_BAA-2400_Ga0100554_118:0.01033589608340332831,(Veillonella_sp_HPA0037_ATCG01000022:0.00000100000050002909,(Veillonella_sp_ACP1_ALKL01000025:0.00000100000050002909,((Veillonella_atypica_CMW7756B_Ga0129033_1021:0.00275370381367939353,Veillonella_atypica_ACS-049-V-Sch6_contig00037_NZ_AEDR01000028:0.00054544892952531937):0.00000100000050002909[35],Veillonella_atypica_ACS-134-V-Col7a_contig00042_NZ_AEDS01000068:0.00000100000050002909):0.00000100000050002909[15]):0.00109330979235818643[77]):0.00585159385312715961[97]):0.00436107744858717575[80]):0.00454685756170758373[44]):0.00390771279028223183[47]):0.03877615003132554861[100]):0.01926868373638882317[90],Veillonella_sp_F0422_NZ_AFUJ01000053:0.08230147327452089212):0.01341065889956252755[70]):0.09352668307574549256[100]):0.03790797041751759605[55]):0.08011234379008873308[28],(((Zymophilus_raffinosivorans_DSM_20765_F606DRAFT_scaffold0001818:0.10201829336305894003,((UBA1814:0.09504809555612848959,Megamonas_hypermegale_DSM_1672_G550DRAFT_scaffold000044:0.00754156150960159314):0.01043962578246942705[93],(Megamonas_rupellensis_DSM_19944_F553DRAFT_scaffold000011:0.00000100000050002909,Megamonas_funiformis_YIT_11815_NZ_ADMB01000070:0.00163462592578860009):0.01037317560193420571[90]):0.09000750645091830371[93]):0.01944327578417989408[69],((Anaerovibrio_lipolyticus_LB2005_T355DRAFT_scaffold0001010:0.00194892379595452557,Anaerovibrio_sp_RM50_T525DRAFT_scaffold000022:0.00410253250447171862):0.09818147071481581056[100],((Selenomonas_sputigena_DSM_20758_Sspu20758_Contig1029:0.00260121610055020743,Selenomonas_sp_CM52_ALNM01000009:0.00186212405166812133):0.08734731538129890394[100],((((UBA3815:0.00000100000050002909,UBA7018:0.00000100000050002909):0.18215592393129795279[100],FIRM1:0.06476993057758381744):0.16431417668161921175[62],SEL2:0.04470608702104327675):0.02912528314107147229[45],(Selenomonas_ruminantium_AB3002_P159DRAFT_scf7180000000021_quiver2:0.04772891158766717074,(((Mitsuokella_jalaludinii_DSM_13811_T518DRAFT_scaffold0001313:0.00000100000050002909,(UBA4253:0.00000100000050002909,((UBA2897:0.08149660171835879097,((((UBA7746:0.00606455097797849174,((UBA2842:0.00000100000050002909,UBA2873:0.00000100000050002909):0.00000100000050002909[28],UBA2812:0.00000100000050002909):0.00000100000050002909[93]):0.20313634061039712031[100],(UBA1703:0.01197988341352444926,UBA2909:0.00570235613438192877):0.33254841289028980178[100]):0.06738189461787674750[16],((UBA864:0.00000100000050002909,UBA1887:0.00000100000050002909):0.12200728803935462219[100],(UBA5324:0.19640294359651033762,UBA7701:0.09267867168456311866):0.03470484286624416631[42]):0.05250155429784721106[65]):0.10654603275960879138[8],(UBA1796:0.07248834172117434027,UBA1799:0.06889899170859312139):0.03424887816773792421[81]):0.06727833614487153946[0]):0.01693892176593897805[0],(UBA3715:0.04945932889650534597,UBA7286:0.04851055780988356575):0.00830277217517692845[20]):0.02408363408964093663[0]):0.08354229027961319887[0]):0.01782730774946142405[0],((Selenomonas_sp_ND2010_T504DRAFT_scaffold000033:0.02261650106497921017,(Selenomonas_sp_AE3005_DL94DRAFT_scaffold000099:0.00288828370020242182,(((Selenomonas_ruminantium_lactilytica_TAM6421_NC_017068:0.00767784414509694538,Selenomonas_ruminantium_AC2024_P157DRAFT_scf7180000000002_quiver1:0.00000100000050002909):0.00218354501130509819[45],Selenomonas_sp_FC4001_T320DRAFT_scaffold0001111:0.00000100000050002909):0.00395244196278999975[64],Selenomonas_ruminantium_ATCC_12561_G598DRAFT_scaffold0002727:0.00317213703529939601):0.00552368864934022798[77]):0.02824424325504755126[80]):0.02460790026483073920[80],(Selenomonas_bovis_8-14-1_T485DRAFT_scaffold0002626:0.00103336825330531097,Selenomonas_bovis_DSM_23594_F599DRAFT_scaffold000022:0.00062413543166180488):0.05063105237643954898[100]):0.00789392604301689116[45]):0.01498384244331528274[0],(Mitsuokella_sp_oral_taxon_131_W9106_AWVT01000011:0.07765304315571376625,((Selenomonas_sp_F0473_AGZT01000008:0.01042409477268732391,(Selenomonas_artemidis_DSM_19719_K341DRAFT_scaffold000011:0.00252904631773396378,(Selenomonas_sp_FOBRC9_ALJR01000003:0.00058166746536967651,Selenomonas_sp_oral_taxon_137_str_F0430_ctg1126950130251_NZ_AENV01000005:0.00329517376315772818):0.00194195459020791517[87]):0.00725389829950252515[100]):0.01114064823548277343[100],(((Selenomonas_noxia_ATCC_43541_NZ_ACKT01000016:0.00000100000050002909,Selenomonas_noxia_F0398_ADGH01000003:0.00165150358875810620):0.01017540378068700763[100],(Selenomonas_sp_oral_taxon_892_F0426_Ga0039067_1018:0.00500144274537824094,(Selenomonas_infelix_ATCC_43532_NZ_ACZM01000015:0.00626200235291168080,(Centipeda_periodontii_DSM_2778_contig00059_NZ_AFHQ01000059:0.00321577323896241572,Selenomonas_sp_oral_taxon_138_F0429_AMEO01000100:0.00511937199482181363):0.00251977119320130312[79]):0.00101173261205947124[31]):0.00592359170378196562[82]):0.00381418803114404138[78],(Selenomonas_flueggei_ATCC_43531_NZ_ACLA01000033:0.00883325514701160247,Selenomonas_sp_oral_taxon_149_str_67H29BP_contig00087_NZ_AEEJ01000053:0.00795737015319869165):0.01001280620436199691[96]):0.00848100877525466423[65]):0.11606527442623587598[100]):0.02159061051965949218[65]):0.00901593464209964404[0]):0.03434997842416714214[0]):0.03088091232322254936[0]):0.02632648581562488724[0]):0.03362103223415328912[0]):0.08671211080600392529[0],(((Succinispira_mobilis_DSM_6222_SucmoDRAFT_scaffold11:0.14707215050894711927,(((Acidaminococcus_sp_D21_cont113_NZ_ACGB01000013:0.00000100000050002909,((Acidaminococcus_sp_HPA0509_ATBZ01000031:0.00000100000050002909,(Acidaminococcus_intestini_RyC-MR95_NC_016077:0.00066120612094986862,Acidaminococcus_intestini_DSM_21505_H503DRAFT_scaffold0003838:0.00218862401314877126):0.00000100000050002909[96]):0.00000100000050002909[33],Acidaminococcus_sp_BV3L6_AWUR01000048:0.00000100000050002909):0.00000100000050002909[58]):0.05420158834565367428[100],(Acidaminococcus_fermentans_DSM_20731_NC_013740:0.00000100000050002909,((UBA7757:0.00000100000050002909,UBA1700:0.00000100000050002909):0.00015767071659198735[100],(UBA7736:0.00680584316918205097,UBA2733:0.00710898323855378884):0.09701552977328690985[100]):0.08175275763337651325[83]):0.03933580860458984335[83]):0.12844988209103744281[83],Phascolarctobacterium_sp_YIT_12067_P_spYIT12067-10_Cont771_NZ_AEVN01000043:0.10224900138313572362):0.07329197385314493995[19]):0.07083286262129137589[19],(Acetonema_longum_DSM_6540_Contig00019_NZ_AFGF01000019:0.13828052689045869372,(Sporomusa_ovata_DSM_2662_ASXP01000002:0.03688223581799061207,Sporomusa_ovata_DSM_2662_G571DRAFT_scaffold0002020:0.00094559310089917486):0.13000990098597950406[100]):0.02946542041633956957[68]):0.01778528201346095405[6],((Pelosinus_sp_UFO1_CP008852:0.02476093041323731286,(Pelosinus_sp_HCF1_Hcf1DRAFT_NODE_9_len_70910_cov_43_8449449:0.00160885573226761695,Pelosinus_fermentans_A11_AKVM01000079:0.04028535679106473588):0.02828045649840919828[100]):0.10084744128531156204[100],(Anaeromusa_acidaminophila_DSM_3853_C508DRAFT_scaffold0001111:0.00149298405441939557,Anaeroarcus_burkinensis_DSM_6283_H523DRAFT_scaffold0001515:0.00125958543432085936):0.13441569028512947992[100]):0.03877796870357962805[96]):0.03203573260087722724[9]):0.04388506556660381336[9]):0.12404303092071222725[22],(AS1a:0.75700878961049811178,((((Collinsella_intestinalis_DSM_13280_ABXH02000015:0.08521608683589687594,(Coriobacterium_glomerans_PW2_DSM_20642_Cglom_Contig8:0.12655507683906053185,(Collinsella_sp_GD3_BN421DRAFT_CAPI01000126_1126:0.00000100000050002909,Coriobacteriaceae_bacterium_GD5_NoneDRAFT_CAPF01000063_163:0.00000100000050002909):0.06796919209292696940[100]):0.02887133555225496542[96]):0.10853754308749648250[100],(((((Coriobacteriaceae_bacterium_KH1P3_Ga0059117_104:0.08050498894746611900,Olsenella_spOF0356_NZ_ACVE01000003:0.06493085130556441875):0.02086120440500750794[57],((((Atopobium_vaginae_DSM_15829_ACGK02000001:0.00000100000050002909,Atopobium_vaginae_DSM_15829_NZ_ADNA01000036_NZ_ADNA01000036:0.00000100000050002909):0.00202661159816603254[100],Atopobium_vaginae_44061_Ga0098725_101:0.00015967968104896047):0.05883233119715076259[100],Atopobium_vaginae_PB189-T1-4_contig00020_NZ_AEDQ01000029:0.07178844638446901794):0.09999133359593218029[100],(Olsenella_profusa_F0195_D221A-01_AWEZ01000067:0.13476274840150653800,(Olsenella_uli_DSM_7084_chromosome_NC_014363:0.00055188429652900696,Olsenella_uli_MSTE5_JANC01000009:0.00054807970565735225):0.06131774190969024180[100]):0.02785234519544162179[67]):0.01243104029056234759[27]):0.02330131860938126215[81],(Atopobium_sp_oral_Taxon_810_F0209_AWSK01000045:0.00820334328649704667,Coriobacteriaceae_sp_BV3AC1_AWUP01000005:0.00994675567825836597):0.12519459489711140532[100]):0.04410081502331662795[100],(Olsenella_sp_KH2P3_Ga0059127_101:0.10009341853088421503,(Atopobium_sp_oral_taxon_199_F0494_ATCH01000002:0.05332432119083822114,((Atopobium_sp_ICM42b_JDFH01000002:0.00112715427589091905,(Atopobium_sp_BS2_JDFG01000028:0.00218424462676671243,Atopobium_parvulum_DNF00906_Ga0060240_117:0.00057077619952026657):0.00054644124433019632[43]):0.00676090684483088723[97],Atopobium_parvulum_DSM_20469_NC_013203:0.00831775318562336108):0.04317514671420764893[100]):0.06156361111062384761[100]):0.02369756028052367319[86]):0.04383731662224180786[98],((((Atopobium_minutum_10063974_AGXC01000001:0.00000100000050002909,Atopobium_sp_BV3AC4_AWUQ01000004:0.00000100000050002909):0.00000100000050002909[34],Atopobium_minutum_DSM_20586_Ga0074722_11:0.00000100000050002909):0.00000100000050002909[20],Atopobium_minutum_DSM_20586_Ga0106635_103:0.00000100000050002909):0.01791084315457437334[100],Atopobium_fossor_DSM_15642_G469DRAFT_scaffold000022:0.01808310795028787027):0.11063091874575670115[100]):0.07579201726344461654[100]):0.10656774090373404007[100],((Slackia_piriformis_YIT_12062_ADMD01000001:0.07422814309369547836,Slackia_heliotrinireducens_DSM_20476_NC_013165:0.09500428609079046571):0.04861960460803809586[100],((Cryptobacterium_curtum_DSM_15641_NC_013170:0.11009038982754613956,(Denitrobacterium_detoxificans_DSM_21843_IE71DRAFT_scaffold000055:0.00000100000050002909,Denitrobacterium_detoxificans_NPOH1_Ga0133358_11:0.00000100000050002909):0.06282961718442905963[100]):0.07006312877874261436[100],((Coriobacteriaceae_bacterium_68-1-3_Ga0069492_11:0.13580300587797927703,((Adlercreutzia_equolifaciens_DSM_19450_Ga0040474_gi5307772601:0.00107889859760728290,Asaccharobacter_celatus_DSM_18785_BR46DRAFT_scaffold000077:0.00114838510835353191):0.01735722810480905612[100],Enterorhabdus_caecimuris_B7_ASSY01000008:0.01909784937547659434):0.09560811131766437654[100]):0.02237180490167112179[60],((Eggerthella_lenta_DSM_2243_NC_013204:0.00127922709347464986,(Eggerthella_sp_HGA1_contig00002_NZ_AEXR01000007:0.00064487809571629143,Eggerthella_lenta_1_1_60AFAA_Ga0068590_1089:0.00129058408222589298):0.00000100000050002909[59]):0.04579561663510400144[100],Eggerthella_sp_YY7918_NC_015738:0.05716453582138447675):0.03588769829379605258[100]):0.01830121080649225324[60]):0.04076989668506122294[96]):0.12100752376378517972[100]):0.23812409430831235624[100],(Virgibacillus_halodenitrificans_S2_Ga0055357_112:0.26690297752330366388,Paenibacillus_sophorae_S27_L689DRAFT_ASSF01000378_1215:0.32086432870346004442):0.42457279808236086938[100]):0.10758949041317171502[95]):0.07130360667177305933[40]):0.05399984559325721190[5],(((Tepidanaerobacter_acetatoxydans_Re1_HF563609:0.17744047936034507140,Thermosediminibacter_oceani_DSM_16646_chromosome_NC_014377:0.16807956440291613176):0.13446383085067750707[100],((((FIRM3:0.34488342329793558738,Catabacter_hongkongensis_HKU16_Ga0077667_1090:0.29435248171334832401):0.11234437652431783494[57],((Caloramator_australicus_RC3_NZ_CAKP01000066:0.10852649312833698159,Caloramator_sp_ALD01_A3M9DRAFT_scaffold_2829:0.10279699371260686558):0.09629660981615996429[41],((Candidatus_Arthromitus_sp_SFB-rat-Yit_NC_016012:0.06255286859181947989,(Candidatus_Arthromitus_sp_SFB-mouse-NL_CP008713:0.00052983096223136893,(((Candidatus_Arthromitus_sp_SFB-1_AFXR01000077:0.00000100000050002909,Candidatus_Arthromitus_sp_SFB-mouse-SU_AGVP01000008:0.00000100000050002909):0.00000100000050002909[38],Candidatus_Arthromitus_sp_SFB-co_AFXW01000029:0.00000100000050002909):0.00106032172001404960[89],(Candidatus_Arthromitus_sp_SFB-mouse-NYU_AGAG01000001:0.00000100000050002909,(Candidatus_Arthromitus_sp_SFB-mouse-Yit_AP012209:0.00000100000050002909,Candidatus_Arthromitus_sp_SFB-mouse-Japan_NC_015913:0.00000100000050002909):0.00000100000050002909[29]):0.00000100000050002909[49]):0.00000100000050002909[55]):0.04555886708078032976[100]):0.33757424618161968599[100],((Clostridium_novyi_sv_B_ATCC_27606_Ga0056844_1007:0.03446943019860774365,(Clostridium_novyi_sv_A_NCTC_538_Ga0056843_109:0.00042258737006302822,Clostridium_novyi_NT_NC_008593:0.00064275453006171278):0.02631578257639718976[99]):0.11215602807528161911[100],(((((Clostridium_cellulovorans_743B_chromosome_NC_014393:0.00000100000050002909,Clostridium_cellulovorans_743B_NZ_BABR01000047_NZ_BABR01000047:0.00000100000050002909):0.09256588761863603076[100],Clostridium_sp_M2/40_HG917868:0.11009960528700805937):0.04723983985156375576[100],((Clostridium_akagii_DSM_12554_BR66DRAFT_scaffold0001919:0.10289155450823206372,(Clostridium_arbusti_SL206_NoneDRAFT_BAEV01000054_154:0.02764928400610802348,(Clostridium_pasteurianum_BC1_Clopa_Contig1031:0.01899763756751503274,Clostridium_pasteurianum_DSM_525__ATCC_6013_Ga0078015_11:0.04064057738499032846):0.01191606245446100339[86]):0.04644173646059835542[100]):0.05060595078388585577[100],((Clostridium_acetobutylicum_DSM_1731_chromosome_NC_015687:0.00000100000050002909,Clostridium_acetobutylicum_ATCC_824_NC_003030:0.00000100000050002909):0.00000100000050002909[33],Clostridium_acetobutylicum_EA_2018_CP002118:0.00000100000050002909):0.11950204820251658644[100]):0.02347849807025631508[80]):0.01603873285687597641[61],((Clostridium_senegalense_JC122_Ga0039963_gi37904854763:0.03681223181044694648,Clostridium_anorexicamassiliense_AP5_Ga0045849_144:0.04716023042670495352):0.02983635468646606351[100],((UBA2485:0.01975741968907903170,(((UBA3047:0.00447332345523152475,UBA4548:0.00076127243286640387):0.03359936867019793633[100],((UBA1056:0.01215429427539690965,(((((((UBA3887:0.00000100000050002909,(UBA7503:0.00000100000050002909,UBA7791:0.00000100000050002909):0.00000100000050002909[3]):0.00000100000050002909[0],(UBA5712:0.00000100000050002909,(UBA4395:0.00000100000050002909,UBA3061:0.00000100000050002909):0.00000100000050002909[10]):0.00000100000050002909[1]):0.00000100000050002909[1],UBA871:0.00000100000050002909):0.00000100000050002909[4],UBA5119:0.00000100000050002909):0.00073715831462212709[61],(UBA5307:0.00223950166455660730,(UBA2611:0.00000100000050002909,UBA4138:0.00000100000050002909):0.00073321656759652248[66]):0.00000545430159828107[67]):0.00000100000050002909[24],UBA7339:0.00000100000050002909):0.00000100000050002909[87],((UBA7615:0.00000100000050002909,UBA1353:0.00000100000050002909):0.00000100000050002909[31],UBA5988:0.00000100000050002909):0.00221337318747035676[97]):0.01912031404939825222[100]):0.04579649945727257837[100],UBA4108:0.04771528219996857417):0.01213211246688931065[76]):0.01741221811510041198[83],((UBA1652:0.14033766388997820362,UBA701:0.11830424034100076036):0.04715805601932265140[83],UBA4746:0.15459660612149031533):0.02229192114383189358[75]):0.04541535891414512360[74]):0.08456143849027338011[75],Clostridium_argentinense_CDC_2741_Ga0070803_113:0.00375759563234251198):0.03471904995463412358[74]):0.08421844421382752854[75]):0.01417491146785350778[33],((((Clostridium_tetanomorphum_DSM_665_APJS01000026:0.03522260256274939438,Clostridium_lundense_DSM_17049_T514DRAFT_scaffold000099:0.04066605648961472280):0.04371334528047231271[100],(Clostridium_tetani_C2_Ga0060285_110:0.00344088934277620145,Clostridium_tetani_12124569_Ga0101834_11:0.00923782678832164687):0.11515210286652569072[100]):0.03345112254230041271[74],((((Clostridium_kluyveri_NBRC_12016_NC_011837:0.07216389308803611291,((Clostridium_ljungdahlii_DSM_13528_chromosome_NC_014328:0.00000100000050002909,Clostridium_autoethanogenum_DSM_10061_CP006763:0.00000100000050002909):0.00000100000050002909[33],Clostridium_autoethanogenum_DSM_10061_M209DRAFT_ASZX01000013_113:0.00000100000050002909):0.05872818426105009398[100]):0.02720506989047104598[94],(UBA5407:0.08324896046786871284,Clostridium_tyrobutyricum_DIVETGP_Ga0055388_106:0.00000100000050002909):0.10476082363807034947[100]):0.02943221819477569515[100],(((Clostridium_carboxidivorans_P7_Ga0081740_11:0.00000100000050002909,Clostridium_carboxidivorans_P7_Ga0081740_112:0.00000100000050002909):0.00000100000050002909[33],Clostridium_carboxidivorans_P7_null_replaces_81740_Ga0111308_11:0.00000100000050002909):0.00682814103518526033[100],(Clostridium_scatologenes_ATCC_25775_EG59DRAFT_JIDX01000017_117:0.00000100000050002909,Clostridium_scatologenes_ATCC_25775_Ga0077986_11:0.00000100000050002909):0.00635179131216880109[100]):0.08068634702552890392[100]):0.03095721467096457930[99],(UBA3581:0.10008961614930605988,(((Clostridium_botulinum_111_Ga0125109_11:0.00052762571148854559,Clostridium_botulinum_A_str_ATCC_3502_NC_009495:0.00055079608800785230):0.00823648672966330840[100],Clostridium_botulinum_Ba4_str_657_NC_012658:0.00100656764309391567):0.00500580002496903587[94],((Clostridium_botulinum_Prevot_594_Ga0077950_11:0.00000100000050002909,Clostridium_sporogenes_DSM_795_Ga0081673_11:0.00000100000050002909):0.00000100000050002909[32],Clostridium_sporogenes_NCIMB_10696_Ga0078042_11:0.00000100000050002909):0.00435246373835336021[100]):0.01676818287115002318[92]):0.12679466985519632916[94]):0.02002062378479551111[45]):0.01714307754435370063[69],(((Clostridium_algidicarnis_B3_BV55DRAFT_scf7180000000002_quiver_dupTrim_64301:0.14003314572971820029,((Youngiibacter_fragile_2321_AXUN02000164:0.00000100000050002909,(UBA6085:0.01275580035941284267,(UBA4052:0.00000100000050002909,UBA2240:0.00000100000050002909):0.00000100000050002909[100]):0.08075637472064725597[92]):0.10166621388745722410[100],((UBA7035:0.00596611173325190761,(UBA810:0.00000100000050002909,UBA4536:0.00000100000050002909):0.00000100000050002909[100]):0.07857868005849928672[90],Proteiniclasticum_ruminis_DSM_24773_T487DRAFT_scaffold0001515:0.00000100000050002909):0.11528876139287402847[100]):0.09257523541975250236[100]):0.03437103465992184109[50],((Clostridium_hydrogeniformans_DSM_21757_BR69DRAFT_scaffold0001414:0.10007964439487035402,Clostridium_cadaveris_AGR2141_G605DRAFT_scaffold000022:0.07667215604303417864):0.02365229977211557449[67],((((((Clostridium_perfringens_JP838_Ga0123677_13:0.00000100000050002909,(Clostridium_perfringens_JP55_Ga0123757_16:0.00000100000050002909,Clostridium_perfringens_FORC_003_Ga0097632_11:0.00000100000050002909):0.00000100000050002909[24]):0.00054482728650175353[67],Clostridium_perfringens_SM101_NC_008262:0.00109057348452613651):0.00000100000050002909[4],Clostridium_perfringens_WAL-14572_ADLP01000011:0.00000100000050002909):0.00000100000050002909[5],Clostridium_perfringens_ATCC_13124_NC_008261:0.00000100000050002909):0.00000100000050002909[18],Clostridium_perfringens_str_13_NC_003366:0.00283029752278742995):0.11289393392966892704[100],(((Clostridium_botulinum_202F_Ga0077982_12:0.05397026217570095180,(Clostridium_butyricum_JKY6D1_Ga0123710_12:0.02555719060072120588,(Clostridium_saccharoperbutylacetonicum_N1-4HMT_H122DRAFT_AOIF01000151_1151:0.01713634385515077838,(Clostridium_beijerinckii_HUN142_T483DRAFT_scaffold0001313:0.00933859583221048270,(Clostridium_beijerinckii_NCIMB_8052_NC_009617:0.00217810098294490525,(Clostridium_diolis_DSM_15410_K684DRAFT_AQQG01000126_1126:0.00108752304196799371,Clostridium_beijerinckii_AAU1_buffalo_A501DRAFT_AUPH01000004_13027:0.00000100000050002909):0.00000100000050002909[80]):0.00506445170135049350[99]):0.00989777950013490289[68]):0.02343007594047831488[100]):0.05085617899297038835[100]):0.02695479799799377699[100],((Clostridium_baratii_str_Sullivan_Ga0077949_12:0.00000100000050002909,(Clostridium_baratii_strain771-14_Ga0078518_114:0.00054307044612677657,Clostridium_baratii_XCM_Ga0100758_106:0.00000100000050002909):0.00108624785521540374[86]):0.08425896226530625588[100],Clostridium_paraputrificum_AGR2156_G594DRAFT_scaffold0001010:0.05685431686532808199):0.01468252880079204403[86]):0.02463927943275771859[99],(Clostridium_sartagoforme_AAU1_buffalo_ASRV01000021:0.05915048987275656894,(Clostridium_saudii_JCC_Ga0055385_1038:0.00738125100998339185,Clostridium_celatum_DSM_1785_NZ_KB291623:0.00892004811218279070):0.05630975139801493862[100]):0.02407184913177682836[97]):0.01742272309679493772[90]):0.04500589910660060533[100]):0.01390423188904361604[26]):0.02019514916909228436[28],Clostridiales_sp_oral_taxon_876_F0540_Ga0032375_108:0.12237597159597803087):0.01045406627017317867[11]):0.01678635988494153741[11]):0.03682109665023091533[21]):0.06106112359605494339[75]):0.07713026158436403490[100]):0.07935794701826438813[37]):0.01982223422171046356[1],((((((Clostridium_ultunense_DSM_10521_CULDRAFT_AZSU01000001_11:0.12005907656816075524,Anaerosalibacter_sp_ND1_Ga0058648_113:0.15337874965724310194):0.04800005099503492495[97],(((Peptoniphilaceae_bacterium_SIT14_Ga0112035_15:0.14832164044674236991,(Parvimonas_sp_Oral_Taxon_393_F0440_NZ_AFUS01000004:0.01166286948307845329,Parvimonas_micra_KCOM_1535_ChDC_B708_Ga0077897_11:0.00733733745034976549):0.19304329866822245165[100]):0.06580068926773931237[100],((Murdochiella_sp_SIT12_Ga0126794_12:0.05721930787935285839,Clostridiales_bacterium_9403326_Ga0045850_11:0.02679480018677204631):0.27104034874051607940[100],(((Anaerococcus_senegalensis_JC48_ASHGDRAFT_CAEK01000017_117:0.01117089534036122198,(Anaerococcus_hydrogenalis_DSM_7454_unfinished_sequence_NZ_ABXA01000044:0.00128975203669400755,Anaerococcus_hydrogenalis_ACS-025-V-Sch4_contig00032_NZ_AEXN01000032:0.00078620806108064764):0.00738440590483752622[100]):0.00668728211399540699[96],(Anaerococcus_vaginalis_PH9_HGAODRAFT_CAGU01000030_130:0.01825733151081024297,(Anaerococcus_sp_ph10_HGAGDRAFT_CAGV01000014_114:0.00000100000050002909,Anaerococcus_vaginalis_ATCC_51170_NZ_ACXU01000004:0.00000100000050002909):0.00638771908542916465[100]):0.00314570367772751703[68]):0.09926805426954843359[100],((Anaerococcus_lactolyticus_S7-1-13_Ga0060233_129:0.00000100000050002909,Anaerococcus_lactolyticus_ATCC_51172_contig00192_NZ_ABYO01000192:0.00110297593964713350):0.11316605845306139388[100],((Clostridiales_bacterium_9400853_Ga0057063_1024:0.04238480853804389020,(Anaerococcus_sp_9402080_Ga0040097_106:0.04511677129243869128,UBA2626:0.16506265032229405776):0.02344049956224818210[91]):0.05865825879970102547[100],(Anaerococcus_tetradius_ATCC_35098_contig00129_NZ_ACGC01000116:0.02518760033604907841,(Anaerococcus_prevotii_ACS-065-V-Col13_AEXM01000013:0.03708582239935247216,Anaerococcus_prevotii_DSM_20548_NC_013171:0.02680631758542928109):0.01140424481918363674[67]):0.04918054522917969518[100]):0.01497476505174440316[67]):0.06778160741786379284[100]):0.18331945940393629124[100]):0.08511883220609585410[100]):0.04743010176115203258[57],(Clostridiales_Family_XI_Incertae_Sedis_sp_S7-1-4_Ga0060236_135:0.39393078962495425843,(Clostridiales_bacterium_SIT13_Ga0112033_12:0.24329644824260482361,((Clostridiales_Family_XI_Incertae_Sedis_sp_S5-A11_Ga0060235_1012:0.07074686967787005565,Clostridiales_bacterium_SIT11_Ga0112034_13:0.06387941038166086716):0.15621630194974467365[100],(((Peptoniphilus_obesi_ph1_NoneDRAFT_CAHB01000020_120:0.08621747728865260252,Peptoniphilus_sp_1-1_Ga0098263_11:0.08241470636491576851):0.06937048773356227493[100],((Peptoniphilus_lacrimalis_DSM_7455_F594DRAFT_scaffold000022:0.00128210997425763965,Peptoniphilus_lacrimalis_DNF00528_Ga0060251_1006:0.00145195505970611071):0.11884065067691264306[100],((Peptoniphilus_rhinitidis_1-13_NoneDRAFT_BAEW01000003_13:0.03354755573067757374,Peptoniphilus_senegalensis_JC140_PTSHGDRAFT_CAEL01000024_124:0.02617670500803950112):0.02308735154656232566[100],Peptoniphilus_harei_ACS-146-V-Sch2b_contig00003_NZ_AENP01000025:0.03140458602418660233):0.10661137031755521520[100]):0.04843939685400872747[100]):0.01816505123551101150[60],(Clostridiales_bacterium_KA00134_Ga0129073_127:0.14108194974892968032,(Clostridiales_Family_XI_sp_BV3AC2_AWXD01000018:0.00000100000050002909,Peptoniphilus_duerdenii_ATCC_BAA-1640_contig00026_NZ_AEEH01000014:0.00326954602188528733):0.15648279758161739994[100]):0.02373781161254365571[53]):0.04517919938570866267[98]):0.03725652905527048614[64]):0.04984578645018830634[100]):0.02798594268484966979[76]):0.06399748451139719574[51]):0.06819539453471341883[50],((Clostridiaceae_bacterium_L21-TH-D2_ARZA01000091:0.11382928925280934307,(Caloranaerobacter_sp_TR13_Ga0100682_112:0.02304886295743942617,Caloranaerobacter_azorensis_H53214_Ga0061022_1008:0.01865584643177612204):0.11335395120123525903[100]):0.02372818929460462217[51],(Clostridium_purinilyticum_DSM_1384_Ga0098744_110:0.14424585863551961373,(Clostridiales_bacterium_MCWD3_Ga0126021_1067:0.16456106542111792468,Clostridiisalibacter_paucivorans_DSM_22131_Q326DRAFT_scaffold0002121:0.13081178407204932523):0.03053663780959018498[74]):0.02109130663063454175[19]):0.03831136309203338891[55]):0.04726970541097922501[30],(((Clostridium_aceticum_DSM_1496_Ga0077188_125:0.12218432687069975817,Alkaliphilus_transvaalensis_ATCC_700919_T335DRAFT_scaffold0001111:0.10335817624969011186):0.02205741677770125739[50],(Alkaliphilus_metalliredigens_QYMF_NC_009633:0.15874653196635243879,Alkaliphilus_oremlandii_OhILAs_NC_009922:0.10722121500857417775):0.02529647531837858621[29]):0.07605171134429933311[100],(((Eubacterium_sp_CM2_AFZF02000008:0.00132458756151141561,Eubacterium_sp_ACC19a_NZ_AFZE01000001:0.00355543655277755456):0.20641617038909204629[100],((UBA1803:0.09768499006523694017,Clostridium_sticklandii_DSM_519_chromosome_NC_014614:0.00000100000050002909):0.09094509562462527175[99],Proteocatella_sphenisci_DSM_23131_G558DRAFT_scaffold0002525:0.17349101464031663200):0.04337935404841295611[56]):0.09458943270876939147[91],(((UBA4398:0.00228624607454050921,UBA4559:0.00000100000050002909):0.10052993411696053982[100],(Clostridium_mangenotii_TR_T473DRAFT_AXUS01000017_117:0.00359606490421103629,Clostridium_mangenotii_LM2_P160DRAFT_scf7180000000002_quiver_dupTrim_165481:0.00562080933655330958):0.02105145449802895558[100]):0.04984883536963025802[100],(((Peptoclostridium_difficile_RA09_70_Ga0082355_1084:0.00217012583573067148,(Clostridium_difficile_M68_CDM68_FN668375_12:0.00000100000050002909,Clostridium_difficile_CF5_CDCF5_FN665652_11:0.00000100000050002909):0.00000100000050002909[92]):0.00112521777223284188[92],(((Peptoclostridium_difficile_Z31_Ga0123779_11:0.00054008242070088201,(Peptoclostridium_difficile_630_delta_erm_Ga0098188_11:0.00000100000050002909,Peptoclostridium_difficile_NCTC13307_Ga0111811_11:0.00000100000050002909):0.00000100000050002909[10]):0.00000100000050002909[3],Peptoclostridium_difficile_630_Ga0077977_11:0.00000100000050002909):0.00054011313130023571[62],(Clostridium_difficile_Y41_AVKT01000005:0.00000100000050002909,Peptoclostridium_difficile_KY62_Ga0112818_1163:0.00000100000050002909):0.00000100000050002909[59]):0.00049659819589830821[89]):0.02995639632155071286[100],(((Clostridium_bifermentans_WYM_O211DRAFT_AVSU01000076_176:0.00000100000050002909,Clostridium_bifermentans_ATCC_638_AVNC01000003:0.00162617906178393404):0.01112023649435550307[100],(Clostridium_sordellii_SSCC35109_Ga0111885_106:0.00054405273679418431,((Clostridium_sordellii_JGS6382_Ga0098186_11:0.00000100000050002909,Clostridium_sordellii_JGS6382_null_replaces_98186_Ga0111295_11:0.00000100000050002909):0.00054210569032113844[74],(Clostridium_sordellii_SSCC42239_Ga0111886_104:0.00000100000050002909,Clostridium_sordellii_ATCC9714_Ga0098224_11:0.00000100000050002909):0.00000100000050002909[70]):0.00054037063184460179[67]):0.00985180365661434028[100]):0.05914917197708233904[100],((Clostridium_dakarense_FF1_Ga0057465_1212:0.02841184458896547221,Peptostreptococcaceae_bacterium_VA2_CY40DRAFT_scf7180000000022_quiver5:0.03426838703672163700):0.02393093611538580842[100],(Clostridium_glycolicum_DSM_1288_G483DRAFT_scaffold000077:0.01315277281315515440,Terrisporobacter_othiniensis_08-306576_Ga0077712_1111:0.01224821333156752429):0.07271283041670070779[100]):0.01391127614522960285[12]):0.02389960226028800538[10]):0.02925723928919077635[10]):0.13183626153288025007[13]):0.07156927535856497102[12]):0.06199948765379233173[12]):0.03901090536264242847[3],(Anaerofustis_stercorihominis_DSM_17244_unfinished_sequence_NZ_ABIL02000006:0.30466340024396221242,(Pseudoramibacter_alactolyticus_ATCC_23263_contig00019_NZ_AEQN01000019:0.20106052210346625486,((Acetobacterium_woodii_WB1_DSM_1030_CP002987:0.02382333544514893958,((UBA5558:0.00000100000050002909,UBA5834:0.00000100000050002909):0.09569148856427547867[100],Acetobacterium_dehalogenans_DSM_11527_A3KSDRAFT_scaffold_34:0.00281108022730408580):0.01022215257357936800[94]):0.02258516033745944576[99],Acetobacterium_bakii_DSM_8239_Ga0100773_108:0.09444931820580509951):0.10873373865441242347[100]):0.10921155291992397374[46]):0.12684551122855766692[46]):0.02008767960218116322[0],(((((UBA6767:0.00000100000050002909,UBA3546:0.00000100000050002909):0.16439080042350676103[100],(UBA5819:0.09938756373672488764,(UBA5857:0.00148612059029746375,((UBA2209:0.00000100000050002909,UBA2261:0.00074397811016625769):0.00074325210071587002[68],(UBA5759:0.00000100000050002909,UBA4091:0.00000100000050002909):0.00000100000050002909[64]):0.00000100000050002909[72]):0.09982147153566429953[100]):0.08964443749910729065[100]):0.05350190559866890849[58],((((UBA7510:0.00000100000050002909,UBA3231:0.00000100000050002909):0.00628439450862370089[100],UBA2058:0.00284687454006777403):0.01628824378406361004[96],(UBA1535:0.05899225236707607289,UBA5010:0.01450789223022454569):0.02300310978148812843[80]):0.06610800562294658067[100],(((Sedimentibacter_sp_B4_BN358DRAFT_CANG01000931_11139:0.08388741336628087464,UBA6113:0.00235313094532431941):0.04781845570228122899[100],((UBA2631:0.00147263650028996705,UBA2116:0.00000100000050002909):0.04751355661842045913[100],((((UBA3036:0.00074132062954371236,(UBA4557:0.00074105189385355872,UBA4599:0.00000100000050002909):0.00074138884869277431[53]):0.00000100000050002909[13],(UBA3521:0.20765788253923470053,UBA3553:0.00000100000050002909):0.00074111773088370459[14]):0.01785718682416117392[80],(UBA5227:0.03250143809559449121,((UBA6827:0.00148101030399046610,UBA2530:0.00000100000050002909):0.00000100000050002909[39],UBA7033:0.00074017535628771573):0.03711383560412027938[100]):0.00670963708602997227[19]):0.01049429281653674849[37],UBA4845:0.08496962449346438795):0.01089692441864150221[57]):0.01124736621032027158[35]):0.02068068415567294802[72],UBA3931:0.07630580311519616354):0.04407415990853584542[82]):0.13312918981224491910[100]):0.05074485311755396605[63],((UBA5201:0.00000100000050002909,UBA2290:0.00000100000050002909):0.31047223829904135872[100],((UBA1768:0.06254724395211901100,UBA1739:0.05456875922333610102):0.10803002325616903323[100],(UBA5774:0.12587802170591883000,(UBA1426:0.14494747117342057785,(((Anaerovorax_odorimutans_DSM_5092_K292DRAFT_scaffold0003131:0.12069139213003261812,(FIRM14:0.23503467070352473955,(Clostridiales_Family_XIII_Incertae_Sedis_sp_S5-A14a_Ga0060237_111:0.18164808922548508763,(Mogibacterium_sp_CM50_ALNL01000041:0.00108968454096635987,Mogibacterium_timidum_ATCC_33093_JALU01000021:0.00000100000050002909):0.16983495410792834313[100]):0.03486780474127054025[50]):0.03526240832635233607[51]):0.09514874396721437200[40],((UBA7285:0.18579792913811443711,UBA1422:0.14829748935030270807):0.03062514438920605625[76],(UBA1702:0.06840282285409275687,UBA6418:0.05052301288541351243):0.04049888668852260482[90]):0.01834384181497103819[95]):0.00834750125648817988[21],UBA5559:0.10949642090494737801):0.03433981055860463316[40]):0.02471948295489695760[34]):0.04017667376396850953[40]):0.12139515048772146766[73]):0.06167632102672764710[40]):0.05077371664090118281[34],(((((UBA4985:0.00151127509762157605,(UBA4839:0.00000100000050002909,UBA5505:0.00000100000050002909):0.00000100000050002909[18]):0.00000100000050002909[1],UBA1023:0.00000100000050002909):0.00000100000050002909[2],(UBA4872:0.00000100000050002909,UBA4828:0.00000100000050002909):0.00000100000050002909[13]):0.26850201108914206749[100],(UBA3573:0.00000100000050002909,UBA3567:0.00077334360140097970):0.28143908562995073597[100]):0.04566041799900066867[8],((((((UBA5330:0.00000100000050002909,UBA4978:0.00000100000050002909):0.00000100000050002909[19],UBA4915:0.00000100000050002909):0.00000100000050002909[9],UBA5471:0.00000100000050002909):0.20905466114725862470[100],UBA3941:0.16781779468154991997):0.05321392368624788816[99],(UBA6094:0.28964157309766658255,((UBA7703:0.18122461007399279231,UBA1685:0.14778727543300532177):0.13151035862301516111[81],(((UBA1045:0.17956174130898572283,(UBA2853:0.19660685222268678429,UBA6989:0.14124112397794821860):0.04948926927661644742[49]):0.08679963742608906574[100],UBA4263:0.22781106474968440545):0.14203907906180190945[100],(((FIRM5:0.31963872838516638186,FIRM6:0.66774862017283742599):0.15121596604806511466[99],(((UBA6345:0.31979922274587091469,((UBA5489:0.29979112321530920759,(UBA1242:0.06400254055736309677,UBA5893:0.06887811389418715957):0.16836305439877502499[100]):0.08696813560329288983[100],UBA7862:0.27371907920762839073):0.04023150515196868143[54]):0.03581471887921965774[54],UBA7584:0.41224721832077265704):0.04435970301469034649[63],UBA4626:0.54228210538136867314):0.02756586567565499218[89]):0.05997192966880113968[81],((UBA7597:0.25207923008268973142,((FIRM4:0.18406827635707270763,UBA4636:0.07666210019520440511):0.09023369881761306166[100],((UBA6882:0.00000100000050002909,((UBA6486:0.00000100000050002909,UBA6462:0.00000100000050002909):0.00000100000050002909[11],UBA7865:0.00000100000050002909):0.00000100000050002909[5]):0.00000100000050002909[5],UBA4675:0.00000100000050002909):0.15426460896754923269[100]):0.09033108507044279589[100]):0.13071872202102602367[100],(((UBA765:0.16217979680769106787,((UBA7571:0.00565108869634294454,UBA7588:0.01929961136625954823):0.02132641959129151499[97],((UBA4628:0.00073913888997113137,UBA773:0.00000100000050002909):0.00148001954455755482[92],(UBA4683:0.00000100000050002909,UBA6880:0.00000100000050002909):0.00000100000050002909[93]):0.01710810433703238362[100]):0.18794342984527695473[100]):0.07514295685509814193[100],(UBA3944:0.24850761708470672784,(UBA1782:0.27106162787254634017,UBA3929:0.18920841543700797627):0.04639494569264100005[71]):0.06375551413278673918[100]):0.03452633961272100899[86],UBA3217:0.34583456222303188277):0.01900402647826992045[44]):0.04248569525392195678[91]):0.12649091133983270119[91]):0.02447890793245793839[51]):0.03819620368327403953[25]):0.02893617401480419460[43]):0.05024610774021993909[49],((((UBA3948:0.20784977179218305787,(UBA4821:0.24373943447701154619,((UBA1305:0.12959320249848993445,(UBA3934:0.04974567491928599122,UBA3922:0.06210269776499626609):0.07740834369598147136[100]):0.05748261259644538157[100],(UBA3577:0.09867317940967261503,(UBA3578:0.07500998716492732199,(UBA2028:0.00185163654111471449,(Clostridium_clariflavum_4-2a_CloclaDRAFT_scaffold1_ref0000004_ref00000032:0.00381946178721007893,((((Clostridium_stercorarium_stercorarium_DSM_8532_CP003992:0.00488618717190535037,Clostridium_cellulosi_CS-4-4_NoneDRAFT_AUVG01000013_113:0.00065668596167904245):0.25461502558778414951[100],(Bacteroides_cellulosolvens_DSM_2933_Q332DRAFT_scaffold0003939:0.14524715523990755495,(Clostridium_cellobioparum_ATCC_15832_T344DRAFT_scaffold000022:0.07596293214158776619,((Clostridium_josui_JCM_17888_K412DRAFT_scf7180000000006_quiver1:0.01450030174376819997,Clostridium_sp_BNL1100_Clo1100_Contig1981:0.01446818404765356364):0.01093317537130634488[78],Clostridium_cellulolyticum_H10_NC_011898:0.03285698775505738883):0.02258196311421769090[82]):0.08442934016421425880[100]):0.06237829871056563280[100]):0.04386677491121562800[42],((Clostridium_thermocellum_YS_AJGT01000064:0.00055277460595455272,Ruminiclostridium_thermocellum_BC1_Ga0081665_1121:0.00000100000050002909):0.03433471084355570191[100],(Clostridium_thermocellum_ATCC_27405_NC_009012:0.00000100000050002909,((Clostridium_thermocellum_AD2_AJGS01000069:0.00000100000050002909,Clostridium_thermocellum_AD2_null_replaces_15405_Ga0105931_11:0.00000100000050002909):0.00000100000050002909[26],Clostridium_thermocellum_DSM_1313_CP002416:0.00000100000050002909):0.00054725103649731343[66]):0.00000100000050002909[62]):0.10677528696435058253[100]):0.05959885203125804554[39],Acetivibrio_cellulolyticus_CD2_DSM_1870_ORNL_annotation_Contig190:0.09301905838556216721):0.04053764943609496768[38]):0.07699897165236718743[41]):0.08915210275207549606[45]):0.04875112700489817735[50]):0.02934353748622136118[29]):0.02379103385042906013[36]):0.03759096185939000273[32]):0.02673256837807118716[36],(((Clostridiales_genomosp_BVAB3_str_UPII9-5_chromosome_NC_013895:0.20273902301350035793,Clostridiales_bacterium_KA00274_Ga0129043_145:0.31332913497027786720):0.17267071131356209746[100],((UBA5436:0.22824642221980112611,(UBA1046:0.20899320470789881088,(UBA4941:0.00000100000050002909,(UBA5238:0.00000100000050002909,UBA5439:0.00000100000050002909):0.00074403579312810062[70]):0.27452472758576457190[100]):0.06886609175977141672[94]):0.12760228703936038475[100],((((Ruminococcaceae_bacterium_AB4001_T486DRAFT_scaffold000088:0.15400999560054631776,UBA6976:0.06048550605013088000):0.10371815759560445991[98],UBA6980:0.15408498850329790941):0.03937583003726637804[96],(Ruminococcaceae_bacterium_AE2021_P151DRAFT_scf7180000000002_quiver_dupTrim_88861:0.15355789237850364648,UBA3660:0.07899211138989938041):0.02289644336490155932[85]):0.16874485952435369640[100],UBA5734:0.18327318445002308001):0.03222877796452730537[56]):0.01809173084102316115[37]):0.11473332838962399527[98],(UBA1243:0.08234607775824170917,(UBA1212:0.00121345532221977886,AWa:0.07936213294405344842):0.08010186955893745797[100]):0.25090639862485936140[100]):0.05401717877046535027[85]):0.04113634585352995282[28],(UBA1742:0.38202808736712123849,(UBA1775:0.24264837634251806842,(((((FIRM7:0.15554199648115465959,FIRM8:0.22071351208021627865):0.13133358360805155729[100],UBA7568:0.15501792226874944181):0.02725619947261539305[49],(UBA1194:0.24680416890988760015,UBA1770:0.20025181070766429059):0.08272562038803382700[100]):0.05044085569533358904[50],(UBA1389:0.27348581810989258667,UBA5448:0.23758308764403235358):0.04816812568422394747[85]):0.08156210403507441198[50],(((((Butyricicoccus_pullicaecorum_12_AQOB01000013:0.06830471928979232887,Clostridia_bacterium_UC51-1D1_Ga0100572_107:0.10995553566938899570):0.16464407284576781931[100],((Clostridium_viride_DSM_6836_Q325DRAFT_scaffold000011:0.15269367763631544466,(Clostridiales_bacterium_NK3B98_G618DRAFT_scaffold000011:0.25138630329646310946,(Ruminococcaceae_bacterium_D16_ADDX02000003:0.08580726685085501848,((Lachnospiraceae_bacterium_sp_7_1_58FAA_NZ_ACTW01000031:0.00749067996905236622,(Firmicutes_bacterium_ASF500_AYJP01000005:0.12703463173971449307,(Ethanoligenens_harbinense_YUAN-3_chromosome_NC_014828:0.47231298053938031156,Intestinimonas_butyriciproducens_AF211_Ga0111474_11:0.05704712988928516137):0.03577613493552297269[17]):0.05337986028267618227[22]):0.13879667372810877701[22],Clostridium_orbiscindens_1_3_50AFAA_Ga0062113_gi69081108658:0.00000100000050002909):0.07228977115886704718[22]):0.02872491877667404658[17]):0.02263781318314772931[12]):0.02610283163875413287[12],(Oscillibacter_sp_40911_ASTC01000006:0.05826847487942309056,(Oscillibacter_ruminantium_GH1_NoneDRAFT_BAGW01000031_131:0.01510601266245364081,Oscillibacter_valericigenes_Sjm18-20_AP012044:0.02980660998124299438):0.05718546210254495804[100]):0.13519083182402474863[100]):0.03930755587100143167[29]):0.09822156357075600974[14],(UBA1698:0.13819194454043917664,((UBA1316:0.16815555206880897221,(UBA7273:0.42702122180536444818,(UBA5888:0.07784518923469518903,UBA1728:0.17802476594519109354):0.04662053657091486808[100]):0.05686441743577039937[100]):0.05456404174598977752[99],UBA4358:0.24550723636501456393):0.04002438721280417167[74]):0.01561899160873449557[58]):0.04390586799288033470[0],((UBA4367:0.18453878011198640574,UBA6114:0.17964072449314263946):0.03521842022655716220[60],UBA4693:0.22608255883465591674):0.03020389968979838094[47]):0.06151354843024837288[8],(((((Anaerotruncus_sp_G32012_ASTA01000093:0.06462961977607863118,Anaerotruncus_colihominis_DSM_17241_unfinished_sequence_NZ_ABGD02000022:0.05350003533973510944):0.08938515493792384414[100],Ruminococcaceae_bacterium_AP7_Ga0069224_143:0.13670194546768502097):0.03055439971846665367[99],(((FIRM13:0.13028779066271520271,FIRM11:0.19831576756305113740):0.09717235203640016417[100],(Clostridium_jeddahense_JCD_Ga0055386_1008:0.13307741718770932371,FIRM9:0.56422941025461992304):0.04649495432251646992[79]):0.02439530564674626673[47],(Clostridium_sp_3_Draft_3_NaEC3_NODE_31_len_12199_cov_308_9667059:0.08329828162593835850,Clostridium_cellulosi_DG5_Ga0098276_11:0.08015347395050376189):0.13351710338252628651[100]):0.01879469630964513555[19]):0.08970847526449235443[21],(((UBA6353:0.16637481676131768427,(((UBA2854:0.10768018900947681771,(UBA3315:0.03858051358831574018,((UBA6997:0.00000100000050002909,UBA7031:0.00000100000050002909):0.00000100000050002909[34],UBA3812:0.00000100000050002909):0.08778451444671336867[100]):0.05294468085266366281[100]):0.04499153318549240638[100],UBA3903:0.09730939254880513478):0.03749076484096184464[100],(UBA1417:0.11385056634540088871,((((UBA4974:0.00000100000050002909,UBA4871:0.00000100000050002909):0.04963457864225382515[100],((UBA5345:0.00000100000050002909,(UBA4945:0.00000100000050002909,((UBA4983:0.00000100000050002909,(UBA5461:0.00000100000050002909,(((UBA4925:0.00000100000050002909,((UBA4838:0.00000100000050002909,((UBA4827:0.00000100000050002909,((UBA5400:0.00000100000050002909,(UBA5426:0.00000100000050002909,(UBA4967:0.00151405409305006909,UBA5503:0.00000100000050002909):0.00000100000050002909[4]):0.00000100000050002909[0]):0.00000100000050002909[2],UBA5270:0.00000100000050002909):0.00000100000050002909[1]):0.00000100000050002909[0],UBA1026:0.00000100000050002909):0.00000100000050002909[0]):0.00000100000050002909[0],UBA5478:0.00000100000050002909):0.00000100000050002909[0]):0.00000100000050002909[0],UBA4905:0.00000100000050002909):0.00000100000050002909[0],UBA5290:0.00000100000050002909):0.00000100000050002909[0]):0.00000100000050002909[0]):0.00000100000050002909[0],UBA5370:0.00000100000050002909):0.00000100000050002909[1]):0.00000100000050002909[2]):0.00000100000050002909[21],(((UBA4885:0.00000100000050002909,(UBA5309:0.00000100000050002909,UBA5217:0.00000100000050002909):0.00000100000050002909[14]):0.00000100000050002909[6],UBA5244:0.00000100000050002909):0.00000100000050002909[13],UBA4859:0.00000100000050002909):0.00075537279360852387[60]):0.07515742107998975297[100]):0.07724936720175305804[100],((UBA1033:0.07909737339270683787,(UBA5312:0.00508173168385252748,UBA4947:0.01658966714395754619):0.07035015942206163109[100]):0.03474826145795627264[87],UBA4843:0.10461960681768495141):0.05175002619949662513[100]):0.02530224413115327725[75],UBA3451:0.06870875443011269235):0.02364276715104192406[83]):0.03059575968515309413[97]):0.03807737933962355298[100]):0.02910066710069124027[58],((UBA7080:0.19880720548420713345,(UBA3912:0.21967289965288563924,((((UBA4699:0.00076148439966686470,UBA6845:0.00000100000050002909):0.00164330483409992406[100],UBA736:0.00553397722995809579):0.10384862822433359175[100],(UBA1691:0.08879206552793002249,(UBA1425:0.14266354979925166546,(UBA1730:0.12777188314012508097,UBA6392:0.10281655520210168653):0.02164676777416647477[68]):0.02041802516461643097[58]):0.02054420653966967242[48]):0.02423414801506905067[69],(UBA3329:0.11183862387434616303,((UBA2921:0.00000100000050002909,UBA2893:0.00000100000050002909):0.13692930416581461373[100],(UBA3334:0.00000100000050002909,UBA2944:0.00000100000050002909):0.12488135173838360581[100]):0.09157225616000476409[100]):0.02878804154164149587[49]):0.01708982019231062091[38]):0.03145218578963000083[78]):0.05970201238048960385[97],(UBA1734:0.02665082220687075426,UBA1741:0.03462661885820463720):0.17393447502692721551[100]):0.02134281619676517416[13]):0.01865093530437430397[47],(UBA1404:0.27125341065135838425,UBA1405:0.11206464469262288064):0.06780946012841405912[98]):0.00510375932098559339[29]):0.01736041738685453750[6],(((UBA6856:0.08434377727215815190,((FIRM10:0.13100284279693058531,UBA3215:0.02404683905047463183):0.08620891317948027599[91],UBA794:0.16792351799743018836):0.02409875999407296021[41]):0.07972808435511777314[99],((UBA7477:0.12630969431849742302,(UBA7198:0.00000100000050002909,UBA7158:0.00000100000050002909):0.16562895626540408145[100]):0.03092845831932834397[94],((((UBA1394:0.09186932431573424651,(UBA4697:0.05917737681808143274,((UBA4310:0.04944319692754851198,UBA4335:0.02641188772055149195):0.00694447773759543190[93],((Ruminococcus_flavefaciens_MC2020_T490DRAFT_scaffold000066:0.03485360139168696553,(Ruminococcus_flavefaciens_FD-1_NZ_ACOK01000089:0.02042586784121001170,(((Ruminococcus_flavefaciens_ND2009_T488DRAFT_scaffold000066:0.00738648267561872480,(Ruminococcus_flavefaciens_17_RUMFLA17DRAFT_AFNE01000342_1342:0.00000100000050002909,Ruminococcus_flavefaciens_007c_ATAX01000028:0.00054248723527262237):0.01364191647349287558[100]):0.00542640613577343930[59],(Ruminococcus_flavefaciens_AE3010_N774DRAFT_scf7180000000009_quiver1:0.00837330775270984755,Ruminococcus_flavefaciens_MA2007_T497DRAFT_scaffold000044:0.00902177054240380950):0.01617568695135861503[100]):0.00253366617959935878[62],Ruminococcus_flavefaciens_ATCC_19208_L870DRAFT_scaffold000011:0.00865416611164794222):0.01342985183540774778[95]):0.02105415805547686606[100]):0.01799126072151504413[93],(((Ruminococcus_sp_NK3A76_CD05DRAFT_scf7180000000012_quiver_dupTrim_19922:0.07788391621133759768,((Ruminococcus_albus_8_ADKM02000050:0.01052035231785531343,((Ruminococcus_albus_DSM_20455_Q388DRAFT_scaffold0002020:0.00000100000050002909,Ruminococcus_albus_7_chromosome_NC_014833:0.00000100000050002909):0.00434954451019084996[100],(Ruminococcus_albus_SY3_JEOB01000002:0.00053928810277249827,Ruminococcus_albus_AD2013_N773DRAFT_scf7180000000014_quiver1:0.00000100000050002909):0.00768026308714875143[100]):0.01629694431876633348[100]):0.05195403360365757200[100],(Ruminococcus_sp_80/3_HF545616:0.04406679067515413550,Ruminococcus_sp_FC2018_T494DRAFT_scaffold000033:0.09009312765719829086):0.01447274613036807385[78]):0.02246149726027702256[97]):0.11998987745046905962[100],Ruminococcus_sp_HUN007_CC97DRAFT_scf7180000000020_quiver2:0.12545950022571636384):0.03291931820185626384[31],Ruminococcus_callidus_ATCC_27760_Ga0038533_gi54399425364:0.09351303733756839709):0.04527200546306196088[26]):0.07921524014530537117[18]):0.03309644190098428446[15]):0.03546587153064220677[14]):0.00594787603690086555[4],(RUM12:0.14648452395043007335,UBA4275:0.03723791084122268086):0.16476612668581908094[90]):0.02768905963859123048[32],UBA6855:0.10320651036829124603):0.02636650945862662951[36],UBA946:0.15499104955901035763):0.02232732177733956144[34]):0.04210100470179870685[49]):0.04477388795252337794[39],((UBA866:0.14371371473557364995,UBA1375:0.17962670030397923093):0.05164716810431303068[100],(UBA5659:0.13165516766529394843,(UBA1819:0.05371807231812222166,(((Ruminococcaceae_bacterium_AM2_Ga0112895_119:0.07223810915731920801,((Faecalibacterium_prausnitzii_L2/6_draft_genome_FP929045:0.01188820735583755693,Faecalibacterium_prausnitzii_SL3/3_draft_genome_FP929046:0.02011573336085597033):0.32863776802812061373[100],Subdoligranulum_variabile_DSM_15176_ACBY02000023:0.08761750264047923897):0.06860841542815067362[77]):0.10373510552373381433[69],(Ruminococcaceae_bacterium_cv2_Ga0112032_119:0.00000100000050002909,Ruminococcaceae_bacterium_585-1_Ga0077737_1005:0.00000100000050002909):0.01867229056061439282[100]):0.07666133068712061016[47],UBA1697:0.00000100000050002909):0.05383595706335343040[47]):0.04777617610313470570[47]):0.10502259250599832452[77]):0.01626743020112270122[24]):0.02001640295935912944[12]):0.06906525259273660344[12]):0.03382494861647956930[28]):0.06720798063394128885[70]):0.05279994253386267877[50]):0.03558571243549134983[31]):0.04360152783806690857[28],(((UBA2820:0.27100643052835682312,UBA1390:0.13909130843838551916):0.10458429115297628031[100],(((UBA4080:0.00000100000050002909,UBA5736:0.00000100000050002909):0.12621387547368539961[100],((UBA2436:0.00000100000050002909,UBA2432:0.00000100000050002909):0.02046715094818504083[100],((UBA1342:0.00000100000050002909,(UBA4039:0.00000100000050002909,UBA1346:0.00000100000050002909):0.00000100000050002909[28]):0.00000100000050002909[28],UBA1351:0.00000100000050002909):0.01057925311700658351[100]):0.13873329972979592251[100]):0.06185777769902157247[100],((UBA2905:0.12934288281960903966,((UBA7153:0.00000100000050002909,UBA3320:0.00000100000050002909):0.15875104887439822621[100],(UBA5890:0.06840086324152420960,(UBA7118:0.00000100000050002909,UBA3262:0.00000100000050002909):0.06624963723382325254[100]):0.06682375962455848473[100]):0.02799381618885707010[59]):0.04022808959947379859[97],((((UBA4711:0.07376319844185506847,UBA7076:0.04715045610933660952):0.04823300144559123509[100],(UBA3737:0.16478524825848722690,(UBA2864:0.09001652615711984440,UBA645:0.13238814983181151907):0.05211206347836637442[96]):0.08699900104734467621[100]):0.05580627020875089661[99],UBA7290:0.21790321715646984724):0.02525779455908447671[15],((((UBA1241:0.08668836937054177905,((UBA1175:0.00000100000050002909,UBA3051:0.00000100000050002909):0.00000100000050002909[100],AIa:0.07948410216458437483):0.06386555212614256072[100]):0.09285927950902110595[90],((UBA1308:0.10890603283800058543,(UBA6558:0.05251653586200390189,UBA903:0.05589704419447962674):0.03857479789122458119[100]):0.03535297258358855582[100],UBA5725:0.09509005451121248231):0.02124352795824841975[59]):0.01790851317356291841[27],UBA7096:0.12027631061967633541):0.01647780779055663461[10],(((UBA3833:0.00000100000050002909,UBA3790:0.00000100000050002909):0.19905663114728536223[100],((UBA2803:0.09408233621167341743,UBA2821:0.07525163015680760847):0.02509897153889153673[90],UBA4342:0.12206310091777883287):0.02462148209500273147[51]):0.01473192497546719527[62],(((((Roseburia_intestinalis_L1-82_ABYJ02000141:0.08130228445291444450,(((Shuttleworthia_sp_MSX8B_JAQT01000013:0.00000100000050002909,Shuttleworthia_satelles_DSM_14600_S_satelles-101_Cont03_NZ_ACIP02000003:0.00217958965312434498):0.16607921672257344725[100],(Pseudobutyrivibrio_ruminis_HUN009_BO15DRAFT_scf7180000000004_quiver_dupTrim_90661:0.00169063174085845548,(Pseudobutyrivibrio_ruminis_AD2017_G611DRAFT_scaffold000033:0.00307495992039497025,Pseudobutyrivibrio_sp_MD2005_T498DRAFT_scaffold000044:0.00855863562236462011):0.00363297095006088122[91]):0.07146348223343233774[100]):0.01908116313109609746[47],FIRM27:0.11116776199200806285):0.02635137347714723924[95]):0.04180209091387580844[95],(((Ruminococcus_lactaris_CC59_002D_AZJE01000017:0.03926155137113048615,(Ruminococcus_gnavus_AGR2154_N769DRAFT_scf7180000000028_quiver4:0.00056618544161040241,Ruminococcus_gnavus_CC55_001C_AZJF01000003:0.00215955365122661933):0.04286731455923363521[93]):0.02848408756701731673[90],(Ruminococcaceae_bacterium_GD1_Ga0124140_15:0.05532969936493546681,Clostridium_scindens_VE202-05_Ga0035482_1033:0.06359084525523557574):0.02131170720438831448[60]):0.04183848521587860136[80],(Ruminococcus_gauvreauii_DSM_19829_H604DRAFT_scaffold0001313:0.06293334968615316161,((Blautia_schinkii_DSM_10518_T506DRAFT_scaffold0001313:0.02071256085742622169,(Blautia_sp_KLE_1732_AWSY01000128:0.02713848920863218619,(Ruminococcus_sp_JC304_HGRMDRAFT_CAHL01000043_143:0.00138388238685549958,Ruminococcus_sp_5_1_39BFAA_ACII02000003:0.00683194368688044493):0.02535662868243482651[100]):0.01927731224330638329[96]):0.06869621742380624396[100],Blautia_producta_ATCC_27340_B132DRAFT_scaffold_67:0.06060528264637779494):0.02477713138552191038[93]):0.05701898144779365268[100]):0.01477152252392609916[24]):0.01194054418094346072[7],(((Clostridium_sp_SY8519_NC_015737:0.29643966690907053163,((Clostridiales_sp_OBRC5-5_ALOA01000006:0.16042664870909753572,(Clostridium_aminophilum_DSM_10710_BR86DRAFT_scaffold000044:0.13205165112840155928,Oribacterium_sp_oral_taxon_078_F0263_AWVU01000044:0.24918694110843664369):0.04200819637093233805[97]):0.02440858555142929459[0],((Clostridium_hathewayi_WAL-18680_NZ_ADLN01000118:0.04623180874030211746,((Clostridium_aerotolerans_DSM_5434_T546DRAFT_scaffold000088:0.03385150498228489679,(Clostridium_celerecrescens_152B_Ga0055384_114:0.01549937619091303238,(Clostridium_indolis_DSM_755_K401DRAFT_scaffold000011:0.01901765487369607918,Clostridium_saccharolyticum_WM1_chromosome_NC_014376:0.00650966141118608423):0.00760052639958056029[59]):0.01435009566834481720[78]):0.01861652923161347811[83],Clostridium_hathewayi_12489931_AGYU01000025:0.03354464492762918026):0.03677939163985154136[85]):0.01800871221750722714[69],(Clostridium_citroniae_WAL-17108_NZ_ADLJ01000048:0.01089072089103793224,(Clostridium_clostridioforme_90A1_AGYP01000019:0.00000100000050002909,Clostridium_clostridioforme_90A4_AGYM01000052:0.00000100000050002909):0.01430229699026657614[100]):0.04746092367366635395[100]):0.03662662553112264185[83]):0.02180491096062439280[0]):0.02105219455481018714[0],((Butyrivibrio_crossotus_DSM_2876_NZ_ABWN01000028:0.13680552883265351127,FIRM17:0.15384778846365959604):0.03239610359305664794[53],((AN:0.19139989247615779577,(FIRM16:0.11872287519139650136,FIRM15:0.06966935680026326017):0.10560304370994479106[100]):0.04006702662553025124[62],((Clostridium_phytofermentans_ISDg_NC_010001:0.01868463582876933246,Clostridium_phytofermentans_KNHs2132_BO16DRAFT_scf7180000000002_quiver_dupTrim_59061:0.00820505405425511931):0.13100192086192430363[100],(Clostridium_lentocellum_DSM_5427_chromosome_NC_015275:0.30187243549226244754,(((Anaerostipes_hadrus_comb_nov_VPI_82-52_DSM_3319_AMEY01000047:0.00000100000050002909,Anaerostipes_hadrus_PEL_85_Ga0077183_1027:0.00110136016159211904):0.00000100000050002909[100],((Lachnospiraceae_bacterium_NC2004_T510DRAFT_scaffold0001111:0.18954719508686648788,(((Lachnospiraceae_bacterium_C6A11_T542DRAFT_scaffold000011:0.06010345512875996804,((Lachnospiraceae_bacterium_AC2029_BO12DRAFT_scf7180000000002_quiver1:0.08707295244190742245,Lachnospiraceae_bacterium_AC2031_P158DRAFT_scf7180000000002_quiver_dupTrim_67091:0.17296242092552710501):0.03511556852347720581[64],Lachnospiraceae_bacterium_YSB2008_T533DRAFT_scaffold000077:0.09112678295780499149):0.01513682808059295046[35]):0.10402244916207988024[100],Epulopiscium_sp_Nt_morphotype_B_Epulo_Contig_11:0.38446435702414943902):0.04905126258909731779[34],(((((((Johnsonella_ignava_ATCC_51276_NZ_ACZL01000004:0.16797037097480638224,(Lachnospiraceae_bacterium_ACC2_NZ_AGEL01000006:0.15321664029918471983,((Eubacterium_saburreum_F0468_AJGH01000060:0.02224943968252608359,(Lachnoanaerobaculum_saburreum_DNF00896_Ga0129048_1001:0.00000100000050002909,Lachnospiraceae_bacterium_oral_taxon_082_str_F0431_NZ_AGRL01000074:0.00312455037549927168):0.00664252787375497079[100]):0.01156846773219843104[100],(Lachnospiraceae_oral_taxon_107_str_F0167_cont144_NZ_ADDS01000044:0.00909297317078761221,(Lachnospiraceae_bacterium_MSX33_AZXX01000062:0.00444295857457371705,Lachnospiraceae_bacterium_sp_ICM7_ALJL01000022:0.00234023347778155796):0.00748567805261541978[7]):0.01060766879800285369[5]):0.10471518959730270748[11]):0.02176386637163240170[0]):0.06459229577461628180[0],(Lachnospiraceae_bacterium_TWA4_Ga0069180_101:0.12991761806264326418,Bacteroides_sp_VE202-11_VE20211DRAFT_BAHY01000041_141:0.10211071470287678975):0.02318403942771424253[33]):0.02402391351173220613[0],(Eubacterium_eligens_ATCC_27750_NC_012778:0.03491678495835071061,(Lachnospira_multipara_ATCC_19207_G600DRAFT_scaffold000033:0.01183643068832684192,(Lachnospira_multipara_LB2003_T537DRAFT_scaffold000033:0.00000100000050002909,Lachnospira_multipara_MC2003_T520DRAFT_scaffold000022:0.00000100000050002909):0.00647943439613886570[100]):0.04056181580979643930[100]):0.12722639365786575505[100]):0.01350558914444177291[0],((Lachnospiraceae_bacterium_10-1_ASTF01000013:0.09859183393313655785,Lachnospiraceae_bacterium_28-4_Ga0057058_131:0.09115945614494830318):0.03090083158561818255[74],((((Lachnospiraceae_bacterium_VE202-23_Ga0052979_1037:0.00000100000050002909,Lachnospiraceae_bacterium_3_1_57FAA_CT1_ACTP02000009:0.00000100000050002909):0.00000100000050002909[100],Lachnospiraceae_bacterium_VE202-12_Ga0052980_1017:0.00000100000050002909):0.06511830801925332091[100],(Lachnospiraceae_bacterium_COE1_ASSW01000014:0.02989141823038849941,Lachnospiraceae_bacterium_A4_Ga0057061_1063:0.01931590214242688217):0.06673760962846851663[100]):0.01478638429044239200[25],((Lachnospiraceae_bacterium_P6A3_T516DRAFT_scaffold000055:0.01196192099852181993,Lachnospiraceae_bacterium_AC2028_T317DRAFT_scaffold000022:0.01696857645380776131):0.19463149033766893869[41],((Lachnospiraceae_bacterium_AB2028_T322DRAFT_scaffold000011:0.06495950139740659657,Lachnospiraceae_bacterium_NK4A179_G621DRAFT_scaffold000022:0.07503044475648805445):0.07656625788292702184[100],(Lachnospiraceae_bacterium_NC2008_T528DRAFT_scaffold000055:0.00000100000050002909,Lachnospiraceae_bacterium_NK4A136_G612DRAFT_scaffold0001515:0.00053988366335384766):0.08196099075778486009[100]):0.05864284861811518146[100]):0.03140444479868314404[0]):0.01156912076751713189[0]):0.02780264314649218138[0]):0.01299830346817337605[0],(((((Lachnospiraceae_bacterium_9_1_43BFAA_cont112_NZ_ACTX01000012:0.00000100000050002909,Coprococcus_sp_HPP0074_AGEV01000008:0.00000100000050002909):0.00000100000050002909[49],(Lachnospiraceae_bacterium_4_1_37FAA_cont124_NZ_ADCR01000024:0.00000100000050002909,Coprococcus_sp_HPP0048_AGEW01000009:0.00000100000050002909):0.00000100000050002909[21]):0.02556231731688158801[100],Lachnospiraceae_bacterium_2_1_46FAA_ADLB02000009:0.03903481907366198461):0.01884439142881472878[96],((Lachnospiraceae_bacterium_M18-1_Ga0057062_138:0.05488649268152762106,((Eubacterium_fissicatena_KCTC_15010_Ga0081074_1008:0.03559963443176083348,Lachnospiraceae_bacterium_1_4_56FAA_cont110_NZ_ACTN01000010:0.02708087614219919018):0.00967074286378694602[57],(Lachnospiraceae_bacterium_2_1_58FAA_cont129_NZ_ACTO01000029:0.05154523640139497404,((Lachnospiraceae_bacterium_8_1_57FAA_cont153_NZ_ACWQ01000053:0.00000100000050002909,Lachnospiraceae_bacterium_1_1_57FAA_cont134_NZ_ACTM01000034:0.00000100000050002909):0.00164868784446761609[91],Lachnospiraceae_bacterium_3_1_46FAA_cont127_NZ_ACWP01000027:0.00000100000050002909):0.02837470045533518892[100]):0.01143173437044773047[60]):0.00981903254457188422[44]):0.02783759935422395332[89],(Dorea_sp_D27_Ga0081887_141:0.02575528893413021533,(Lachnospiraceae_bacterium_3-2_Ga0057059_112:0.06530496709264450861,Lachnospiraceae_bacterium_5_1_57FAA_cont15_NZ_ACTR01000005:0.02538299688485962102):0.01346148429874703158[65]):0.04784916131445097337[90]):0.01297950426463081314[52]):0.05405935416645475666[80],((Lachnospiraceae_bacterium_A2_ASSX01000003:0.05740656393359354348,Eubacterium_sp_14-2_ASSS01000002:0.04829273197893205194):0.05304974231733729229[100],(Eubacterium_plexicaudatum_ASF492_AQFT01000057:0.15883674686372420415,(((Lachnospiraceae_bacterium_AC2012_P155DRAFT_scf7180000000006_quiver_dupTrim_39851:0.00000100000050002909,Lachnospiraceae_bacterium_FD2005_T522DRAFT_scaffold000033:0.00000100000050002909):0.00000100000050002909[34],Lachnospiraceae_bacterium_MD2004_T545DRAFT_scaffold000033:0.00000100000050002909):0.13021319117596327763[100],((Lachnobacterium_bovis_NK4B19_G620DRAFT_scaffold0001717:0.00000100000050002909,(Lachnobacterium_bovis_C6A12_T535DRAFT_scaffold000088:0.00000100000050002909,Lachnobacterium_bovis_AE2004_CC91DRAFT_scf7180000000100_quiver13:0.00000100000050002909):0.00054386265086946736[65]):0.12529349104478151866[100],(Lachnospiraceae_bacterium_AC2014_T318DRAFT_scaffold000011:0.05095148109828095268,(Eubacterium_rectale_ATCC_33656_NC_012781:0.00000100000050002909,Eubacterium_rectale_M104/1_draft_genome_FP929043:0.00000100000050002909):0.05461652799436592792[100]):0.02014585050595992313[81]):0.01863313909800844853[79]):0.02399636479551722074[96]):0.01295166380549762387[70]):0.02681877592950250924[98]):0.01838053434599625294[58]):0.02551631981286097903[0],(Lachnospiraceae_bacterium_6_1_63FAA_cont15_NZ_ACTV01000005:0.10553862499872579406,(Lachnospiraceae_bacterium_FE2018_T507DRAFT_scaffold0001010:0.11887828292792905482,(Eubacterium_cellulosolvens_6_EubceDRAFT_ECV1:0.00376989944994563344,Eubacterium_cellulosolvens_LD2006_T358DRAFT_scaffold000044:0.00369736133782868660):0.10341071679880416145[100]):0.05095326296257666338[100]):0.04849720907204219111[100]):0.03020050656597128222[0],(Lachnospiraceae_bacterium_V9D3004_T524DRAFT_scaffold000011:0.13646629348250147173,Lachnospiraceae_bacterium_P6B14_T512DRAFT_scaffold000033:0.19631242168636228729):0.07691319784098291090[98]):0.02012812170230501158[0]):0.03163194734696976596[0]):0.11338990247293224967[0],Lachnospiraceae_bacterium_5_1_63FAA_cont17_NZ_ACTS01000007:0.00000100000050002909):0.13477807027338073453[0]):0.05690485547346175316[0],Anaerostipes_caccae_DSM_14662_unfinished_sequence_NZ_ABAX03000024:0.05995657867358235305):0.09253604712860069581[0]):0.02688702048423445914[0]):0.02716416623515465964[0]):0.01062864664265229450[0]):0.01943518951345303558[0]):0.01202200132008753551[0],((FIRM21:0.09753480573347536597,(((Lachnospiraceae_bacterium_AD3010_T526DRAFT_scaffold0001616:0.00389387329740272176,(((Lachnospiraceae_bacterium_ND2006_T521DRAFT_scaffold0001717:0.04056244335458102090,Lachnospiraceae_bacterium_MA2020_T348DRAFT_scaffold0001313:0.06720974712345646751):0.07420428282234121931[100],(Lachnospiraceae_bacterium_NK4A144_G619DRAFT_scaffold0003535:0.00271422899971496961,Lachnospiraceae_bacterium_MC2017_T350DRAFT_scaffold000066:0.00054464970873880020):0.05290558490344864084[100]):0.04080448109188684891[76],Lachnospiraceae_bacterium_AC3007_T321DRAFT_scaffold000033:0.21691758717830630920):0.07979867450258246175[20]):0.14345455213952479356[30],FIRM20:0.00203964426339239705):0.21251723332035002412[90],FIRM19:0.12795669483456026394):0.03983530214839350880[17]):0.02756340560004274381[3],(((Candidatus_Clostridium_sp_KNHs209_CC90DRAFT_scf7180000000013_quiver2:0.08584725496070495787,Clostridiaceae_bacterium_MS3_Ga0069223_1030:0.06866807164248857343):0.01572111363886532012[6],((BUTY23:0.14890333780533876462,(Butyrivibrio_proteoclasticus_B316_chromosome_1_NC_014387:0.07363093274548956901,((Butyrivibrio_fibrisolvens_FE2007_G624DRAFT_scaffold0001919:0.00000100000050002909,Butyrivibrio_fibrisolvens_AB2020_G616DRAFT_scaffold000066:0.00000100000050002909):0.00102994413225920931[100],Butyrivibrio_fibrisolvens_MD2001_G635DRAFT_scaffold0001717:0.00169241335458981653):0.08981952929456110679[100]):0.09645951193186308448[100]):0.04326398877658343967[0],(BUTY24:0.03830070152279339835,(BUTY26:0.04137816741959318007,BUTY25:0.08956812628505936291):0.01883914774175266330[88]):0.01896828147272168474[82]):0.01912755399503417511[0]):0.01160437021831511352[0],BUTY22:0.07627051416854957466):0.02902967069246138038[0]):0.01405201061995709974[0]):0.00367757208352191556[0]):0.07769397586584231297[10],((UBA7007:0.15662373174116520080,((UBA2886:0.04268745316510775406,UBA7598:0.03358593786903242562):0.05826757069606740280[100],((((UBA3626:0.00000100000050002909,UBA3836:0.00000100000050002909):0.00000100000050002909[28],UBA3676:0.00000100000050002909):0.00075662458553767131[73],UBA3655:0.00000100000050002909):0.09008460318670880040[100],((UBA6986:0.06134272167079667104,UBA629:0.09516768926560451036):0.08035799910447641303[100],(UBA2887:0.20450705819550499265,((UBA7730:0.00076194759459993343,UBA7767:0.00076915348171501397):0.01908912218630353860[100],((UBA7763:0.00000100000050002909,UBA7744:0.00000100000050002909):0.01418067015187812058[100],(((UBA7784:0.00000100000050002909,UBA7264:0.00000100000050002909):0.00000100000050002909[18],UBA7742:0.00000100000050002909):0.00000100000050002909[2],(UBA7279:0.00000100000050002909,UBA7255:0.00000100000050002909):0.00000100000050002909[13]):0.02276110522379671749[100]):0.02913654170134425889[100]):0.08771221107693209784[100]):0.02862699133286426834[52]):0.03540689979900178697[100]):0.02773356760541787966[82]):0.02114471448300563744[76]):0.01889723922793906663[25],((UBA3814:0.13819017695750399066,UBA3762:0.09767211764664142370):0.04094631534580765730[43],((UBA3638:0.15356777816755728949,((UBA3682:0.06333987152784137376,UBA4260:0.07318865214852533774):0.05801895861960333634[100],(((UBA4355:0.00000100000050002909,(UBA3687:0.00153565109630776956,UBA4366:0.00000100000050002909):0.00076764692021318070[74]):0.05925574936888588357[100],UBA2734:0.07000915870932496177):0.10341709522238143326[100],((UBA2891:0.00000100000050002909,UBA2815:0.00000100000050002909):0.00000100000050002909[92],UBA7766:0.00151070802582515293):0.13194166298757922795[100]):0.03083666202420072902[93]):0.06317535243771503495[100]):0.04347214721049397906[67],((((UBA3804:0.00000100000050002909,UBA3621:0.00000100000050002909):0.12873731862420098593[100],(UBA5131:0.06045915573982370284,UBA7481:0.08700863962691028630):0.05930766530642237605[96]):0.03555946753063563698[72],(((UBA7155:0.00000100000050002909,UBA7211:0.00000100000050002909):0.00000100000050002909[31],UBA7050:0.00000100000050002909):0.10233670256100582674[100],(UBA7179:0.01442877006415351458,UBA3401:0.01990316006160156373):0.05458612143491588936[100]):0.01906616136496399466[65]):0.01313955926345901186[17],(((UBA6452:0.05547136906411762047,(UBA2882:0.04345531279665874880,UBA3273:0.03359532459338823718):0.03155237258849534487[100]):0.03015049309640868008[100],(UBA1689:0.05530719881125685522,(((UBA6436:0.00000100000050002909,UBA5899:0.00000100000050002909):0.00000100000050002909[26],UBA1080:0.00000100000050002909):0.00000100000050002909[48],(UBA6480:0.00000100000050002909,UBA7575:0.00076547250877395472):0.00076233640813826067[46]):0.07704732467037139765[100]):0.01947998766266804960[55]):0.01287518001415447443[15],(UBA935:0.01450434470602211118,UBA938:0.00844941826167463182):0.11525059268635476362[100]):0.01097218456336409784[15]):0.01260411876609171880[22]):0.01749650606319390692[57]):0.01460578802949701223[18]):0.00584653561051774653[5]):0.00670856485052707691[7],((UBA1683:0.02388020376916888399,((UBA4957:0.00000100000050002909,UBA5452:0.00000100000050002909):0.00000100000050002909[35],UBA4920:0.00000100000050002909):0.04941163582693711837[100]):0.07425690410790843077[100],(((UBA3316:0.00000100000050002909,UBA7058:0.00000100000050002909):0.08448777300767983112[100],(((UBA1066:0.11060735898089947560,UBA2860:0.13302677817516880832):0.09993478403445674174[100],(UBA4340:0.13646897626502699219,(UBA4343:0.06924650185676832492,UBA7775:0.08872172141913035881):0.06129039784638045524[100]):0.03463726028648483196[90]):0.02490251890366841636[69],(UBA2856:0.10550368895308612216,UBA4378:0.09531830665882182196):0.09107663501393538363[100]):0.03174407997560074052[80]):0.02349663973288554017[51],((UBA5385:0.03701577838501175777,(UBA4396:0.04095640416961402602,(UBA4568:0.00530454856140971393,(UBA5640:0.00254079174832781652,UBA3048:0.01104316026201327024):0.00431520475205069559[40]):0.02088000068934977096[85]):0.01725779919721817310[74]):0.07378805786014562551[100],UBA7182:0.12145787374946478976):0.03180396420952120301[52]):0.01216469830244538974[5]):0.00992486379248029398[5]):0.01894313355604831939[14]):0.02424261809611647639[15]):0.01324416151907703391[4]):0.01979019630749713834[3]):0.07132930344629175023[40]):0.02442761638406361693[14]):0.03000556844589551825[50],(UBA4139:0.03234520078520784075,Clostridia_bacterium_UC51-1D10_Ga0100565_120:0.13706185469860274195):0.16786548631980577340[100]):0.13896413639338084378[60]):0.03041255454606212050[7]):0.03295240541123170552[2]):0.01507528561917678873[0]):0.08982132448485233289[0]):0.02404793076122185153[0]):0.04749466602954593303[0],((Caldicoprobacter_oshimai_DSM_21659_K363DRAFT_scaffold000033:0.23779233222160603423,((Caldicellulosiruptor_sp_F32_H964DRAFT_APGP01000027_127:0.00308790303218720811,Caldicellulosiruptor_saccharolyticus_DSM_8903_NC_009437:0.00143076671433434513):0.01996437266650583769[100],((Caldicellulosiruptor_obsidiansis_OB47_chromosome_NC_014392:0.00218855175080051286,Caldicellulosiruptor_owensensis_OL_chromosome_NC_014657:0.00504506988171815173):0.00316876382889958201[96],((Caldicellulosiruptor_hydrothermalis_108_chromosome_NC_014652:0.00388739199608892664,(Caldicellulosiruptor_acetigenus_DSM_7040_H557DRAFT_scaffold000033:0.00055480933327610265,Caldicellulosiruptor_kristjanssonii_177R1B_chromosome_NC_014721:0.00000100000050002909):0.00055471235587562515[89]):0.00000100000050002909[67],(Anaerocellum_thermophilum_DSM_6725_NC_012034:0.00389202570161792123,Caldicellulosiruptor_kronotskyensis_2002_chromosome_NC_014720:0.00334152175809160215):0.00277919441602368731[79]):0.00206531229446130010[78]):0.01503750491836264649[89]):0.26298278268501101840[100]):0.03371151542169244231[27],(((Thermoanaerobacterium_thermosaccharolyticum_DSM_571_chromosome_NC_014410:0.00237042891129045320,Thermoanaerobacterium_thermosaccharolyticum_M0795_Thethe_Contig170:0.00147426403179825921):0.02017390088874787546[100],(Thermoanaerobacterium_aotearoense_SCUT27_Ga0054965_120:0.00919545932581361872,Thermoanaerobacterium_xylanolyticum_LX-11_chromosome_NC_015555:0.00493277492346924813):0.01289130791161634607[100]):0.13933882211522122252[100],((Thermoanaerobacter_kivui_genome_T_kivui_draft_Thki_scaffold1:0.00000100000050002909,Thermoanaerobacter_kivui_DSM_2030_Ga0069402_11:0.00000100000050002909):0.02453153103327520776[100],((Thermoanaerobacter_tengcongensis_MB4_NC_003869:0.07875908318767396721,(Thermoanaerobacter_italicus_Ab9_chromosome_NC_013921:0.00197430714291526883,(Thermoanaerobacter_thermocopriae_ATCC_51646_L887DRAFT_scaffold0001010:0.00309158171266259033,Thermoanaerobacter_mathranii_subsp_mathranii_str_A3_chromosome_NC_014209:0.00268992059557557686):0.00243361322929555243[93]):0.01667258224368859884[100]):0.01236255295705496887[89],(((Thermoanaerobacter_brockii_subsp_finnii_Ako-1_chromosome_NC_014964:0.00000100000050002909,Thermoanaerobacter_pseudethanolicus_ATCC_33223_NC_010321:0.00055945313194737708):0.00059285901089286695[97],(((Thermoanaerobacter_sp_X561_NZ_ACXP01000039:0.00000100000050002909,Thermoanaerobacter_sp_X513_chromosome_NC_014538:0.00000100000050002909):0.00000100000050002909[37],Thermoanaerobacter_ethanolicus_CCSD1_NZ_ACXY01000035:0.00000100000050002909):0.00000100000050002909[93],Thermoanaerobacter_sp_X514_NC_010320:0.00055983903173864710):0.00502891867342160782[99]):0.00679313240452179400[94],((Thermoanaerobacter_wiegelii_Rt8B1_Contig145:0.00224869846376457485,(Thermoanaerobacter_thermohydrosulfuricus_WC1_NCBI_publication_genome_contig00047:0.00000100000050002909,Thermoanaerobacter_indiensis_BSB-33_B044DRAFT_scaffold11:0.00055868948178750325):0.00055795247907335544[81]):0.00056180126277573109[60],Thermoanaerobacter_ethanolicus_JW_200_Tetha_Contig1022:0.00000100000050002909):0.00190209569768777032[69]):0.00653374442722664227[89]):0.02339214784524637145[95]):0.07162792509557595888[100]):0.15285854738298038091[100]):0.02218625081883570174[13]):0.04052807211979465168[0]):0.05840740419672194039[0],((Symbiobacterium_thermophilum_IAM_14863_NC_006177:0.29369052783884652680,(Thermaerobacter_marianensis_DSM_12885_chromosome_NC_014831:0.27882534381843399052,(Sulfobacillus_Thermosulfidooxidans_ST_L801DRAFT_AWEW01000005_15:0.00000100000050002909,Sulfobacillus_thermosulfidooxidans_Cutipay_B471DRAFT_ALWJ01000047_147:0.00055871324507366488):0.37503094938491998711[100]):0.06289782518117577326[54]):0.08309856436912288480[99],((((Thermacetogenium_phaeum_DSM_12270_CP003732:0.00000100000050002909,Thermacetogenium_phaeum_DSM_12270_THEPHDRAFT_scaffold000022:0.00000100000050002909):0.08996127492308989004[100],(Syntrophaceticus_schinkii_Sp3_Ga0069178_1274:0.00000100000050002909,((UBA5472:0.09977977068091406498,UBA4966:0.09027188461417445797):0.09524524903348213778[100],UBA5451:0.00000100000050002909):0.08369431962382968548[97]):0.20622096918421845002[98]):0.22079479874558416430[100],(Syntrophobotulus_glycolicus_DSM_8271_chromosome_NC_015172:0.28912411841942597945,(((Syntrophomonas_zehnderi_OL-4_Ga0124040_118:0.00000100000050002909,Syntrophomonas_zehnderi_OL-4_Ga0124040_104:0.00000100000050002909):0.13619966250275697406[100],(((UBA7645:0.00000100000050002909,((UBA5285:0.00000100000050002909,UBA4897:0.00000100000050002909):0.00000100000050002909[10],UBA1044:0.00000100000050002909):0.00000100000050002909[7]):0.00632839804758563752[100],(((UBA1376:0.15631667607065191650,(UBA4922:0.03648766497281279164,UBA4807:0.04187839375211599435):0.09332631665845934898[100]):0.02610930482220523430[34],((((UBA5288:0.00000100000050002909,(UBA5319:0.00000100000050002909,UBA5380:0.00000100000050002909):0.00000100000050002909[18]):0.00000100000050002909[18],UBA4894:0.00000100000050002909):0.15382591594746930497[100],(UBA5314:0.12630580653662693003,UBA3927:0.25863365535812937734):0.02565929136380871653[3]):0.01731542749726877953[3],UBA1368:0.13438366373841253987):0.01408522325935785552[1]):0.01436091849394489743[0],(UBA5432:0.05302782237431027945,((UBA5298:0.00000100000050002909,UBA5481:0.00000100000050002909):0.00000100000050002909[32],UBA5246:0.00000100000050002909):0.05957377504889976166[100]):0.04864999197807805265[100]):0.10034046259121369438[10]):0.09361936260881423277[10],Syntrophomonas_wolfei_subsp_wolfei_str_Goettingen_NC_008346:0.00239515476463707374):0.14774846173718345077[10]):0.10939394015468427435[11],Syntrophothermus_lipocalidus_DSM_12680_chromosome_NC_014220:0.13567934799742242813):0.12635108483180018668[100]):0.04387601403161976721[2]):0.02344963676556691481[2],((Pelotomaculum_thermopropionicum_SI_NC_009454:0.25991281923946335519,((Thermincola_sp_JR_NC_014152:0.00083265842397649932,(Thermincola_ferriacetica_DSM_14005_draft_assembly_with_A5_TferDRAFT_scaffold7_1_size1121127:0.00000100000050002909,Thermincola_ferriacetica_Z-0001_Ga0100767_112:0.00000100000050002909):0.00250671523563263674[100]):0.19763952666691883553[100],(Ammonifex_degensii_KC4_NC_013385:0.27041482907537378599,(Carboxydothermus_hydrogenoformans_Z-2901_NC_007503:0.00064021889492683361,Carboxydothermus_ferrireducens_DSM_11255_CarfeDRAFT_scaffold_2122:0.00332150035838093194):0.19083564122851434663[100]):0.05552306064418170706[89]):0.01946273840201653144[14]):0.02017296223263436578[40],((((((Candidatus_Desulforudis_audaxviator_MP104C_NC_010424:0.12135429897614162520,UBA911:0.04053367829106231668):0.10135289515541325012[90],UBA3572:0.08902701795390868811):0.17749792214662302170[100],(UBA3102:0.19270351113078112992,(((((UBA6245:0.00000100000050002909,UBA4049:0.00000100000050002909):0.00000100000050002909[16],UBA6800:0.00000100000050002909):0.00000100000050002909[10],UBA2269:0.00000100000050002909):0.02460885429713546499[100],(UBA5625:0.00000100000050002909,UBA5766:0.00000100000050002909):0.04067766752386316187[100]):0.23957180348417553284[100],(UBA4061:0.00155858592815977877,UBA6155:0.00000100000050002909):0.21193891729987135442[100]):0.06146222966286214034[99]):0.03248863526326817991[74]):0.06266529247554486481[89],((UBA5435:0.35366207535241983573,(((((UBA5322:0.00000100000050002909,UBA4891:0.00000100000050002909):0.00000100000050002909[74],(UBA4882:0.00154933466571601343,((UBA4862:0.00000100000050002909,UBA4939:0.00000100000050002909):0.00000100000050002909[29],UBA5292:0.00000100000050002909):0.00000100000050002909[59]):0.00077470941485431252[43]):0.28351317944287990347[100],(UBA3943:0.14953114149851043368,(UBA5486:0.09287116147686524936,(UBA5388:0.00000100000050002909,(UBA5268:0.00000100000050002909,(UBA7641:0.00000100000050002909,UBA4976:0.00000100000050002909):0.00000100000050002909[22]):0.00000100000050002909[25]):0.10771966812843826455[100]):0.12216999040531408005[100]):0.08091353554736441245[100]):0.07371104573967324214[100],((UBA3919:0.30653286486588754434,(UBA6811:0.17807046532654532967,((UBA5449:0.00073806939063207080,UBA4971:0.00161178018216580929):0.09721699354890954436[100],UBA2557:0.09782405618436938732):0.13012643398683784723[100]):0.11614084703399722709[100]):0.02859404988125539143[53],(((UBA5362:0.00000100000050002909,UBA5253:0.00000100000050002909):0.00000100000050002909[31],UBA5389:0.00000100000050002909):0.00000100000050002909[14],UBA4980:0.00000100000050002909):0.38273014106051439498[100]):0.05019350094236165599[85]):0.02882023479375307382[36],((UBA5447:0.00000100000050002909,UBA4881:0.00000100000050002909):0.34146219002670574749[100],(UBA3918:0.19023912375087120852,((UBA4996:0.06732335151637890147,(UBA5420:0.02118876761532695330,(UBA5474:0.00077764380999490617,UBA5493:0.00000100000050002909):0.01481073236844355351[100]):0.06148048637328876881[100]):0.06170231002871100906[100],(UBA3914:0.00000100000050002909,UBA3899:0.00000100000050002909):0.06384885904969493653[100]):0.11886269865992116213[100]):0.09916226809885800297[100]):0.05176576515696008213[92]):0.01819039346257406153[29]):0.04957596933053097510[92],((((UBA4898:0.00000100000050002909,((UBA5509:0.00000100000050002909,UBA4914:0.00000100000050002909):0.00000100000050002909[32],UBA5390:0.00000100000050002909):0.00152356593273221650[81]):0.03786930203374628406[100],(UBA4992:0.00075899850211338991,(UBA5353:0.00075855371195190566,(UBA5286:0.00000100000050002909,UBA1030:0.00000100000050002909):0.00000100000050002909[55]):0.00000100000050002909[71]):0.05090122968960105604[100]):0.28785973790795127414[100],((UBA7523:0.13737594824116242109,UBA3936:0.14799805628121615042):0.09620546404450608380[100],UBA993:0.34874085067527199611):0.05173813913336332976[82]):0.07770274953883876679[89],(((UBA3570:0.30758854849436501055,(UBA3925:0.17295075672561607827,UBA3907:0.14681489296613767226):0.26902838931756095642[100]):0.05149335031662195805[62],(UBA995:0.39781574999717222996,UBA3575:0.23189712042770532774):0.06130124856191862537[66]):0.06625902728032315170[100],(UBA2296:0.15040485032633782447,UBA994:0.13497174078442031320):0.28338588297087158319[100]):0.02024513433107079374[40]):0.02854056408112198157[21]):0.05572420714648069345[24]):0.01641550443285217514[17],((((UBA3933:0.11223185852813709340,(UBA7185:0.00076599600390955889,UBA7061:0.00000100000050002909):0.20478996350558428818[100]):0.08139715279550803484[100],((UBA5745:0.00000100000050002909,UBA6096:0.00000100000050002909):0.24665738522345434514[100],(UBA5318:0.16760357295915659370,(UBA5356:0.08203980162844513868,UBA3937:0.09067978675920974896):0.06735782637361381608[100]):0.04455292589058998387[62]):0.05640645920572216060[74]):0.04165380851496001263[74],(UBA5767:0.32552210342727461168,(UBA7702:0.25642729612807879658,((UBA4083:0.00079146291006283243,UBA5755:0.00224940460033393533):0.17982606706001111330[100],(UBA5757:0.16041766012191063795,(UBA5752:0.04166748127657833589,UBA4068:0.03667828902611380837):0.14066153403989978266[100]):0.08335821422766767630[100]):0.06716367123322194987[99]):0.09741432464297281046[100]):0.03895843014396044995[79]):0.02747078275084751525[38],(UBA2598:0.17075262024090689938,(UBA6116:0.21097687840155510131,(UBA2264:0.13423483874771430235,((UBA4745:0.00000100000050002909,UBA5179:0.00000100000050002909):0.03233758801619250611[100],((UBA2257:0.00000100000050002909,UBA6075:0.00000100000050002909):0.00000100000050002909[35],UBA4048:0.00000100000050002909):0.04857953491500747317[100]):0.13335758724147891985[100]):0.05525928634003125783[99]):0.13526725864738717298[16]):0.02356561209048666991[5]):0.03232695131149049966[8]):0.09176154273504580350[0],(Clostridiales_bacterium_DRI-13_BR63DRAFT_scaffold0004949:0.21713300098010029915,((UBA4076:0.23464262337372360223,(Moorella_thermoacetica_Y72_MTYDRAFT_BARR01000023_123:0.00113875079126083746,Moorella_thermoacetica_ATCC_39073_NC_007644:0.00113426300995915713):0.05594584695675036690[100]):0.14854252280082266835[67],Clostridiales_bacterium_PH28_bin88_Ga0077209_108:0.17550663459862342330):0.04125400596579470447[61]):0.03946058334767042070[30]):0.00765415825577285200[0]):0.01613608593018581519[0]):0.04892334210694034013[20]):0.02296539741374179627[3]):0.02459081971722347146[0]):0.02284339407377015616[0],(Natranaerobius_thermophilus_JW/NM-WN-LF_NC_010718:0.34573267881695318726,(Orenia_marismortui_DSM_5156_OREMADRAFT_scaffold44:0.18321632921235928015,Acetohalobium_arabaticum_DSM_5501_chromosome_NC_014378:0.24938504973676581256):0.18316175654534766482[100]):0.09177727732384863280[79]):0.10482855619451399154[0],((Tumebacillus_flagellatus_GST4_JMIR01000032:0.15786205308269676828,Alicyclobacillus_pohliae_DSM_22757_C230DRAFT_scaffold0002424:0.09395565249200432678):0.04863681882608274915[100],(((Alicyclobacillus_acidocaldarius_LAA1_unfinished_sequence_NZ_ACCS01000015:0.00066660417448773655,(Alicyclobacillus_acidocaldarius_acidocaldarius_Tc-4-1_CP002902:0.00900226823318546650,Alicyclobacillus_acidocaldarius_subsp_acidocaldarius_DSM_446_NC_013205:0.00182358829648571977):0.00078211479634777861[61]):0.11561106318517075375[100],(Alicyclobacillus_hesperidum_URH17-3-68_AKZN01000009:0.04237009358833267181,Alicyclobacillus_acidoterrestris_ATCC_49025_AURB01000132:0.10459530985399240199):0.03596335005675613955[94]):0.06254116119775721128[100],(Alicyclobacillus_herbarius_DSM_13609_H522DRAFT_scaffold0001717:0.10331188308679212229,(Alicyclobacillus_macrosporangiidus_CPP55_N687DRAFT_scf7180000000004_quiver_dupTrim_31671:0.08382400307243143001,(Alicyclobacillus_pomorum_DSM_14955_YWKDRAFT_scaffold_78:0.03744193222984230907,Alicyclobacillus_contaminans_DSM_17975_G463DRAFT_scaffold0001313:0.03584515879710219177):0.05880962538524506927[100]):0.02369542192641457823[60]):0.04153065782302710340[100]):0.11330353206640994546[100]):0.04746915621043490408[91]):0.03790941115905586273[0]):0.02040789346799794235[0]):0.02729329327972520799[0],(Tepidibacillus_sp_Z9_Ga0126213_11:0.13832511009515177647,((((Paenibacillus_apiaries_32O-W_Ga0102986_11:0.06471419778838050085,((Paenibacillus_pasadenensis_DSM_19293_H582DRAFT_scaffold0002727:0.06393330985306512615,Paenibacillus_beijingensis_strainDSM_24997_Ga0078283_11:0.02407600595922901321):0.03065811055924987788[100],((Paenibacillus_daejeonensis_DSM_15491_F556DRAFT_scaffold0001414:0.06103410843012846421,Paenibacillus_pinihumi_DSM_23905_H583DRAFT_scaffold000099:0.04750067178931955542):0.02264831169025744231[100],(Paenibacillus_darwinianus_MB1_Ga0056800_1091:0.06617470909595596362,((Paenibacillus_sp_Soil522_Ga0102456_1046:0.03616910810609264698,Paenibacillus_harenae_DSM_16969_H581DRAFT_scaffold0001515:0.01476523615991092754):0.02858915856135601369[100],(Paenibacillus_algorifonticola_XJ259_Ga0077302_1044:0.04734590517625578837,(Paenibacillus_sp_G1_Ga0038711_1148:0.02463935439587014442,Paenibacillus_sp_JDR-2_NC_012914:0.03031602091337101679):0.01414246305206510318[95]):0.00715492505813938601[78]):0.02804988759189566347[100]):0.01419518990628261187[80]):0.01003771997244153058[92]):0.01002431490934325639[89]):0.03874346496615842933[100],(((Paenibacillus_taiwanensis_DSM_18679_H509DRAFT_scaffold0001313:0.04292704462723622577,Paenibacillus_assamensis_DSM_18201_H580DRAFT_scaffold0001818:0.04076341684849157238):0.01711666761331548381[95],(Paenibacillus_popilliae_ATCC_14706_BALG01000021:0.10832821622499010095,Paenibacillus_alvei_TS-15_ATMT01000049:0.04064367977752984112):0.01183909710947012896[81]):0.05249322565531097662[100],(((Saccharibacillus_kuerlensis_DSM_22868_F456DRAFT_scaffold0002424:0.08396114056885882471,((Paenibacillus_sp_BD3526_Ga0100886_11:0.00109737203763434713,Paenibacillus_dauci_H9_Ga0077304_114:0.00105765549143379623):0.00348860227568885493[89],Paenibacillus_wulumuqiensis_Y24_Ga0077303_108:0.00523059631201719909):0.06927524456122953478[100]):0.01864009700912591661[80],((((Geobacillus_sp_Y412MC10_NC_013406:0.00333494403510400765,Paenibacillus_vortex_V453_CNT_PVOR1000054_NZ_ADHJ01000054:0.00668254952227957926):0.00861412708949664541[100],Paenibacillus_lactis_154_Paela_Contig145:0.01265066371023404294):0.03960599571506803057[100],(((((((Paenibacillus_azotofixans_ATCC_35681_L664DRAFT_ASQQ01000081_181:0.00054666774616581048,((Paenibacillus_durus_VPI_6563-1_Ga0069414_11:0.00205691182257668366,(Paenibacillus_stellifer_DSM_14472_Ga0069362_11:0.01308008468407491354,Paenibacillus_sabinae_T27_CP004078:0.00396391809824694300):0.00937144529284945731[92]):0.00233805116977177504[25],Paenibacillus_zanthoxyli_JH29_L691DRAFT_ASSD01000662_1662:0.00378395469653608008):0.00057055398948715195[16]):0.00154180993152759085[21],Paenibacillus_durus_P3L-5_Ga0071013_11:0.05411230459544095345):0.00128613599889817955[28],Paenibacillus_sophorae_S27_L689DRAFT_ASSF01000085_149:0.00591349374041870001):0.00518320174766915588[73],Paenibacillus_forsythiae_T98_L692DRAFT_ASSC01000125_1125:0.00313250954044917967):0.02739003386411689722[100],(((Paenibacillus_graminis_RSA19_L688DRAFT_ASSG01000431_1431:0.00000100000050002909,Paenibacillus_graminis_DSM_15220_Ga0069413_11:0.00000100000050002909):0.00258724234616864064[100],(Paenibacillus_sonchi_X19-5_NoneDRAFT_AJTY01000067_1695:0.00054364819601949012,Paenibacillus_riograndensis_SBR5_IQ9DRAFT_AGBD01000282_1634:0.00054150804238655239):0.00395239465448315314[100]):0.01210355723339697626[100],((Paenibacillus_sp_FSL_R7-0331_Ga0069412_11:0.00107780933767749544,Paenibacillus_sp_FSL_R7-0273_Ga0069411_11:0.00163980023791155077):0.01238275652894629125[99],(Paenibacillus_sp_FSL_H7-0357_Ga0069406_11:0.00814097072291050314,((Paenibacillus_wynnii_DSM_18334_Ga0060271_12:0.02622598125912001601,(Paenibacillus_odorifer_DSM_15391_Ga0069421_11:0.00230876899119164753,(Paenibacillus_sp_FSL_R5-0345_Ga0069409_11:0.00163268188936097785,(Paenibacillus_sp_SH7_Ga0077318_1036:0.00218194440894264223,Paenibacillus_sp_FSL_H7-0737_Ga0069407_11:0.00054581352763940659):0.00109305635142315492[100]):0.00207447241929132643[99]):0.00837686762973157729[100]):0.00658770400554800194[92],(Paenibacillus_borealis_DSM_13188_Ga0069361_11:0.00131984099121603186,(Paenibacillus_sp_FSL_P4-0081_Ga0069408_11:0.00054457572984335930,Paenibacillus_sp_FSL_R5-0912_Ga0069410_11:0.00054413704008250566):0.00252433186541487550[100]):0.01512766801014116431[100]):0.00323363063527814859[70]):0.00333747175762020036[75]):0.00311008280755109903[48]):0.02024484944145546125[100]):0.03196228098005041152[100],(Paenibacillus_sp_IHBB_10380_Ga0081672_11:0.00000100000050002909,Paenibacillus_sp_IHBB_10380_null_replaces_81672_Ga0111344_11:0.00000100000050002909):0.06452608949734227328[100]):0.01620568485493130081[65],(((Paenibacillus_panacisoli_DSM_21345_K331DRAFT_scaffold0002222:0.00000100000050002909,((Paenibacillus_terrae_NRRL_B-30644_Ga0077246_1034:0.03764907358341819388,Paenibacillus_pini_JCM_16418_BAVZ01000020:0.08172448224890026258):0.04192812728773460257[46],(Paenibacillus_massiliensis_T7_L690DRAFT_ASSE01000175_1175:0.00000100000050002909,Paenibacillus_massiliensis_DSM_16942_D328DRAFT_scaffold0002525:0.00000100000050002909):0.00634617956937357647[100]):0.03434043159067106527[12]):0.03572232796782653236[3],((Paenibacillus_peoriae_KCTC_3763_KQIDRAFT_AGFX01000040_140:0.00380740886933327808,(Paenibacillus_polymyxa_CF05_Ga0069458_11:0.00000100000050002909,(Paenibacillus_polymyxa_SQR-21_CP006872:0.00000100000050002909,(Paenibacillus_polymyxa_Sb3-1_Ga0077875_11:0.00054207203946752625,(Paenibacillus_polymyxa_M1_HE577054:0.00000100000050002909,Paenibacillus_polymyxa_SC2_chromosome_NC_014622:0.00000100000050002909):0.00000100000050002909[64]):0.00108406683084141288[58]):0.00054227125538938801[40]):0.00054365691847229290[79]):0.00045095341204561326[71],((Paenibacillus_terrae_HPL-003_NC_016641:0.00762196794775059361,(Paenibacillus_polymyxa_E681_chromosome_NC_014483:0.00054262492649762397,((Paenibacillus_sp_UNCCL52_BR01DRAFT_scaffold0001818:0.00054217513733677075,Paenibacillus_peoriae_HS311_Ga0098204_11:0.00000100000050002909):0.00054246615546548588[55],Paenibacillus_polymyxa_CR1_Complete_genome_sequence_CP006941:0.00000100000050002909):0.00054217743276546953[44]):0.00054220628888667602[52]):0.00054398325862775522[3],Paenibacillus_sp_WLY78_Ga0039097_1002:0.00108450375587940866):0.00281759040824016913[4]):0.02340178529431618734[5]):0.02272919700186995517[55],(Paenibacillus_pabuli_NBRC_13638_Ga0128498_133:0.00585641748086232136,Paenibacillus_sp_Root52_Ga0102146_118:0.01046869004653987537):0.04068651293854482626[100]):0.01202876228870813739[42]):0.00951041829205799376[25]):0.01321973668313173624[45],((UBA6304:0.02111770034234965177,UBA4045:0.19062251557395315515):0.10779819360738282508[100],(Paenibacillus_sanguinis_DSM_16941_C557DRAFT_scaffold0002727:0.02593917666032178812,(Paenibacillus_barengoltzii_G22_ASSZ01000001:0.02701113186813737868,Paenibacillus_fonticola_DSM_21315_G358DRAFT_scaffold000022:0.06375742399428105389):0.04229246521716013146[80]):0.01035597252722936408[61]):0.02042036732569127433[64]):0.01961097231990443709[84]):0.01689666027127233183[86],Paenibacillus_terrigena_DSM_21567_C558DRAFT_scaffold0002222:0.07904331476642140197):0.01195972911487924728[53]):0.02573006166360980451[96]):0.02585835512478499784[90],(((Paenibacillus_ginsengihumi_DSM_21568_F591DRAFT_scaffold0003131:0.10448256086264008646,(Paenibacillus_naphthalenovorans_32O-Y_Ga0102985_11:0.03219231957732438670,(Paenibacillus_mucilaginosus_K02_NC_017672:0.04142840750417136481,(Paenibacillus_elgii_B69_MGF69DRAFT_AFHW01000102_1102:0.01030150875030728767,Paenibacillus_ehimensis_A2_AA76DRAFT_JFHX01000098_198:0.00516846050972161099):0.01438286085308543814[100]):0.01386667428092335647[60]):0.01194607569754166723[82]):0.02186834005569897321[88],Paenibacillus_sp_UNC451MF_BP97DRAFT_scaffold0003232:0.05505895885978314558):0.02583716964340898592[86],((Paenibacillus_sp_URHA0014_N522DRAFT_scaffold0002929:0.01720184017666251397,Paenibacillus_chondroitinus_OK414_EW81DRAFT_scaffold0004242:0.00519712416384047419):0.09073234765344072306[100],(Paenibacillus_larvae_MEX14_Ga0077308_1026:0.07092298343398641125,Paenibacillus_chitinolyticus_NBRC_15660_Ga0056717_122:0.11710517997969843718):0.01890701175225265387[75]):0.01753572381632786600[49]):0.01773928600111265852[56]):0.01705845497766755869[44],Paenibacillus_senegalensis_JC66_PSHGDRAFT_CAES01000111_1111:0.09226796112197117872):0.09184869657470765003[68]):0.03279120071087306132[56]):0.01216794356274482868[0],((Aneurinibacillus_terranovensis_DSM_18919_H525DRAFT_scaffold0001313:0.05453074579672647498,(UBA3580:0.11028240058044133654,(Aneurinibacillus_aneurinilyticus_ATCC_12856_AWSJ01000315:0.00550239247743574550,(((Aneurinibacillus_migulanus_DSM_2895_Ga0098748_109:0.00000100000050002909,Aneurinibacillus_migulanus_NCTC_7096_Ga0077180_1062:0.00000100000050002909):0.00000100000050002909[25],Aneurinibacillus_migulanus_nagano_Ga0077179_1094:0.00000100000050002909):0.00000100000050002909[22],Aneurinibacillus_migulanus_Nagano_E1_Ga0100807_1210:0.00000100000050002909):0.00725598973281154150[100]):0.02301401882415502267[100]):0.03478895418297198172[100]):0.09292141717982284332[100],(Aeribacillus_pallidus_GS3372_Ga0069189_1122:0.01776228379183797043,(Brevibacillus_borstelensis_3096-7_AA71DRAFT_JAQG01000041_141:0.02363828717993863432,(Brevibacillus_brevis_NBRC_100599_NC_012491:0.02881064889746067642,UBA5783:0.16883172656431133518):0.02949002739592054487[100]):0.01930311826864342800[65]):0.13054171420702775919[100]):0.04003099146020028254[95]):0.02189450373371019248[0]):0.08740291089639246058[0],(((Salsuginibacillus_kocurii_DSM_18087_D469DRAFT_scaffold0001212:0.15264768340114207024,(Marinococcus_halotolerans_DSM_16375_G548DRAFT_scaffold0001818:0.22075077801083098361,Bacillus_aidingensis_DSM_18341_G475DRAFT_scaffold0002121:0.10465150512838800045):0.03051226987959837836[83]):0.07667904975412749569[94],((Bacillus_cellulosilyticus_DSM_2522_chromosome_NC_014829:0.06509111276974377525,(Bacillus_chagannorensis_DSM_18086_G477DRAFT_scaffold000055:0.17378646835261155057,Bacillus_selenitireducens_MLS10_chromosome_NC_014219:0.07880797732607783268):0.04506233199111155108[100]):0.06555506810758664205[100],(((Bacillus_okuhidensis_DSM_13666_Ga0098782_106:0.00114790242931994864,Bacillus_halodurans_C-125_NC_002570:0.00000100000050002909):0.05265592277366162866[100],(((Bacillus_pseudofirmus_OF4_chromosome_NC_013791:0.00000100000050002909,Bacillus_marmarensis_DSM_21297_ATAE01000093:0.00055513994666352932):0.03667676331315555815[100],(Bacillus_akibai_JCM_9157_Ga0054968_1017:0.03267238225698624460,(Bacillus_hemicellulosilyticus_JCM_9152_Ga0054967_1020:0.06058830589157274127,Bacillus_wakoensis_JCM_9140_Ga0054966_1017:0.02194045612425950253):0.00625767853348834727[22]):0.01741107687681300864[88]):0.00975040669459652579[24],(((Bacillus_plakortidis_DSM_19153_Ga0101148_123:0.00000100000050002909,Bacillus_lehensis_G1_CP003923:0.00000100000050002909):0.04212631100273897533[100],Bacillus_clausii_KSM-K16_NC_006582:0.03572931590534311752):0.07084036599260550016[100],(Bacillus_alcalophilus_ATCC_27647_ALPT01000103:0.02542835225887775386,Bacillus_pseudalcaliphilus_DSM_8725_Ga0081150_107:0.01429513575141023486):0.03584485314917505022[100]):0.01149119774779416153[35]):0.01652427100688988806[84]):0.01697078701119402594[90],Bacillus_bogoriensis_ATCC_BAA-922_T323DRAFT_scaffold0002121:0.10815199103508404965):0.02335523070152059275[65]):0.01549189900323233969[33]):0.01767749502460849026[62],Anaerobacillus_macyae_DSM_16346_Ga0081135_111:0.18580420723474316835):0.02251434809757791797[86]):0.02327497933805139363[0],((Tuberibacillus_calidus_DSM_17572_H532DRAFT_scaffold0002121:0.14928943474092473687,(Sporolactobacillus_inulinus_CASD_NZ_AFVQ01000139:0.00929090479146058718,Sporolactobacillus_terrae_HKM-1_AK80DRAFT_JAQS01000029_129:0.00457568103706140587):0.17923168182670298765[100]):0.07366999670644536202[98],Bacillaceae_bacterium_mt8_Ga0121794_103:0.14726551625551573266):0.01863996836749173824[51]):0.01819950281773387302[0],((Terribacillus_aidingensis_MP602_CP008876:0.10364781590753961715,((Paucisalibacillus_globulus_DSM_18846_K332DRAFT_scaffold0001919:0.02684614396372349276,Ornithinibacillus_sp_TW25_NZ_AEWH01000035:0.03326489171486788493):0.05361579941071261540[100],(((Oceanobacillus_caeni_HM6_Ga0100769_1016:0.00056128632296272962,Bacilli_bacterium_VT-13-104_Ga0081025_149:0.00054303756060764474):0.07197432368918307843[100],(((Oceanobacillus_iheyensis_HTE831_NC_004193:0.01078730465881820068,Oceanobacillus_kimchii_X50_C794_50_OB_1_11:0.01165307376445306846):0.02962055943317669013[100],(Oceanobacillus_sp_S5_Ga0058646_108:0.01516561562749359736,Oceanobacillus_oncorhynchi_Ga0069542_11:0.01357651639445909240):0.03599292982544676639[100]):0.03192007009760362141[100],Oceanobacillus_sp_Ndiop_OMHGDRAFT_CAER01000074_174:0.03790143192856112314):0.02229441788609015304[100]):0.01536502856676787328[84],(Virgibacillus_alimentarius_J18T_Ga0053153_1017:0.09471840217462733358,((Virgibacillus_pantothenticus_DSM_26_Ga0100770_101:0.04805578396091754467,(Virgibacillus_sp_CM-4_AUQA01000009:0.00054926730565726457,Virgibacillus_sp_Vm-5_Ga0055358_12:0.00000100000050002909):0.02192601833035278183[100]):0.01577659547607413240[99],((Oceanobacillus_manasiensis_S2_Ga0055295_16:0.00671749508922042660,Oceanobacillus_picturae_S1_Ga0055296_14:0.00844118703163684349):0.03168764955863592053[100],((Virgibacillus_halodenitrificans_S2_Ga0055357_110:0.00054728395065203894,Virgibacillus_halodenitrificans_1806_A358DRAFT_ALEF01000003_13:0.00054690863633418514):0.00164716421004138967[100],Virgibacillus_sp_SK37_CP007161:0.00330370438339190218):0.02251165147858567861[100]):0.01381440593294511535[96]):0.01307192551471025171[75]):0.01115263279435556483[66]):0.01484148029012722844[54]):0.03367239544637332799[100]):0.01679564523845557267[31],(((Sediminibacillus_halophilus_NSP93_P859DRAFT_AWXX01000023_123:0.00673173167638233851,Virgibacillus_sp_SK-1_Ga0069221_114:0.00569689386187038904):0.05296479862712128589[100],(Amphibacillus_xylanus_NBRC_15112_AP012050:0.11663254521314278533,Amphibacillus_jilinensis_Y1_B494DRAFT_AMWI01000053_153:0.03818949510147722631):0.06820637842197943557[100]):0.01846642477371922969[38],((Pontibacillus_halophilus_DSM_19796_H513DRAFT_scaffold0001616:0.14738924597231187197,(Pontibacillus_yanchengensis_Y32_Ga0072990_1029:0.05828883524727448973,(Pontibacillus_chungwhensis_BH030062_Ga0069528_124:0.05462435222894772985,Pontibacillus_marinus_BH030004_Ga0069530_1016:0.04428819045421913264):0.01470932660310670867[75]):0.02995780586271720378[97]):0.03961174178585797484[100],(Thalassobacillus_devorans_MSP14_P855DRAFT_AWXW01000027_127:0.06310004772140624663,Salimicrobium_sp_MJ3_AMPQ01000045:0.16259781996598693388):0.01938768358219676580[67]):0.02313599006644842526[91]):0.01521651760686683862[24]):0.07853007257154810683[90]):0.02051393367115656938[0]):0.01372109864674129869[0]):0.01513023078023418254[0]):0.01172905654024554954[0]):0.00917315308382849956[0]):0.01097128740843885362[2],(Bacillus_shackletonii_LMG_18435_Ga0101147_104:0.04401323468887621132,(Bacillus_ginsengihumi_J57_BacgiDRAFT_scaffold_2122:0.03056776851041445933,((Bacillus_coagulans_ATCC_7050_G318DRAFT_scaffold0001515:0.00601546653608218442,((Bacillus_coagulans_36D1_Bacillus_coagulans_36D1_UF_finished_bcoa_nameless_1:0.00000100000050002909,Bacillus_coagulans_NL01_Ga0077218_1010:0.00055103417661762260):0.00055439687794269768[91],Bacillus_coagulans_CSIL1_I001DRAFT_scaffold0002121:0.00110006724882654111):0.00742534258837973353[100]):0.03853476678225258023[100],Bacillus_acidiproducens_DSM_23148_C232DRAFT_scaffold0002525:0.03534360685184163853):0.02338444030440614552[82]):0.03998208532224379469[100]):0.02878476626937247554[100]):0.00738493576567677244[2],(Bacillus_smithii_7_3_47FAA_NZ_ACWF01000127:0.00422476808598526606,Bacillus_smithii_DSM_4216_Ga0081704_11:0.00591095655496160031):0.06487807381012022923[100]):0.01369416649567415170[3],(((Bacillus_badius_MTCC_1458_Ga0077172_120:0.00000100000050002909,Bacillus_badius_DSM_30822_Ga0077171_111:0.00000100000050002909):0.03879754587751203104[100],(Bacillaceae_bacterium_MTCC_10057_Ga0077494_1046:0.00000100000050002909,Bacillaceae_bacterium_MTCC_8252_Ga0077495_1078:0.00000100000050002909):0.04430225598012233618[100]):0.04268048633162848521[100],((Bacillus_aquimaris_JM7_Ga0077178_114:0.00662604524466517582,Bacillus_vietnamensis_UCD-SED5_Ga0098799_119:0.01147305656407459663):0.00940434139898022568[96],(Bacillus_marisflavi_LK26_Ga0081116_145:0.01721529113960070662,Bacillus_aquimaris_Ga0058678_108:0.06781447170619202269):0.00410148603107223474[60]):0.07224559742395673945[100]):0.01632976940097349144[77]):0.03010360241098686968[4]):0.02822465837758372439[5]):0.04338312175717556896[10],((Listeriaceae_bacterium_FSL_S10-1204_AODL01000006:0.00418591855624452381,((Listeria_rocourtiae_FSL_F6-920_AODK01000022:0.00453012006672519167,((Listeriaceae_bacterium_FSL_A5-0209_Ga0072889_148:0.00000100000050002909,Listeriaceae_bacterium_FSL_M6-0635_Ga0072891_140:0.00000100000050002909):0.00056527051168991926[97],(Listeria_weihenstephanensis_FSL_R9-0317_AODJ01000013:0.01346826854035302647,Listeriaceae_bacterium_FSL_F6-969_AODE01000023:0.00122703267327519327):0.00122673929737258328[49]):0.00000100000050002909[27]):0.00512367652763891408[89],Listeriaceae_bacterium_FSL_F6-971_AODD01000005:0.00111603144267863070):0.01075175008844662591[100]):0.03968407993351168173[100],(((((Listeria_monocytogenes_F6900_AARU02000003:0.00000100000050002909,(Listeria_monocytogenes_N53-1_HE999705:0.00000100000050002909,Listeria_monocytogenes_08-5923_NC_013768:0.00000100000050002909):0.00000100000050002909[13]):0.00000100000050002909[11],(Listeria_monocytogenes_J2818_AARX02000003:0.00000100000050002909,Listeria_monocytogenes_FSL_N3-165_cont233_NZ_AARQ01000033:0.00000100000050002909):0.00000100000050002909[21]):0.00113730083892094502[95],(Listeria_monocytogenes_FSL_R2-503_AARR02000019:0.00000100000050002909,(((((((Listeria_monocytogenes_serotype_4bV_LS542_Ga0038729_121:0.00000100000050002909,Listeria_monocytogenes_serotype_4bV_LS644_Ga0038726_130:0.00000100000050002909):0.00000100000050002909[5],Listeria_monocytogenes_sv_4b_Scott_A_LMOSADRAFT_AFGI01000005_15:0.00000100000050002909):0.00000100000050002909[1],((Listeria_monocytogenes_N2306_Ga0077874_11:0.00000100000050002909,Listeria_monocytogenes_serotype_4bV_LS642_Ga0038728_120:0.00000100000050002909):0.00000100000050002909[2],Listeria_monocytogenes_strain10KSM_Ga0078377_108:0.00000100000050002909):0.00000100000050002909[1]):0.00000100000050002909[0],(Listeria_monocytogenes_serotype_4bV_LS645_Ga0038725_118:0.00000100000050002909,Listeria_monocytogenes_serotype_4bV_LS643_Ga0038727_125:0.00000100000050002909):0.00000100000050002909[8]):0.00056857811704131395[79],Listeria_monocytogenes_serotype_7_SLCC_2482_FR720325:0.00061674167960434380):0.00000100000050002909[23],Listeria_monocytogenes_CP007600:0.00000100000050002909):0.00000100000050002909[3],Listeria_monocytogenes_CP007492:0.00000100000050002909):0.00000100000050002909[3]):0.00000100000050002909[52]):0.00113510401731980971[70],((Listeria_welshimeri_serovar_6b_str_SLCC5334_NC_008555:0.00171175955573715246,((Listeria_ivanovii_WSLC3009_CP007172:0.00000100000050002909,Listeria_ivanovii_ivanovii_PAM_55_NC_016011:0.00000100000050002909):0.00000100000050002909[74],(((Listeria_seeligeri_serovar_1/2b_str_SLCC3954_NC_013891:0.00113570413830081369,Listeria_seeligeri_strain7KSM_Ga0078488_101:0.00000100000050002909):0.00227861829442190357[61],(Listeria_ivanovii_londoniensis_WSLC_30167_Ga0069494_11:0.00000100000050002909,Listeria_ivanovii_londoniensis_WSLC_30151_Ga0069495_11:0.00000100000050002909):0.00056623311072347550[98]):0.00170993825874275252[21],Listeria_ivanovii_ivanovii_WSLC_3010_Ga0069496_11:0.00000100000050002909):0.00056866253342703176[2]):0.00171282173566563193[18]):0.00056541536592307861[23],(Listeria_innocua_strain12KSM_Ga0078494_106:0.00056884963163004510,Listeria_innocua_Clip11262_NC_003212:0.00000100000050002909):0.00056814931478031824[56]):0.00057209534310582815[34]):0.02537131521735501785[100],(Listeria_grayi_DSM_20601_ACCR02000002:0.04545228524156470773,((Listeriaceae_bacterium_FSL_S10-1188_AOCG01000010:0.02469658170294069047,Listeriaceae_bacterium_FSL_S10-1187_AODF01000001:0.00808952544783946188):0.01108999173979239791[92],Listeria_fleischmannii_FSL_S10-1203_AODM01000037:0.01070216151771115343):0.02439272274671499749[95]):0.00831165920867406836[23]):0.01715324530690660182[54]):0.08528049441990054325[100]):0.09243915730986997092[10],(((Atopococcus_tabaci_DSM_17538_G470DRAFT_scaffold000044:0.09557495643246477490,((UBA7837:0.18202342899995826997,Alkalibacterium_sp_AK22_Ga0054997_115:0.04111963590666167789):0.05129471638586830667[90],(Allofustis_seminis_DSM_15817_C231DRAFT_scaffold000066:0.25163950533936946252,Alloiococcus_otitis_ATCC_51267_AGXA01000018:0.17743060152234277349):0.04018142630903207696[99]):0.05711541154731250569[90]):0.08723435098361087547[90],(Carnobacterium_sp_ZWU0011_L996_NODE_98_len_123875_cov_311_75949188:0.11703494247853701848,((Carnobacterium_maltaromaticum_LMA28_HE999757:0.00000100000050002909,(Carnobacterium_maltaromaticum_ATCC_35586_KQGDRAFT_AGNS01000032_132:0.00000100000050002909,Carnobacterium_maltaromaticum_DSM_20730_Ga0106642_114:0.00000100000050002909):0.00108708295084676315[85]):0.05664502415129209212[100],((UBA5792:0.14264951715577700586,Carnobacterium_sp_CP1_Ga0104805_11:0.01699625022915155284):0.04995220763411217096[98],((Carnobacterium_sp_17-4_chromosome_NC_015391:0.00664089648884336626,Carnobacterium_sp_WN1374_BO69DRAFT_scf7180000000028_quiver2:0.00661413724748742115):0.00517686997015764233[66],(Carnobacterium_sp_WN1359_CP006812:0.00486979563391665583,(Carnobacterium_pleistocenium_FTR1_BP17DRAFT_scf7180000000008_quiver_dupTrim_95892:0.03356089972587009140,((Carnobacterium_sp_AT7_Updated_CAT_Contig995:0.00000100000050002909,Carnobacterium_jeotgali_MS3_BP18DRAFT_scf7180000000060_quiver7:0.00000100000050002909):0.00000100000050002909[99],Carnobacterium_jeotgali_MS3_BF10DRAFT_JEMH01000014_114:0.00217157820476708520):0.00717085739999830801[100]):0.00716432481492595020[77]):0.00606697947530978471[68]):0.06333805000561162912[100]):0.03087227004349989840[98]):0.03583721507570721693[93]):0.01982340895457229690[36]):0.02669186968286465372[83],(((((Weissella_koreensis_KACC_15510_chromosome_NC_015759:0.00107315097202470718,Weissella_koreensis_JC2156_AKGG01000016:0.00000100000050002909):0.06513058512195898930[100],((Weissella_minor_DSM_20014_Ga0106650_131:0.03998833696373047669,(((Weissella_ceti_WS105_Ga0058820_gi6820992231:0.00000100000050002909,Weissella_ceti_WS74_Ga0058819_gi6820978841:0.00000100000050002909):0.00053796448678758619[63],(Weissella_ceti_WS08_CP007588:0.00000100000050002909,Weissella_ceti_NC36_ANCA01000006:0.00000100000050002909):0.00000100000050002909[64]):0.05420854624788488257[100],Weissella_halotolerans_DSM_20190_G414DRAFT_scaffold000022:0.07732350547335151147):0.01557341853592661071[69]):0.01982418575730229837[71],((Weissella_paramesenteroides_ATCC_33313_NZ_ACKU01000007:0.00557184034316475854,Weissella_hellenica_Wikim14_NoneDRAFT_BBIK01000001_11:0.01755021169493328412):0.04057895626954260287[100],(Weissella_oryzae_SG25_WOSG25DRAFT_BAWR01000001_11:0.05390589673821148675,((Weissella_confusa_DSM_20196_Ga0106620_108:0.00108251503931478693,Weissella_confusa_LBAE_C39-2_CAGH01000003:0.00000100000050002909):0.00440628735451300321[100],((Weissella_cibaria_CH2_null_replaces_100905_Ga0111290_17:0.00000100000050002909,Weissella_cibaria_CH2_Ga0100905_11:0.00000100000050002909):0.00162593198129618011[97],Weissella_cibaria_KACC_11862_contig00004_NZ_AEKT01000004:0.00000100000050002909):0.00654104313695473474[94]):0.00959456773459531689[88]):0.00731727888606652568[37]):0.01357511932195961703[45]):0.01267900942644686717[21]):0.07850312891774215152[100],(((UBA3877:0.01548662431143668985,(UBA4610:0.00146910571796805204,(UBA5570:0.00000100000050002909,UBA5566:0.00000100000050002909):0.00000100000050002909[81]):0.02143835876509267088[100]):0.01536609072032082968[93],UBA4560:0.02535064648389587227):0.20832408934583507287[100],(Oenococcus_oeni_AWRIB418_ALAE01000029:0.00000100000050002909,((Oenococcus_oeni_AWRIB548_ALAH01000018:0.00053352599571224418,Oenococcus_oeni_AWRIB422_ALAG01000032:0.00000100000050002909):0.00267081576621373135[100],(((Oenococcus_oeni_AWRIB553_ALAI01000025:0.00000100000050002909,Oenococcus_oeni_AWRIB304_AJIJ01000026:0.00053347849163564343):0.00000100000050002909[2],(Oenococcus_oeni_AWRIB129_AJTP01000025:0.00000100000050002909,((Oenococcus_oeni_AWRIB202_AJTO01000019:0.00000100000050002909,(((Oenococcus_oeni_IOEB_L65_2_Ga0072879_114:0.00000100000050002909,Oenococcus_oeni_IOEB_L40_4_Ga0072878_130:0.00000100000050002909):0.00000100000050002909[8],Oenococcus_oeni_AWRIB576_ALAK01000020:0.00000100000050002909):0.00000100000050002909[12],(Oenococcus_oeni_AWRIB318_ALAD01000014:0.00000100000050002909,Oenococcus_oeni_PSU-1_NC_008528:0.00000100000050002909):0.00000100000050002909[10]):0.00000100000050002909[6]):0.00000100000050002909[2],Oenococcus_oeni_AWRIB429_429_contig_8_NZ_ACSE01000008:0.00000100000050002909):0.00000100000050002909[0]):0.00000100000050002909[2]):0.00000100000050002909[40],Oenococcus_oeni_AWRIB419_ALAF01000039:0.00053375133691536156):0.00106715791824930559[90]):0.00106702250097834100[92]):0.21826064188450453041[100]):0.06067720328038282707[39]):0.07870139769301605359[38],((Pediococcus_cellicola_DSM_17757_Ga0106638_106:0.01559621427599869152,(((Pediococcus_damnosus_TMW_21535_Ga0133386_15:0.00054228540760328445,Pediococcus_damnosus_R-50501_Ga0070808_1046:0.00000100000050002909):0.01659569032457901966[100],Pediococcus_inopinatus_DSM_20285_Ga0106624_1001:0.01765271168167174484):0.03157281193701187011[100],Pediococcus_ethanolidurans_DSM_22301_Ga0106645_118:0.01549928711066259068):0.00656263034333160692[85]):0.05669141787354429335[100],(Pediococcus_claussenii_DSM_14800_Ga0106623_103:0.03692666868222793664,(Pediococcus_argentinicus_DSM_23026_Ga0106661_136:0.03107868482134469590,((Pediococcus_lolii_DSM_19927_Ga0106649_103:0.00051358466259056107,(Pediococcus_acidilactici_DSM_20284_contig00003_NZ_AEEG01000003:0.00000100000050002909,Pediococcus_acidilactici_7_4_genomic_scaffold_supercont14_NZ_GG730086:0.00000100000050002909):0.00112127375052245332[97]):0.02944553632092652279[100],((Pediococcus_pentosaceus_ATCC_25745_NC_008525:0.00000100000050002909,Pediococcus_pentosaceus_SL4_CP006854:0.00000100000050002909):0.00109570343773833685[93],Pediococcus_pentosaceus_CGMCC_7049_BB06DRAFT_JDVW01000008_18:0.00053224348315768330):0.02354267228395879805[100]):0.02390260455990659422[100]):0.01140362415417414850[58]):0.03626530762320358259[100]):0.09977022174427126189[100]):0.11172397371956339918[32],(((Catellicoccus_marimammalium_M35/04/3_AMYT01000002:0.08975622929356841251,Vagococcus_lutrae_LBD1_Ga0036100_120:0.10396566631693050786):0.01493544764793490465[50],(((Tetragenococcus_muriaticus_PMC-11-5_Ga0070826_1243:0.01189571979922183532,(Tetragenococcus_muriaticus_3MR10-3_draft_assembly_with_Newbler_TEM1_contig00175210:0.00000100000050002909,Tetragenococcus_muriaticus_DSM_15685_G577DRAFT_scaffold000077:0.00000100000050002909):0.00000100000050002909[100]):0.07065451379286478983[100],Tetragenococcus_halophilus_NBRC_12172_NC_016052:0.03630077324689428425):0.10926237403124994252[100],((Melissococcus_plutonius_DAT561_AP012282:0.00000100000050002909,(Melissococcus_plutonius_ATCC_35311_NC_015516:0.00000100000050002909,(Melissococcus_plutonius_82_Ga0078609_101:0.00000100000050002909,(Melissococcus_plutonius_764-5B_Ga0080830_102:0.00000100000050002909,Melissococcus_plutonius_765-6B_Ga0080831_101:0.00000100000050002909):0.00054204709980292789[70]):0.00218915164672061832[96]):0.00162531643522992168[84]):0.08192639342864185825[100],((((UBA5027:0.26699140264432613678,((UBA5802:0.00000100000050002909,UBA5807:0.00000100000050002909):0.20836281170884443648[100],((UBA1158:0.00000100000050002909,((UBA1155:0.00000100000050002909,UBA1153:0.00000100000050002909):0.00000100000050002909[19],UBA1156:0.00000100000050002909):0.00000100000050002909[22]):0.06784564723979098766[100],((UBA5813:0.05094900440860449659,UBA624:0.03690920396868672265):0.01753093332864304535[79],(((UBA5470:0.00000100000050002909,((UBA5490:0.00000100000050002909,UBA5511:0.00000100000050002909):0.00000100000050002909[29],UBA4926:0.00000100000050002909):0.00000100000050002909[7]):0.00000100000050002909[7],UBA5347:0.00000100000050002909):0.00075517975054093921[69],((UBA5317:0.00000100000050002909,((UBA4875:0.00226632644638978314,((UBA4970:0.00075492987788128004,UBA4984:0.00000100000050002909):0.00075523616145805488[56],UBA5231:0.00075496610697607972):0.00075505170149679443[43]):0.00000100000050002909[17],(UBA4886:0.00000100000050002909,UBA4840:0.00000100000050002909):0.00000100000050002909[31]):0.00075488138016411221[11]):0.00075492581828862440[48],UBA1029:0.00075489157010150013):0.00000100000050002909[45]):0.06695198584102608763[100]):0.07210925969273586367[100]):0.18614951912181185167[100]):0.13976889997627175988[85]):0.05234953524337829928[23],UBA6293:0.02062367877197218008):0.01320280441043248515[5],(((((((UBA5115:0.00000100000050002909,UBA3886:0.00000100000050002909):0.00000100000050002909[4],UBA4535:0.00000100000050002909):0.00000100000050002909[4],UBA6757:0.00000100000050002909):0.00000100000050002909[2],(UBA1296:0.00000100000050002909,UBA7850:0.00000100000050002909):0.00000100000050002909[5]):0.00000100000050002909[1],UBA4483:0.00000100000050002909):0.00302783923983137790[98],UBA1886:0.02303987497732748121):0.00780559159083945436[76],UBA4109:0.00901597252766127462):0.01834893040217480675[95]):0.01198779184112572400[5],((UBA5715:0.00000100000050002909,((UBA5642:0.00000100000050002909,(UBA6289:0.00000100000050002909,((((UBA3893:0.00000100000050002909,(UBA6756:0.01283558523409335586,UBA6280:0.00000100000050002909):0.00000100000050002909[14]):0.00000100000050002909[3],UBA4394:0.00000100000050002909):0.00000100000050002909[0],UBA4961:0.00000100000050002909):0.00000100000050002909[0],UBA5875:0.00000100000050002909):0.00000100000050002909[0]):0.00000100000050002909[2]):0.00000100000050002909[2],UBA7859:0.00000100000050002909):0.00000100000050002909[5]):0.02242804466151426118[100],(UBA4566:0.00788005439302879099,UBA4752:0.00344425861676295924):0.03307995394783255078[100]):0.00688611226717704850[56]):0.11560063334931129642[7]):0.00909145288976837516[3]):0.01880227770551953087[5]):0.02470063425625784043[4],((((((((Streptococcus_equi_zooepidemicus_SzAM35_Ga0112039_1004:0.00054429903048510070,Streptococcus_equi_zooepidemicus_SzAM60_Ga0112038_1003:0.00108805410519977356):0.00054487165632907957[45],(Streptococcus_equi_ruminatorum_CECT_5772_AWEX01000116:0.00218148564005273384,((Streptococcus_equi_equi_19_Ga0122463_102:0.00000100000050002909,Streptococcus_equi_equi_CF22_Ga0122461_102:0.00054407313827401415):0.00054437856021885827[65],Streptococcus_equi_subsp_equi_4047_NC_012471:0.00000100000050002909):0.00054699210933175811[64]):0.00054143366864564712[19]):0.00054434338879836609[50],Streptococcus_equi_subsp_zooepidemicus_NC_012470:0.00000100000050002909):0.00000100000050002909[7],Streptococcus_equi_subsp_zooepidemicus_str_MGCS10565_NC_011134:0.00108833080286948919):0.01227463196464071045[100],(((Streptococcus_pyogenes_MGAS10394_NC_006086:0.00054422571628362114,Streptococcus_pyogenes_str_Manfredo_NC_009332:0.00000100000050002909):0.00000100000050002909[51],((Streptococcus_pyogenes_sv_M18_18bis_Ga0123990_1017:0.00054355227873163423,Streptococcus_pyogenes_NZ131_NC_011375:0.00327688473628486628):0.00000100000050002909[66],(Streptococcus_pyogenes_ABC020029706_JJIT01000004:0.00000100000050002909,Streptococcus_pyogenes_ABC020025676_JJFQ01000001:0.00000100000050002909):0.00000100000050002909[50]):0.00054427500844884860[60]):0.01438548782484862752[100],((((Streptococcus_canis_FSL_Z3-227_AIDX01000001:0.00493366569381785847,Streptococcus_dysgalactiae_equisimilis_AC-2713_HE858529:0.00109065841691688360):0.00000100000050002909[11],(Streptococcus_dysgalactiae_equisimilis_UT-5354_Ga0124561_133:0.00054517693627989050,Streptococcus_dysgalactiae_subsp_equisimilis_WCHSDSE-1_Ga0077771_141:0.00116061830992659023):0.00057964716799934835[77]):0.00052519840431205556[59],Streptococcus_dysgalactiae_equisimilis_RE378_AP011114:0.05533777234390487715):0.00257536857762350217[66],(Streptococcus_castoreus_DSM_17536_H346DRAFT_scaffold000055:0.01133187074551726507,(((Streptococcus_iniae_SF1_CP005941:0.00054151271003373760,(Streptococcus_iniae_YSFST01-82_Ga0077935_11:0.00000100000050002909,Streptococcus_iniae_KCTC_11634BP_NoneDRAFT_BANM01000064_164:0.00054284767159871669):0.00108853263179396254[94]):0.01284425298015740187[100],((((Streptococcus_pseudoporcinus_LQ940-04T_AEUY02000005:0.00000100000050002909,Streptococcus_pseudoporcinus_SPIN_20026_contig00001_NZ_AENS01000008:0.00000100000050002909):0.00208406380275151081[100],Streptococcus_porcinus_str_Jelinkova_176_Noncontiguous_Finished_Chromosome_NZ_AEUU02000001:0.00287324536211918226):0.01277231972703902520[100],(Streptococcus_hongkongensis_CAIM_1895_Ga0072927_1008:0.00109012342090658945,Streptococcus_uberis_0140J_NC_012004:0.00000100000050002909):0.01116497026940755331[100]):0.00781671101030217107[95],(Streptococcus_didelphis_DSM_15616_A3GUDRAFT_scaffold_89:0.01591226208617439047,(Streptococcus_parauberis_KCTC_11537_chromosome_NC_015558:0.00000100000050002909,Streptococcus_parauberis_SK-417_BAWT01000013:0.00108397075305550171):0.01555950160284428480[100]):0.00329043001071405335[61]):0.00519349233499447581[79]):0.00749523119818415462[97],(Streptococcus_ictaluri_707-05_NZ_AEUX02000003:0.00975529842502735091,Streptococcus_phocae_ATCC_51973_Ga0100787_101:0.02244818668033963377):0.00220463841390484885[59]):0.00725408769969283773[79]):0.00195879451178556253[19]):0.00235902391844880705[10]):0.00564185646289015481[38]):0.01223717448000805237[91],((((Streptococcus_caballi_DSM_19004_A3GSDRAFT_scaffold_1112:0.01405219318695214402,((((Streptococcus_infantarius_infantarius_CJ18_CP003295:0.00219064453629704437,((Streptococcus_lutetiensis_033_CP003025:0.00109006549149537834,Streptococcus_equinus_ICDDRB-NRC-S6_Ga0122665_15:0.00000100000050002909):0.00383897969520895482[98],(Streptococcus_bovis_JB1_Ga0062118_106:0.00166412080058722482,(Streptococcus_bovis_ATCC_33317_Ga0062116_109:0.00000100000050002909,(Streptococcus_equinus_HC5_JPGC01000005:0.00054557192257574639,((Streptococcus_bovis_B315_G597DRAFT_scaffold000077:0.00000100000050002909,Streptococcus_bovis_2B_T517DRAFT_scaffold000055:0.00000100000050002909):0.00000100000050002909[29],Streptococcus_bovis_SN033_G637DRAFT_scaffold000088:0.00000100000050002909):0.00000100000050002909[53]):0.00054593820140074920[53]):0.00327841853775147178[98]):0.00273962578663673479[100]):0.00219261627706672643[85]):0.00109064344539444797[59],((Streptococcus_macedonicus_ACA-DC_198_Ga0046283_gi3722831411:0.00000100000050002909,Streptococcus_macedonicus_33MO_Ga0056830_105:0.00054404036128327226):0.00437403464532314361[100],(Streptococcus_gallolyticus_LMG_17956_Ga0055348_1214:0.00054495707707309226,(Streptococcus_gallolyticus_subsp_gallolyticus_NTS_31106099_Ga0077749_101:0.00000100000050002909,(Streptococcus_gallolyticus_subsp_gallolyticus_TX20005_contig00012_NZ_AEEM01000002:0.00054446006877500455,((Streptococcus_gallolyticus_subsp_gallolyticus_ATCC_BAA-2069_NC_015215:0.00000100000050002909,Streptococcus_gallolyticus_subsp_gallolyticus_ATCC_43143_DNA_AP012053:0.00000100000050002909):0.00000100000050002909[22],(Streptococcus_gallolyticus_UCN34_NC_013798:0.00054474473092564867,(Streptococcus_pasteurianus_ATCC_43144_NC_015600:0.00000100000050002909,Streptococcus_pasteurianus_HC-2909-2_Ga0098532_138:0.00163563161495625152):0.00436749626063984327[100]):0.00000100000050002909[9]):0.00000100000050002909[3]):0.00054485659318243126[20]):0.00054447489500246285[30]):0.00053684899225921222[30]):0.00330642971704061617[84]):0.00147772224359963536[32],((((UBA5306:0.00000100000050002909,UBA6708:0.00073734014001184290):0.01419562989437268656[100],(((UBA5031:0.00000100000050002909,UBA5876:0.00000100000050002909):0.00000100000050002909[34],(UBA6009:0.00073687474585500438,UBA7457:0.00073659116939167168):0.00000100000050002909[22]):0.00000100000050002909[57],UBA6292:0.00147367612675405272):0.01356070318987868777[100]):0.05705856873598525586[100],(UBA5784:0.01145186487012767387,(((UBA7157:0.00000100000050002909,UBA7065:0.00000100000050002909):0.00000100000050002909[21],UBA7128:0.00000100000050002909):0.00000100000050002909[13],UBA7220:0.00000100000050002909):0.00615688625339278536[100]):0.06021832737159377863[100]):0.16377047878796013869[100],UBA3373:0.00105512472026284302):0.09108638952531525335[22]):0.01148374027775766332[22],(Streptococcus_henryi_DSM_19005_F601DRAFT_scaffold000088:0.00965457552278282082,Streptococcus_orisratti_DSM_15617_A3I7DRAFT_scaffold_78:0.00862157427786923274):0.01212124347924870178[85]):0.00263149300084119988[2]):0.00623865842254675736[4],(((Streptococcus_agalactiae_strep5_Ga0125360_105:0.00054509382163388275,((Streptococcus_agalactiae_B50VD_Ga0109322_109:0.00000100000050002909,Streptococcus_agalactiae_CU_GBS_98_Ga0125269_11:0.00000100000050002909):0.00000100000050002909[19],Streptococcus_agalactiae_GX064_Ga0081781_11:0.00000100000050002909):0.00000100000050002909[42]):0.00054485205907705495[48],(Streptococcus_agalactiae_GX026_Ga0081818_11:0.00164006779340488892,Streptococcus_agalactiae_SA20-06_Streptococcus_agalactiae_SA20-06_CP003919:0.00163484006340455096):0.00109122018087384992[64]):0.00000100000050002909[22],(Streptococcus_agalactiae_ILRI112_HF952106:0.00000100000050002909,Streptococcus_agalactiae_1003A_ALSI01000039:0.00108995684370381514):0.00000100000050002909[29]):0.02285140057864598617[100]):0.00448649067064994453[0],((Streptococcus_marimammalium_DSM_18627_A3I1DRAFT_scaffold_1112:0.06561474276202253209,((Streptococcus_sobrinus_W1703_Ga0039077_1047:0.02455384816957633179,Streptococcus_criceti_HS-6_NZ_AEUV02000002:0.01282564124540459642):0.03090009248248225260[100],((Streptococcus_macacae_NCTC_11558_NZ_AEUW02000001:0.03386809203147681663,((Streptococcus_ratti_FA-1_AOCD01000015:0.01176628681648644176,Streptococcus_devriesei_DSM_19639_G573DRAFT_scaffold0001010:0.00881929242256983964):0.01283211097500406087[89],((Streptococcus_mutans_UA159-FR_Ga0069310_11:0.00163671847267520248,Streptococcus_mutans_GS-5_CP003686:0.00054465335744412582):0.00000100000050002909[51],(Streptococcus_mutans_11VS1_AHRT01000064:0.00218051898103837965,((Streptococcus_mutans_14D_AHSY01000026:0.00000100000050002909,Streptococcus_mutans_NN2025_NC_013928:0.00000100000050002909):0.00054456357794349316[76],Streptococcus_mutans_LJ23_AP012336:0.00054477385098091336):0.00000100000050002909[19]):0.00054496793119234691[59]):0.03347434642366969859[100]):0.01134642184950589681[83]):0.01183055044244066961[86],Streptococcus_ferus_DSM_20646_A3GYDRAFT_scaffold_67:0.02735971792332833954):0.01214573739104019001[88]):0.00572177106023361460[24]):0.00763581043748534638[6],(((((Streptococcus_salivarius_CCHSS3_NC_015760:0.00054448356084047900,Streptococcus_salivarius_JIM8777_FR873482:0.00054461126880385132):0.00000100000050002909[14],Streptococcus_salivarius_NU10_JJMT01000007:0.00000100000050002909):0.00000100000050002909[67],Streptococcus_salivarius_SK126_contig00002_NZ_ACLO01000089:0.00327257651240052449):0.00054483554329238029[39],Streptococcus_vestibularis_ATCC_49124_contig00004_NZ_AEVI01000004:0.00054486044113330576):0.00353215467362601567[72],(Streptococcus_thermophilus_MTCC_5461_ALIL01000138:0.00108073068743012955,(Streptococcus_thermophilus_1F8CT_Ga0078559_157:0.00000100000050002909,Streptococcus_thermophilus_1F8CT_null_replaces_78559_Ga0105943_11:0.00000100000050002909):0.00273648001529687912[100]):0.00912322747411132944[100]):0.02127365535617199363[100]):0.00444227047482210254[1]):0.00546489757487209852[0],((Streptococcus_sp_HTS9_Ga0125267_11:0.00512348187470034258,(Streptococcus_hyovaginalis_DSM_12219_G574DRAFT_scaffold0001313:0.00271748132406311998,Streptococcus_thoraltensis_DSM_12221_A3IADRAFT_scaffold_1819:0.00162673259299313581):0.00161076046208236080[55]):0.02833951599383260564[100],(Streptococcus_urinalis_2285-97_NZ_AEUZ02000001:0.00000100000050002909,Streptococcus_urinalis_FB127-CNA-2_AHAA01000006:0.00000100000050002909):0.03046574670805953997[100]):0.00973750143429736106[63]):0.00190840388032653295[0]):0.01442746924865169651[0],(Streptococcus_entericus_DSM_14446_A3GWDRAFT_scaffold_1920:0.06154991532856252806,(Streptococcus_porci_DSM_23759_G576DRAFT_scaffold0001414:0.01017962221490749386,Streptococcus_plurextorum_DSM_22810_G575DRAFT_scaffold0001010:0.01198618938539493771):0.01508543347729949038[98]):0.01066408111651238194[96]):0.02091188332738722760[16],((((Streptococcus_suis_YB51_CP006645:0.00055762188776860863,(((Streptococcus_suis_T15_CP006246:0.00108896221550046509,Streptococcus_suis_TL13_CP003993:0.00054491346057320106):0.00000100000050002909[64],(Streptococcus_suis_ZY05719_Ga0078054_11:0.00054406040744721309,(Streptococcus_suis_SS12_CP002640:0.00000100000050002909,Streptococcus_suis_P1/7_NC_012925:0.00000100000050002909):0.00000100000050002909[70]):0.00163122749944619757[89]):0.00054541991307249891[53],Streptococcus_suis_ST1_CP002651:0.00109255766580063259):0.00052821811480309379[23]):0.01446221418653644529[100],(Streptococcus_minor_DSM_17118_F602DRAFT_scaffold0001111:0.01874400821760785485,Streptococcus_ovis_DSM_16829_A3I9DRAFT_scaffold_1213:0.01054718377584522825):0.00682936285595121036[62]):0.02099217771452550549[100],(((Streptococcus_australis_ATCC_700641_contig00003_NZ_AEQR01000003:0.00000100000050002909,(Streptococcus_sp_A12_Ga0133314_11:0.00273345925891031651,(Streptococcus_sp_I-G2_N596_lcl_Streptococcus_sp_IG21:0.00054541987470947348,Streptococcus_sp_I-P16_N597_lcl_Streptococcus1:0.00109292075014566872):0.00163979209160490893[100]):0.00109245223812526240[87]):0.00867216036581984311[99],((Streptococcus_mitis_B6_NC_013853:0.00515261073239960555,((((Streptococcus_tigurinus_2425_ASWZ01000001:0.00109209509904765740,Streptococcus_oralis_SK255_AFNM01000055:0.00000100000050002909):0.00163889751069026791[90],Streptococcus_sp_oral_taxon_071_str_73H25AP_contig00017_NZ_AEEP01000014:0.00000100000050002909):0.00369705422338496240[97],(Streptococcus_peroris_ATCC_700780_contig00001_NZ_AEVF01000001:0.00801105573706372212,(Streptococcus_infantis_X_AFUQ01000015:0.00119578958418384892,Peptoniphilus_lacrimalis_DNF00528_Ga0060251_1081:0.00213190196213463657):0.00536185786315108385[100]):0.00257383577339372928[54]):0.00289618992841298752[93],((Streptococcus_pseudopneumoniae_SK674_NZ_AJKE01000066:0.00164849638391038065,((Streptococcus_oralis_Uo5_NC_015291:0.00109595952886990412,Streptococcus_sp_SK643_NZ_AJMM01000006:0.00328852252021422141):0.00054445987553075918[84],(Streptococcus_mitis_SVGS_061_Ga0133304_11:0.00109546436590878091,((Streptococcus_pneumoniae_0238_Ga0110163_1001:0.00000100000050002909,Streptococcus_pneumoniae_SPN994038_SPN994038_FQ312041_11:0.00000100000050002909):0.00054705687823126525[88],(Streptococcus_pneumoniae_G54_NC_011072:0.00054680800686218018,(Streptococcus_pneumoniae_TIGR4_NC_003028:0.00054726774695787429,((((Streptococcus_pneumoniae_SP-BS293_ctg90_NZ_ABWU01000003:0.00000100000050002909,(Streptococcus_pneumoniae_A026_CP006844:0.00000100000050002909,Streptococcus_pneumoniae_CGSP14_NC_010582:0.00000100000050002909):0.00000100000050002909[9]):0.00000100000050002909[2],(Streptococcus_pneumoniae_670-6B_chromosome_NC_014498:0.00000100000050002909,Streptococcus_pneumoniae_D39_NC_008533:0.00000100000050002909):0.00000100000050002909[3]):0.00000100000050002909[35],Streptococcus_pneumoniae_70585_NC_012468:0.00054669986365105583):0.00000100000050002909[34],Streptococcus_pneumoniae_SPNA45_HE983624:0.00219544159414654426):0.00054614594227325936[54]):0.00054716850544309515[54]):0.00000100000050002909[5]):0.00164204935429182442[69]):0.00054766676095227747[82]):0.00329450702875908573[97]):0.00109071215025072807[90],Streptococcus_mitis_11/5_AQTT01000002:0.00000100000050002909):0.00053859720602228564[77]):0.00698907148540179896[100]):0.01092452648029848365[100],(Streptococcus_parasanguinis_SK236_AFUC01000002:0.00164327554951125923,(Streptococcus_parasanguinis_F0449_AJMV01000078:0.00054665342596104272,Streptococcus_parasanguinis_ATCC_15912_chromosome_NC_015678:0.00054615760608352042):0.00054348453071781226[93]):0.00710633631398399027[100]):0.00519543222633514750[79]):0.00451174917886680571[77],((Streptococcus_massiliensis_DSM_18628_A3I3DRAFT_scaffold_23:0.01630729223370280465,((((Streptococcus_constellatus_pharyngis_C232_CP003800:0.00000100000050002909,Streptococcus_constellatus_pharyngis_C818_CP003840:0.00000100000050002909):0.00000100000050002909[30],Streptococcus_constellatus_pharyngis_C1050_CP003859:0.00000100000050002909):0.00849768707624414497[100],((Streptococcus_intermedius_KCOM_1545_Ga0098256_11:0.00164237477626042318,(Streptococcus_intermedius_C270_CP003858:0.00000100000050002909,Streptococcus_intermedius_B196_CP003857:0.00000100000050002909):0.00000100000050002909[86]):0.00000100000050002909[67],Streptococcus_intermedius_JTH08_AP010969:0.00329218157510949468):0.00590065133238611150[100]):0.00328415859018430433[86],((Streptococcus_anginosus_CCUG_39159_AICP01000029:0.00054704454889772458,(Streptococcus_anginosus_C238_CP003861:0.00000100000050002909,Streptococcus_anginosus_whileyi_MAS624_AP013072:0.00000100000050002909):0.00000100000050002909[76]):0.00347728498993738703[100],(Streptococcus_anginosus_J4211_Ga0123731_11:0.00147357655043935240,(((Streptococcus_anginosus_1505_Ga0039798_117:0.00163854120577807631,Streptococcus_anginosus_SK1138_ALJO01000004:0.00219821221123930400):0.00164434506673101217[71],(Streptococcus_intermedius_SK54_Ga0039643_102:0.00000100000050002909,Streptococcus_anginosus_DSM_20563_B078DRAFT_scaffold_12:0.00000100000050002909):0.00219511958771395491[100]):0.00054832359763456453[51],((Streptococcus_anginosus_DORA_7_Ga0055347_1137:0.00054765783425151033,Streptococcus_anginosus_T5_Ga0039795_102:0.00000100000050002909):0.00109864271842945518[89],Streptococcus_anginosus_C1051_CP003860:0.00164698423802500465):0.00109856929120881312[59]):0.00071943399076490372[48]):0.00109245593196142404[49]):0.00226969077451389745[97]):0.01407306533176160349[100]):0.01157800832181001688[87],((Streptococcus_cristatus_SK231_AFUE01000002:0.00222809874487278538,(Streptococcus_oligofermentans_AS_13089_CP004409:0.00446181752251482554,Streptococcus_sinensis_HKU4_Ga0077681_1097:0.01017080456719185455):0.00303077801959371600[66]):0.00564973139271441813[94],(((Streptococcus_sanguinis_VMC66_contig00008_NZ_AEVH01000008:0.00000100000050002909,Streptococcus_sanguinis_SK36_NC_009009:0.00054642973476812609):0.00109633498230426942[95],Streptococcus_sanguinis_SK115_AEXW01000007:0.00054361044743293893):0.00406201052999557392[94],(Streptococcus_gordonii_str_Challis_substr_CH1_NC_009785:0.00000100000050002909,(Streptococcus_gordonii_KCOM_1506_Ga0098269_11:0.00000100000050002909,Streptococcus_gordonii_IE35_Ga0098651_13:0.00000100000050002909):0.00164189170565999737[96]):0.00637284949764000113[100]):0.00408742032701418703[58]):0.00342223381303734557[54]):0.00939807856674316003[47]):0.01829565223960250009[59]):0.01127430329116331509[12],Streptococcus_merionis_DSM_19192_A3I5DRAFT_scaffold_78:0.03497538773233153236):0.00944204938476863979[74]):0.16130100175453457312[22]):0.03579103639322028102[35]):0.01964249789566701460[28]):0.02009463038490533898[9]):0.03073757892880784465[98]):0.02850012148516485946[54],(Abiotrophia_defectiva_ATCC_49176_ACIN03000005:0.00000100000050002909,Catonella_morbi_ATCC_51271_C_morbi-101_Cont013_NZ_ACIL02000005:0.00000100000050002909):0.17776165940980087621[100]):0.06544087318049388036[100],Atopobacter_phocae_ATCC_BAA-285_L866DRAFT_scaffold0002121:0.13192551093160123643)OROOT;
