# Supplementary material for: Interspecies cross-feeding orchestrates carbon degradation in the rumen ecosystem
Source: Nat Microbiol. 2018 Oct 24;3(11):1274–84. doi: 10.1038/s41564-018-0225-4 (PMC6784887; doi:10.1038/s41564-018-0225-4)
Supplement: Supplementary file 6 — Concatenated ribosomal protein tree of 16 ribosomal proteins for all MAGs in the Spirochaetes phylum, with reference sequences in Newick format. [file 41564_2018_225_MOESM6_ESM.txt]

((Brachyspira_pilosicoli_P43678_CP002873:0.00000100000050002909,Brachyspira_pilosicoli_B2904_CP003490:0.00053039892508059206):0.00000100000050002909[58],((Brachyspira_alvinipulli_ATCC_51933_T324DRAFT_scaffold000077:0.01657257119252818559,((Brachyspira_murdochii_DSM_12563_chromosome_NC_014150:0.00364043318726966309,Brachyspira_innocens_ATCC_29796_F811DRAFT_scaffold0002222:0.00253699880838878381):0.01006044903960492086[100],((Brachyspira_hampsonii_30599_AOMM01000065:0.00147038874040235075,Brachyspira_sp_30446_ALNZ01000022:0.00603982746024509919):0.00581781231466375025[95],(((((Brachyspira_hyodysenteriae_Vic2_Ga0124478_165:0.00000100000050002909,Brachyspira_hyodysenteriae_Q17_Ga0124473_1032:0.00000100000050002909):0.00000100000050002909[70],Brachyspira_hyodysenteriae_FM8890_Ga0124470_1040:0.00052815586245865656):0.00000100000050002909[79],Brachyspira_hyodysenteriae_ATCC_27164_F802DRAFT_scaffold000055:0.00000100000050002909):0.00000100000050002909[55],Brachyspira_hyodysenteriae_NSW5_Ga0124472_1050:0.00097301528480427666):0.00048643295973960096[65],Brachyspira_hyodysenteriae_WA100_Ga0124479_1179:0.00000100000050002909):0.00334818618315174590[97]):0.00792348457117894589[99]):0.00490053262625107181[86]):0.02421404707075939730[95],(((Spirochaeta_thermophila_DSM_6192_chromosome_NC_014484:0.00296186649889694379,Spirochaeta_thermophila_DSM_6578_Contig33:0.00837721734205810337):0.30419571086700031293[100],((Spirochaeta_cellobiosiphila_DSM_17781_K345DRAFT_scaffold000033:0.24505709909799480717,((Spirochaeta_sp_L21-RPul-D2_CP006939:0.24883033032778079097,(Spirochaeta_africana_Z-7692_DSM_8902_Spiaf_Contig2541:0.26375726692876250157,Spirochaeta_alkalica_DSM_8900_B071DRAFT_scaffold_910:0.24746221106391971811):0.04766830318063118577[69]):0.06430452027502195356[95],(((Spirochaeta_bajacaliforniensis_DSM_16054_F459DRAFT_scaffold000066:0.00422525436870918331,Spirochaeta_smaragdinae_DSM_11293_chromosome_NC_014364:0.00411950696254936334):0.21167040965242023276[100],(Spirochaeta_coccoides_SPN1_DSM_17374_Scoc17374_Contig141:0.11275844708151716578,(Spirochaeta_sp_Buddy_CP002541:0.06607474003649194128,Spirochaeta_sp_Grapes_SpiGrapes_Contig971:0.06400647783926265155):0.09316189651764208990[100]):0.16098384488454786645[100]):0.07952240628284855395[100],(((Treponema_azotonutricium_ZAS-9_chromosome_NC_015577:0.11510853214129085353,(Treponema_primitia_ZAS-1_TPRIMZ1DRAFT_AEEA01000058_158:0.04957482925265647294,Treponema_primitia_ZAS-2_chromosome_NC_015578:0.04773449351520328565):0.04663473856258183031[100]):0.06103498726028133009[100],Spirochaeta_caldaria_H1_DSM_7334_Contig91:0.07683109938205241740):0.09818813805903515990[100],(((Treponema_lecithinolyticum_ATCC_700332_Ga0039056_140:0.05603119351011737193,Treponema_maltophilum_ATCC_51939_ATFF01000006:0.04301859173670649628):0.07506504660122853556[100],(((Treponema_bryantii_NK4A124_G626DRAFT_scaffold000044:0.05641437461294876443,(Treponema_sp_JC4_NZ_AJGU01000004:0.00144010157576134664,Treponema_sp_C6A8_T530DRAFT_scaffold000044:0.00123807069602888532):0.04669714511682954150[100]):0.07426796993179529682[100],((Treponema_socranskii_socranskii_VPI_DR56BR1116_ATCC_35536_Ga0037227_122:0.00000100000050002909,Treponema_socranskii_socranskii_VPI_DR56BR1116_ATCC_35536_Ga0039975_158:0.00000100000050002909):0.01388449303061946825[100],Treponema_socranskii_paredis_ATCC_35535_ATFD01000004:0.01141572211285917827):0.13508744587351884103[100]):0.04159160673750002951[100],(Treponema_succinifaciens_DSM_2489_Tsuc2489_Contig97:0.11103906589476311706,(Treponema_saccharophilum_PB_DSM_2985_TresaDRAFT_Contig1961:0.03501556649549124323,TREPO2:0.04617434057814551185):0.09008092503423299757[100]):0.02970539307583578911[93]):0.07737300767612735608[100]):0.06033241363250010231[100],((Treponema_putidum_OMZ_758_Ga0069405_11:0.01121023705400765735,((Treponema_denticola_SP32_AHAC01000010:0.00000100000050002909,Treponema_denticola_SP33_AGDZ01000019:0.00000100000050002909):0.00325685031632936888[100],((Treponema_denticola_F0402_ADEC01000021:0.00000100000050002909,((Treponema_denticola_H-22_AGDV01000021:0.00000100000050002909,(Treponema_denticola_OTK_AGDY01000009:0.00000100000050002909,((Treponema_denticola_SP37_AGEA01000013:0.00000100000050002909,Treponema_denticola_ATCC_33520_AGDS01000018:0.00000100000050002909):0.00000100000050002909[94],((Treponema_denticola_AL-2_AGDQ01000004:0.00000100000050002909,(Treponema_denticola_ASLM_AGDR01000032:0.00000100000050002909,Treponema_denticola_US-Trep_AGEB01000004:0.00000100000050002909):0.00109501413442030936[94]):0.00054507008320122795[75],(Treponema_denticola_SP23_AHAB01000010:0.00000100000050002909,Treponema_denticola_SP44_AHAD01000001:0.00000100000050002909):0.00000100000050002909[57]):0.00000100000050002909[59]):0.00049926102900952252[54]):0.00099748319846296694[73]):0.00049808072730176008[59],(((Treponema_denticola_MYR-T_AGDX01000016:0.00000100000050002909,Treponema_denticola_ATCC_33521_AGDT01000021:0.00000100000050002909):0.00000100000050002909[40],Treponema_denticola_ATCC_35405_NC_002967:0.00000100000050002909):0.00000100000050002909[30],Treponema_denticola_H1-T_AGDW01000026:0.00000100000050002909):0.00000100000050002909[66]):0.00000100000050002909[82]):0.00000100000050002909[24],Treponema_denticola_ATCC_35404_AGDU01000031:0.00000100000050002909):0.00230652791445632019[91]):0.00775511875720774537[92]):0.14661578216371154437[100],(((Treponema_vincentii_ATCC_35580_NZ_ACYH01000027:0.00000100000050002909,Treponema_vincentii_F0403_ATFC01000009:0.00000100000050002909):0.00843037307548523580[100],Treponema_medium_ATCC_700293_ATFE01000003:0.01193919864638534264):0.10840794962442841520[100],((Treponema_phagedenis_F0421_T_phagedenis-10_Cont19611_NZ_AEFH01000236:0.00346627404462699316,(Treponema_phagedenis_4A_J101DRAFT_AQCF01000036_136:0.00054243421561456446,Treponema_phagedanis_V1_Ga0069177_150:0.00000100000050002909):0.00090715581918078385[100]):0.09344550423498650116[100],(((Treponema_pallidum_subsp_pallidum_str_Nichols_NC_000919:0.00000100000050002909,(((Treponema_pallidum_pallidum_Sea_81-4_CP003679:0.00000100000050002909,(Treponema_pallidum_pallidum_DAL-1_CP003115:0.00000100000050002909,Treponema_pallidum_pallidum_Mexico_A_CP003064:0.00000100000050002909):0.00000100000050002909[11]):0.00000100000050002909[9],Treponema_pallidum_pallidum_Nichols_CP004010:0.00000100000050002909):0.00000100000050002909[41],Treponema_pallidum_subsp_pallidum_str_Chicago_CP001752:0.00000100000050002909):0.00000100000050002909[80]):0.00000100000050002909[77],(Treponema_pallidum_endemicum_Bosnia_A_Ga0069332_11:0.00055943568218427147,(Treponema_pallidum_pallidum_SS14_Ga0032626_11:0.00000100000050002909,(Treponema_pallidum_pallidum_SS14_Ga0039978_11:0.00000100000050002909,Treponema_pallidum_pallidum_Amoy_Ga0133376_11:0.00000100000050002909):0.00000100000050002909[25]):0.00000100000050002909[70]):0.00055956071801132798[61]):0.00000100000050002909[28],((Treponema_pallidum_pertenue_CDC2_CP002375:0.00049908802329565389,((Treponema_pallidum_Fribourg-Blanc_CP003902:0.00049910850468653264,Treponema_pallidum_pertenue_SamoaD_CP002374:0.00049912341039919138):0.00000100000050002909[14],Treponema_pallidum_pertenue_Gauthier_CP002376:0.00000100000050002909):0.00000100000050002909[47]):0.00100619710363763462[77],Treponema_paraluiscuniculi_Cuniculi_A_chromosome_NC_015714:0.00714517155689583204):0.00049285077985823883[21]):0.26225050762862889275[100]):0.03904283162898115889[97]):0.03385044230979494112[99]):0.08929732703961905382[100]):0.08255106685365981578[100]):0.14536759549090996768[100]):0.03861330782165783154[82]):0.03481782023987109453[37]):0.04993012371294890811[65],(((Borrelia_miyamotoi_FR64b_CP004217:0.00592894051644211537,(Borrelia_miyamotoi_CT14D4_Ga0077900_11:0.00057508364056222012,Borrelia_miyamotoi_LB-2001_CP006647:0.00000100000050002909):0.00757871052114469663[100]):0.04464569578124210486[100],(((Borrelia_anserina_BA2_CP005829:0.08316159425799993232,(((Borrelia_hermsii_YBT_CP005706:0.00101264172585686062,((Borrelia_hermsii_CC1_Ga0069376_11:0.00000100000050002909,Borrelia_hermsii_DAH-2E7_Ga0125211_105:0.00000100000050002909):0.00052795149720907581[100],Borrelia_hermsii_DAH_CP000048:0.00000100000050002909):0.00164997494720643158[100]):0.01161526043110318145[100],(Borrelia_hermsii_YOR_CP004146:0.00066063180564244659,Borrelia_hermsii_MTW_CP005680:0.00213936412248316330):0.01151302239905999288[100]):0.01880939423145171208[100],((Borrelia_parkeri_SLO_CP005851:0.00161181860215415260,Borrelia_parkeri_HR1_CP007022:0.00053558276649219680):0.00448884831943392303[100],Borrelia_turicatae_91E135_NC_008710:0.00501778630774901268):0.01973493156386632585[100]):0.00506070183795774824[34]):0.00408948825958959077[27],(Borrelia_coriaceae_ATCC_43381_T431DRAFT_scaffold000011:0.00056105420535780385,Borrelia_coriaceae_Co53_CP005745:0.00000100000050002909):0.03240848246219361212[100]):0.00649584952411213622[57],(Borrelia_persica_No12_U881DRAFT_AYOT01000146_1146:0.04315218676797573372,(Borrelia_hispanica_CRI_U880DRAFT_AYOU01000163_1163:0.01012143055954797810,((Borrelia_crocidurae_DOU_CP004267:0.00215230781325982060,(Borrelia_crocidurae_03-02_Ga0069215_1078:0.00049489059991625068,Borrelia_crocidurae_Achema_CP003426:0.00000100000050002909):0.00049801477724453291[83]):0.00099583928712467136[77],(Borrelia_recurrentis_A1_NC_011244:0.00431170641838277916,Borrelia_duttonii_Ly_NC_011229:0.00185216191919155984):0.00061492657369474017[83]):0.00797794940867836179[100]):0.03023183377452365317[100]):0.01621878652669575885[77]):0.01220758760529893489[49]):0.08196354022433958997[100],(Borrelia_chilensis_VA1_Ga0077924_11:0.01883106943107986514,((Borrelia_burgdorferi_DN127_NC_015921:0.00981826233373470428,(Borrelia_burgdorferi_SV1_ABJZ02000005:0.00443873677522945570,((Borrelia_burgdorferi_64b_ABKA02000001:0.00065034815428671982,(Borrelia_burgdorferi_94a_ABGK02000002:0.00052727418068556611,Borrelia_burgdorferi_CA8_ADMY01000004:0.00290129226156824686):0.00134201653882133013[56]):0.00094109898875777002[59],(((Borrelia_burgdorferi_29805_Ga0046289_gi22623346339:0.00097714642215246004,Borrelia_burgdorferi_80a_unfinished_sequence_NZ_ABJU01000003:0.00048819104946240148):0.00048810359594071885[39],((Borrelia_burgdorferi_156a_ABCV02000001:0.00097670250437470549,(Borrelia_burgdorferi_CA-112a_ABJY02000007:0.00000100000050002909,(Borrelia_burgdorferi_118a_ABGI02000001:0.00000100000050002909,Borrelia_burgdorferi_72a_ABGJ02000006:0.00000100000050002909):0.00048815126195442867[77]):0.00048814153614079294[49]):0.00000100000050002909[23],((Borrelia_burgdorferi_ZS7_NC_011728:0.00000100000050002909,((Borrelia_burgdorferi_IPT24_Ga0130151_1007:0.00057167009620760648,Borrelia_burgdorferi_IPT92_Ga0130166_1015:0.00059548429140439721):0.00049873235315420802[51],Borrelia_burgdorferi_Bol26_ABCW02000003:0.00097626216509511129):0.00000100000050002909[3]):0.00000100000050002909[9],Borrelia_burgdorferi_WI91-23_ABJW02000006:0.00141033752822163571):0.00048819281877845203[41]):0.00000100000050002909[4]):0.00000100000050002909[17],((Borrelia_burgdorferi_B31_clone_5A1_Ga0069451_110:0.00048853996108773085,Borrelia_burgdorferi_B31_NC_001318:0.00000100000050002909):0.00048825478916172688[62],Borrelia_burgdorferi_CA382_CP005925:0.00000100000050002909):0.00048769882136131295[50]):0.00110140360392691774[49]):0.00133663760631033842[83]):0.00303263104990542706[92]):0.00838224388403982501[99],((Borrelia_valaisiana_Tom4006_Ga0057069_gi6725903981:0.01713917670680575878,((Borrelia_garinii_935_JJNU01000003:0.00145536092856326615,((Borrelia_garinii_PBr_ABJV02000001:0.00097908846646807199,(Borrelia_garinii_IPT94_Ga0130123_1020:0.00411038872424827634,Borrelia_afzelii_IPT138_Ga0032379_1200:0.00395770078005629189):0.02643699554870868051[81]):0.00000100000050002909[20],(Borrelia_garinii_IPT129_Ga0130141_1019:0.00314573315715553159,Borrelia_garinii_Far04_unfinished_sequence_NZ_ABPZ02000001:0.00097544565433103643):0.00196454655567539997[53]):0.00050569217640799539[49]):0.00545530372068792936[100],((Borrelia_garinii_BgVir_CP003151:0.00293988120110473972,(Borrelia_garinii_SZ_CP007564:0.00000100000050002909,Borrelia_garinii_NMJW1_CP003866:0.00050561765762889663):0.00195616144900998641[100]):0.00244994786562308543[91],Borrelia_garinii_PBi_chromosome_linear_NC_006156:0.00294395331937768057):0.00094191495651772133[84]):0.01327149544181683086[99]):0.00195019646879253231[69],(Borrelia_spielmanii_A14S_ABKB02000009:0.01857163450844953947,(((Borrelia_afzelii_ACA-1_ABCU02000001:0.00048794096647180354,(Borrelia_afzelii_K78_Ga0069751_112:0.00639025936776459712,(Borrelia_afzelii_IPT138_Ga0032379_1015:0.02361089269889631720,Borrelia_afzelii_Tom3107_Ga0057070_gi6729207333:0.00000100000050002909):0.00000100000050002909[4]):0.00048816114542727285[44]):0.00000100000050002909[18],(Borrelia_afzelii_PKo_NC_008277:0.00000100000050002909,Borrelia_afzelii_PKo_CP002933:0.00000100000050002909):0.00097592841323093107[92]):0.00000100000050002909[39],Borrelia_afzelii_HLJ01_CP003882:0.00151998428856138946):0.00721955731358350436[100]):0.00531024086760642153[99]):0.00355716626773996524[86]):0.02071721683380378307[98]):0.07771779354417983343[100]):0.44059928253251418040[100]):0.04598320743558956258[79]):0.22185145572855685669[100],((Leptonema_illini_3055_DSM_21528_Contig58:0.46573984672398416329,((((Leptospira_terpstrae_sv_Hualin_LT_11-33_AOGW02000010:0.00455875167831590756,(Leptospira_vanthielii_sv_Holland_Waz_Holland_AOGY02000051:0.00463846266672917912,Leptospira_wolbachii_sv_Codice_CDC_AOGZ02000008:0.00430600810801538749):0.00268424125553043619[76]):0.00390090635870606441[58],Leptospira_meyeri_sv_Semaranga_Veldrot_Semarang_173_ANIL01000018:0.00664175896215224784):0.00722489040583324318[51],(Leptospira_yanagawae_sv_Saopaulo_Sao_Paulo_AOGX02000024:0.00627498566309219082,(Leptospira_biflexa_serovar_Patoc_strain_Patoc_1_Ames_chromosome_I_NC_010842:0.00000100000050002909,Leptospira_biflexa_serovar_Patoc_strain_Patoc_1_Paris_chromosome_I_NC_010602:0.00000100000050002909):0.00429281467979782203[100]):0.00972141043522517685[94]):0.22368356587176349559[100],(((Leptospira_wolffii_Khorat-H2_AKWX02000023:0.02371101095416940086,(Leptospira_sp_B5-022_ANIJ01000025:0.00612473582823871206,((Leptospira_licerasiae_ATCC_BAA-1110_T343DRAFT_scaffold000011:0.00000100000050002909,Leptospira_licerasiae_sv_Varillal_MMD0835_LEP2GSC186DRAFT_AFLO01000002_12:0.00000100000050002909):0.00000100000050002909[97],(Leptospira_licerasiae_sv_Varillal_VAR_010_AHOO02000005:0.00000100000050002909,Leptospira_licerasiae_MMD4847_AHOM02000010:0.00000100000050002909):0.00000100000050002909[83]):0.01034495699918745563[100]):0.02026195993714486124[100]):0.02117637703327696769[99],(Leptospira_fainei_sv_Hurstbridge_BUT_6_AKWZ02000010:0.00450643708043422728,(Leptospira_inadai_sv_Lyme_10_AHMM02000015:0.00460983929909225803,Leptospira_broomii_5399_AHMO02000008:0.00396044245184330821):0.00468450165474342504[88]):0.03341510440835193663[100]):0.09428187322715092522[100],((((((Leptospira_kmetyi_sv_Malaysia_Bejo-Iso9_AHMP02000003:0.01077936131047284654,(Leptospira_santarosai_U160_Ga0081020_1152:0.00586224935798890668,((((Leptospira_santarosai_56215_Ga0126810_1056:0.00055623671218703210,(Leptospira_santarosai_2000030832_AFJN02000024:0.00000100000050002909,Leptospira_santarosai_sv_Arenal_MAVJ_401_AHMU02000024:0.00000100000050002909):0.00048863247597308941[64]):0.00000533550234031768[66],(Leptospira_santarosai_sv_Arenal_7_LEP2GSC066DRAFT_AHQK01000476_1476:0.00000100000050002909,Leptospira_santarosai_sv_Arenal_11_LEP2GSC067DRAFT_AHQL01000012_112:0.00000100000050002909):0.00247478177656142379[99]):0.00049477552085448219[41],(Leptospira_santarosai_AIM_AKWT02000026:0.00053859855653309028,(Leptospira_santarosai_sv_Shermani_1342KT_AOHB02000045:0.00000100000050002909,Leptospira_interrogans_sv_Shermani_LT_821_ADOR01000001:0.00000100000050002909):0.00099054515735648441[97]):0.00000100000050002909[10]):0.00049477953043865046[32],(Leptospira_santarosai_JET_AKWS02000054:0.00000100000050002909,(Leptospira_santarosai_U233_Ga0081028_1021:0.00000100000050002909,(((((Leptospira_santarosai_200702252_AHOA02000030:0.00000100000050002909,Leptospira_santarosai_200403458_AKWI02000002:0.00000100000050002909):0.00049498247051638512[59],((Leptospira_santarosai_HAI134_AHOH02000008:0.00000100000050002909,(Leptospira_santarosai_U164_Ga0081027_1130:0.00223112788823395022,Leptospira_santarosai_HAI1380_AHOJ02000035:0.00049387955452588985):0.00000108384386215471[43]):0.00000100000050002909[1],((Leptospira_santarosai_CBC1416_AKWE02000035:0.00120499199848613544,Leptospira_santarosai_HAI1349_ANNW01000041:0.00000100000050002909):0.00053983432295433265[27],(Leptospira_santarosai_CBC1531_APGN01000005:0.00055369019890968030,Leptospira_santarosai_sv_Szwajizak_Oregon_LEP2GSC025DRAFT_AOXB01000095_195:0.00000100000050002909):0.00000100000050002909[41]):0.00000100000050002909[8]):0.00000100000050002909[1]):0.00049498375890597458[17],((Leptospira_sp_Fiocruz_LV4135_AOHI01000107:0.00000100000050002909,(Leptospira_sp_Fiocruz_LV3954_AKWV02000047:0.00000100000050002909,(Leptospira_santarosai_CBC379_AHOE02000006:0.00055333079933632390,Leptospira_santarosai_ST188_AOHA02000009:0.00000100000050002909):0.00000100000050002909[41]):0.00000100000050002909[6]):0.00000100000050002909[16],(Leptospira_santarosai_CBC523_AHOF02000009:0.00000100000050002909,Leptospira_interrogans_2000027870_AFLX02000019:0.00000100000050002909):0.00049516414440410150[39]):0.00049483020729125743[16]):0.00000100000050002909[8],(Leptospira_santarosai_HAI821_AHOK02000029:0.00107992115370984646,Leptospira_santarosai_ZUN179_AHOQ02000011:0.00000100000050002909):0.00000100000050002909[41]):0.00000100000050002909[2],Leptospira_santarosai_MOR084_AHON02000014:0.00000100000050002909):0.00000100000050002909[4]):0.00049483981758784276[39]):0.00000100000050002909[12]):0.00502401651883802296[87]):0.00673208895491975677[90]):0.00214583966251641984[50],((((Leptospira_kirschneri_H2_AKWQ02000033:0.00000100000050002909,(Leptospira_kirschneri_sv_Bulgarica_Nikolaevo_ANCE01000135:0.00000100000050002909,((Leptospira_santarosai_CBC613_ANIH01000057:0.00055705642842451787,Leptospira_kirschneri_JB_ANIM01000058:0.00055687110388005778):0.00167179877963680385[78],((((((Leptospira_kirschneri_sv_Grippotyphosa_Duyster-Boelhouwer_LEP2GSC046DRAFT_AHPZ01000257_1257:0.00000100000050002909,Leptospira_kirschneri_sv_Grippotyphosa_Brem_127_Duyster_LEP2GSC047DRAFT_AHQA01000241_1241:0.00000100000050002909):0.00049575719086399571[52],((Leptospira_kirschneri_sv_Mozdok_M3605_Ga0124797_135:0.00000100000050002909,Leptospira_kirschneri_sv_Mozdok_Ga0077235_1022:0.00000100000050002909):0.00000100000050002909[89],(Leptospira_kirschneri_sv_Mozdok_1_Vehlefans_2_LEP2GSC061DRAFT_AOWL01000089_189:0.00000100000050002909,(Leptospira_kirschneri_sv_Mozdok_Brem_166_LEP2GSC059DRAFT_AHQI01000226_1226:0.00000100000050002909,Leptospira_kirschneri_sv_Mozdok_1_Vehlefans_3_LEP2GSC062DRAFT_AOWK01000094_194:0.00000100000050002909):0.00000100000050002909[86]):0.00000100000050002909[60]):0.00049557647427142309[62]):0.00000100000050002909[7],Leptospira_kirschneri_sv_Valbuzzi_Brem_179_LEP2GSC056DRAFT_AHQG01000181_1181:0.00000100000050002909):0.00000100000050002909[3],Leptospira_kirschneri_MMD1493_ANII01000029:0.00000100000050002909):0.00000100000050002909[45],(((Leptospira_kirschneri_sv_Grippotyphosa_Moskva_AHMV02000004:0.00000100000050002909,Leptospira_kirschneri_sv_Valbuzzi_200702274_AHOC02000019:0.00000100000050002909):0.00050146190969344137[52],Leptospira_kirschneri_sv_Grippotyphosa_RM52_AHMJ02000004:0.00000100000050002909):0.00000100000050002909[2],Leptospira_kirschneri_2008720114_AKXD02000004:0.00051555015671654830):0.00302041036929453447[99]):0.00049569387787595689[57],(((Leptospira_kirschneri_sv_Mozdok_B_817_type_3Tsaratsovo_LEP2GSC065DRAFT_AHQJ01000173_1173:0.00108119987118556089,(Leptospira_kirschneri_sv_Bim_PUO_1247_ANIF01000126:0.00000100000050002909,Leptospira_kirschneri_sv_Bim_1051_AHML02000023:0.00000100000050002909):0.00054045030957894000[73]):0.00000100000050002909[52],(Leptospira_kirschneri_200802841_AKWH02000037:0.00000100000050002909,Leptospira_kirschneri_200803703_AKWG02000039:0.00000100000050002909):0.00000100000050002909[43]):0.00000100000050002909[42],((Leptospira_kirschneri_200801925_AKWK02000007:0.01084093800090884900,(Leptospira_kirschneri_sv_Sokoine_RM1_AHMW02000021:0.00000100000050002909,Leptospira_kirschneri_sv_Cynopteri_3522_CT_AHMN02000005:0.00000100000050002909):0.00000100000050002909[88]):0.00000100000050002909[85],Leptospira_kirschneri_200801774_AKWL02000032:0.00000100000050002909):0.00099362076170873078[86]):0.00000100000050002909[27]):0.00149119837484022440[88]):0.00348225614535347706[60]):0.00049517649777716069[35]):0.00546381051660990106[51],(Leptospira_kirschneri_sv_Grippotyphosa_UT130_LEP2GSC173DRAFT_AHQZ01000015_115:0.00000100000050002909,Leptospira_kirschneri_H1_AHMY02000025:0.00328964495991775335):0.00100956268349856686[97]):0.01107531460620794078[96],(((((Leptospira_interrogans_UI_09600_AHNO02000050:0.00000100000050002909,Leptospira_interrogans_56603_Ga0123195_1114:0.00000100000050002909):0.00049471337292068677[78],(((Leptospira_interrogans_56609-V_Ga0123202_1089:0.00000100000050002909,(Leptospira_interrogans_sv_Linhai_56609_Ga0069301_15:0.00000100000050002909,Leptospira_interrogans_sv_Copenhageni_HAI0156_LEP2GSC191DRAFT_AFLP01000079_179:0.00000100000050002909):0.00000100000050002909[11]):0.00000100000050002909[5],(Leptospira_interrogans_sv_Canicola_P2655_LEP2GSC063DRAFT_AOWJ01000088_188:0.00000100000050002909,Leptospira_interrogans_Kito_ANCF01000106:0.00000100000050002909):0.00000100000050002909[4]):0.00000100000050002909[52],Leptospira_interrogans_sv_Canicola_Fiocruz_LV133_AKWU02000005:0.00000100000050002909):0.00000100000050002909[63]):0.00197878636925501346[96],(Leptospira_interrogans_sv_Grippotyphosa_2006006986_AKXC02000030:0.00000100000050002909,Leptospira_interrogans_sv_Grippotyphosa_Andaman_AKXG02000038:0.00000100000050002909):0.00152233291229926710[100]):0.00049554261120475474[35],(((Leptospira_interrogans_sv_Manilae_UP-MMC-NIID_LP_null_replaces_81712_Ga0111342_13:0.00000100000050002909,(Leptospira_interrogans_sv_Manilae_UP-MMC-NIID_HP_null_replaces_81734_Ga0111278_13:0.00000100000050002909,(Leptospira_interrogans_serovar_Manilae_UP-MMC-NIID_HP_Ga0081734_12:0.00000100000050002909,Leptospira_interrogans_serovar_Manilae_UP-MMC-NIID_LP_Ga0081712_12:0.00000100000050002909):0.00000100000050002909[17]):0.00000100000050002909[10]):0.00049458272686775048[71],(((((((((((Leptospira_interrogans_sv_Manilae_M933_lip32_mutant_LEP2GSC002DRAFT_AHPS01000040_140:0.00000100000050002909,Leptospira_interrogans_sv_Hardjo_Norma_Ga0081769_11:0.00000100000050002909):0.00000100000050002909[1],Leptospira_interrogans_serovar_Bratislava_PigK151_Ga0078004_11:0.00000100000050002909):0.00000100000050002909[0],(Leptospira_interrogans_sv_Pyrogenes_2006006973_LEP2GSC032DRAFT_AOWY01000127_1127:0.00000100000050002909,Leptospira_interrogans_sv_Grippotyphosa_UI_08434_AHNK02000025:0.00000100000050002909):0.00000100000050002909[2]):0.00000100000050002909[0],(Leptospira_interrogans_sv_Manilae_M776_fur_mutant_LEP2GSC003DRAFT_AHPT01000073_173:0.00000100000050002909,Leptospira_interrogans_serovar_Muenchen_acegua_Ga0081072_1155:0.00000100000050002909):0.00000100000050002909[5]):0.00000100000050002909[0],Leptospira_interrogans_sv_Lai_Langkawi_LEP2GSC050DRAFT_AHQD01000007_17:0.00000100000050002909):0.00000100000050002909[0],Leptospira_interrogans_sv_Valbuzzi_Valbuzzi_AKXF02000028:0.00000100000050002909):0.00000100000050002909[0],Leptospira_interrogans_sv_Manilae_JFZO01000019:0.00000100000050002909):0.00000100000050002909[0],Leptospira_interrogans_sv_Pomona_UT364_AHNX02000013:0.00000100000050002909):0.00000100000050002909[0],Leptospira_interrogans_sv_Autumnalis_LP101_AHNF02000007:0.00000100000050002909):0.00000100000050002909[0],(((Leptospira_interrogans_56639_Ga0123174_1051:0.00000100000050002909,(Leptospira_interrogans_20046_Ga0122260_1019:0.00049455830144363197,Leptospira_interrogans_56608_Ga0123200_1062:0.00098924450633485666):0.00000100000050002909[6]):0.00000100000050002909[1],Leptospira_interrogans_56133_Ga0123188_1021:0.00000100000050002909):0.00000100000050002909[0],(Leptospira_interrogans_sv_Manilae_M1352_LPS_mutant_LEP2GSC005DRAFT_AHPV01000047_147:0.00000100000050002909,(((Leptospira_interrogans_sv_Manilae_M001_Tn_Mutant_Parent_LEP2GSC001DRAFT_AHPR01000042_142:0.00000100000050002909,Leptospira_interrogans_UT126_ANOJ01000042:0.00000100000050002909):0.00000100000050002909[5],((((((((Leptospira_interrogans_sv_Bataviae_2006006976_LEP2GSC033DRAFT_AHPX01000285_1285:0.00000100000050002909,(Leptospira_interrogans_sv_Manilae_M874_LA0615_mutant_LEP2GSC004DRAFT_AHPU01000057_157:0.00000100000050002909,(Leptospira_kirschneri_sv_Valbuzzi_Duyster_ANNL01000024:0.00000100000050002909,Leptospira_interrogans_sv_Pyrogenes_2006006956_LEP2GSC031DRAFT_AHPW01000308_1308:0.00000100000050002909):0.00000100000050002909[0]):0.00000100000050002909[0]):0.00000100000050002909[0],Leptospira_interrogans_56652_Ga0123179_1057:0.00000100000050002909):0.00000100000050002909[0],Leptospira_interrogans_sv_Pomona_2006006962_LEP2GSC038DRAFT_AOWV01000132_1132:0.00000100000050002909):0.00000100000050002909[0],Leptospira_interrogans_sv_Hardjo_Hardjoprajitno_Ga0123789_11:0.00000100000050002909):0.00000100000050002909[0],Leptospira_interrogans_sv_Bratislava_Brem_137_LEP2GSC058DRAFT_AHQH01000099_199:0.00000100000050002909):0.00000100000050002909[0],Leptospira_interrogans_sv_Muenchen_Brem_129_AHMQ02000029:0.00000100000050002909):0.00000100000050002909[0],Leptospira_interrogans_56104_Ga0123184_1030:0.00000100000050002909):0.00000100000050002909[0],((Leptospira_interrogans_56638_Ga0123173_1008:0.00000100000050002909,(Leptospira_interrogans_sv_Pomona_2006006968_LEP2GSC039DRAFT_AOWU01000148_1148:0.00000100000050002909,Leptospira_interrogans_sv_Bataviae_Swart_LEP2GSC051DRAFT_AHQE01000072_172:0.00000100000050002909):0.00000100000050002909[3]):0.00000100000050002909[0],(((((Leptospira_interrogans_sv_Bataviae_UI_08561_AHNM02000126:0.00000100000050002909,(Leptospira_interrogans_sv_Bulgarica_Mallika_AFLS02000004:0.00050715173823353470,Leptospira_interrogans_sv_Pomona_Pomona_AFLT02000023:0.00000100000050002909):0.00000100000050002909[5]):0.00000100000050002909[1],(Leptospira_interrogans_sv_Hebdomadis_R499_AHNI02000057:0.00000100000050002909,Leptospira_interrogans_Brem_329_AKXA02000032:0.00000100000050002909):0.00000100000050002909[14]):0.00000100000050002909[1],Leptospira_interrogans_sv_Pyrogenes_2006006960_AHME02000056:0.00000100000050002909):0.00000100000050002909[2],Leptospira_interrogans_sv_Pomona_Kennewicki_LC82-25_AHMK02000045:0.00000100000050002909):0.00000100000050002909[40],Leptospira_interrogans_SR61_Ga0060180_1256:0.00049505001248668272):0.00000100000050002909[0]):0.00000100000050002909[0]):0.00000100000050002909[0]):0.00000100000050002909[0],Leptospira_interrogans_sv_Jalna_2008720116_LEP2GSC026DRAFT_AOXA01000044_144:0.00000100000050002909):0.00000100000050002909[0]):0.00000100000050002909[0]):0.00000100000050002909[0]):0.00000100000050002909[0],((((Leptospira_interrogans_sv_Pomona_CSL4002_ANMZ01000068:0.00000100000050002909,(Leptospira_interrogans_sv_Manilae_K56_LEP2GSC184DRAFT_AOUU01000081_181:0.00000100000050002909,Leptospira_interrogans_sv_Manilae_UP-OM_LEP2GSC183DRAFT_AOUV01000074_174:0.00000100000050002909):0.00000100000050002909[0]):0.00000100000050002909[0],(Leptospira_interrogans_sv_Bataviae_Kariadi-Satu_LEP2GSC052DRAFT_AHQF01000087_187:0.00000100000050002909,Leptospira_interrogans_sv_Bataviae_2006006959_LEP2GSC034DRAFT_AHPY01000187_1187:0.00000100000050002909):0.00000100000050002909[0]):0.00000100000050002909[0],Leptospira_interrogans_56656_Ga0123181_1045:0.00000100000050002909):0.00000100000050002909[0],((((Leptospira_interrogans_L1207_AHNE02000003:0.00248544382722420618,((((Leptospira_interrogans_sv_Zanoni_LT2156_AFMF02000002:0.00000100000050002909,Leptospira_interrogans_2006001854_AFLW02000140:0.00000100000050002909):0.00000100000050002909[7],Leptospira_interrogans_sv_Lora_TE_1992_AKWW02000029:0.00000100000050002909):0.00000100000050002909[22],((Leptospira_interrogans_2002000626_AFJL02000112:0.00000100000050002909,Leptospira_interrogans_sv_Australis_LT2148_LEP1GSC142DRAFT_AFMA01000933_1674:0.00000100000050002909):0.00049747956412969109[74],Leptospira_interrogans_sv_Australis_200703203_AHNY02000104:0.00000100000050002909):0.00000100000050002909[63]):0.00000100000050002909[61],(((Leptospira_interrogans_sv_Grippotyphosa_LT2186_AFME02000350:0.00000100000050002909,Leptospira_interrogans_sv_Canicola_LT1962_AFMC02000009:0.00000100000050002909):0.00000100000050002909[23],Leptospira_interrogans_sv_Pyrogenes_200701872_AKWN02000400:0.00000100000050002909):0.00000100000050002909[64],(Leptospira_interrogans_sv_Copenhageni_LT2050_AFMD02000139:0.00000100000050002909,Leptospira_interrogans_sv_Icterohaemorrhagiae_Verdun_HP_AHNZ02000361:0.00000100000050002909):0.00049770379532690888[70]):0.00049778821556202763[53]):0.00765070068690329539[100]):0.00048832002603844959[35],(((Leptospira_interrogans_2002000632_ANMW01000158:0.00000100000050002909,(Leptospira_interrogans_2003000735_ANMX01000147:0.00000100000050002909,Leptospira_interrogans_2002000631_ANMV01000061:0.00000100000050002909):0.00000100000050002909[34]):0.00000100000050002909[52],((Leptospira_interrogans_2002000624_AFJK02000013:0.00000100000050002909,Leptospira_interrogans_2002000623_AHMG02000052:0.00000100000050002909):0.00000100000050002909[22],Leptospira_interrogans_2002000621_AFLU02000036:0.00000100000050002909):0.00000100000050002909[59]):0.00000100000050002909[37],(Leptospira_interrogans_sv_Bim_P2529_LEP2GSC076DRAFT_AHQS01000471_1233:0.00000100000050002909,Leptospira_interrogans_UI_12758_AHNR02000028:0.00000100000050002909):0.00049465313751300571[36]):0.00049521596421414572[34]):0.00000100000050002909[4],(Leptospira_interrogans_sv_Pomona_CSL10083_AOHJ01000052:0.00000100000050002909,Leptospira_interrogans_sv_Canicola_HAI0024_LEP2GSC192DRAFT_AFLQ01000311_1311:0.00000100000050002909):0.00000100000050002909[0]):0.00000100000050002909[0],(Leptospira_interrogans_sv_Jalna_2008720117_LEP2GSC027DRAFT_AOWZ01000035_135:0.00000100000050002909,Leptospira_interrogans_sv_Pomona_Fox_32256_AOHG01000169:0.00000100000050002909):0.00000100000050002909[1]):0.00000100000050002909[0]):0.00000100000050002909[0]):0.00000100000050002909[0]):0.00000100000050002909[0],Leptospira_interrogans_sv_Szwajizak_Szwajizak_LEP2GSC201DRAFT_AOUT01000238_1238:0.00098981715876490816):0.00049364654675646360[0]):0.00000100000050002909[0],(((Leptospira_interrogans_56628_Ga0123168_1019:0.00000100000050002909,(((((((Leptospira_interrogans_sv_Naam_Naam_LEP2GSC168DRAFT_AOUX01000156_1156:0.00000100000050002909,Leptospira_interrogans_sv_Lai_Lai_LEP2GSC048DRAFT_AHQB01000120_1120:0.00000100000050002909):0.00000100000050002909[4],Leptospira_interrogans_L0996_AHNB02000060:0.00000100000050002909):0.00000100000050002909[0],Leptospira_interrogans_sv_Pyrogenes_Sri_Lanka_14_LEP2GSC064DRAFT_AOWI01000156_1156:0.00000100000050002909):0.00000100000050002909[0],Leptospira_interrogans_sv_Medanensis_L0887_LEP2GSC170DRAFT_AHQW01000010_110:0.00000100000050002909):0.00000100000050002909[0],Leptospira_interrogans_sv_Grippotyphosa_UI_12769_AHNT02000072:0.00000100000050002909):0.00000100000050002909[0],(Leptospira_interrogans_sv_Pyrogenes_Sri_Lanka_30_LEP2GSC055DRAFT_AOWO01000168_1168:0.00000100000050002909,(Leptospira_interrogans_serovar_Lai_str_56601_chromosome_I_NC_004342:0.00000100000050002909,Leptospira_interrogans_sv_Djasiman_LT1649_AFMB02000186:0.00000100000050002909):0.00000100000050002909[1]):0.00000100000050002909[0]):0.00000100000050002909[0],Leptospira_interrogans_56624_Ga0123164_1143:0.00000100000050002909):0.00000100000050002909[0]):0.00000100000050002909[0],((((Leptospira_interrogans_sv_Pyrogenes_Sri_Lanka_39_LEP2GSC054DRAFT_AOWP01000125_1125:0.00000100000050002909,Leptospira_interrogans_UI_13372_AHNV02000152:0.00000100000050002909):0.00000100000050002909[4],(Leptospira_interrogans_sv_Medanensis_UT053_AHNW02000022:0.00000100000050002909,Leptospira_interrogans_56642_Ga0123175_1016:0.00000100000050002909):0.00000100000050002909[7]):0.00000100000050002909[0],Leptospira_interrogans_sv_LAI_IPAV_CP001221:0.00000100000050002909):0.00000100000050002909[0],(((Leptospira_interrogans_56627_Ga0123167_1120:0.00000100000050002909,Leptospira_interrogans_56651_Ga0123178_1109:0.00000100000050002909):0.00000100000050002909[2],(Leptospira_interrogans_sv_Grippotyphosa_UI_12764_AHNS02000018:0.00000100000050002909,Leptospira_interrogans_sv_Bataviae_UT234_LEP2GSC169DRAFT_AHQV01000011_111:0.00000100000050002909):0.00000100000050002909[0]):0.00000100000050002909[0],((Leptospira_interrogans_FPW1039_AKWR02000110:0.00000100000050002909,(((Leptospira_interrogans_sv_Medanensis_L0448_AHNA02000056:0.00000100000050002909,Leptospira_interrogans_sv_Lai_Lai_LPS_mutant_LEP2GSC049DRAFT_AHQC01000042_142:0.00000100000050002909):0.00000100000050002909[0],Leptospira_interrogans_sv_Pyrogenes_Sri_Lanka_46_LEP2GSC053DRAFT_AOWQ01000004_14:0.00000100000050002909):0.00000100000050002909[0],Leptospira_interrogans_56606-V_Ga0123198_1045:0.00000100000050002909):0.00000100000050002909[0]):0.00000100000050002909[0],((Leptospira_interrogans_sv_Pyrogenes_SriLanka2_LEP2GSC069DRAFT_AHQN01000502_1720:0.00000100000050002909,Leptospira_interrogans_sv_Pyrogenes_R168_AHNH02000047:0.00000100000050002909):0.00000100000050002909[0],Leptospira_interrogans_sv_Pyrogenes_SriLanka1_LEP2GSC068DRAFT_AHQM01000153_1153:0.00000100000050002909):0.00000100000050002909[0]):0.00000100000050002909[0]):0.00000100000050002909[0]):0.00000100000050002909[0]):0.00000100000050002909[6],(Leptospira_interrogans_sv_Grippotyphosa_UI_08368_AHNJ02000063:0.00000100000050002909,((Leptospira_interrogans_FPW2026_AHMX02000047:0.00000100000050002909,(Leptospira_interrogans_sv_Pyrogenes_L0374_AHMZ02000114:0.00000100000050002909,(Leptospira_interrogans_sv_Bataviae_L1111_AHND02000065:0.00000100000050002909,((Leptospira_interrogans_sv_Icterohaemorrhagiae_Verdun_LP_AKWP02000005:0.00000100000050002909,(Leptospira_interrogans_UI_12621_AHNQ02000002:0.00000100000050002909,(((((Leptospira_interrogans_sv_Copenhageni_Fiocruz_LV2805_LEP2GSC119DRAFT_AFKM01000041_141:0.00000100000050002909,((Leptospira_interrogans_sv_Copenhageni_Fiocruz_LV2752_LEP2GSC104DRAFT_AFKA01000037_137:0.00000100000050002909,((Leptospira_interrogans_sv_Copenhageni_Fiocruz_LV251_LEP2GSC085DRAFT_AFJV02000166_1166:0.00000100000050002909,Leptospira_interrogans_Fiocruz_LV4114_LEP2GSC096DRAFT_AOVZ01000073_173:0.00000100000050002909):0.00000100000050002909[0],(((Leptospira_interrogans_sv_Copenhageni_Fiocruz_LV3738_LEP2GSC156DRAFT_AFLJ01000359_1359:0.00000100000050002909,(((Leptospira_interrogans_sv_Copenhageni_Fiocruz_LV3094_LEP2GSC141DRAFT_AFLC01000039_139:0.00049437346392743932,(Leptospira_interrogans_sv_Copenhageni_Fiocruz_LV2799_LEP2GSC117DRAFT_AFKK01000017_117:0.00056993972924746763,Leptospira_interrogans_sv_Copenhageni_Fiocruz_LV999_LEP2GSC100DRAFT_AFJZ01000713_1713:0.00000100000050002909):0.00000100000050002909[11]):0.00000100000050002909[7],((Leptospira_interrogans_sv_Copenhageni_Fiocruz_LV2776_LEP2GSC112DRAFT_AFKG01000024_124:0.00000100000050002909,(((Leptospira_interrogans_sv_Copenhageni_Fiocruz_LV3373_LEP2GSC152DRAFT_AFLG01000198_1198:0.00000100000050002909,(((Leptospira_interrogans_sv_Copenhageni_Fiocruz_LV4188_LEP2GSC150DRAFT_AOVE01000145_1145:0.00000100000050002909,(Leptospira_interrogans_sv_Copenhageni_M20_AOGV02000036:0.00000100000050002909,Leptospira_interrogans_sv_Copenhageni_Fiocruz_LV4152_LEP2GSC099DRAFT_AOVW01000108_1108:0.00000100000050002909):0.00000100000050002909[0]):0.00000100000050002909[0],Leptospira_interrogans_sv_Copenhageni_Fiocruz_LV2756C6_LEP2GSC105DRAFT_AFMI01000035_135:0.00000100000050002909):0.00000100000050002909[0],((Leptospira_interrogans_sv_Copenhageni_Fiocruz_LV4108_LEP2GSC094DRAFT_AOWB01000120_1120:0.00000100000050002909,(Leptospira_interrogans_sv_Copenhageni_Fiocruz_R154_LEP2GSC163DRAFT_AFMJ01000134_1134:0.00000100000050002909,((((Leptospira_interrogans_sv_Copenhageni_Fiocruz_LV4212_LEP2GSC145DRAFT_AOVJ01000080_180:0.00000100000050002909,(Leptospira_interrogans_sv_Copenhageni_Fiocruz_R066_LEP2GSC165DRAFT_AFLN01000098_198:0.00000100000050002909,(Leptospira_interrogans_sv_Copenhageni_Fiocruz_R83_LEP2GSC162DRAFT_AFLM01000024_124:0.00000100000050002909,((Leptospira_interrogans_sv_Copenhageni_Fiocruz_LV2772_LEP2GSC111DRAFT_AFKF01000048_148:0.00000100000050002909,((Leptospira_interrogans_sv_Copenhageni_Fiocruz_LV224_LEP2GSC083DRAFT_AFJT02000176_1176:0.00000100000050002909,((Leptospira_interrogans_sv_Copenhageni_Fiocruz_LV2807_LEP2GSC121DRAFT_AOVQ01000059_159:0.00000100000050002909,Leptospira_interrogans_sv_Copenhageni_Fiocruz_LV2791_LEP2GSC116DRAFT_AFKJ01000085_185:0.00000100000050002909):0.00000100000050002909[0],Leptospira_interrogans_sv_Copenhageni_P2518_LEP2GSC071DRAFT_AHQO01000424_1424:0.00000100000050002909):0.00000100000050002909[0]):0.00000100000050002909[0],Leptospira_interrogans_sv_Copenhageni_Fiocruz_LV4174_LEP2GSC148DRAFT_AOVG01000126_1126:0.00000100000050002909):0.00000100000050002909[0]):0.00000100000050002909[0],(((Leptospira_interrogans_sv_Copenhageni_Fiocruz_LV3076_LEP2GSC139DRAFT_AOVL01000127_1127:0.00000100000050002909,Leptospira_interrogans_sv_Copenhageni_Fiocruz_LV2811_LEP2GSC122DRAFT_AFKO01000022_122:0.00000100000050002909):0.00000100000050002909[0],((((Leptospira_interrogans_Prea_Ga0100811_1042:0.00000100000050002909,Leptospira_interrogans_sv_Copenhageni_Fiocruz_LV3737_LEP2GSC155DRAFT_AFLI01000053_153:0.00000100000050002909):0.00000100000050002909[0],Leptospira_santarosai_HAI1594_AKWC02000004:0.00000100000050002909):0.00000100000050002909[0],(Leptospira_interrogans_sv_Copenhageni_Wijnberg_LEP2GSC146DRAFT_AOVI01000070_170:0.00000100000050002909,(((Leptospira_interrogans_sv_Copenhageni_Fiocruz_LV256_LEP2GSC086DRAFT_AOWG01000096_196:0.00000100000050002909,Leptospira_interrogans_RCA_Ga0100812_181:0.00000100000050002909):0.00000100000050002909[1],((((Leptospira_interrogans_sv_Copenhageni_Fiocruz_LV212_LEP2GSC082DRAFT_AFJS01000060_160:0.00000100000050002909,Leptospira_interrogans_sv_Copenhageni_Fiocruz_LV199_LEP2GSC080DRAFT_AFJQ01000037_137:0.00000100000050002909):0.00000100000050002909[5],(Leptospira_interrogans_sv_Icterohaemorrhagiae_RGA_LEP2GSC113DRAFT_AOVR01000143_1143:0.00000100000050002909,((Leptospira_interrogans_sv_Copenhageni_Fiocruz_LV3213_LEP2GSC143DRAFT_AOVK01000086_186:0.00000100000050002909,Leptospira_interrogans_sv_Copenhageni_200701182_LEP2GSC101DRAFT_AOVV01000085_185:0.00000100000050002909):0.00000100000050002909[0],Leptospira_interrogans_sv_Copenhageni_Fiocruz_LV2897_LEP2GSC129DRAFT_AFKT01000058_158:0.00000100000050002909):0.00000100000050002909[0]):0.00000100000050002909[0]):0.00000100000050002909[0],Leptospira_interrogans_sv_Copenhageni_HAI0188_AHOG02000011:0.00000100000050002909):0.00000100000050002909[0],Leptospira_interrogans_sv_Copenhageni_Fiocruz_LV2919_LEP2GSC131DRAFT_AOVN01000059_159:0.00000100000050002909):0.00000100000050002909[0]):0.00000100000050002909[0],Leptospira_interrogans_sv_Copenhageni_Fiocruz_LV3086_LEP2GSC140DRAFT_AFLB01000140_1140:0.00000100000050002909):0.00000100000050002909[0]):0.00000100000050002909[0]):0.00000100000050002909[0],((((Leptospira_interrogans_sv_Copenhageni_Fiocruz_LV3879_LEP2GSC158DRAFT_AFLL01000046_146:0.00000100000050002909,Leptospira_interrogans_sv_Copenhageni_Fiocruz_LV2816_LEP2GSC124DRAFT_AOVP01000065_165:0.00000100000050002909):0.00000100000050002909[3],(((Leptospira_interrogans_sv_Copenhageni_Fiocruz_LV3244_LEP2GSC144DRAFT_AFLE01000553_1954:0.00099019850574442732,Leptospira_interrogans_sv_Copenhageni_Fiocruz_LV2908_LEP2GSC130DRAFT_AFKU01000220_1220:0.00000100000050002909):0.00000100000050002909[11],Leptospira_interrogans_sv_Icterohaemorrhagiae_P2547_LEP2GSC075DRAFT_AHQR01000077_177:0.00000100000050002909):0.00000100000050002909[0],Leptospira_interrogans_sv_Copenhageni_Fiocruz_LV2759_LEP2GSC106DRAFT_AFKB01000134_1134:0.00000100000050002909):0.00000100000050002909[0]):0.00000100000050002909[0],Leptospira_interrogans_sv_Copenhageni_Fiocruz_LV2948_LEP2GSC133DRAFT_AFKW01000183_1183:0.00000100000050002909):0.00000100000050002909[0],Leptospira_interrogans_sv_Copenhageni_Fiocruz_LV4160_LEP2GSC102DRAFT_AOVU01000073_173:0.00000100000050002909):0.00000100000050002909[0]):0.00000100000050002909[0]):0.00000100000050002909[0],((Leptospira_interrogans_sv_Copenhageni_Fiocruz_LV2750_LEP2GSC103DRAFT_AOVT01000067_167:0.00000100000050002909,Leptospira_interrogans_sv_Copenhageni_Fiocruz_LV3096_LEP2GSC142DRAFT_AFLD01000168_1168:0.00000100000050002909):0.00000100000050002909[0],Leptospira_interrogans_sv_Copenhageni_Fiocruz_LV2959_LEP2GSC136DRAFT_AFKZ01000023_123:0.00000100000050002909):0.00000100000050002909[0]):0.00000100000050002909[0]):0.00000100000050002909[0]):0.00000100000050002909[0]):0.00000100000050002909[0]):0.00000100000050002909[0],Leptospira_interrogans_sv_Copenhageni_Fiocruz_LV4234_LEP2GSC161DRAFT_AOVA01000105_1105:0.00000100000050002909):0.00000100000050002909[0],Leptospira_interrogans_sv_Copenhageni_Fiocruz_LV2973_LEP2GSC137DRAFT_AFLA01000014_114:0.00000100000050002909):0.00000100000050002909[0],Leptospira_interrogans_sv_Copenhageni_Fiocruz_LV2767_LEP2GSC109DRAFT_AFKD01000103_1103:0.00000100000050002909):0.00000100000050002909[4]):0.00000100000050002909[4]):0.00000100000050002909[4],Leptospira_interrogans_sv_Copenhageni_Fiocruz_LV4113_LEP2GSC095DRAFT_AOWA01000111_1111:0.00000100000050002909):0.00000100000050002909[0]):0.00000100000050002909[5]):0.00000100000050002909[4],Leptospira_interrogans_sv_Copenhageni_Fiocruz_LV3726_LEP2GSC154DRAFT_AFLH02000469_1469:0.00000100000050002909):0.00000100000050002909[2],Leptospira_interrogans_sv_Copenhageni_Fiocruz_LV2953_LEP2GSC134DRAFT_AFKX01000118_1118:0.00000100000050002909):0.00000100000050002909[0]):0.00000100000050002909[0],Leptospira_interrogans_sv_Copenhageni_Fiocruz_LV239_LEP2GSC084DRAFT_AFJU01000039_139:0.00000100000050002909):0.00000100000050002909[0]):0.00000100000050002909[0],((Leptospira_interrogans_sv_Copenhageni_P2431_LEP2GSC072DRAFT_AOWH01000151_1151:0.00000100000050002909,Leptospira_interrogans_sv_Copenhageni_Fiocruz_LV4034_LEP2GSC159DRAFT_AOVC01000135_1135:0.00000100000050002909):0.00000100000050002909[0],((Leptospira_interrogans_sv_Copenhageni_Fiocruz_LV2755_LEP2GSC088DRAFT_AFJX02000212_1212:0.00000100000050002909,(Leptospira_interrogans_sv_Copenhageni_Fiocruz_LV4173_LEP2GSC138DRAFT_AOVM01000078_178:0.00000100000050002909,Leptospira_interrogans_MMD3731_AHOL02000016:0.00000100000050002909):0.00000100000050002909[0]):0.00000100000050002909[0],(Leptospira_interrogans_serovar_Copenhageni_str_Fiocruz_L1-130_chromosome_I_NC_005823:0.00000100000050002909,Leptospira_interrogans_Fiocruz_LV4117_LEP2GSC097DRAFT_AOVY01000067_167:0.00000100000050002909):0.00000100000050002909[0]):0.00000100000050002909[1]):0.00000100000050002909[0]):0.00000100000050002909[0]):0.00000100000050002909[0],((Leptospira_interrogans_sv_Copenhageni_Fiocruz_LV4217_LEP2GSC147DRAFT_AOVH01000078_178:0.00000100000050002909,Leptospira_interrogans_sv_Copenhageni_Fiocruz_LV2787_LEP2GSC114DRAFT_AFKH01000031_131:0.00000100000050002909):0.00000100000050002909[4],Leptospira_interrogans_sv_Copenhageni_Fiocruz_LV2933_LEP2GSC132DRAFT_AFKV01000196_1196:0.00000100000050002909):0.00000100000050002909[0]):0.00000100000050002909[0],Leptospira_interrogans_sv_Copenhageni_2007005490_LEP2GSC043DRAFT_AOWR01000127_1127:0.00000100000050002909):0.00000100000050002909[0]):0.00000100000050002909[0]):0.00000100000050002909[0],Leptospira_interrogans_sv_Copenhageni_2001025091_LEP2GSC044DRAFT_AFMH01000057_157:0.00000100000050002909):0.00000100000050002909[0]):0.00000100000050002909[0],Leptospira_interrogans_sv_Copenhageni_Fiocruz_LV130_LEP2GSC087DRAFT_AFJW02000077_177:0.00000100000050002909):0.00000100000050002909[0],((Leptospira_interrogans_sv_Copenhageni_Fiocruz_LV204_LEP2GSC081DRAFT_AFJR01000415_1415:0.00000100000050002909,Leptospira_interrogans_sv_Icterohaemorrhagiae_201100516_LEP2GSC090DRAFT_AOWF01000120_1120:0.00000100000050002909):0.00000100000050002909[0],(((((((Leptospira_interrogans_sv_Copenhageni_Fiocruz_LV2766_LEP2GSC108DRAFT_AOVS01000136_1136:0.00000100000050002909,((((Leptospira_interrogans_sv_Copenhageni_2006007831_LEP2GSC040DRAFT_AFMG01000084_184:0.00000100000050002909,Leptospira_interrogans_sv_Copenhageni_Fiocruz_LV2841_LEP2GSC128DRAFT_AOVO01000073_173:0.00000100000050002909):0.00000100000050002909[0],Leptospira_interrogans_sv_Copenhageni_2002000634_LEP2GSC041DRAFT_AOWT01000070_170:0.00000100000050002909):0.00000100000050002909[0],((Leptospira_interrogans_sv_Copenhageni_Fiocruz_LV2958_LEP2GSC135DRAFT_AFKY01000055_155:0.00000100000050002909,(Leptospira_interrogans_sv_Copenhageni_Fiocruz_LV3323_LEP2GSC151DRAFT_AFLF01000041_141:0.00000100000050002909,Leptospira_interrogans_sv_Copenhageni_2006006982_LEP2GSC037DRAFT_AOWW01000124_1124:0.00000100000050002909):0.00000100000050002909[0]):0.00000100000050002909[0],Leptospira_interrogans_sv_Copenhageni_Fiocruz_LV3834_LEP2GSC157DRAFT_AFLK01000047_147:0.00000100000050002909):0.00000100000050002909[0]):0.00000100000050002909[0],Leptospira_interrogans_sv_Copenhageni_Fiocruz_LV2804_LEP2GSC118DRAFT_AFKL01000070_170:0.00000100000050002909):0.00000100000050002909[0]):0.00000100000050002909[0],(Leptospira_interrogans_sv_Copenhageni_Fiocruz_LV3409_LEP2GSC153DRAFT_AOVD01000074_174:0.00000100000050002909,(((Leptospira_interrogans_sv_Icterohaemorrhagiae_P2422_LEP2GSC073DRAFT_AHQP01000357_1357:0.00000100000050002909,Leptospira_interrogans_sv_Copenhageni_Fiocruz_LV2806_LEP2GSC120DRAFT_AFKN01000085_185:0.00000100000050002909):0.00000100000050002909[0],((Leptospira_interrogans_sv_Copenhageni_R103_LEP2GSC166DRAFT_AHQU01000208_1208:0.00000100000050002909,((Leptospira_interrogans_sv_Copenhageni_Fiocruz_LV4211_LEP2GSC160DRAFT_AOVB01000064_164:0.00000100000050002909,(Leptospira_interrogans_sv_Copenhageni_Fiocruz_LV2832_LEP2GSC126DRAFT_AFKR01000054_154:0.00000100000050002909,Leptospira_interrogans_sv_Copenhageni_Fiocruz_LV4118_LEP2GSC098DRAFT_AOVX01000133_1133:0.00000100000050002909):0.00000100000050002909[0]):0.00000100000050002909[0],(Leptospira_interrogans_sv_Copenhageni_Fiocruz_LV2790_LEP2GSC115DRAFT_AFKI01000004_14:0.00000100000050002909,(Leptospira_interrogans_sv_Copenhageni_Fiocruz_2756_C1_LEP2GSC089DRAFT_AFJY02000306_1306:0.00000100000050002909,(Leptospira_interrogans_sv_Copenhageni_2006006972_LEP2GSC036DRAFT_AOWX01000106_1106:0.00000100000050002909,(Leptospira_interrogans_sv_Copenhageni_Fiocruz_LV2763_LEP2GSC107DRAFT_AFKC01000043_143:0.00000100000050002909,Leptospira_interrogans_Fiocruz_LV4225_LEP2GSC149DRAFT_AOVF01000116_1116:0.00000100000050002909):0.00000100000050002909[0]):0.00000100000050002909[0]):0.00000100000050002909[0]):0.00000100000050002909[0]):0.00000100000050002909[0]):0.00000100000050002909[0],Leptospira_interrogans_sv_Copenhageni_Fiocruz_LV2825_LEP2GSC125DRAFT_AFKQ01000027_127:0.00000100000050002909):0.00000100000050002909[0]):0.00000100000050002909[0],Leptospira_interrogans_sv_Copenhageni_Fiocruz_LV237_LEP2GSC093DRAFT_AOWC01000119_1119:0.00000100000050002909):0.00000100000050002909[0]):0.00000100000050002909[0]):0.00000100000050002909[0],Leptospira_interrogans_sv_Copenhageni_2002009669_LEP2GSC042DRAFT_AOWS01000089_189:0.00000100000050002909):0.00000100000050002909[0],Leptospira_interrogans_sv_Copenhageni_Fiocruz_LV2840_LEP2GSC127DRAFT_AFKS01000099_199:0.00000100000050002909):0.00000100000050002909[0],Leptospira_interrogans_sv_Icterohaemorrhagiae_P2554_LEP2GSC074DRAFT_AHQQ01000412_1412:0.00000100000050002909):0.00000100000050002909[0],Leptospira_interrogans_sv_Icterohaemorrhagiae_Kantorowic_LEP2GSC164DRAFT_AOUZ01000088_188:0.00000100000050002909):0.00000100000050002909[0],Leptospira_interrogans_sv_Copenhageni_Fiocruz_LV2812_LEP2GSC123DRAFT_AFKP01000232_1232:0.00000100000050002909):0.00000100000050002909[0]):0.00000100000050002909[0]):0.00000100000050002909[0],Leptospira_interrogans_sv_Copenhageni_Fiocruz_LV192_LEP2GSC079DRAFT_AFJP01000045_145:0.00000100000050002909):0.00000100000050002909[4],Leptospira_interrogans_Capivara_Ga0100813_1158:0.00000100000050002909):0.00048644764377502606[7]):0.00000100000050002909[0]):0.00000100000050002909[1],Leptospira_interrogans_C10069_AFLZ02000041:0.00000100000050002909):0.00000100000050002909[0]):0.00000100000050002909[0]):0.00000100000050002909[0]):0.00000100000050002909[1],Leptospira_interrogans_UI_08452_AHNL02000056:0.00000100000050002909):0.00000100000050002909[2]):0.00000100000050002909[12]):0.00000100000050002909[0]):0.00414772284646443886[88]):0.00880449122460383662[81],(Leptospira_interrogans_HAI1536_AKWD02000029:0.00112456512244652005,((Leptospira_noguchii_Hook_AOUC01000111:0.00050681847814403416,(((Leptospira_interrogans_2006001870_AFLY02000062:0.00395035922010567031,Leptospira_noguchii_Cascata_AOUB01000234:0.00055460130156355565):0.00055429856277964206[49],Leptospira_noguchii_U73_Ga0098766_1174:0.00000100000050002909):0.00050769290775583710[41],(Leptospira_noguchii_sv_Autumnalis_ZUN142_AHOP02000054:0.00000100000050002909,Leptospira_noguchii_Bonito_AOHH01000107:0.00055441870972255968):0.00000100000050002909[16]):0.00050715759906354903[24]):0.00000100000050002909[29],((Leptospira_noguchii_2007001578_AHMH02000152:0.00055323856888299155,Leptospira_noguchii_1993005606_AHMF02000105:0.00000100000050002909):0.00000100000050002909[31],Leptospira_noguchii_2001034031_AKXB02000134:0.00055380697971028198):0.00050723871860822959[59]):0.00653520349833398503[100]):0.00784034466972876286[94]):0.01987802288637940604[92]):0.00275505518421461076[64],((Leptospira_borgpetersenii_sv_Pomona_200901868_AKWF02000111:0.00060042840945090565,(Leptospira_borgpetersenii_sv_Mini_200901116_AKWB02000046:0.00000100000050002909,Leptospira_borgpetersenii_200901122_AKWM02000002:0.00000100000050002909):0.00587045454521656785[100]):0.00759686255071476482[88],((Leptospira_borgpetersenii_sv_Hardjo-bovis_Sponselee_ANMU01000156:0.00000100000050002909,((Leptospira_borgpetersenii_serovar_Hardjo-bovis_L550_chromosome_1_NC_008508:0.00000100000050002909,(Leptospira_borgpetersenii_sv_Hardjo_BK-6_Ga0133531_12:0.00000100000050002909,(((Leptospira_borgpetersenii_serovar_Hardjo-bovis_JB197_chromosome_1_NC_008510:0.00000100000050002909,(Leptospira_borgpetersenii_sv_Hardjo-bovis_Sponselee_CDC_Ga0039054_1059:0.00000100000050002909,Leptospira_borgpetersenii_sv_Hardjo_BK-9_Ga0133381_12:0.00000100000050002909):0.00000100000050002909[0]):0.00000100000050002909[1],Leptospira_borgpetersenii_sv_Hardjo-bovis_Lely_607_LEP2GSC060DRAFT_AOWM01000024_124:0.00000100000050002909):0.00000100000050002909[0],Leptospira_borgpetersenii_sv_Hardjo_NVSL_S_1343_Ga0133319_11:0.00000100000050002909):0.00000100000050002909[0]):0.00000100000050002909[0]):0.00000100000050002909[3],(Leptospira_borgpetersenii_sv_Hardjo_NVSL_S_818_Ga0133530_11:0.00000100000050002909,Leptospira_borgpetersenii_sv_Hardjo_BK-30_Ga0133380_12:0.00000100000050002909):0.00000100000050002909[28]):0.00000100000050002909[90]):0.00314400601285440198[100],(((((((Leptospira_borgpetersenii_sv_Castellonis_200801910_AHOB02000016:0.00000100000050002909,Leptospira_borgpetersenii_Muis5_Ga0060179_1019:0.00000100000050002909):0.00000100000050002909[6],Leptospira_borgpetersenii_sv_Ballum_56604_Ga0123784_11:0.00000100000050002909):0.00000100000050002909[35],Leptospira_borgpetersenii_4E_Ga0129153_11:0.00050149608096328169):0.00000100000050002909[59],Leptospira_borgpetersenii_Noumea_25_AHOD02000013:0.00000100000050002909):0.00098380932178413014[86],(Leptospira_borgpetersenii_Brem_328_AHMS02000040:0.00000100000050002909,((Leptospira_borgpetersenii_sv_Kenya_TE_0159_LEP2GSC078DRAFT_AHQT01000134_1134:0.00000100000050002909,Leptospira_sp_sv_Kenya_Sh9_ANIG01000090:0.00000100000050002909):0.00000100000050002909[15],Leptospira_borgpetersenii_Brem_307_AHMR02000031:0.00000100000050002909):0.00000100000050002909[90]):0.00049187630080100458[65]):0.00000100000050002909[28],((Leptospira_borgpetersenii_UI_09149_AHNN02000011:0.00000100000050002909,(Leptospira_borgpetersenii_sv_Javanica_MK146_AHNG02000027:0.00000100000050002909,(Leptospira_borgpetersenii_200801926_AKWJ02000017:0.00000100000050002909,Leptospira_borgpetersenii_sv_Mini_201000851_AHOS02000021:0.00000100000050002909):0.00000100000050002909[10]):0.00000100000050002909[13]):0.00000100000050002909[1],(Leptospira_borgpetersenii_sv_Javanica_UI_09931_AHNP02000004:0.00000100000050002909,(Leptospira_borgpetersenii_sv_Javanica_L0864_LEP2GSC175DRAFT_AHRA01000030_130:0.00000100000050002909,Leptospira_borgpetersenii_sv_Javanica_L0066_LEP2GSC174DRAFT_AOUW01000080_180:0.00000100000050002909):0.00000100000050002909[12]):0.00000100000050002909[12]):0.00000100000050002909[41]):0.00000100000050002909[85],Leptospira_borgpetersenii_200701203_AKWO02000047:0.00000100000050002909):0.00278672241336348249[100]):0.00416430706771902647[83]):0.00811386135864003259[88]):0.00243675780369895017[39],((Leptospira_weilii_LNT_1234_AHNC02000010:0.00000100000050002909,Leptospira_weillii_2006001853_AFLV02000058:0.00000100000050002909):0.00050787056738262710[88],((Leptospira_sp_P2653_ANMY01000055:0.00055584974523604808,(Leptospira_weilii_Ecochallenge_AHMI02000251:0.00000100000050002909,(Leptospira_weilii_UI_13098_AHNU02000045:0.00049383879464176203,(Leptospira_weilii_2006001855_AFJM02000042:0.00000100000050002909,Leptospira_weilii_UI_14631_LEP2GSC172DRAFT_AHQY01000095_195:0.00107617827295335752):0.00000100000050002909[89]):0.00049401586758269665[62]):0.00049364578275680156[54]):0.00049297700774284360[60],Leptospira_weilii_LNT_1194_LEP2GSC171DRAFT_AHQX01000109_1109:0.00053866273404381724):0.00052702209723177009[94]):0.00672581146971722860[100]):0.00243505423393608738[22],(Leptospira_weilii_sv_Topaz_LT2116_AHOR02000017:0.01067043409746846333,Leptospira_alexanderi_sv_Manhao_3_L_60_AHMT02000039:0.00701650997453418749):0.00174086684431051211[34]):0.00416633507430667037[37],((Leptospira_alstoni_sv_Sichuan_79601_ANIK01000035:0.00000100000050002909,Leptospira_alstoni_sv_Pingchang_80-412_AOHD02000041:0.00000100000050002909):0.00547300156330211059[100],Leptospira_weilii_sv_Ranarum_ICFT_AOHC02000023:0.01056058595372086177):0.00927026637411828940[91]):0.09291817625965032024[100]):0.15038382661263749451[100]):0.23401945237822510681[100]):0.28832907531632007148[100],(Spirochaeta_sp_JC202_Ga0070834_1169:0.58701941563530302126,(((Slackia_heliotrinireducens_DSM_20476_NC_013165:0.09630403702860339255,Slackia_piriformis_YIT_12062_ADMD01000001:0.07230418201854031668):0.04280002438475237481[100],((Cryptobacterium_curtum_DSM_15641_NC_013170:0.10397073520124108792,(Denitrobacterium_detoxificans_NPOH1_Ga0133358_11:0.00000100000050002909,Denitrobacterium_detoxificans_DSM_21843_IE71DRAFT_scaffold000055:0.00000100000050002909):0.06769724785341790785[100]):0.07114792042605634637[100],(((Eggerthella_sp_YY7918_NC_015738:0.05033290323368291158,Eggerthella_lenta_DSM_2243_NC_013204:0.04385321482569984330):0.01619133452087572270[76],Gordonibacter_pamelaeae_7-10-1-b_draft_genome_FP929047:0.04767046981330275157):0.02537950297906072308[100],(Coriobacteriaceae_bacterium_68-1-3_Ga0069492_11:0.14478593570944264801,(Enterorhabdus_caecimuris_B7_ASSY01000008:0.01404914022874078662,(Adlercreutzia_equolifaciens_DSM_19450_Ga0040474_gi5307772601:0.00101317593531856506,Asaccharobacter_celatus_DSM_18785_BR46DRAFT_scaffold000077:0.00051677859826981657):0.01614192561984225185[100]):0.09161739849307441730[100]):0.02025104652212874820[71]):0.01558626605150052920[76]):0.03485700243687320232[97]):0.10512812611600580448[100],(((Coriobacterium_glomerans_PW2_DSM_20642_Cglom_Contig8:0.12064412722764997210,(Collinsella_sp_GD3_BN421DRAFT_CAPI01000126_1126:0.00000100000050002909,Coriobacteriaceae_bacterium_GD5_NoneDRAFT_CAPF01000063_163:0.00000100000050002909):0.05868153352533221623[100]):0.02692791530855738469[99],(Collinsella_intestinalis_DSM_13280_ABXH02000015:0.07275682848455866658,Collinsella_sp_MS5_Ga0069235_112:0.05603950922902582038):0.01557433855388294999[70]):0.10123581565333769627[100],((Atopobium_fossor_DSM_15642_G469DRAFT_scaffold000022:0.01483412536639444092,(((Atopobium_minutum_10063974_AGXC01000001:0.00000100000050002909,Atopobium_minutum_DSM_20586_Ga0074722_11:0.00000100000050002909):0.00000100000050002909[39],Atopobium_sp_BV3AC4_AWUQ01000004:0.00000100000050002909):0.00000100000050002909[83],Atopobium_minutum_DSM_20586_Ga0106635_103:0.00098743192267178878):0.01624452699499029373[100]):0.10340413521250241269[100],(((Atopobium_sp_oral_taxon_199_F0494_ATCH01000002:0.05155364774174635983,(Atopobium_parvulum_DSM_20469_NC_013203:0.00573459764655029607,(Atopobium_sp_ICM42b_JDFH01000002:0.00053339048731935968,(Atopobium_parvulum_DNF00906_Ga0060240_117:0.00153568364716454996,Atopobium_sp_BS2_JDFG01000028:0.00197155091832893533):0.00049894273388560696[50]):0.00537068464416515061[94]):0.04621578199865945813[100]):0.05874392043844420958[100],(Olsenella_sp_KH2P3_Ga0059127_101:0.00489814152441854240,Olsenella_sp_KH3B4_Ga0105818_106:0.00634076324047222212):0.09083040722513975596[100]):0.02207095822362067569[77],((Coriobacteriaceae_sp_BV3AC1_AWUP01000005:0.00857418056625239636,Atopobium_sp_oral_Taxon_810_F0209_AWSK01000045:0.00814307313223911790):0.12447035665165587237[100],((Atopobium_vaginae_PB189-T1-4_contig00020_NZ_AEDQ01000029:0.07720422381133174028,(Atopobium_vaginae_44061_Ga0098725_101:0.00108276525555542737,(Atopobium_vaginae_DSM_15829_ACGK02000001:0.00000100000050002909,Atopobium_vaginae_DSM_15829_NZ_ADNA01000036_NZ_ADNA01000036:0.00000100000050002909):0.00041113923653363657[95]):0.05720406072449128743[100]):0.09606402318854129208[100],((Olsenella_umbonata_DSM_22620_Ga0074702_11:0.06876878958202167769,(Olsenella_umbonata_WCP15_Ga0104371_104:0.00054170379003336125,(Coriobacteriaceae_bacterium_KH1P3_Ga0059117_104:0.00000100000050002909,Olsenella_umbonata_KHGC19_Ga0104367_103:0.00000100000050002909):0.00000100000050002909[79]):0.05820035249448416576[100]):0.03544545503494689331[99],(Olsenella_spOF0356_NZ_ACVE01000003:0.05923254291870469479,(Olsenella_profusa_F0195_D221A-01_AWEZ01000067:0.11664080531110312955,(Olsenella_uli_DSM_7084_chromosome_NC_014363:0.00068321914494966056,Olsenella_uli_MSTE5_JANC01000009:0.00082281807609886734):0.06351084015122897275[100]):0.02543151527886021793[65]):0.01330612668634950126[29]):0.01792412466467185536[39]):0.01824334396928827678[68]):0.03352496203056676977[100]):0.03731368186111713725[85]):0.08083622970086930259[100]):0.10758977509762769620[100]):0.32267148547613477838[100]):0.10530207993266467448[98]):0.08604399928350245363[87]):0.63964889836154015246[100]):0.02392076843221291674[100],Brachyspira_pilosicoli_WesB_HE793032:0.00000100000050002909)OROOT;
