# Supplementary material for: Interspecies cross-feeding orchestrates carbon degradation in the rumen ecosystem
Source: Nat Microbiol. 2018 Oct 24;3(11):1274–84. doi: 10.1038/s41564-018-0225-4 (PMC6784887; doi:10.1038/s41564-018-0225-4)
Supplement: Supplementary file 7 — Concatenated ribosomal protein tree of 16 ribosomal proteins for all MAGs in the Fibrobacteres phylum, with reference sequences in Newick format. [file 41564_2018_225_MOESM7_ESM.txt]

(((Adlercreutzia_equolifaciens_DSM_19450_Ga0040474_gi5307772601:0.00091653772246321451,Asaccharobacter_celatus_DSM_18785_BR46DRAFT_scaffold000077:0.00048451988427518827):0.01412001030244432534[100],(Enterorhabdus_caecimuris_B7_ASSY01000008:0.00981659874089894739,Enterorhabdus_mucosicola_DSM_19490_G503DRAFT_scaffold000033:0.01512199014825352066):0.00787841220111575903[56]):0.10017262674573096382[100],(((Gordonibacter_pamelaeae_7-10-1-b_draft_genome_FP929047:0.04990749879648647552,((Eggerthella_lenta_DSM_2243_NC_013204:0.00110361784274326936,(Eggerthella_sp_1_3_56FAA_cont1105_NZ_ACWN01000105:0.00000100000050002909,(Eggerthella_sp_HGA1_contig00002_NZ_AEXR01000007:0.00059832178318209661,Eggerthella_lenta_1_1_60AFAA_Ga0068590_1089:0.00119753064001714132):0.00000100000050002909[29]):0.00000100000050002909[74]):0.04554817282060536626[100],Eggerthella_sp_YY7918_NC_015738:0.05065689882245890535):0.01268728392196019801[74]):0.01734605747999217601[79],Senegalemassilia_anaerobia_JC110_SFHGDRAFT_CAEM01000014_114:0.09159869646263667231):0.01489456389504638378[56],(((((Haloalkaliphilic_bacterium_ACht6-1_Ga0081123_1010:0.36737915224436185069,candidate_division_TG3_bacterium_ACht1_ASJR01000015:0.56544683394184536152):0.20949287417665385380[100],((FIBRO1:0.03487651874748966957,((Fibrobacter_succinogenes_subsp_succinogenes_S85_CP002158:0.00000100000050002909,Fibrobacter_succinogenes_subsp_succinogenes_S85_NC_013410:0.00000100000050002909):0.00189047424134617813[100],Fibrobacter_succinogenes_elongatus_HM2_IE02DRAFT_scaffold000022:0.00135466680195399998):0.04184623707403165027[100]):0.11893924316323624402[100],Fibrobacter_intestinalis_ATCC_43854_EI41DRAFT_scaffold0003535:0.11453579570261558651):0.50969888563582399499[100]):0.53968320331137265011[100],((((Collinsella_aerofaciens_ATCC_25986_unfinished_sequence_NZ_AAVN02000003:0.00000100000050002909,Collinsella_sp_4_8_47FAA_Ga0062114_gi69358974333:0.00000100000050002909):0.05551838776051571528[100],(Coriobacterium_glomerans_PW2_DSM_20642_Cglom_Contig8:0.12522129195443598704,(Enorma_massiliensis_phI_HGEMDRAFT_CAGZ01000015_115:0.02427495459785483992,(Coriobacteriaceae_bacterium_GD5_NoneDRAFT_CAPF01000063_163:0.00000100000050002909,Collinsella_sp_GD3_BN421DRAFT_CAPI01000126_1126:0.00000100000050002909):0.02507168178881371418[100]):0.04207077593518075698[100]):0.01932421304640552853[93]):0.01362791822138204566[58],(Collinsella_sp_MS5_Ga0069235_112:0.05944823845660324874,(Collinsella_tanakaei_YIT_12063_NZ_ADLS01000027:0.03841475457012868966,(Collinsella_stercoris_DSM_13279_unfinished_sequence_NZ_ABXJ01000034:0.01270704044701448203,Collinsella_intestinalis_DSM_13280_ABXH02000015:0.01169930824300939066):0.06730971537653937520[100]):0.01673984635735314627[69]):0.01276529710320441907[40]):0.11758704204438968910[100],((Atopobium_fossor_DSM_15642_G469DRAFT_scaffold000022:0.01474431753057878561,(((Atopobium_sp_BV3AC4_AWUQ01000004:0.00000100000050002909,Atopobium_minutum_DSM_20586_Ga0074722_11:0.00000100000050002909):0.00000100000050002909[36],Atopobium_minutum_10063974_AGXC01000001:0.00000100000050002909):0.00000100000050002909[70],Atopobium_minutum_DSM_20586_Ga0106635_103:0.00090694298463707673):0.01620110661251867798[100]):0.11038038920053445946[100],(((Olsenella_sp_KH2P3_Ga0059127_101:0.00517498323467362013,Olsenella_sp_KH3B4_Ga0105818_106:0.00514363597171967231):0.09739472995351015905[100],((Atopobium_parvulum_DSM_20469_NC_013203:0.00802544016707769890,(Atopobium_sp_ICM42b_JDFH01000002:0.00049429406582516145,(Atopobium_sp_BS2_JDFG01000028:0.00181511038187092289,Atopobium_parvulum_DNF00906_Ga0060240_117:0.00141743036122421407):0.00045683502865558723[45]):0.00457343595890800404[96]):0.04232481553386793077[100],(Atopobium_sp_oral_taxon_199_F0494_ATCH01000002:0.02791034896984408153,Atopobium_rimae_ATCC_49626_contig00003_NZ_ACFE01000001:0.01897598219141288789):0.02936401344332525976[100]):0.06050627819324618656[100]):0.02444307208743590198[92],((Atopobium_sp_oral_Taxon_810_F0209_AWSK01000045:0.00678274639465395717,Coriobacteriaceae_sp_BV3AC1_AWUP01000005:0.00897551944475954815):0.13933276043503620145[100],(((Atopobium_vaginae_PB189-T1-4_contig00020_NZ_AEDQ01000029:0.07888897041816445022,(Atopobium_vaginae_44061_Ga0098725_101:0.00132062067055092858,(Atopobium_vaginae_DSM_15829_NZ_ADNA01000036_NZ_ADNA01000036:0.00000100000050002909,Atopobium_vaginae_DSM_15829_ACGK02000001:0.00000100000050002909):0.00004864996933491706[95]):0.05863562147275167696[100]):0.09388795282904364992[100],(Olsenella_uli_DSM_7084_chromosome_NC_014363:0.00067598267940266856,Olsenella_uli_MSTE5_JANC01000009:0.00070602215519958956):0.06977163010624547190[100]):0.01884450501970639374[69],(((Olsenella_umbonata_DSM_22620_Ga0074702_11:0.00000100000050002909,Olsenella_umbonata_DSM_22619_Ga0059087_104:0.00236232731987768250):0.06360373294218087115[100],(Coriobacteriaceae_bacterium_KH1P3_Ga0059117_104:0.00000100000050002909,(Olsenella_umbonata_KHGC19_Ga0104367_103:0.00000100000050002909,Olsenella_umbonata_WCP15_Ga0104371_104:0.00050100946290772708):0.00000100000050002909[86]):0.05809647099941799703[100]):0.03965409605374355800[100],((Olsenella_sp_F0089_Ga0133507_11:0.09858703143298498672,Olsenella_profusa_F0195_D221A-01_AWEZ01000067:0.09327586946344301744):0.04456410726230267821[100],Olsenella_spOF0356_NZ_ACVE01000003:0.06215795989678698369):0.01301346060871172265[39]):0.00981608496147871532[23]):0.02331898832618484879[90]):0.03524045837538896525[100]):0.04190225526185522437[98]):0.08072195298755714676[100]):0.11248441190932759182[100]):0.12750919356210640987[100],(Slackia_piriformis_YIT_12062_ADMD01000001:0.07734394425105917126,((Slackia_sp_CM382_ALNO01000001:0.00262417313098074799,Slackia_exigua_ATCC_700122_NZ_ACUX02000019:0.00042440677895411286):0.10014331287602186438[100],Slackia_heliotrinireducens_DSM_20476_NC_013165:0.06139004468338785797):0.04456729264825535358[100]):0.03849447657764517444[100]):0.03682638916925057987[99],(Cryptobacterium_curtum_DSM_15641_NC_013170:0.09970185275891457755,(Denitrobacterium_detoxificans_DSM_21843_IE71DRAFT_scaffold000055:0.00000100000050002909,Denitrobacterium_detoxificans_NPOH1_Ga0133358_11:0.00000100000050002909):0.06737621270896068659[100]):0.08265362949637303225[100]):0.01614914719148217992[75]):0.02236194092416683363[72],Coriobacteriaceae_bacterium_68-1-3_Ga0069492_11:0.15119597098375478494)OROOT;
