# Supplementary material for: Interspecies cross-feeding orchestrates carbon degradation in the rumen ecosystem
Source: Nat Microbiol. 2018 Oct 24;3(11):1274–84. doi: 10.1038/s41564-018-0225-4 (PMC6784887; doi:10.1038/s41564-018-0225-4)
Supplement: Supplementary file 8 — Concatenated ribosomal protein tree of 16 ribosomal proteins for all MAGs in the Saccharibacteria (TM7) phylum, with reference sequences in Newick format. [file 41564_2018_225_MOESM8_ESM.txt]

((((((((Collinsella_intestinalis_DSM_13280_ABXH02000015:0.01491893705693803085,Collinsella_stercoris_DSM_13279_unfinished_sequence_NZ_ABXJ01000034:0.01271995405197147780):0.06836787795947646407[100],Collinsella_tanakaei_YIT_12063_NZ_ADLS01000027:0.03899132871461077898):0.01825604915166563480[77],((Collinsella_sp_4_8_47FAA_Ga0062114_gi69358974333:0.00000100000050002909,Collinsella_aerofaciens_ATCC_25986_unfinished_sequence_NZ_AAVN02000003:0.00000100000050002909):0.07064539489871402012[100],(Coriobacterium_glomerans_PW2_DSM_20642_Cglom_Contig8:0.12391292398781897366,(Enorma_massiliensis_phI_HGEMDRAFT_CAGZ01000015_115:0.02331238246553162322,(Collinsella_sp_GD3_BN421DRAFT_CAPI01000126_1126:0.00000100000050002909,Coriobacteriaceae_bacterium_GD5_NoneDRAFT_CAPF01000063_163:0.00000100000050002909):0.02226515104006485460[100]):0.04936367468876935033[100]):0.01824860779871527103[87]):0.01225039246118362658[70]):0.11371588718081349079[100],((Atopobium_fossor_DSM_15642_G469DRAFT_scaffold000022:0.01374603804660076006,(Atopobium_minutum_DSM_20586_Ga0106635_103:0.00051836814269971192,((Atopobium_sp_BV3AC4_AWUQ01000004:0.00000100000050002909,Atopobium_minutum_DSM_20586_Ga0074722_11:0.00000100000050002909):0.00000100000050002909[26],Atopobium_minutum_10063974_AGXC01000001:0.00000100000050002909):0.00000100000050002909[56]):0.01832161706801026246[100]):0.11436885600051971412[100],(((Atopobium_sp_oral_Taxon_810_F0209_AWSK01000045:0.00771196676317619564,Coriobacteriaceae_sp_BV3AC1_AWUP01000005:0.00864865783907449795):0.13241275200925692324[100],(((Atopobium_vaginae_44061_Ga0098725_101:0.00103800631691504473,(Atopobium_vaginae_DSM_15829_NZ_ADNA01000036_NZ_ADNA01000036:0.00000100000050002909,Atopobium_vaginae_DSM_15829_ACGK02000001:0.00000100000050002909):0.00000100000050002909[90]):0.06160503234747541357[100],Atopobium_vaginae_PB189-T1-4_contig00020_NZ_AEDQ01000029:0.08113180103387818143):0.10418993143279728364[100],((Coriobacteriaceae_bacterium_KH1P3_Ga0059117_104:0.04587141304014964727,Olsenella_umbonata_DSM_22619_Ga0059087_104:0.07582065056325679175):0.04733683673722900720[100],(((Olsenella_uli_MSTE5_JANC01000009:0.00104681966739487184,Olsenella_uli_DSM_7084_chromosome_NC_014363:0.00000100000050002909):0.06827437719025962470[100],Olsenella_profusa_F0195_D221A-01_AWEZ01000067:0.12500316954450532703):0.02789788656017474361[80],Olsenella_spOF0356_NZ_ACVE01000003:0.05896433906710187023):0.01816091178097506767[58]):0.01619834651236773740[27]):0.02327222490887347409[86]):0.03541068231823389645[98],(Olsenella_sp_KH2P3_Ga0059127_101:0.10503731679059999382,((Atopobium_rimae_ATCC_49626_contig00003_NZ_ACFE01000001:0.02013374047827308846,Atopobium_sp_oral_taxon_199_F0494_ATCH01000002:0.02951525150714993939):0.03016125941984555692[100],(Atopobium_parvulum_DSM_20469_NC_013203:0.00655159358456369658,((Atopobium_parvulum_DNF00906_Ga0060240_117:0.00112612397649137076,Atopobium_sp_ICM42b_JDFH01000002:0.00097234781036527231):0.00054714279924234443[54],Atopobium_sp_BS2_JDFG01000028:0.00162406147639529994):0.00448578154525097143[95]):0.04360470386178325053[100]):0.06253706013460742785[100]):0.02256829180453148037[84]):0.04565802860650997053[97]):0.08195544757462391861[100]):0.11198217564398980917[100],(((UBA6824:0.19490252810236402548,Candidatus_Saccharibacteria_bacterium_GW2011_GWA2_46_10_Ga0076291_107:0.28988145825591177251):0.18902826652500845372[100],((UBA5145:0.12878171608852118091,UBA5150:0.20589198890986307178):0.06928939029491136548[93],(UBA5148:0.00000100000050002909,UBA4665:0.00000100000050002909):0.20996566372982741755[100]):0.10780216494223703039[100]):0.07203435342187333723[98],(UBA7683:0.25546851525379804526,((((UBA2340:0.00000100000050002909,UBA5589:0.00000100000050002909):0.00120965850498705126[100],(UBA6572:0.00000100000050002909,Saccharibacterium_bin_V90903B1_Ga0074586_Ga0074586_11:0.00000100000050002909):0.00449861661855629601[100]):0.14720139885538674474[100],(candidate_division_TM7_genomosp_GTL1_unfinished_sequence_NZ_AAXS01000005:0.22803652894710063626,(((((Candidatus_TM7_SBR4_TM74DRAFTv2_1217910:0.05870410939242528409,(((((Candidatus_Saccharimonas_aalborgensis_CP005957:0.00000100000050002909,Candidatus_TM7_SBR1_TM71DRAFTv2_TM7_1_final_v71:0.00000100000050002909):0.00000100000050002909[27],Candidatus_TM7_SBR1_TM7DRAFT_11:0.00000100000050002909):0.00000100000050002909[92],UBA1929:0.00000100000050002909):0.12855274168509528421[100],Candidatus_TM7_SBR3_TM73DRAFTv2_10215:0.10315269981348036687):0.02135514570227131995[52],UBA6223:0.08026030094222164069):0.02292602926540096217[24]):0.03256604991273411021[42],((Candidatus_TM7_SBR2_TM72DRAFTv2_34:0.00000100000050002909,Candidatus_TM7_SBR2_TM72DRAFT_scaffold2_size1237372:0.00000100000050002909):0.14469674745651428527[100],(Candidatus_TM7_s7_Draft1_Illumina_assembly_TM7x7Draft_NODE-unique_17_len_2212135:0.06385082109095388536,Candidatus_TM7_s1_Draft1_Illumina_assembly_TM7x1Draft_Contig_25:0.08824881443885543297):0.07453333831118046093[100]):0.03145779216219869723[88]):0.07938689619594246905[100],(UBA6209:0.11609284317450921376,(Candidatus_Saccharibacteria_oral_taxon_TM7x_Ga0063365_Ga0063365_11:0.00000100000050002909,Candidate_division_TM7_bacterium_human_oral_TM7x_TM7x_TM7x001_NODE_1_len_704048_samp2_circ_fixed_withoriginal_FINAL-09-261:0.00000100000050002909):0.06873838801564313705[100]):0.08566608342566536805[100]):0.03782871305170714543[46],(((UBA1050:0.00000100000050002909,(((Saccharibacterium_bin_V91801B2_Ga0074579_Ga0074579_101:0.00000100000050002909,Saccharibacterium_bin_V90401B6_Ga0074590_Ga0074590_12:0.00000100000050002909):0.00000100000050002909[32],Saccharibacterium_bin_V91412B9_Ga0074578_Ga0074578_11:0.00000100000050002909):0.00000100000050002909[22],Saccharibacterium_bin_V90102B3_Ga0074601_Ga0074601_11:0.00000100000050002909):0.00000100000050002909[81]):0.10001000882179568452[100],(((UBA2342:0.00000100000050002909,Candidatus_Saccharibacteria_sp_EBPR_Bin_1012_Ga0073652_1048:0.00000100000050002909):0.00000100000050002909[53],UBA5588:0.00000100000050002909):0.07033925121237090405[100],(Saccharibacterium_bin_V92206B2_Ga0074599_Ga0074599_103:0.07192064591598504308,(Saccharibacterium_bin_V91506B3C25-80_Ga0074582_Ga0074582_15:0.00883491882633640965,(UBA2951:0.00000100000050002909,(Saccharibacterium_bin_V91506B3C80_Ga0074581_Ga0074581_14:0.00000100000050002909,Candidatus_Saccharibacteria_sp_EBPR_Bin_948_Ga0073651_108:0.00000100000050002909):0.00000100000050002909[100]):0.01481671297408195496[100]):0.02931940483560716015[100]):0.02817051453489246779[100]):0.04388050545328917029[100]):0.05977551186344274431[100],(Candidatus_Saccharibacteria_bacterium_GW2011_GWC2_48_9_Ga0076292_101:0.16728609957738871383,(((UBA4721:0.00000100000050002909,UBA4123:0.00000100000050002909):0.00000100000050002909[100],UBA5170:0.00000100000050002909):0.09460548794262288452[100],UBA1547:0.12130885612485460545):0.08081368745630690409[100]):0.02734822054858120424[41]):0.03303431038915685680[63]):0.04321326239672810404[88],((UBA2866:0.08936638127665388898,TM71:0.04377341432245027142):0.06788426966831571929[100],(TM72:0.14719038571470313692,TM74:0.11290912575493609882):0.04429177290955751273[77]):0.39447415777879513143[100]):0.06430442504861173802[79]):0.02584718109173410674[47]):0.07841797922463367154[81],UBA1103:0.41598613117879090773):0.11805195744884147691[100]):0.07144623200612100489[70]):0.98371167916137625120[100]):0.12662568982378349935[100],(Slackia_piriformis_YIT_12062_ADMD01000001:0.08013013686952662196,((Slackia_sp_CM382_ALNO01000001:0.00211987500546188248,Slackia_exigua_ATCC_700122_NZ_ACUX02000019:0.00075672005934247116):0.10835080902307828166[100],Slackia_heliotrinireducens_DSM_20476_NC_013165:0.06657558319967722682):0.04883643976042468388[100]):0.03928419835240058722[99]):0.03849526855746811943[86],((Senegalemassilia_anaerobia_JC110_SFHGDRAFT_CAEM01000014_114:0.09345497749648778996,(Gordonibacter_pamelaeae_7-10-1-b_draft_genome_FP929047:0.05228141262301522207,(((Eggerthella_lenta_DSM_2243_NC_013204:0.00130269288487579659,(Eggerthella_sp_HGA1_contig00002_NZ_AEXR01000007:0.00070781745573013464,Eggerthella_sp_1_3_56FAA_cont1105_NZ_ACWN01000105:0.00000100000050002909):0.00000100000050002909[48]):0.00000100000050002909[32],Eggerthella_lenta_1_1_60AFAA_Ga0068590_1089:0.00141617468514788772):0.04591449858254997157[100],Eggerthella_sp_YY7918_NC_015738:0.05220680298719376777):0.01521201791290647393[67]):0.02010553161143920423[86]):0.01858985927445767211[60],((Enterorhabdus_caecimuris_B7_ASSY01000008:0.01062814810549797366,Enterorhabdus_mucosicola_DSM_19490_G503DRAFT_scaffold000033:0.01792669508224566458):0.00836540526388326183[46],(Asaccharobacter_celatus_DSM_18785_BR46DRAFT_scaffold000077:0.00054706333716649262,Adlercreutzia_equolifaciens_DSM_19450_Ga0040474_gi5307772601:0.00106970545116936901):0.01315861400775061862[100]):0.11039305451926192947[100]):0.01268232361201836536[43]):0.02039608028220269917[32],(Cryptobacterium_curtum_DSM_15641_NC_013170:0.11325809917992715747,(Denitrobacterium_detoxificans_NPOH1_Ga0133358_11:0.00000100000050002909,Denitrobacterium_detoxificans_DSM_21843_IE71DRAFT_scaffold000055:0.00000100000050002909):0.06878640854934489623[100]):0.06763982574375475287[100],Coriobacteriaceae_bacterium_68-1-3_Ga0069492_11:0.15826967867637256604);
