# Supplementary material for: Interspecies cross-feeding orchestrates carbon degradation in the rumen ecosystem
Source: Nat Microbiol. 2018 Oct 24;3(11):1274–84. doi: 10.1038/s41564-018-0225-4 (PMC6784887; doi:10.1038/s41564-018-0225-4)
Supplement: Supplementary file 9 — Concatenated ribosomal protein tree of 16 ribosomal proteins for all MAGs in the Euryarchaeota phylum, with reference sequences in Newick format. [file 41564_2018_225_MOESM9_ESM.txt]

((Asaccharobacter_celatus_DSM_18785_BR46DRAFT_scaffold000077:0.00049349211280104823,Adlercreutzia_equolifaciens_DSM_19450_Ga0040474_gi5307772601:0.00124342157703829516):0.01591584590255343615[100],((Eggerthella_sp_YY7918_NC_015738:0.05433864171522088948,Eggerthella_lenta_DSM_2243_NC_013204:0.03327882430317817553):0.03361275070769693257[100],(Cryptobacterium_curtum_DSM_15641_NC_013170:0.15672098480006896315,(((((Atopobium_fossor_DSM_15642_G469DRAFT_scaffold000022:0.01303585949634894492,(((Atopobium_sp_BV3AC4_AWUQ01000004:0.00000100000050002909,Atopobium_minutum_10063974_AGXC01000001:0.00000100000050002909):0.00000100000050002909[25],Atopobium_minutum_DSM_20586_Ga0074722_11:0.00000100000050002909):0.00000100000050002909[14],Atopobium_minutum_DSM_20586_Ga0106635_103:0.00000100000050002909):0.01845053422890822678[100]):0.09689271613765437774[100],(((Atopobium_sp_oral_Taxon_810_F0209_AWSK01000045:0.00690400526304476691,Coriobacteriaceae_sp_BV3AC1_AWUP01000005:0.00861094060970871850):0.12272072712922424409[100],((Olsenella_spOF0356_NZ_ACVE01000003:0.05394032375771536797,((Olsenella_uli_DSM_7084_chromosome_NC_014363:0.00041146695547785198,Olsenella_uli_MSTE5_JANC01000009:0.00073318996000139248):0.06359429940440719520[100],Olsenella_profusa_F0195_D221A-01_AWEZ01000067:0.11375207324849534452):0.01859170267257617346[50]):0.01649574663312180708[68],((Atopobium_vaginae_PB189-T1-4_contig00020_NZ_AEDQ01000029:0.08021240248907458847,(Atopobium_vaginae_44061_Ga0098725_101:0.00056618855477289518,(Atopobium_vaginae_DSM_15829_ACGK02000001:0.00000100000050002909,Atopobium_vaginae_DSM_15829_NZ_ADNA01000036_NZ_ADNA01000036:0.00000100000050002909):0.00000100000050002909[66]):0.06111952352921374426[100]):0.08719879935626276279[100],Coriobacteriaceae_bacterium_KH1P3_Ga0059117_104:0.06882504142331323516):0.01481841699887602101[62]):0.02505444407023061509[97]):0.03101976313438188637[95],(Olsenella_sp_KH2P3_Ga0059127_101:0.08529153828780977609,(Atopobium_parvulum_DSM_20469_NC_013203:0.00634106818189040470,((Atopobium_parvulum_DNF00906_Ga0060240_117:0.00057268967548913341,Atopobium_sp_ICM42b_JDFH01000002:0.00114045033456921748):0.00058742623945646870[57],Atopobium_sp_BS2_JDFG01000028:0.00170012734688305620):0.00470846462626613605[74]):0.08782783636489546741[100]):0.02241421751917157396[74]):0.04289091352071668778[86]):0.07551420727547596135[89],(Collinsella_intestinalis_DSM_13280_ABXH02000015:0.07299466490044125011,(Coriobacterium_glomerans_PW2_DSM_20642_Cglom_Contig8:0.11278453135497698567,(Coriobacteriaceae_bacterium_GD5_NoneDRAFT_CAPF01000063_163:0.00000100000050002909,Collinsella_sp_GD3_BN421DRAFT_CAPI01000126_1126:0.00000100000050002909):0.05665960147487392878[100]):0.03507299567325845163[96]):0.09603794504230474260[93]):0.08957000188133444618[78],(((Archaea_Euryarchaeota_Altiarchaeales_Altiarchaeum_IMC4:0.50100433624439777436,(Archaea_Euryarchaeota_Altiarchaeales_Altiarchaeum_hamiconexum:0.11716719400725411626,Archaea_Euryarchaeota_Altiarchaeales_Altiarchaeum_BJP_IG2157_Altiarchaeum_SM1_33_3500:0.10371634200656068558):0.75110665250539299098[100]):0.19290074249526020789[99],(((Archaea_Euryarchaeota_Methanococci_Methanococcales_Methanocaldococcaceae_Methanocaldococcus_jannaschii_DSM_2661:0.14206230249124363052,(Archaea_Euryarchaeota_Methanococci_Methanococcales_Methanocaldococcaceae_Methanotorris_igneus_Kol_5_chromosome:0.06688341814903488169,(Archaea_Euryarchaeota_Methanococci_Methanococcales_Methanococcaceae_Methanococcus_maripaludis_S2:0.19774596725479801074,Archaea_Euryarchaeota_Methanococci_Methanococcales_Methanococcaceae_Methanothermococcus_okinawensis_IH1_chromosome:0.10562558411360468968):0.13219960222807264349[100]):0.07491904956759667944[95]):0.29403715674657338042[100],((Archaea_Euryarchaeota_Thermococci_Thermococcales_Thermococcaceae_Palaeococcus_pacificus_DY20341:0.11525871598991048461,(Archaea_Euryarchaeota_Thermococci_Thermococcales_Thermococcaceae_Thermococcus_kodakarensis_KOD1:0.08854300650796476102,Archaea_Euryarchaeota_Thermococci_Thermococcales_Thermococcaceae_Pyrococcus_furiosus_DSM_3638:0.09247876330750627594):0.04138824514205918792[90]):0.34775018595022655354[100],(Archaea_Euryarchaeota_Methanopyri_Methanopyrales_Methanopyraceae_Methanopyrus_kandleri_AV19:0.44704477369214701277,(Archaea_Euryarchaeota_Methanobacteria_Methanobacteriales_Methanothermaceae_Methanothermus_fervidus_DSM_2088_chromosome:0.18380126519777631455,(Archaea_Euryarchaeota_Methanobacteria_Methanobacteriales_Methanobacteriaceae_Methanothermobacter_thermautotrophicus_Delta_H:0.13899793913696037451,((Archaea_Euryarchaeota_Methanobacteria_Methanobacteriales_Methanobacteriaceae_Methanobrevibacter_smithii_ATCC_35061:0.13642512752885979643,ARCHAEA1:0.13545879033498392507):0.11110735828628247324[100],(Archaea_Euryarchaeota_Methanobacteria_Methanobacteriales_Methanobacteriaceae_Methanobacterium_sp_SWAN_1_chromosome:0.17163792876931741049,Archaea_Euryarchaeota_Methanobacteria_Methanobacteriales_Methanobacteriaceae_Methanosphaera_stadtmanae_DSM_3091:0.23412585555243947688):0.03897713575668317054[65]):0.07086026023709986188[100]):0.11552310676579423399[100]):0.16903580156924125077[100]):0.03822721284958534999[33]):0.04015147188357627572[33]):0.05614988884742092012[52],((((Archaea_Euryarchaeota_Thermoplasmata_Thermoplasmatales_Thermoplasmataceae_Thermoplasma_acidophilum_DSM_1728:0.28996322335554691740,(Archaea_Euryarchaeota_Thermoplasmata_Thermoplasmatales_Ferroplasmaceae_Ferroplasma_acidarmanus_Fer1:0.24994768447012027934,Archaea_Euryarchaeota_Thermoplasmata_Thermoplasmatales_Picrophilaceae_Picrophilus_torridus_DSM_9790:0.16838412410870812197):0.14130733147161786412[100]):0.43598177221228801015[100],Archaea_Euryarchaeota_unclassified_Euryarchaeota_Aciduliprofundum_boonei_T469_chromosome:0.30254064954640758067):0.10391721860626058904[100],((Archaea_Euryarchaeota_Thermoplasmata_Thermoplasmatales_Thermoplasmatales_archaeon_SCGC_AB_539_C06:0.25231311286273799821,Archaea_Euryarchaeota_RBG_13_Euryarchaeota_31_8:0.31591252441815176333):0.24807712127770201183[100],(((Archaea_Euryarchaeota_Thermoplasmata_Thermoplasmatales_Thermoplasmatales_archaeon_BRNA1:0.11760389454508461682,Archaea_Euryarchaeota_Thermoplasmata_Methanomassiliicoccales_Methanomassiliicoccaceae_Candidatus_Methanomethylophilus_alvus_Mx1201:0.11956112398554041842):0.30052124967051574433[100],Archaea_Euryarchaeota_Methanomicrobia_unclassified_Methanomicrobia_Candidatus_Methanomassiliicoccus_intestinalis_Issoire_Mx1:0.25711352141721799391):0.12273111379550176447[100],Archaea_Euryarchaeota_unclassified_Euryarchaeota_Marine_Group_II_uncultured_marine_group_II_euryarchaeote:0.82824357652821933851):0.08371289171193080358[96]):0.05543899545346073904[73]):0.16646216619101431022[100],((Archaea_Euryarchaeota_Archaeoglobi_Archaeoglobales_Archaeoglobaceae_Ferroglobus_placidus_DSM_10642_chromosome:0.14637604906549753214,Archaea_Euryarchaeota_Archaeoglobi_Archaeoglobales_Archaeoglobaceae_Archaeoglobus_fulgidus_DSM_8774:0.19672378038439944370):0.29935980021926383854[100],(((Archaea_Euryarchaeota_Methanomicrobia_Methanocellales_Methanocellaceae_Methanocella_sp_RC_I_Manual_curation_by_Zhe_Lv:0.39851332170503944718,Archaea_Euryarchaeota_Methanomicrobia_Methanocellales_Methanoflorens_stordalenmirensis_Draft_v432:0.43117555687347131066):0.06092398473917253615[44],((Archaea_Euryarchaeota_Halobacteria_Halobacteriales_Halobacteriaceae_Halobacterium_sp_NRC_1:0.18101391908418587584,((Archaea_Euryarchaeota_Halobacteria_Halobacteriales_Halobacteriaceae_Halococcus_saccharolyticus_DSM_5350:0.17327185103426437363,(Archaea_Euryarchaeota_Halobacteria_Halobacteriales_Halobacteriaceae_Halobiforma_nitratireducens_JCM_10879:0.03669146160044820665,(Archaea_Euryarchaeota_Halobacteria_Halobacteriales_Halobacteriaceae_Halopiger_xanaduensis_SH_6:0.03661113448392885189,((Archaea_Euryarchaeota_Halobacteria_Halobacteriales_Halobacteriaceae_Natrialba_magadii_ATCC_43099_chromosome:0.03819790666854527145,Archaea_Euryarchaeota_Halobacteria_Halobacteriales_Halobacteriaceae_Natronorubrum_sulfidifaciens_JCM_14089:0.04262730238658735127):0.01521689012728331264[99],(((Archaea_Euryarchaeota_Halobacteria_Halobacteriales_Halobacteriaceae_Natrinema_pellirubrum_157_JCM_10476:0.05902424288279243397,Archaea_Euryarchaeota_Halobacteria_Halobacteriales_Halobacteriaceae_Haloterrigena_turkmenica_DSM_5511:0.02652494357174331463):0.01350378697097476266[87],(Archaea_Euryarchaeota_Halobacteria_Halobacteriales_Halobacteriaceae_Halostagnicola_larsenii_XH_48_DSM_176:0.08620528017352969974,Archaea_Euryarchaeota_Halobacteria_Halobacteriales_Halobacteriaceae_Halovivax_ruber_XH_70_DSM_18193:0.14203615243544495672):0.03906022214305754359[60]):0.00498215326275608644[37],(Archaea_Euryarchaeota_Halobacteria_Halobacteriales_Halobacteriaceae_Natronobacterium_gregoryi_SP2_DSM_3393:0.05738567765752417699,(Archaea_Euryarchaeota_Halobacteria_Halobacteriales_Halobacteriaceae_Natronococcus_occultus_SP4_DSM_3396:0.05809090929158669536,Archaea_Euryarchaeota_Halobacteria_Halobacteriales_Halobacteriaceae_Natronolimnobius_innermongolicus_JCM_12255:0.03986201249522680623):0.01071896704535454763[57]):0.00685290872738984237[59]):0.05210866763659351836[60]):0.00833323105931216973[50]):0.01551620585682095786[50]):0.09741026748836374705[100]):0.02401739875124245249[37],(((Archaea_Euryarchaeota_Halobacteria_Halobacteriales_Halobacteriaceae_Halobaculum_sp_A07HB70:0.21192245481567584253,((Archaea_Euryarchaeota_Halobacteria_Halobacteriales_Halobacteriaceae_Halogranum_salarium_B_1:0.11285936804095449137,(Archaea_Euryarchaeota_Halobacteria_Halobacteriales_Halobacteriaceae_Haloferax_mediterranei_R_4_ATCC_33500:0.09782493532850698725,(Archaea_Euryarchaeota_Halobacteria_Halobacteriales_Halobacteriaceae_Haloquadratum_walsbyi_HBSQ001_DSM_16790:0.16628768697722265402,(Archaea_Euryarchaeota_Halobacteria_Halobacteriales_Halobacteriaceae_Halosarcina_pallida_JCM_14848:0.05095809927519869692,Archaea_Euryarchaeota_Halobacteria_Halobacteriales_Halobacteriaceae_Halogeometricum_borinquense_DSM_11551_chromosome:0.03269170541390647305):0.03863338896060772992[100]):0.02956543281884890795[68]):0.02661217623675708396[45]):0.03783461944451664560[96],(((Archaea_Euryarchaeota_Halobacteria_Haloferacales_Haloferacaceae_Halohasta_litchfieldiae_tADL__Hlit_replicon_OLD_NAMEhalophilic_archaeon_sp_True_ADL:0.07211136052251142237,(Archaea_Euryarchaeota_Halobacteria_Halobacteriales_Halobacteriaceae_Halonotius_sp_J07ABHN4_version_2:0.11487607683741554720,Archaea_Euryarchaeota_Halobacteria_Halobacteriales_Halobacteriaceae_Halonotius_sp_A07HN63:0.05573077341421021208):0.04831715435332805536[100]):0.07343054819468600170[100],(Archaea_Euryarchaeota_Halobacteria_Halobacteriales_Halobacteriaceae_Halorubrum_sp_A07HR60:0.21012076786693054120,(Archaea_Euryarchaeota_Halobacteria_Halobacteriales_Halobacteriaceae_Halorubrum_sp_A07HR67:0.05082093451876644463,Archaea_Euryarchaeota_Halobacteria_Halobacteriales_Halobacteriaceae_Halorubrum_lacusprofundi_ATCC_49239:0.03980024422142940804):0.07832584777561918399[100]):0.02676438594879026675[35]):0.01790632954148308267[45],Archaea_Euryarchaeota_Halobacteria_halophilic_archaeon_sp_DL31__DL31_replicon_1_OLD_NAME_halophilic_archaeon_sp_DL31:0.16622996940535303412):0.01712692168212209820[35]):0.02006503569057157751[12]):0.02236523484259157757[43],((Archaea_Euryarchaeota_Halobacteria_Halobacteriales_Halobacteriaceae_Haloplanus_natans_RE_101_DSM_17983:0.11191477992608442338,(Archaea_Euryarchaeota_Halobacteria_Halobacteriales_Halobacteriaceae_Halobacteriaceae_archaeon_G22:0.12577642835499641683,Archaea_Euryarchaeota_Halobacteria_Halobacteriales_haloarchaeon_3A1_DGR:0.14430586561261085632):0.03486738574014487668[69]):0.03629537677059640338[78],((Archaea_Euryarchaeota_Halobacteria_Halobacteriales_Halobacteriaceae_Haladaptatus_paucihalophilus_DX253_DSM_18195:0.14789671370142720708,Archaea_Euryarchaeota_Halobacteria_Halobacteriales_Halobacteriaceae_Halalkalicoccus_jeotgali_B3_chromosome:0.18720900825969591375):0.04498392615036879427[60],(Archaea_Euryarchaeota_Halobacteria_Natrialbales_Natrialbaceae_Salinarchaeum_sp_Harcht_Bsk1:0.19674621571817757504,(Archaea_Euryarchaeota_Halobacteria_Halobacteriales_Halobacteriaceae_Halosimplex_carlsbadense_2_9_1:0.11717805180160942302,Archaea_Euryarchaeota_Halobacteria_Halobacteriales_Halobacteriaceae_Haloarcula_marismortui_ATCC_43049:0.14528431475141806439):0.05319575071230461805[100]):0.03281947293125717091[7]):0.02877795509803836652[19]):0.05123401492872280832[4]):0.02922732464989121967[4],(Archaea_Euryarchaeota_Halobacteria_Halobacteriales_Halobacteriaceae_Natronomonas_pharaonis_Gabara_DSM_2160:0.16209957485981071890,(Archaea_Euryarchaeota_Halobacteria_Halobacteriales_Halobacteriaceae_Halorhabdus_utahensis_DSM_12940:0.13001684622943979197,Archaea_Euryarchaeota_Halobacteria_Halobacteriales_Halobacteriaceae_Halomicrobium_mukohataei_DSM_12286:0.10163449219103433407):0.03434782163794392745[43]):0.03743210373553615411[24]):0.02096082771326673172[6]):0.04893009659678279610[66]):0.49841737082330839215[100],(((Archaea_Euryarchaeota_Methanomicrobia_Methanosarcinales_Methanosarcinaceae_Methanosarcina_barkeri_Fusaro_DSM_804:0.22019187623116584507,((Archaea_Euryarchaeota_Methanomicrobia_Methanosarcinales_Methanosarcinaceae_Methanomethylovorans_hollandica_DSM_15978:0.15895412621494761640,Archaea_Euryarchaeota_Methanomicrobia_Methanosarcinales_Methanosarcinaceae_Methanolobus_psychrophilus_R15:0.14779625404840684988):0.05907725139595159519[100],((Archaea_Euryarchaeota_Methanomicrobia_Methanosarcinales_Methanosarcinaceae_Methanococcoides_burtonii_DSM_6242:0.14932065963337246006,Archaea_Euryarchaeota_Methanomicrobia_Methanosarcinales_Methanosarcinaceae_Methanohalophilus_mahii_DSM_5219_chromosome:0.20859987318377551380):0.03406748687571359291[44],(Archaea_Euryarchaeota_Methanomicrobia_Methanosarcinales_Methanosarcinaceae_Methanosalsum_zhilinae_WeN5_DSM_404017:0.17356015772583832657,Archaea_Euryarchaeota_Methanomicrobia_Methanosarcinales_Methanosarcinaceae_Methanohalobium_evestigatum_Z_7303_chromosome:0.25261114309701426794):0.03986170495680122633[39]):0.02998750369830327153[59]):0.05024940620465581653[74]):0.13866758074452434357[100],Archaea_Euryarchaeota_Methanomicrobia_Methanosarcinales_uncultured_Methanosarcinales_sp_ANME_2D_ANME_V10:0.33574694243367597668):0.06788549565933328644[87],(Archaea_Euryarchaeota_Methanomicrobia_Methanosarcinales_Methermicoccaceae_Methermicoccus_shengliensis_DSM_18856:0.38326746993506127792,Archaea_Euryarchaeota_Methanomicrobia_Methanosarcinales_Methanosaetaceae_Methanosaeta_thermophila_PT:0.39585232153570432123):0.05978155277993528471[61]):0.04265747055719459890[74]):0.02342932717785400562[21]):0.05129159758875134756[39],(Archaea_Euryarchaeota_Methanomicrobia_Methanomicrobiales_Methanocorpusculaceae_Methanocorpusculum_labreanum_Z:0.35824053420551271731,(((Archaea_Euryarchaeota_Methanomicrobia_Methanomicrobiales_Methanomicrobiaceae_Methanoculleus_bourgensis_MS2:0.20267742622581194634,(Archaea_Euryarchaeota_Methanomicrobia_Methanomicrobiales_Methanomicrobiaceae_Methanoplanus_petrolearius_DSM_11571_chromosome:0.13580443294860172765,Archaea_Euryarchaeota_Methanomicrobia_Methanomicrobiales_Methanomicrobiaceae_Methanomicrobium_mobile_BP_DSM_1539:0.17097559878907850339):0.11495013517464171271[100]):0.04184995479217259312[88],(Archaea_Euryarchaeota_Methanomicrobia_Methanomicrobiales_Methanospirillaceae_Methanospirillum_hungatei_JF_1:0.28456517527783192767,((Archaea_Euryarchaeota_Methanomicrobia_Methanomicrobiales_Methanoregulaceae_Candidatus_Methanosphaerula_palustris_E1_9c:0.18979347546119196277,Archaea_Euryarchaeota_Methanomicrobia_Methanomicrobiales_Methanoregulaceae_Candidatus_Methanoregula_boonei_6A8:0.18465010081513266726):0.04614185012977211481[92],Archaea_Euryarchaeota_Methanomicrobia_Methanomicrobiales_Methanoregulaceae_Methanolinea_tarda_NOBI_1:0.24693714348528797431):0.02950815100255267664[49]):0.04351114544576276805[63]):0.03582428088134100713[49],Archaea_Euryarchaeota_Methanomicrobia_Methanomicrobiales_Methanomicrobiaceae_Methanofollis_liminatans_GKZPZ_DSM_4140:0.24373010865406383174):0.04625055353232231797[62]):0.25638527588101261978[100]):0.14035561613465744046[100]):0.06047947746243578088[86]):0.04749574373349594453[43]):0.11177614339985200709[59]):0.16177260292019654542[64],Archaea_Euryarchaeota_Euryarchaeota_archaeon_SCGC_AC_312_F18:0.93443076515014666938):1.89680018033392294718[100]):0.11528586848436418733[99],(Slackia_piriformis_YIT_12062_ADMD01000001:0.07160859259424548484,Slackia_heliotrinireducens_DSM_20476_NC_013165:0.10176537700320870128):0.03711962816851758357[100]):0.03270492227536962726[89]):0.02540199706215745881[96]):0.09974669639143918243[100],Enterorhabdus_caecimuris_B7_ASSY01000008:0.01645330648863013723)OROOT;
