# Supplementary material for: Interspecies cross-feeding orchestrates carbon degradation in the rumen ecosystem
Source: Nat Microbiol. 2018 Oct 24;3(11):1274–84. doi: 10.1038/s41564-018-0225-4 (PMC6784887; doi:10.1038/s41564-018-0225-4)
Supplement: Supplementary file 10 — Concatenated ribosomal protein tree of 16 ribosomal proteins for all MAGs in the Lentisphaera phylum, with reference sequences in Newick format. [file 41564_2018_225_MOESM10_ESM.txt]

(((((Bacteria_Lentisphaerae_RIFOXYB12_FULL_Lentisphaerae_65_16:0.31835079938447408132,(UBA1407:0.25311703375835303831,(UBA1724:0.15932258539893490168,LENT2:0.11604385433448033416):0.15823818606296263800[100]):0.09879204988963857792[100]):0.09493221508536615894[100],(Bacteria_ChlamydiaeVerrucomicrobia_group_Lentisphaerae_Lentisphaerales_Lentisphaeraceae_Lentisphaera_araneosa_HTCC2155_unfinished_sequence:0.40591511261068091709,UBA2565:0.32343809941036233413):0.07829084433412325517[93]):0.05086131424468973844[93],((((((UBA1732:0.31357003592257798319,UBA4640:0.19851638930635490121):0.13931717394096079787[100],(UBA7640:0.25941169522427848237,(Bacteria_ChlamydiaeVerrucomicrobia_group_Lentisphaerae_Lentisphaeria_Victivallales_Victivallaceae_Victivallis_vadensis_ATCC_BAA_548:0.10540196791972766821,(UBA1791:0.13489811596312803466,UBA1784:0.11346302667673160980):0.05089304249978604533[99]):0.14356074397173351764[100]):0.07485941564184428465[100]):0.03460098442185204765[67],Bacteria_Lentisphaerae_GWF2_Lentisphaerae_45_14:0.28409278989210096089):0.03250300563733976578[49],(Bacteria_Lentisphaerae_GWF2_Lentisphaerae_52_8:0.22815674228754984076,Bacteria_Lentisphaerae_GWF2_Lentisphaerae_44_16:0.23099004249755455964):0.04369417464893595587[60]):0.04218551346438690480[81],(Bacteria_Lentisphaerae_GWF2_Lentisphaerae_49_21:0.07494371766518442834,Bacteria_Lentisphaerae_GWF2_Lentisphaerae_50_93:0.06675099407312777566):0.27916153561957701701[100]):0.03649916327382213277[51],Bacteria_Lentisphaerae_GWF2_Lentisphaerae_38_69:0.38678585942526055863):0.14020416048965744782[100]):0.16159432735059034436[100],((((Atopobium_fossor_DSM_15642_G469DRAFT_scaffold000022:0.01436047065127903435,(Atopobium_minutum_DSM_20586_Ga0106635_103:0.00046905492540752204,((Atopobium_minutum_DSM_20586_Ga0074722_11:0.00000100000050002909,Atopobium_sp_BV3AC4_AWUQ01000004:0.00000100000050002909):0.00000100000050002909[22],Atopobium_minutum_10063974_AGXC01000001:0.00000100000050002909):0.00000100000050002909[53]):0.01399840567806315966[100]):0.09913005758988793770[100],(((Atopobium_sp_oral_Taxon_810_F0209_AWSK01000045:0.00670234404876029078,Coriobacteriaceae_sp_BV3AC1_AWUP01000005:0.00759594865675604532):0.12519145960575656096[100],((Olsenella_spOF0356_NZ_ACVE01000003:0.05700661265750581880,Coriobacteriaceae_bacterium_KH1P3_Ga0059117_104:0.07714851159275440406):0.01672794349393127294[55],((Olsenella_profusa_F0195_D221A-01_AWEZ01000067:0.11631351015818029715,(Olsenella_uli_DSM_7084_chromosome_NC_014363:0.00088539653318374910,Olsenella_uli_MSTE5_JANC01000009:0.00054803534808612155):0.05793546058490668671[100]):0.02379708447101194432[62],(Atopobium_vaginae_PB189-T1-4_contig00020_NZ_AEDQ01000029:0.07347932340690133124,(Atopobium_vaginae_44061_Ga0098725_101:0.00023716265229317026,(Atopobium_vaginae_DSM_15829_NZ_ADNA01000036_NZ_ADNA01000036:0.00000100000050002909,Atopobium_vaginae_DSM_15829_ACGK02000001:0.00000100000050002909):0.00071677000840647401[86]):0.05280924540480767815[100]):0.08494944377601165719[100]):0.01129628067922709006[26]):0.02195390985916206850[84]):0.03442741074463484541[99],((Atopobium_sp_oral_taxon_199_F0494_ATCH01000002:0.04658597627233889565,(Atopobium_parvulum_DSM_20469_NC_013203:0.00728337981267655841,(Atopobium_sp_BS2_JDFG01000028:0.00146890527996902599,(Atopobium_parvulum_DNF00906_Ga0060240_117:0.00101760711185145129,Atopobium_sp_ICM42b_JDFH01000002:0.00089905545866761339):0.00050654867733156052[55]):0.00482602709496208950[97]):0.04209973456464771724[100]):0.05365314450582951700[100],Olsenella_sp_KH2P3_Ga0059127_101:0.08562704405294498111):0.01857241425134581111[93]):0.03904752441598707130[96]):0.07878742272817249037[100],((Coriobacterium_glomerans_PW2_DSM_20642_Cglom_Contig8:0.11237745801577263272,(Collinsella_sp_GD3_BN421DRAFT_CAPI01000126_1126:0.00000100000050002909,Coriobacteriaceae_bacterium_GD5_NoneDRAFT_CAPF01000063_163:0.00000100000050002909):0.05829525008846312556[100]):0.02898146032653886942[98],Collinsella_intestinalis_DSM_13280_ABXH02000015:0.07287352580314000738):0.09838614545216334273[100]):0.09883077654732005946[100],((Slackia_heliotrinireducens_DSM_20476_NC_013165:0.08915064366872603452,Slackia_piriformis_YIT_12062_ADMD01000001:0.06596207674656037745):0.03996367191975830346[100],((Cryptobacterium_curtum_DSM_15641_NC_013170:0.09471455027575489960,Denitrobacterium_detoxificans_DSM_21843_IE71DRAFT_scaffold000055:0.06338211294446692567):0.06897662076319031887[100],((Coriobacteriaceae_bacterium_68-1-3_Ga0069492_11:0.12471796167896642693,(Enterorhabdus_caecimuris_B7_ASSY01000008:0.01473754517556464388,(Adlercreutzia_equolifaciens_DSM_19450_Ga0040474_gi5307772601:0.00096752192130216102,Asaccharobacter_celatus_DSM_18785_BR46DRAFT_scaffold000077:0.00049453782011173576):0.01521614559524311905[100]):0.08872032805983438852[100]):0.01984422121380803247[68],(Eggerthella_lenta_DSM_2243_NC_013204:0.03664440962453895112,Eggerthella_sp_YY7918_NC_015738:0.05280589201868108457):0.03163531221930355325[100]):0.01496863769752417202[68]):0.03591344000372001521[97]):0.10942655107343421395[100]):0.45622908363346170724[100]):0.15153884573497966581[100],(LENT1:0.56089963416578780819,(Bacteria_Lentisphaerae_RifOxyA12_full_Lentisphaerae_48_11:0.35015200010262659269,Bacteria_Lentisphaerae_RIFOXYC12_FULL_Lentisphaerae_60_16:0.39104462587162003295):0.07621221582637008329[99]):0.07635074240074007923[75],Bacteria_Lentisphaerae_GWF2_Lentisphaerae_57_35:0.30619164548519806068)OROOT;
