# Supplementary material for: Interspecies cross-feeding orchestrates carbon degradation in the rumen ecosystem
Source: Nat Microbiol. 2018 Oct 24;3(11):1274–84. doi: 10.1038/s41564-018-0225-4 (PMC6784887; doi:10.1038/s41564-018-0225-4)
Supplement: Supplementary file 11 — Concatenated ribosomal protein tree of 16 ribosomal proteins for all MAGs in the Proteobacteria phylum, with reference sequences in Newick format. [file 41564_2018_225_MOESM11_ESM.txt]

(delta_proteobacterium_JGI_0002000-E07__G019DRAFT_scaffold00015.15:0.62954965750634483967,(((((((Desulfatibacillum_alkenivorans_AK-01_Desulfatibacillum_alkenivorans_AK-01__Dalke_NC_011768:0.33763871168435288794,((Desulfobacula_toluolica_Tol2__FO203503:0.27582489529386133853,Desulfobacterium_autotrophicum_HRM2_NC_012108:0.19685222498764043397):0.20148271676346179992[100],Desulfococcus_oleovorans_Hxd3__Doleo_NC_009943:0.37204638240052739784):0.06293377606571176619[65]):0.12940330238991804013[100],(Desulfurivibrio_alkaliphilus_AHT2_chromosome_NC_014216:0.29363968617434765829,(Desulfobulbus_propionicus_DSM_2032_chromosome_NC_014972:0.36392402737250895139,(Desulfotalea_psychrophila_LSv54_NC_006138:0.18120158815021630838,Desulfocapsa_sulfexigens_DSM_10523__CP003985:0.23042024444343481293):0.15489055578951049785[100]):0.11002033806819931649[99]):0.27581594137505516251[100]):0.05414634743844449344[23],((Syntrophobacter_fumaroxidans_MPOB_NC_008554:0.48932888549229414110,(delta_proteobacterium_HotSeep1__Ga0129158_11:0.49573804874378046836,(((Desulfovibrio_gigas_DSM_1382_ATCC_19364__CP006585:0.28158046304801992443,Desulfovibrio_magneticus_RS-1_NC_012796:0.27991365866387091232):0.04313290549736560620[53],((Desulfovibrio_africanus_Walvis_Bay_October_2010_draft__Dafr_Contig423:0.26811936518862572454,(Desulfovibrio_salexigens_DSM_2638_NC_012881:0.17305749404846221262,((Desulfovibrio_desulfuricans_ND132_Final_JGI_assembly__Ddes_Contig54:0.04481165743992521905,Desulfovibrio_sp._J2__Ga0133372_11:0.03205458109015500712):0.05011336109146735662[100],(Desulfovibrio_aespoeensis_Aspo-2_chromosome_NC_014844:0.08818338237473138941,Desulfovibrio_piezophilus_C1TLV30_DSM_21447__FO203427:0.06133342208540966400):0.01794197082042022634[52]):0.14825573314874845865[100]):0.06925048198161784518[100]):0.06038311812049448890[92],(Desulfovibrio_desulfuricans_G20_NC_007519:0.15620108357327963655,(Desulfovibrio_vulgaris_subsp._vulgaris_str._Hildenborough_NC_002937:0.11332844337450662109,((Lawsonia_intracellularis_PHE/MN1-00_NC_008011:0.00000100000050002909,Lawsonia_intracellularis_N343__CP004029:0.00000100000050002909):0.35919338732368061295[100],(Desulfovibrio_fairfieldensis_CCUG_45958__Ga0133518_11:0.06619994388836601684,Desulfovibrio_desulfuricans_subsp._desulfuricans_str._ATCC_27774_NC_011883:0.04887980387203468002):0.11102163106317243513[100]):0.04274865961162609140[86]):0.08269889222312935828[100]):0.12705776107229577176[100]):0.03306181149105591466[43]):0.08321613596270807656[94],((Desulfomicrobium_baculatum_DSM_4028_NC_013173:0.08654796879225795658,Desulfomicrobium_orale_DSM_12838__Ga0133307_11:0.10853982503459636000):0.27534416440518333369[100],Desulfohalobium_retbaense_DSM_5692_NC_013223:0.38652102062672921701):0.05341178184632526527[58]):0.32987666248909802702[100]):0.06576963929937880426[66]):0.04549300392590347603[32],(Desulfarculus_baarsii_DSM_2075_chromosome_NC_014365:0.43475328676676339157,Desulfobacca_acetoxidans_DSM_11109__Dace11109_unknown1:0.46833165744639110306):0.07166635639707485961[18]):0.03206573665230727510[6]):0.05386257620073090641[55],(Syntrophus_aciditrophicus_SB_NC_007759:0.51658463514493435653,Desulfomonile_tiedjei_DCB-1_DSM_6799__Desti_Contig107.1:0.53733542141619750065):0.09138885941300772808[65]):0.04391320427164745882[77],((Geoalkalibacter_subterraneus_Red1_DSM_23483_complete_genome__Gsub_Geoalkalibacter_subterraneus_chromosome.1:0.20251574597202509631,(Pelobacter_carbinolicus_DSM_2380_NC_007498:0.20764967380484744552,(Desulfuromonas_sp._WTL__Ga0081808_11:0.10959000349194250590,Desulfuromonas_sp._DDH964__Ga0123695_11:0.14746632826996589061):0.04333408987807829682[94]):0.05343110687360361211[97]):0.15105956809824683251[100],((Pelobacter_propionicus_DSM_2379_NC_008609:0.18498045839669657875,Geobacter_lovleyi_SZ_NC_010814:0.17326198191788688696):0.10602950861515940406[100],((Geobacter_pickeringii_G13__Ga0069501_11:0.09161605754942600544,((Geobacter_anodireducens_SD-1__Ga0133348_11:0.02073994443380768396,Geobacter_sulfurreducens_AM-1__Ga0098194_11:0.01155770764869370158):0.08406738980238451231[100],Geobacter_metallireducens_GS-15_NC_007517:0.10109861327083849436):0.02652913124611788048[78]):0.06754410494876741944[100],((Geobacter_sp._FRC-32_NC_011979:0.06754459119289195346,Geobacter_uraniumreducens_Rf4_NC_009483:0.04588035167660265562):0.06846344726670150482[100],(Geobacter_sp._M18_chromosome_NC_014973:0.02277915766564663283,(Geobacter_sp._M21_NC_012918:0.00384039954854672105,Geobacter_bemidjiensis_Bem_NC_011146:0.00475634340276399805):0.03745189720703904351[100]):0.12247178209325114417[100]):0.06488606342281087735[100]):0.06076040544304783797[95]):0.14974586248815990874[100]):0.17033913821900592556[100]):0.05282063384354865332[83],((Haliangium_ochraceum_DSM_14365_NC_013440:0.58704870129390041011,(Labilithrix_luteola_DSM_27648__Ga0098217_11:0.40155532809183169807,(Chondromyces_crocatus_Cm_c5__Ga0098230_11:0.23356008188257926239,Sorangium_cellulosum_So_ce_56_NC_010162:0.09197061529186083273):0.21924854870822776953[100]):0.33442464424064033413[100]):0.09328393311293417534[98],((Anaeromyxobacter_sp._Fw109-5_NC_009675:0.06322711158761644412,Anaeromyxobacter_sp._K_NC_011145:0.08105868462303540689):0.30184602328909615476[100],(((Stigmatella_aurantiaca_DW4/3-1_chromosome_NC_014623:0.08243596860476318233,((Myxococcus_stipitatus_DSM_14675__CP004025:0.04316871102942528710,(Myxococcus_fulvus_HW-1_chromosome_NC_015711:0.01003040076685886295,Myxococcus_xanthus_DK_1622_NC_008095:0.02239157804957020437):0.03384355514131685838[100]):0.02827295753163822437[99],Corallococcus_coralloides_DSM_2259__CP003389:0.04976988693078133325):0.04155723847693270495[100]):0.03938804347544132278[98],Archangium_gephyra_DSM_2261__Ga0081691_11:0.07916779550856856140):0.28120074441893067041[100],Vulgatibacter_incomptus_DSM_27710__Ga0098254_11:0.35933504254808174005):0.06663237236467077496[71]):0.20640235247985005973[100]):0.12391082633861470741[100]):0.04353048865881591761[45],((((Bdellovibrio_exovorus_JSS__CP003537:0.19296402388775366066,(Bdellovibrio_bacteriovorus_W__BDW_gnl_OUHSC_contig01:0.06837784642822580805,Bdellovibrio_bacteriovorus_109J__CP007656:0.14921873643299715662):0.13997034912938841056[100]):0.53347950268513566474[100],Bacteriovorax_marinus_SJ__FQ312005:0.73287269597487469941):0.13044299165185688216[40],((Nautilia_profundicola_AmH_NC_012115:0.27598596533045033352,(Nitratiruptor_sp._SB155-2_NC_009662:0.16060039834785433399,(((((Arcobacter_sp._L__AP012048:0.01452055315122170905,Arcobacter_butzleri_7h1h__CP006615:0.04911336222589013367):0.08665611491589482462[100],Arcobacter_nitrofigilis_DSM_7299_chromosome_NC_014166:0.12259472679715298360):0.19218993798967470843[100],((Thiomicrospira_denitrificans_ATCC_33889_NC_007575:0.11450206243592049582,Sulfurimonas_autotrophica_DSM_16294_chromosome_NC_014506:0.10398772633846077584):0.11798768984853710839[100],(Sulfuricurvum_kujiense_DSM_16994_chromosome_NC_014762:0.02789964938391935670,Sulfuricurvum_sp._RIFRC-1__CP003920:0.04029109759550837666):0.13794146038362217754[100]):0.14859105616514189929[100]):0.06646057112793991861[94],((Wolinella_succinogenes_DSM_1740_NC_005090:0.13051923606446394488,(((Helicobacter_typhlonius_1__Ga0133481_11:0.05994988883991925199,(Helicobacter_cinaedi_ATCC_BAA-847__AP012492:0.03445083096099060133,Helicobacter_hepaticus_ATCC_51449_NC_004917:0.05612095616944075965):0.01946825345200366153[85]):0.08017393332556585483[100],Helicobacter_himalayensis_YS1__Ga0125146_11:0.15970450970989447104):0.06855955243686730205[100],(((Helicobacter_bizzozeronii_CIII-1_NC_015674:0.11077792187797697032,(Helicobacter_heilmannii_ASB1.4__Ga0098213_11:0.09483168853095760853,Helicobacter_felis_ATCC_49179_NC_014810:0.11419005574262838798):0.03174677770808958382[91]):0.14729209102868290326[100],((Helicobacter_cetorum_MIT_99-5656__NC_017735:0.01474280028764789717,(Helicobacter_acinonychis_str._Sheeba_NC_008229:0.04074614508200812002,(Helicobacter_pylori_2018_CP002572:0.00000100000050002909,Helicobacter_pylori_2017_CP002571:0.00000100000050002909):0.01694003374673973966[100]):0.02875728484645216285[100]):0.02441351957213921953[100],Helicobacter_cetorum_MIT_00-7128__NC_017737:0.03078824376919367042):0.13077321901133404092[100]):0.11370499603077423301[100],Helicobacter_mustelae_12198_NC_013949:0.14499932322421710262):0.03591079814750144233[87]):0.08383208431536456895[100]):0.16135456132102476978[100],(((Sulfurospirillum_sp._UCH001__Ga0133411_11:0.01502294805358307499,(Sulfurospirillum_multivorans_DSM_12446__CP007201:0.03538094244124907056,(Sulfurospirillum_barnesii_SES-3__Sulba_Contig204.1:0.02320020457832536187,Sulfurospirillum_deleyianum_DSM_6946_NC_013512:0.02006965339679392044):0.03728760805235286496[100]):0.01035524429711497628[54]):0.02329599738888213020[92],Sulfurospirillum_cavolei_UCH003__Ga0133369_11:0.03157644583770864710):0.18805163868517560388[100],(((Campylobacter_coli_15-537360__CP006702:0.00686724967620153809,(Campylobacter_jejuni_4031__Ga0081701_11:0.00227486028470364962,Campylobacter_jejuni_CJ677CC002__Ga0110979_11:0.00362695604594929187):0.01192171418872042289[99]):0.04781336817264827260[100],(Campylobacter_peloridis_LMG_23910__Ga0069341_12:0.01557292905530067648,((Campylobacter_insulaenigrae_NCTC_12927__Ga0069264_11:0.02890599003561167973,Campylobacter_volucris_LMG_24379__Ga0069346_11:0.01718954681407688576):0.00908967282391213126[77],(Campylobacter_sp._RM16704__Ga0069342_11:0.01433889138704907799,((Campylobacter_lari_RM16712__Ga0069350_11:0.00064870514375242995,Campylobacter_subantarcticus_RM8521__Ga0069344_11:0.00947837755878025781):0.00066752533882071864[22],Campylobacter_lari_RM16701__Ga0069349_11:0.00000100000050002909):0.00494511666618881011[60]):0.00265815098428042731[18]):0.00721645852371306622[42]):0.04068259816282857044[100]):0.09582778349358694880[100],((Campylobacter_concisus_ATCC_33237__Ga0125167_11:0.03755498399147350064,Campylobacter_curvus_525.92_NC_009715:0.04049766761286962419):0.10231596784894825269[100],(((Campylobacter_iguaniorum_RM11343__Ga0133292_11:0.00626571415848332144,Campylobacter_sp._1485E__CP009043:0.00305927014967276702):0.02984662779922286902[100],(Campylobacter_hyointestinalis_hyointestinalis_HG_K169_LMG_9260__Ga0129146_11:0.02078566596383777526,(Campylobacter_fetus_fetus_04/554__Ga0069355_12:0.00939644773695790837,(Campylobacter_sp._Sp3__Ga0104808_11:0.00000100000050002909,Campylobacter_sp._03-427__CP006833:0.00000100000050002909):0.00967750800284383587[100]):0.02929791796957751174[100]):0.01175229724329506821[57]):0.09673442870929319093[100],(Campylobacter_ureolyticus_RIGS_9880__Ga0081792_11:0.23183215941485796341,(Campylobacter_hominis_ATCC_BAA-381_NC_009714:0.14551630799574330477,Campylobacter_gracilis_ATCC_33236__Ga0100895_11:0.12863446934942152078):0.04307220089353142045[83]):0.05347811273120883779[100]):0.03525946731084956404[56]):0.04489485344456928956[93]):0.11916883326457899939[100]):0.07378227497335007601[100]):0.03346456523599972144[54]):0.05564900261281643251[77],(Nitratifractor_salsuginis_DSM_16511_chromosome_NC_014935:0.12239633421216600251,(Sulfurovum_sp._NBC37-1_NC_009663:0.01392850644732492905,Sulfurovum_lithotrophicum_ATCC_BAA-797__Ga0077940_11:0.00429580646730360043):0.15494030936009831056[100]):0.16373240518585416292[100]):0.05250164121099742953[67]):0.12075907005855075760[82]):0.65078745438766161246[100],(Hippea_maritima_MH2_DSM_10411__Hmar10411_Contig136:0.28044065686118185843,Desulfurella_acetivorans_A63_DSM_5264__Desace_Contig268.2:0.40131774037914869080):0.30937893689064271951[100]):0.14231998717007537936[93]):0.07047199197348649746[11],((Zetaproteobacteria_bacterium_TAG-1__DM09DRAFT_scaffold00004.4:0.71021447765599954316,((((((beta_proteobacterium_sp_KB13__HIMB624_KB13:0.00394796359507379631,(Methylophilales_MBRSF5__Ga0123597_11:0.00000100000050002909,Methylophilales_bacterium_RSG12__Ga0123599_11:0.00000100000050002909):0.00271619907393471065[100]):0.35425535090871262955[100],((Methylophilus_sp._TWE2__Ga0098260_11:0.22705158611560680160,(Methylotenera_sp._301_chromosome_NC_014207:0.05374016159789986313,Methylotenera_mobilis_JLW8_NC_012968:0.02336665975946686583):0.06759306993286655352[100]):0.04422505898595643220[100],((Methylovorus_sp._MP688_chromosome_NC_014733:0.00115634211696057391,Methylovorus_sp._SIP3-4_NC_012969:0.00001629529657714511):0.06116520788099776007[100],Methylobacillus_flagellatus_KT_NC_007947:0.07443906840629957444):0.03215965277932254784[95]):0.07748265788202046700[100]):0.09030447808547119315[100],((Sulfuricella_denitrificans_skB26__BAFJ01000007:0.17099220206589352267,(((Betaproteobacteria_bacterium_UKL13-2__Ga0125147_11:0.37734686378525267303,Thiobacillus_denitrificans_ATCC_25259_NC_007404:0.25580899142054558393):0.11322450792598692804[100],(((((((Candidatus_Zinderia_insecticola_CARI_chromosome_NC_014497:0.50175950454236684095,(Candidatus_Nasuia_deltocephalinicola_NAS-ALF__CP006059:1.77060768039082905290,(Candidatus_Carsonella_ruddii_PC_NHV__CP003545:0.53251733234297227160,((Candidatus_Carsonella_ruddii_CS_Thao2000__CP003542:0.12012034785737465969,Candidatus_Carsonella_ruddii_CE_Thao2000__CP003541:0.08954113886900293140):0.53880838005765196996[100],(Candidatus_Carsonella_ruddii_HC_Thao2000__CP003543:0.39270059446230121125,Candidatus_Carsonella_ruddii_DC__CP003467:0.41571696253763668061):0.22701930742541154284[100]):0.13835829343882422027[63]):1.29643353299285513103[100]):0.63369200131546643551[100]):0.57005620772504483895[100],((((Candidatus_Tremblaya_princeps_TPTPER1__Ga0133279_11:0.07823307643125745892,Candidatus_Tremblaya_princeps_TPPMAR1__Ga0133374_11:0.04874821029487776819):0.03241862435820856009[100],(((Candidatus_Tremblaya_princeps_PCVAL__CP002918:0.00000100000050002909,Candidatus_Tremblaya_princeps_PCIT_chromosome_NC_015736:0.01242758315851906492):0.10482531558861418741[100],Candidatus_Tremblaya_princeps_TPPLON1__Ga0133447_11:0.06060331583147540724):0.01657046195362755006[50],Candidatus_Tremblaya_princeps_TPFVIR__Ga0133416_11:0.08652083258855815251):0.02473542096073259866[69]):0.29790975958650978139[100],Candidatus_Tremblaya_princeps_TPMHIR1__Ga0133344_11:0.18848301047057613999):1.44754579392168980512[100],Candidatus_Tremblaya_phenacola_PAVE__CP003982:1.15002818487412228343):0.50331516541395393549[96]):0.40631725999783252501[67],syncytium_symbiont_of_Diaphorina_citri__CP003468:0.19868377650983898297):0.25991990834188455350[17],(Janthinobacterium_agaricidamnosum_NBRC_102515_DSM_9628__HG322949:0.09275322355926546303,((Herminiimonas_arsenicoxydans_NC_009138:0.03115556601274202878,Janthinobacterium_sp._Marseille_NC_009659:0.00885888532383203101):0.02424291570716292574[98],((((Collimonas_pratensis_Ter291__Ga0123823_11:0.01850155967836995471,Collimonas_arenae_Cal35__Ga0069459_12:0.01112386736896391407):0.03262677043106154695[100],(Massilia_sp._WG5__Ga0125046_11:0.15166568088551662941,(Herbaspirillum_seropedicae_SmR1_chromosome_NC_014323:0.00883788878207517579,Herbaspirillum_rubrisubalbicans_M1__Ga0104798_11:0.00913969801562033654):0.09513182814313157765[100]):0.03609862869066622626[99]):0.05437007422149235658[99],Collimonas_fungivorans_Ter331_chromosome_NC_015856:0.15420457822286198768):0.06072340943669464475[100],Herbaspirillum_hiltneri_N3__Ga0081785_11:0.04487802800646309431):0.00823068807655951556[30]):0.03982008301096372910[75]):0.03179075261591191720[40]):0.08575800461597182789[17],((Pandoraea_apista_AU2161__Ga0081748_11:0.00903270235741939105,((Pandoraea_norimbergensis_DSM_11628__Ga0125226_11:0.02214877985009736441,Pandoraea_faecigallinarum_DSM_23572__Ga0081687_11:0.00548227701585957475):0.00259117911702793453[54],Pandoraea_pnomenusa_3kgm__CP006900:0.09100883540337979805):0.00193643361467865627[55]):0.09535685843941413276[100],((((Burkholderia_sp._383_chromosome_1_NC_007510:0.00793494076842653565,Burkholderia_vietnamiensis_G4_chromosome_1_NC_009256:0.00454340617314526185):0.01047316721298154410[93],((Burkholderia_dolosa_PC543_LMG_19468__BDSB_PC543_scaffold21_1.36:0.00243558115762464731,(Burkholderia_multivorans_ATCC_17616_chromosome_1_NC_010804:0.00000100000050002909,Burkholderia_multivorans_ATCC_17616_chromosome_1_NC_010084:0.00000100000050002909):0.00331511418413799053[100]):0.00909405432989430183[100],((Burkholderia_thailandensis_2002721643__Ga0077838_11:0.00568069829482832026,Burkholderia_mallei_092700E__Ga0062112_gi693271762.2:0.00285523939979136004):0.00902365104005517678[95],((Burkholderia_ubonensis_MSMB22__Ga0077839_11:0.01250436076022933864,((Burkholderia_multivorans_DDS_15A-1__Ga0059214_gi685687153.3:0.00312489608402565650,Burkholderia_multivorans_CEPA002_ATCC_BAA-247__Ga0069754_11:0.00043519851041440733):0.01790940797153225614[100],((Burkholderia_cenocepacia_842__Ga0133320_12:0.00388237328408420857,Burkholderia_pyrrocinia_strainDSM_10685__Ga0078264_14:0.00690961197559994671):0.00344354641004870812[85],(Burkholderia_sp._KJ006__CP003514:0.01117268308068825912,Burkholderia_ambifaria_AMMD__Ga0077945_13:0.00374428327603121107):0.00542624962746358734[68]):0.01834329490848796845[94]):0.00738582892709621023[56]):0.01723676650724205103[88],(((Burkholderia_oklahomensis_BDU__Ga0059204_gi685677664.1:0.00000100000050002909,Burkholderia_oklahomensis_C6786__Ga0077889_11:0.00000100000050002909):0.01303650484821206219[100],((Burkholderia_sp._BGK__Ga0069358_12:0.00000100000050002909,(Burkholderia_pseudomallei_1026b__Ga0069745_12:0.00000100000050002909,Burkholderia_pseudomallei_BDP__Ga0069403_11:0.00044348324126466872):0.00133111300700975094[97]):0.00831509293544451487[100],Burkholderia_sp._2002721687__Ga0078032_12:0.01034877659633482230):0.00751325837074266235[96]):0.02048813446857213755[97],((Burkholderia_rhizoxinica_HKI_454_chromosome_NC_014722:0.13601262408821038208,Burkholderia_sp._PAMC_28687_PAMC28687__Ga0125134_16:0.09144615828949453906):0.02508821761456900973[33],(Burkholderia_gladioli_ATCC_10248__Ga0077914_12:0.02372587325370379557,(Burkholderia_glumae_ATCC_33617__Ga0077938_11:0.00655293874369091648,Burkholderia_plantarii_ATCC_43733__Ga0123590_12:0.01009918400620390087):0.01216984667934326025[100]):0.02540179898211403220[100]):0.01634721155255746544[28]):0.00860203525987655870[20]):0.07056425910322287887[49]):0.00220367253698582760[24]):0.00926981009521357473[33]):0.02039860431998324897[48],(((Burkholderia_phymatum_STM815_chromosome_1_NC_010622:0.02886871280908605980,Burkholderia_caribensis_Bcrs1W__Ga0123692_11:0.00981021781218856595):0.01343494688221272791[100],(((Burkholderia_phenoliruptrix_BR3459__CP003863:0.00226870271471856649,Burkholderia_sp._CCGE1001_chromosome_chromosome_1_NC_015136:0.00000100000050002909):0.00237120323961258119[100],(((Burkholderia_phytofirmans_PsJN_chromosome_1_NC_010681:0.00681792740488205377,(Burkholderia_xenovorans_BXA__Ga0059224_gi685748346.1:0.00445153544567983370,(Burkholderia_sp._OLGA172__Ga0133351_14:0.00266537426304844097,Burkholderia_fungorum_ATCC_BAA-463__Ga0077998_11:0.00127097939808805209):0.00103019967449471820[59]):0.00295463330428507535[51]):0.00587128650576400086[88],Burkholderia_sp._HB1__Ga0127419_11:0.00207538935065064260):0.00225186126021151420[63],Burkholderia_sp._CCGE1003_chromosome_chromosome_1_NC_014539:0.00305470520121073038):0.00266825794511324791[77]):0.00813268592215445757[94],Burkholderia_sp._CCGE1002_chromosome_chromosome_1_NC_014117:0.01599851363266335813):0.00822033159507060650[94]):0.00982975794132271916[81],((Burkholderia_sp._RPE67__Ga0069281_15:0.01909693915288944790,Burkholderia_sp._RPE64__Ga0046388_gi506941634.1:0.01279647389382911754):0.01788913666163603408[100],Burkholderia_sp._PAMC_26561__Ga0123602_14:0.04367808314726916163):0.01557645120755884668[48]):0.01290832702670681627[23]):0.07502650178638685385[99],((Polynucleobacter_sp._QLW-P1DMWA-1_NC_009379:0.00000100000050002909,((Polynucleobacter_necessarius_subsp._asymbioticus__Ga0077867_11:0.02856864641610075417,beta_proteobacterium_CB__CP004348:0.01109701567877452097):0.04390599015774875741[100],Polynucleobacter_sp._QLW-P1FAT50C-4__Ga0131698_11:0.03924881004312904403):0.08112882627105917621[100]):0.26088960985988263186[100],((Ralstonia_metallidurans_CH34_chromosome_1_NC_007973:0.02287325385352281110,(Cupriavidus_gilardii_CR3__Ga0098184_11:0.11583498230167919851,((Cupriavidus_taiwanensis_str._LMG19424_chromosome_I_NC_010528:0.00114209834264088986,Cupriavidus_nantongensis_X1__Ga0125076_11:0.00000100000050002909):0.00686237638915381930[100],(Cupriavidus_necator_N-1_chromosome_chromosome_1_NC_015726:0.00442531093223345016,Ralstonia_eutropha_H16_chromosome_1_NC_008313:0.00129677158858575755):0.00518659548624522942[91]):0.01784508540696418816[100]):0.00603048082836922170[31]):0.05544126312234046866[96],((Ralstonia_pickettii_12D_chromosome_1_NC_012856:0.01245757271916680779,Ralstonia_mannitolilytica_SN82F48__Ga0077907_13:0.00768157151011203063):0.00501189229420437136[93],(Ralstonia_solanacearum_CMR15__FP885895:0.01845993865352925020,Ralstonia_solanacearum_CFBP2957__FP885897:0.01792670906848679510):0.11175643377827061686[100]):0.04399874109649076076[96]):0.06272312362450627177[100]):0.05224624880366349894[100]):0.02730993391374793994[54]):0.07927277378821138976[99]):0.03929069575073808329[16],((Pusillimonas_sp._T7-7_chromosome_NC_015458:0.06358468149492504939,(((((Bordetella_petrii_NC_010170:0.02504337130194913413,Achromobacter_xylosoxidans_A8_chromosome_NC_014640:0.03771114483865879718):0.01036988708001757714[37],((Bordetella_bronchiseptica_253__Ga0039245_11:0.00079749829585338454,(((Basilea_psittacipulmonis_DSM_24701__Ga0057532_gi675107000.1:0.24176233469311253499,Castellaniella_defragrans_65Phen__Ga0039671_11:0.15702214078128917674):0.06811028510879575670[84],Bordetella_avium_197N_NC_010645:0.04887236002716513483):0.03744657421154935772[84],(Bordetella_pertussis_137__Ga0069372_11:0.00225163195760479714,Bordetella_parapertussis_12822_NC_002928:0.00131407228589700584):0.00902965989238998720[100]):0.06393894475182265724[84]):0.02308144985859547638[84],(Bordetella_trematum_H044680328__Ga0133350_12:0.04078673225576405492,(Bordetella_holmesii_44057__Ga0069329_11:0.01626666075036728443,Bordetella_hinzii_F582__Ga0123600_11:0.00599413685833367817):0.01477997205348952937[100]):0.01733417930084917014[98]):0.01442107059245925638[78]):0.00865567293808089389[34],((Candidatus_Kinetoplastibacterium_desouzaii_TCC079E__CP003803:0.07430669332541910144,(Candidatus_Kinetoplastibacterium_crithidii_ex_Angomonas_deanei_ATCC_30255__CP003978:0.00073223290062862873,Candidatus_Kinetoplastibacterium_crithidii_TCC036E__CP003804:0.00000100000050002909):0.08717424051255337480[100]):0.07696249864899165627[100],((Candidatus_Kinetoplastibacterium_blastocrithidii_ex_Strigomonas_culicis__CP003733:0.00073858490550991664,Candidatus_Kinetoplastibacterium_blastocrithidii_TCC012E__CP003807:0.00000100000050002909):0.03563953893358518671[100],(Candidatus_Kinetoplastibacterium_oncopeltii_TCC290E__CP003805:0.02026530224101028357,Candidatus_Kinetoplastibacterium_galatii_TCC219__CP003806:0.01901375407262608300):0.01857793166959764014[92]):0.12121684943662135170[100]):0.17006344833635880787[100]):0.01254670126581199086[33],Bordetella_sp._N__Ga0123730_11:0.08102186099943761710):0.02542754277327603438[81],((Taylorella_asinigenitalis_MCE3__NC_016043:0.01833654099321104305,(Taylorella_equigenitalis_MCE9_chromosome_NC_014914:0.09453732331857599147,Taylorella_equigenitalis_ATCC_35865__CP003264:0.00000100000050002909):0.01624260391097928288[88]):0.12917696526821934033[88],(Advenella_mimigardefordensis_DPN7_DSM_17166_MIMI__MIM_c:0.00183994391365126567,Tetrathiobacter_kashmirensis_WT001__CP003555:0.01012761400363962165):0.06248317059596556616[100]):0.05772854246174066728[85]):0.02595448623529047344[94]):0.14127090357415753030[100],(Burkholderiales_bacterium_GJ-E10__Ga0123801_11:0.27893033366623193325,(((((Polaromonas_sp._JS666_NC_007948:0.01653107056667619049,Polaromonas_naphthalenivorans_CJ2_NC_008781:0.04013915703469936314):0.04561054641961959782[100],((Comamonadaceae_sp._CR__CP004885:0.39133117829078345462,Rhodoferax_ferrireducens_T118_NC_007908:0.06089624951503587458):0.03551343360047966996[68],(Variovorax_paradoxus_B4__VAPA_1c:0.05865862954809553109,(Verminephrobacter_eiseniae_EF01-2_NC_008786:0.08234747116674892564,(((Variovorax_sp._PAMC_28711__Ga0125071_11:0.11301594034473083639,Ramlibacter_tataouinensis_TTB310_chromosome_NC_015677:0.12311021074252963270):0.03556962768170222888[72],Acidovorax_sp._KKS102__CP003872:0.04296899138826833220):0.05472909841904445571[71],(Acidovorax_avenae_T10_61__Ga0098809_1075:0.02985634507296996629,(Delftia_sp._Cs1-4_chromosome_NC_015563:0.07847434800553393375,(Alicycliphilus_denitrificans_BC_chromosome_NC_014910:0.02929963467468076760,(Acidovorax_sp._JS42_NC_008782:0.00033647764227475043,Diaphorobacter_sp._TPSY_NC_011992:0.03950080445901412579):0.02289872375894529133[100]):0.01544754445445690322[97]):0.01391434406584431127[62]):0.02683947496640564853[75]):0.00324080375129317481[41]):0.02705924144881771340[52]):0.01916358562162890147[37]):0.02093086624044568009[28]):0.04504527137873026721[95],(Betaproteobacteria_bacterium_MOLA814__AYMW01000003:0.15726029607075928118,(Comamonadaceae_bacterium_B1__Ga0069378_12:0.02950881856388872654,Comamonadaceae_bacterium_A1__Ga0069377_11:0.01758997738079685555):0.10282995845434829418[100]):0.05275507667024088854[100]):0.07090277718456561296[100],(Polyangium_brachysporum_DSM_7029__Ga0081738_11:0.06798646976820887922,((Leptothrix_cholodnii_SP-6_NC_010524:0.11656176012483887572,Methylibium_petroleiphilum_PM1_NC_008825:0.07050888967476981462):0.02912523719808698952[55],(((Paucibacter_sp._KCTC_42545__Ga0125087_11:0.12243586391319068174,Roseateles_depolymerans_KCTC_42856__Ga0133299_11:0.08152570678805395876):0.04536867907259520272[100],Rubrivivax_gelatinosus_IL144__NC_017075:0.13110407366342313740):0.07480355499598072277[100],(Proteobacteria_bacterium_JGI_0001009-D17_contamination_screened__H991DRAFT_2522579724.19:0.09705840398194520713,Betaproteobacteria_bacterium_AAP51__Ga0082195_1091:0.12227501763730887208):0.01833029524978324956[33]):0.01389858726185783273[47]):0.01837022762207126889[50]):0.04024569192606530094[100]):0.06540655635135324275[100],(Thiomonas_sp._str._3As_chromosome_FP475956:0.00200101586380348065,Thiomonas_intermedia_K12_chromosome_NC_014153:0.00041244851488048595):0.24068109828904998837[100]):0.06510295170442914614[100]):0.02439982676646039461[60]):0.04747808316236734605[91]):0.09214481228396592671[17],(((Dechlorosoma_suillum_PS__Dsui_Contig73.1:0.09875283983096493079,Dechloromonas_aromatica_RCB_NC_007298:0.13028689229344461720):0.02983378621287354621[90],(Candidatus_Accumulibacter_phosphatis_clade_IIA_str._UW-1_NC_013194:0.06732992632478455863,(Candidatus_Accumulibacter_sp._BA-93__AW11_gnl_ACE_contig000004.4:0.08075442688534777147,(Candidatus_Accumulibacter_sp._BA-94__AW12_gnl_ACE_contig000101.101:0.02585126669039205030,Candidatus_Accumulibacter_sp._SK-12__AW08_gnl_ACE_contig000013.13:0.03998405115518240127):0.07468698489705839771[100]):0.02060733546119173851[54]):0.13834345296666381020[100]):0.05070772902965932361[99],(((Azoarcus_sp._PA01_First_draft_assembly___PA01_unitig_0_quiver.2:0.00800022325543616949,Azoarcus_sp._EbN1_NC_006513:0.01058513019713020094):0.03965382610809865815[100],(Azoarcus_sp._KH32C__AP012304:0.05915334894675140787,Azoarcus_sp._CIB__Ga0098266_11:0.03121440966843546175):0.02424299361072756315[85]):0.05747731781293632242[100],(Azoarcus_sp._BH72_NC_008702:0.06773099966293591456,Thauera_sp._MZ1T_NC_011662:0.08067470517549334141):0.03616367541720942602[100]):0.10666439717138326282[100]):0.05405863834496798387[100]):0.03814382763458111503[17]):0.01720429271401780966[7],((((Nitrosomonas_sp._Is79A3_chromosome_NC_015731:0.13555428478352019028,Nitrosomonas_sp._AL212_chromosome_NC_015222:0.20525170205079273922):0.16414517410459597557[100],(Nitrosomonas_communis_Nm2__Ga0078022_11:0.28116610800777952495,(Nitrosomonas_eutropha_C71_NC_008344:0.12469500900051516679,Nitrosomonas_europaea_ATCC_19718_NC_004757:0.09887571398702010850):0.28884564734253725948[100]):0.09569546770459290419[100]):0.07910162165615046426[100],(Nitrosospira_briensis_C-128__F822DRAFT_unitig_0_quiver_dupTrim_8202.1:0.06850357583524255278,Nitrosospira_multiformis_ATCC_25196_chromosome_1_NC_007614:0.08418532808925235922):0.08971272842849850604[100]):0.08054035311461954505[100],Sideroxydans_lithotrophicus_ES-1_chromosome_NC_013959:0.21310639200051167963):0.04184927353752757734[89]):0.02356126940643365683[8]):0.03805089802216866240[16],((Snodgrassella_alvi_wkB2__CP007446:0.11666888337581410306,(((Neisseria_meningitidis_8013_FM999788:0.00246917690981976164,Neisseria_gonorrhoeae_FA_1090_NC_002946:0.01650323145694895452):0.02456667805234491811[100],Neisseria_lactamica_ST-640_NC_014752:0.01882795447059545935):0.06017776300336974415[100],Kingella_kingae_KWG1__Ga0123651_11:0.07947367583357350940):0.03135539507621177419[98]):0.15480940710966317742[100],((Pseudogulbenkiania_sp._NH8B__NC_016002:0.14326751806581958237,Chromobacterium_violaceum_ATCC_12472_NC_005085:0.06986798900047160032):0.05899337478686308978[100],Laribacter_hongkongensis_HLHK9_NC_012559:0.14914533170444885246):0.03301499874571618004[51]):0.10181644909390621945[100]):0.03919134076609093881[17]):0.19224860687115816194[68],((Dichelobacter_nodosus_VCS1703A_NC_009446:0.49812486089840274373,Halothiobacillus_neapolitanus_c2_NC_013422:0.41915016078915440234):0.09442915161374516864[79],(((Wenzhouxiangella_marina_KCTC_42284__Ga0098257_11:0.30460181829940718989,((Pseudoxanthomonas_suwonensis_11-1_chromosome_NC_014924:0.07774156426321567059,(((Lysobacter_capsici_55__Ga0133302_11:0.00937710634814108157,(Lysobacter_antibioticus_76__Ga0133301_11:0.01706491067870322467,Lysobacter_gummosus_3.2.11__Ga0133337_11:0.00682505606958837534):0.00731684123066161061[81]):0.10871033852843638157[100],Pseudoxanthomonas_spadix_BD-a59__NC_016147:0.09871848354668487369):0.02906522727795398872[45],(Xylella_fastidiosa_3124_V3.0__XF3124_Xylella.1:0.30294399555897505438,((Xanthomonas_translucens_pv._cerealis_CFBP_2541_null_replaces_78619__Ga0105952_11:0.03636720838657157145,Stenotrophomonas_rhizophila_DSM_14405__CP007597:0.06156897498230164134):0.00997062735996298230[22],(((Xanthomonas_albilineans_GPE_PC73__FP565176:0.08315634741115796036,(Stenotrophomonas_maltophilia_D457__NC_017671:0.06430708874875346037,Stenotrophomonas_acidaminiphila_ZAC14D2_NAIMI4_2__Ga0100934_11:0.06580024902597424175):0.05024667634221881285[100]):0.05589102959211351973[100],((Xanthomonas_campestris_17__Ga0081724_11:0.05052629302725008403,Xanthomonas_fuscans_fuscans_4834-R__FO681494:0.00745016088587235805):0.01804572017052545260[75],(Xanthomonas_axonopodis_Xac29-1__CP004399:0.02497649657171396170,(Xanthomonas_alfalfae_alfalfae_CFBP_3836__Ga0035120_gi555624756.3:0.01533636549282897492,Xanthomonas_citri_citri_5208__Ga0111802_11:0.00650636285631094827):0.00644622122605665541[50]):0.01291665037006313466[75]):0.04427420295284659885[100]):0.05660313042944139367[100],((Xanthomonas_cassavae_CFBP_4642__XCSCFBP4642DRAFT_ATMC01000024_1.24:0.00259613013152376355,Xanthomonas_arboricola_pv._juglandis_Xaj_417__Ga0098265_11:0.01469310829083491504):0.00306566529352247496[33],Xanthomonas_oryzae_pv._oryzae_KACC10331_NC_006834:0.01432461857361877651):0.00551896027907492013[50]):0.02951152229899666607[100]):0.01098913649140382566[60]):0.02873013513370531805[98]):0.03117812754608677295[45]):0.15285456730604540798[100],((Dyella_thiooxydans_ATSB10__Ga0133357_11:0.05731731049802502032,(Dyella_jiangningensis_SBZ_3-12__CP007444:0.02065158898624208303,Dyella_japonica_A8__CP008884:0.00994658418732936693):0.04428018269435764209[100]):0.02152854494384190409[88],(Dokdonella_koreensis_DS-123__Ga0129165_11:0.27906632316362378621,(Rhodanobacter_sp._2APBS1__R2APBS1_Contig319:0.10699656006698209099,Frateuria_aurantia_Kondo_67_DSM_6220__Fraau_Contig24.1:0.15105385551002442623):0.01884167066033600249[49]):0.07876436329863431562[88]):0.14434753499617561379[97]):0.17762645622929482125[100]):0.10967269327196138562[100],(((Spiribacter_sp._UAH-SP71__CP005990:0.15395674758340244237,Ectothiorhodospiraceae_bacterium_M19-40__CP005963:0.08655837275234017081):0.22263536064339675691[100],Alkalilimnicola_ehrlichei_MLHE-1_NC_008340:0.20645799120214930467):0.14401528537729219037[100],((Thioalkalivibrio_sp._HL-EbGR7_NC_011901:0.15062425748706623208,(Ectothiorhodospira_sp._BSL-9__Ga0129134_11:0.00410602118698975664,Halorhodospira_halochloris_A__CP007268:0.00506695456191987720):0.16514597771507719126[100]):0.06878713256420045108[100],((Thioalkalivibrio_sp._K90mix_chromosome_NC_013889:0.05505794637475378006,Thioalkalivibrio_versutus_D301__Ga0078031_11:0.07364779213171490646):0.13927999284049388806[100],(Thioalkalivibrio_thiocyanoxidans_ARh_4__Thith_Contig20:0.01994364796740408230,Thioalkalivibrio_nitratireducens_DSM_14787__CP003989:0.04744553456780752770):0.12230949683293952657[100]):0.18897326722638363439[100]):0.10464579967454878950[100]):0.03656388193981523899[52]):0.03127916513869456044[25],((((((Legionella_oakridgensis_OR-10_ATCC_33761__LOA_chromosome.1:0.13847791774851758717,(Legionella_fallonii_LLAP-10_ATCC700992__Ga0098192_11:0.07510856717890805612,(Legionella_pneumophila_str._Corby_NC_009494:0.00241024519823815602,(((Legionella_hackeliae_ATCC35250__Ga0098222_11:0.09630165018108986785,Tatlockia_micdadei_ATCC33218__Ga0098212_11:0.11455962135213849928):0.14786328151683936216[100],Legionella_longbeachae_NSW150_chromosome_NC_013861:0.12238935381729143526):0.09877864353780961559[100],Legionella_pneumophila_pneumophila_Lorraine__FQ958210:0.00515741773292043189):0.07465624000887115252[100]):0.06796504035921942244[100]):0.10912444828467307567[100]):0.36387754882054473837[100],((Thiomicrospira_crunogena_XCL-2_NC_007520:0.17400938631679147006,(Thioalkalimicrobium_cyclicum_ALM1__Contig52:0.03443595716992189915,Thioalkalimicrobium_aerophilum_AL3__Thiae_Contig18.1:0.03837182908635770190):0.24756436095895265059[100]):0.18653140140143353864[100],(Candidatus_Thioglobus_singularis_PS1__Ga0133474_11:0.14084152938670643773,(Candidatus_Thioglobus_sp._EF1__Ga0100952_11:0.18619373970540198382,(Candidatus_Vesicomyosocius_okutanii_HA_NC_009465:0.10467612891753154403,Candidatus_Ruthia_magnifica_str._Cm_Calyptogena_magnifica_NC_008610:0.07308326431042976024):0.06241240162070738062[100]):0.06563394206935398156[100]):0.37660747724434462391[100]):0.06863588704024756182[97]):0.06043076033718968593[50],((Coxiella_burnetii_Namibia__Ga0069333_12:0.00098187647114513009,Coxiella_burnetii_3345937__Ga0125130_11:0.00582133725588965430):0.43036725171867035167[100],((Francisella_endociliophora_FSC1006__FSC1006_182.17:0.04589393778102206223,(Francisella_sp._TX077308_chromosome_NC_015696:0.01856374756457948583,((Francisella_noatunensis_LADL--07-285A__CP006875:0.00000100000050002909,Francisella_noatunensis_orientalis_Toba_04__CP003402:0.00000100000050002909):0.02262054812757770261[100],Francisella_philomiragia_ATCC_25017D-5__Ga0069423_11:0.01177909300706919335):0.01505324493629757281[100]):0.01031831808605451067[50]):0.01171267675195072563[88],(Francisella_cf._novicida_Fx1_CP002557:0.00079844673790358043,((Francisella_tularensis_TIGB03__NC_016933:0.00000100000050002909,Francisella_tularensis_TIGB03__NC_016933_2:0.00000100000050002909):0.00256700785677462309[98],(Francisella_tularensis_T01__Ga0125105_11:0.00256908257714560115,Francisella_tularensis_subsp._holarctica__Ga0077934_11:0.00249387052427784079):0.00168150331750276300[89]):0.00226414394273675339[89]):0.03437857468406121941[100]):0.41685463577165732252[100]):0.04616834960651109571[28]):0.05419703541555415116[51],((Piscirickettsia_salmonis_LF-89_ATCC_VR-1361__C165DRAFT_AMGC01000406_1.406:0.00076072697430160411,Piscirickettsia_salmonis_CGR02__Ga0123819_11:0.00000100000050002909):0.30767532349275572567[100],((((((Acinetobacter_sp._TTH0-4__Ga0100956_11:0.01675354711178649036,Acinetobacter_sp._TGL-Y2__Ga0125016_12:0.03329719562821555068):0.04227129812273808240[100],((((Acinetobacter_nosocomialis_6411__Ga0125290_14:0.01324150671355095281,(Acinetobacter_sp._NCu2D-2__Ga0133465_12:0.03476397306730023146,Acinetobacter_sp._114__Ga0100926_11:0.03270739428079501993):0.07724126903625094798[100]):0.07511979090202647313[100],((Acinetobacter_calcoaceticus_PHEA-2_CP002177:0.00158156118657904474,(Acinetobacter_baumannii_1656-2_CP001921:0.01219115481114931704,Acinetobacter_sp._DR1_chromosome_NC_014259:0.00823345755538341245):0.00294854652169008807[93]):0.00460601109558937336[81],Acinetobacter_pittii_IEC338SC__Ga0133317_14:0.00035517184251137446):0.00028070210966091178[33]):0.00051702457039957657[33],Acinetobacter_sp._DUT-2__Ga0125208_11:0.00000100000050002909):0.02090338213872903333[85],Acinetobacter_sp._ADP1_NC_005966:0.02324652382045106977):0.01429060754441191690[74]):0.13703628500201131546[100],((Moraxella_ovis_199/55__Ga0129144_12:0.18948602499542896438,((Moraxella_catarrhalis_ATCC_25239__Ga0133434_11:0.00069763274534958956,Moraxella_catarrhalis_25240__Ga0056818_gi672768103.1:0.00069668194063520763):0.00000100000050002909[87],Moraxella_catarrhalis_RH4_chromosome_NC_014147:0.00198927278214346441):0.02489256392670083015[100]):0.10438707793415678837[100],(Psychrobacter_sp._PRwf-1_NC_009524:0.06290505009669800085,(Psychrobacter_urativorans_R310.10B__Ga0100951_11:0.02334249910146873885,(Psychrobacter_cryohalolentis_K5_NC_007969:0.00000100000050002909,(Psychrobacter_sp._G__CP006265:0.00261529641416360752,((Moraxella_osloensis_CCUG_350__Ga0133308_15:0.26167495164080090131,Psychrobacter_alimentarius_PAMC_27889__Ga0125222_11:0.02952729396902819756):0.02541822561047436466[99],Psychrobacter_arcticus_273-4_NC_007204:0.01767546893312325201):0.01388332558930800709[99]):0.07423667756097847292[99]):0.02653098982628333824[99]):0.07922251875846138269[99]):0.03767169958454188311[97]):0.14805882119921440210[100]):0.22118817950865415911[100],(Alcanivorax_dieselolei_B5__CP003466:0.06092133915748856182,Alcanivorax_borkumensis_SK2_NC_008260:0.20704065915769756523):0.17524133208904485448[100]):0.08539635521464503110[86],((Pseudohongiella_spirulinae_KCTC_32221__Ga0125032_11:0.30104434349613001798,(Gammaproteobacteria_bacterium_MOLA455__AZIN01000003:0.24948678075321872871,(((Gammaproteobacteria_sp._OM60_HIMB55__NZ_AGIF02000001:0.37845799875305274895,Spongiibacter_sp._IMCC21906__Ga0098259_11:0.22879848820787382357):0.09632744803852402726[96],((gamma_proteobacterium_sp._HdN1__NC_014366:0.52517214197835182521,Cellvibrio_japonicus_Ueda107_NC_010995:0.15797207349466640958):0.04420577751516809040[38],(Microbulbifer_thermotolerans_DAU221__Ga0133494_11:0.20376579233458866347,Saccharophagus_degradans_2-40_NC_007912:0.19062840222605137441):0.02857032691163051072[18]):0.02514467346442506718[15]):0.07684867032719386315[48],(Teredinibacter_turnerae_T7901_NC_012997:0.12412340858812256905,Simiduia_agarivorans_SA1__CP003746:0.11425005356167336479):0.01480764763046305693[50]):0.04040133783807439011[48]):0.05567466052848221714[47]):0.03838947903598629446[42],((((Thalassolituus_oleivorans_MIL-1__Ga0032872_gi461490773.1:0.20996021498665595750,Gynuella_sunshinyii_YC6258__Ga0069313_11:0.20856353023040458128):0.07686615726836523721[100],((Marinomonas_mediterranea_MMB-1__Contig398:0.14085183547955845706,(Marinomonas_posidonica_IVIA-Po-181__Contig78:0.01922518715686589649,Marinomonas_sp._MWYL1_NC_009654:0.02960595432331386556):0.02404722221031097007[98]):0.17287072753151672133[100],Marinobacterium_sp._T58-10__Ga0133504_11:0.18003337851164397110):0.05810708380360043307[99]):0.03843327232131039245[94],((Hahella_chejuensis_KCTC_2396_NC_007645:0.21955196034845744779,(Marinobacter_sp._LQ44__Ga0126445_11:0.00678525659143434327,(((Marinobacter_hydrocarbonoclasticus_ATCC_49840__FO203363:0.00462768626446287065,((Marinobacter_psychrophilus_20041__Ga0081685_11:0.00178019669916292260,Marinobacter_sp._BSs20148__CP003735:0.00232152291413420054):0.08778655571059083840[100],(Marinobacter_similis_A3d10__Ga0114080_11:0.03899411876356537882,Marinobacter_sp._CP1__Ga0098240_11:0.02177473289779180421):0.02440825878189457204[80]):0.02258466314276808690[63]):0.06896023077101058607[100],Marinobacter_aquaeolei_VT8_NC_008740:0.00000100000050002909):0.00813166370060453177[63],(Marine_bacterium_HP15_CP001978:0.01812076468752029171,Marinobacter_salarius_R9SW1__Ga0133509_11:0.04231750501007956744):0.02377438180888331171[79]):0.00520109533790343373[55]):0.14787993102830979120[100]):0.06271217690874376915[100],((((Halomonas_campaniensis_LS21__CP007757:0.02535383397239647160,((Halomonas_sp._A3H3__Ga0082096_11:0.00000100000050002909,Halomonas_sp._A3H3_null_replaces_82096__Ga0111292_12:0.00000100000050002909):0.00568020353334069885[100],Halomonas_sp._R57-5__Ga0133532_11:0.04387407806477677114):0.03917666541348841652[100]):0.06272853580931345152[100],(Halomonas_huangheensis_BJGMM-B45__Ga0125175_11:0.05595432278015056993,Halomonas_elongata_DSM_2581_NC_014532:0.07083807436129349600):0.02028082646736308059[55]):0.11072531073268210289[100],(Gammaproteobacteria_bacterium_MFB021__Ga0055556_1030:0.06395301098432566722,Chromohalobacter_salexigens_DSM_3043_NC_007963:0.07330463305318697664):0.01541078162385616825[71]):0.03609273106811133891[98],((((Candidatus_Portiera_aleyrodidarum_AD-CAI__Ga0123804_11:0.01331086733847160544,Candidatus_Portiera_aleyrodidarum_AF-CAI__Ga0125181_11:0.00931046623566085356):0.10307992153455776407[100],((((Candidatus_Portiera_aleyrodidarum_BT-QVLC__CP003835:0.00000100000050002909,Candidatus_Portiera_aleyrodidarum_BT-QVLC__CP003867:0.00000100000050002909):0.00000100000050002909[98],(Candidatus_Portiera_aleyrodidarum_BT-B__CP003708:0.00000100000050002909,Candidatus_Portiera_aleyrodidarum_BT-B-HRs__CP003868:0.00000100000050002909):0.00292499002108225674[96]):0.00220024064403856251[63],(Candidatus_Portiera_aleyrodidarum_MED_Bemisia_tabaci__Ga0069334_11:0.00000100000050002909,(Candidatus_Portiera_aleyrodidarum__PABT_DBS009.1:0.00000100000050002909,Candidatus_Portiera_aleyrodidarum__PABT_DBS009.1_2:0.00000100000050002909):0.00292146983321710588[70]):0.00297937962608761349[70]):0.30217132329178508776[100],Candidatus_Portiera_aleyrodidarum_TV__PATV_PortieraTV.1:0.04959804314265957303):0.07371776758189972634[100]):0.46051059605538496866[100],Candidatus_Evansia_muelleri_CEM1__Ga0123734_11:0.56260083650383208020):0.23636743003463822621[92],Halotalea_alkalilenta_IHB_B_13600__Ga0133356_11:0.05739067435064846429):0.05768047673271645137[85]):0.15638003035949207820[83]):0.03233028340097880010[59]):0.03419223753865115872[72],(Endozoicomonas_montiporae_CL-33__Ga0129164_11:0.19822993184170981107,(Pseudomonas_oryzihabitans_USDA-ARS-USMARC-56511__Ga0123755_11:0.05680497941796954636,((((Pseudomonas_pseudoalcaligenes_CECT_5344__Ga0069504_11:0.00985451464827609945,(Pseudomonas_mendocina_ymp_NC_009439:0.00563914875844443060,Pseudomonas_mendocina_NK-01_chromosome_NC_015410:0.00191222241811468056):0.00502975831358835456[77]):0.03046333156509806184[100],((Pseudomonas_sp._VLB120__CP003961:0.00263903094525361811,((Pseudomonas_monteilii_SB3078_v1.0__Pmon3078_MD1-SB3074_AGGCAGAA_L004_R1_001_paired_trimmed_paired_contig_67.67:0.00000100000050002909,Pseudomonas_plecoglossicida_NyZ12__Ga0077869_11:0.00000100000050002909):0.00094685656215685659[100],(Pseudomonas_sp._URMO17WK12I11_PYEL__Ga0125192_11:0.00624812165976449969,(Pseudomonas_sp._CCOS_191__Ga0133266_11:0.00359918840280444487,Pseudomonas_putida_1A00316__Ga0125199_11:0.00453974870927822440):0.01062558550956359434[100]):0.00165628742996682581[60]):0.00581403152882820681[83]):0.01898882529319251972[80],((Pseudomonas_sp._StFLB209__Ga0069486_11:0.13124032499502844007,(Pseudomonas_syringae_CC1557_CC1557__CC1557_C7220.751:0.00873144639535210730,Pseudomonas_cichorii_JBC1__CP007039:0.00911230125876772573):0.00146699233988403506[62]):0.00787640665639504842[68],(((((Pseudomonas_silesiensis_strain_A3__Ga0131699_11:0.00057433434936520519,Pseudomonas_sp._URMO17WK12I12_PSHI__Ga0123712_11:0.00000100000050002909):0.00717897117147733767[100],(((Pseudomonas_simiae_WCS417__CP007637:0.00219155311374627819,(Pseudomonas_fluorescens_A506__CP003041:0.00000100000050002909,Pseudomonas_sp._WCS374__CP007638:0.00000100000050002909):0.00067959611813766651[97]):0.00448521449431201272[96],(Pseudomonas_poae_RE*1-1-14__CP004045:0.00158638866165051280,Pseudomonas_trivialis_745__Ga0098205_11:0.00128399170489652847):0.00219002586177482550[56]):0.00398230077317461659[84],Pseudomonas_antarctica_PAMC_27494__Ga0133395_12:0.00146219858441480502):0.00236788204689552997[78]):0.00305919963843247168[69],Pseudomonas_sp._TKP__CP006852:0.00361985598416494523):0.00569826652450312540[90],Pseudomonas_brassicacearum_DF41__CP007410:0.00301872210214438252):0.00178247411269813884[36],((Pseudomonas_putida_UW4__CP003880:0.00136151257815456074,(Pseudomonas_koreensis_D26__Ga0125028_11:0.00000100000050002909,Pseudomonas_moraviensis_R28-S__Ga0047382_gi571044851.1:0.00000100000050002909):0.00970306222330559985[100]):0.00294338368412281476[69],(Pseudomonas_chlororaphis_189__Ga0125145_11:0.00230577196621160755,(Pseudomonas_fluorescens_Pf-5_NC_004129:0.00287312678608779657,(Pseudomonas_sp._Os17__Ga0129112_11:0.00000100000050002909,Pseudomonas_sp._St29__Ga0129148_11:0.00000100000050002909):0.00000100000050002909[97]):0.00172290980458564345[46]):0.00568951873069262898[86]):0.00344313722466742592[35]):0.00585953087040869906[47]):0.02623174908470627190[68]):0.04111485652442108119[40]):0.02798653973715323900[39],((Pseudomonas_balearica_DSM_6083__Ga0077959_11:0.02325143941368198325,Pseudomonas_stutzeri_19SMN4__CP007509:0.02633247864780935421):0.01518936018106805189[97],(Azotobacter_chroococcum_NCIMB_8003__Ga0069373_17:0.03415318988988941262,(((((((Pseudomonadaceae_bacterium_E1148__Ga0111743_11:0.00000100000050002909,Pseudomonadaceae_bacterium_E1086__Ga0111803_11:0.00000100000050002909):0.00045087918544198653[94],((Pseudomonadaceae_bacterium_C6918__Ga0111738_11:0.00000100000050002909,Pseudomonadaceae_bacterium_E5571__Ga0111800_11:0.00000100000050002909):0.00000100000050002909[20],Pseudomonadaceae_bacterium_B4199__Ga0111751_11:0.00000100000050002909):0.00000100000050002909[66]):0.00000100000050002909[90],Pseudomonadaceae_bacterium_C6819__Ga0111812_11:0.00000100000050002909):0.00000100000050002909[71],Pseudomonadaceae_bacterium_D3318__Ga0111765_11:0.00052525368943976195):0.17469159890177177186[100],(((Pseudomonas_agarici_NCPPB_2472__Ga0133412_11:0.01741684444238830037,(Pseudomonas_fragi_P121__Ga0133371_11:0.00044493534761880877,Pseudomonas_deceptionensis_L10.10__Ga0100899_11:0.00046974961608714749):0.02952409013658901724[100]):0.01467101081525099861[99],(Pseudomonas_alkylphenolia_KL28__Ga0057527_gi675318909.1:0.02009245450200843400,((Pseudomonas_entomophila_L48_NC_008027:0.02012387597759169103,Pseudomonas_plecoglossicida_FGI182__C163_Contig120.1:0.01288090937070209170):0.01245986027688007758[86],(Pseudomonas_cremoricolorata_ND07__Ga0081998_11:0.01952839344342495453,Pseudomonas_parafulva_CRS01-1__Ga0069454_11:0.01318818928302756786):0.00492902973267295066[90]):0.02066681209995732335[80]):0.01182039314901934396[72]):0.02926090063964348689[48],Pseudomonas_fulva_12-X__Contig317:0.05178260200395572860):0.02037368267376679642[39]):0.01270970740053078973[19],((Pseudomonas_aeruginosa_12-4-459__Ga0123778_11:0.03561487066020704861,(Pseudomonas_denitrificans_ATCC_13867__CP004143:0.03043814187964347107,(Pseudomonas_knackmussii_B13__HG322950:0.03524538461477189077,Pseudomonas_citronellolis_P3B5__Ga0123623_11:0.01275183023323254485):0.01181991786825327927[96]):0.02842735982369118744[100]):0.04100867736745069519[100],Pseudomonas_resinovorans_NBRC_106553__AP013068:0.04193165842522246500):0.00901509602446005920[31]):0.01450660194810541800[27],(Pseudomonas_sp._MT-1__Ga0098264_11:0.05373852231832762505,Azotobacter_vinelandii_CA__CP005094:0.06385993812393708779):0.00530892044137837565[66]):0.06937595926738086838[86]):0.00145077709117630554[13]):0.01261112670133727673[19]):0.01131860757420378137[53],Pseudomonas_alcaligenes_NEB_585__Ga0123627_11:0.03138348022239016710):0.03267093462867927400[86]):0.15765683835579735739[100]):0.04629263630543328789[85]):0.02502116786416760247[39]):0.03933325146547142492[49]):0.05066148977067554821[85],((Kangiella_geojedonensis_KCTC_23420__Ga0077836_11:0.09044331425791184154,Kangiella_koreensis_DSM_16069_NC_013166:0.06247687668977874864):0.21250210022299326207[100],((((Idiomarina_loihiensis_GSL_199__CP005964:0.15992608564048008124,((Alteromonas_taeanensis_SN2__AMB_SN2:0.00021575952228632713,(((Alteromonas_australica_DE170__Ga0069375_11:0.05021418372487506526,(Alteromonas_macleodii_Aegean_Sea_MED64__CP004848:0.00059233259221900235,Alteromonas_mediterranea_U10__Ga0133485_12:0.00142264297361594330):0.06889066303681604109[100]):0.02297904224397169862[98],Glaciecola_nitratireducens_FR1064__NC_016041:0.21990530566796340217):0.03229115157159338778[99],(Alteromonas_addita_R10SW13__Ga0133487_11:0.00050520433011457726,(Alteromonas_sp._Mac1__Ga0133860_11:0.00000100000050002909,(Alteromonas_stellipolaris_LMG_21861__Ga0133343_11:0.00000100000050002909,Alteromonas_sp._Mac2__Ga0133861_11:0.00000100000050002909):0.00000100000050002909[32]):0.00000100000050002909[75]):0.02082439630126150729[100]):0.07356695250313829981[100]):0.08573742608122486564[100],(Lacimicrobium_alkaliphilum_YelD216__Ga0133516_11:0.07864004711056314656,((Glaciecola_sp._4H-3-7+YE-5_chromosome_NC_015497:0.00538273744431803230,Pseudoalteromonas_atlantica_T6c_NC_008228:0.00321440861296101157):0.02790150468963065525[100],(Glaciecola_psychrophila_170__CP003837:0.01153529317308548026,Glaciecola_sp._ANT9081_cola82__cola_cola-finished-ohne-overlap_screen_ace_1.1:0.01595544122970607090):0.04426700261218374094[100]):0.05479624190005195905[100]):0.02272360761627489900[50]):0.09165518510564679699[100]):0.03831725985224590514[63],(((((Pseudoalteromonas_rubra_SCSIO_6842__Ga0125036_11:0.07980713783809731399,Pseudoalteromonas_sp._OCN003__Ga0077932_11:0.11067326726152723615):0.05911645090619099124[55],(Pseudoalteromonas_translucida_KMM_520__Ga0102989_11:0.04508893661473077630,Pseudoalteromonas_issachenkonii_KCTC_12958__Ga0133513_12:0.01430748990422139356):0.00878086044879226521[45]):0.06383011357200217561[55],Pseudoalteromonas_sp._SM9913_chromosome_chromosome_I_NC_014803:0.00046563377394049255):0.00328906096209629099[52],(Pseudoalteromonas_sp._Bsw20308__Ga0102658_12:0.01197856808420773300,Pseudoalteromonas_haloplanktis_TAC125_chromosome_I_NC_007481:0.02608722783352136060):0.00737016131148203468[90]):0.04888411047637663404[55],Pseudoalteromonas_phenolica_KCTC_12086__Ga0133338_12:0.03819095572525977450):0.12600553593037666644[97]):0.01780371738127882464[21],Gammaproteobacteria_bacterium_Q1__Ga0081026_121:0.20844288145465195150):0.02108465064318562274[36],((((GPROT1:0.45849897936946637511,Tolumonas_auensis_DSM_9187_NC_012691:0.07679995354350788173):0.04250861508639061648[99],(Aeromonas_salmonicida_subsp._salmonicida_A449_NC_009348:0.01524047564918228244,(Oceanimonas_sp._GK1__NC_016745:0.23984777738370940958,((Aeromonas_hydrophila_4AK4__CP006579:0.01074481635807850513,Aeromonas_veronii_AVNIH1__Ga0133425_11:0.00592472535551555931):0.01690270591904970490[91],Aeromonas_schubertii_WL1483__Ga0125227_11:0.05852472501720579201):0.01983091911657391959[74]):0.06209953203004452138[41]):0.08229055333656622173[43]):0.05242462115287520319[41],(((Gallibacterium_anatis_UMN179_chromosome_NC_015460:0.05144802090791667643,(Pasteurella_multocida_36950__CP003022:0.01981271630379355733,((Actinobacillus_succinogenes_130Z_NC_009655:0.02561252739245026624,Mannheimia_succiniciproducens_MBEL55E_NC_006300:0.02597333435417843728):0.01079542888422935915[100],(((Mannheimia_haemolytica_D153__CP005972:0.01004965281501800020,Mannheimia_varigena_USDA-ARS-USMARC-1261__CP006942:0.01197168183015413778):0.01452292123727728229[100],(Haemophilus_ducreyi_35000HP_NC_002940:0.02898287857055229302,((Actinobacillus_pleuropneumoniae_serovar_3_str._JL03_NC_010278:0.01348303942320097648,((Haemophilus_parasuis_SC1401__Ga0133459_11:0.03475906465551129032,Bibersteinia_trehalosi_USDA-ARS-USMARC-188__CP006954:0.03898022148520895874):0.01543687590796821024[81],((Haemophilus_parainfluenzae_T3T1_genome._FQ312002:0.00463122423963099102,(Haemophilus_influenzae_NCTC8143__Ga0111792_11:0.00259282469368887856,Haemophilus_influenzae_C486__Ga0133435_11:0.00051931765613853103):0.02024138329991146887[100]):0.04206671801974536801[100],((Aggregatibacter_actinomycetemcomitans_624__Ga0123689_11:0.00946772923260613512,Aggregatibacter_actinomycetemcomitans_ANH9381__NC_016513:0.00923736835218897864):0.02823090995056266178[100],Aggregatibacter_aphrophilus_W10433__Ga0133399_11:0.03694377870848982587):0.05099283854054478815[100]):0.06983217288866676309[100]):0.03147787659674688987[91]):0.08753568252313512210[100],(Actinobacillus_equuli_subsp._equuli_strain19392__Ga0077976_11:0.00000100000050002909,Actinobacillus_suis_ATCC_33415__Ga0057047_gi672591300.1:0.00113813524654444781):0.00103579130290985984[100]):0.00998705192182801522[76]):0.01727103079362172014[90]):0.03803793564336029748[99],Haemophilus_somnus_129PT_NC_008309:0.04424657167349958786):0.01515650934693582585[76]):0.00825343244321445103[67]):0.04148696879512183550[100]):0.10357366484161580067[100],((Providencia_stuartii_33672__Ga0059157_gi684200017.2:0.03909764089954898686,((Photorhabdus_asymbiotica_NC_012962:0.00546574101165587557,(Photorhabdus_temperata_subsp._thracensisDSM_15199__Ga0078269_11:0.00978244879940740400,Photorhabdus_luminescens_subsp._laumondii_TTO1_NC_005126:0.01452573326320328456):0.00299118957352348478[63]):0.01921003277382956481[100],(Xenorhabdus_poinarii_G6__Ga0072468_11:0.01048353256511651635,Xenorhabdus_bovienii_CS03__Ga0098249_11:0.01912953453836890166):0.01712284011254465096[100]):0.01191327672169695956[69]):0.01804711018071858408[100],(((((Pectobacterium_wasabiae_WPP163_NC_013421:0.00070207508929483013,Pectobacterium_sp._SCC3193__CP003415:0.00000100000050002909):0.00649080272784795936[100],Pectobacterium_carotovorum_subsp._carotovorum_PC1_NC_012917:0.00140153258425917667):0.01517212731119984941[100],((Cedecea_sp._ND14b__Ga0069430_11:0.00521183413718097604,(Dickeya_zeae_EC1__Ga0069383_11:0.00269537936538925740,(Dickeya_zeae_Ech1591_NC_012912:0.00000100000050002909,Dickeya_chrysanthemi_NCPPB_516__DCH516DRAFT_AOOC01000003_1.3:0.00000100000050002909):0.00364823605147509243[100]):0.00329623684427750958[71]):0.01070718321612723796[95],Dickeya_dadantii_Ech703_NC_012880:0.01835084999943912415):0.02042220256602432157[100]):0.00678797124264671377[78],((((Gilliamella_apicola__CP007445:0.07204215054315066258,Frischella_perrara_PEB0191__Ga0077910_11:0.06532279622412275055):0.16496275374351324072[100],(((Rahnella_aquatilis_CUETM_77-115__Rahaq_Contig67:0.04824322433388000819,((Yersinia_enterocolitica_2516-87__Ga0078000_11:0.00122712764946164045,Yersinia_enterocolitica_FORC_002__Ga0077850_12:0.00063101508197537426):0.00768919310671310318[100],(((((Yersinia_pestis_3770_null_replaces_81774__Ga0111318_12:0.00000100000050002909,Yersinia_pestis_1045__Ga0081786_11:0.00000100000050002909):0.04753089481419790069[100],(Yersinia_pseudotuberculosis_1__Ga0077992_11:0.00000100000050002909,Yersinia_pseudotuberculosis_MD67__Ga0077931_11:0.00046293685298206535):0.00022871095569185605[90]):0.01806741401004921185[88],Yersinia_intermedia_Y228__Ga0077971_11:0.01067544113972495809):0.00308752299381501302[51],Yersinia_aleksiciae_159__Ga0081754_11:0.01098265891478585228):0.00210115522798509733[37],Yersinia_rohdei_YRA__Ga0078014_11:0.01481116833336149942):0.00216040508382309886[20]):0.02213573904485919425[60]):0.02102596008778908482[60],Pectobacterium_atrosepticum_21a__Ga0057436_gi672931090.1:0.03395260654072062428):0.01487984039820786433[60],(Cedecea_sp._ND14a__Ga0069429_11:0.04011619848959327439,((Raoultella_ornithinolytica_S12__Ga0078007_11:0.02041939824382488222,(Klebsiella_quasipneumoniae_ATCC_700603__Ga0133373_12:0.00078367915765512866,Klebsiella_pneumoniae_1158__Ga0069488_11:0.00061597975772375105):0.00943865350955987170[100]):0.01031101941370165392[100],(Cronobacter_sp._FGI57__CrFGI57_Contig56.1:0.01978050177096579709,Klebsiella_sp._G5__Ga0133515_11:0.01547061312827725105):0.00499895150110584493[58]):0.01450637395874995045[88]):0.00814683856731984908[40]):0.02333091087361148161[87]):0.01176645806081005018[29],(((((Proteus_mirabilis_AOUC-001__Ga0133396_11:0.00000100000050002909,Proteus_vulgaris_CYPV1__Ga0125099_11:0.00046174054875204232):0.04992554225974019100[100],Morganella_morganii_morganii_KT__CP004345:0.05803654611890046028):0.02057847745011468638[100],(Xenorhabdus_nematophila_AN6/1__Ga0125180_12:0.01545217702247203562,Xenorhabdus_doucetiae_FRM16_DSM_17909__Ga0072456_11:0.00716437086955609183):0.03434030489239468797[100]):0.04502723235871922136[100],(((Sodalis_sp._HS1__CP006569:0.00104920466556509087,Endosymbiont_of_Sitophilus_oryzae__Ga0032608_gi573017271.1:0.01115521592265240718):0.08256351673934320123[100],(Edwardsiella_tarda_FL95-01__Ga0081694_11:0.06450001456014195500,Obesumbacterium_proteus_DSM_2777__Ga0133520_11:0.03414653401578190278):0.01514868611756195471[59]):0.00983322635299119230[17],(Serratia_sp._FS14__CP005927:0.02237972046717448538,((Yersinia_similis_228__CP007230:0.01103225624947391965,(Yersinia_aldovae_670-83__Ga0077917_11:0.01930225212856464395,(Yersinia_enterocolitica_KNG22703__Ga0100918_11:0.00765104653002337317,(Yersinia_kristensenii_33639__Ga0058816_gi682104674.1:0.00000100000050002909,Yersinia_frederiksenii_Y225__Ga0077970_12:0.00000100000050002909):0.00533881988910292309[100]):0.00656703396575753634[97]):0.00416779778505817905[44]):0.01052832875731280447[69],Yersinia_ruckeri_Big_Creek_74__Ga0081737_11:0.02499186736064056349):0.01619377939627429305[60]):0.01681380216034513223[60]):0.01285422058865652237[11]):0.02211995731755073483[23],((Cedecea_neteri_ND02__Ga0104865_11:0.03612859849246206900,Pantoea_sp._PSNIH2__Ga0069368_11:0.02867393133779931602):0.02209622985906221221[100],(Klebsiella_michiganensis_RC10__Ga0081676_11:0.02928422874135891765,(((Enterobacter_sp._FY-07__Ga0123683_13:0.00832984263852082699,Enterobacter_sp._R4-368__CP005991:0.00966800053064442028):0.01525043453295545776[100],Cronobacter_sakazakii_ES15__CP003312:0.02370280916541770214):0.00679726888369901801[74],((Escherichia_blattae_DSM_4481__EBLc:0.04151009431463689725,(((Shigella_sp._PAMC_28760__Ga0133524_11:0.00000100000050002909,Escherichia_coli_ACN002__Ga0123786_11:0.00000100000050002909):0.00000100000050002909[73],Escherichia_coli_FAP1__Ga0069443_12:0.00046403717934353513):0.00770307938949365851[100],(Citrobacter_amalonaticus_Y19__Ga0073091_12:0.00712326723560965415,(Citrobacter_freundii_CFNIH1__CP007557:0.01277652162812618376,Salmonella_enterica_C629__Ga0133542_11:0.00841920538563055605):0.00141860749221838834[82]):0.00414601848842197085[82]):0.01037424964465754988[100]):0.00673589864244216862[63],Pluralibacter_gergoviae_FB2__Ga0069427_11:0.02507905902052554731):0.00231703534649258013[27]):0.01320396836136086653[83]):0.00915822326068327884[79]):0.01146272251741592418[56]):0.01629460706319379310[17]):0.06235504027797869608[98],(((Erwinia_billingiae_Eb661_chromosome_NC_014306:0.01861219429880575302,(((Erwinia_sp._Ejp617_CP002124:0.00113664994031214021,Erwinia_pyrifoliae_Ep1/96_chromosome_NC_012214:0.00054935985861218907):0.00332248684831017290[96],Erwinia_amylovora_LA637__Ga0129155_110:0.00435477144801665276):0.00133038759882319582[87],Erwinia_tasmaniensis_NC_010694:0.00464205846661400103):0.00583405275823386995[86]):0.01717802091234275214[100],(((Pantoea_ananatis_AJ13355_DNA_AP012032:0.00615082879707103732,Pantoea_vagans_C9-1_chromosome_NC_014562:0.01036486641674017398):0.01238184590615128144[96],Erwinia_gerundensis_E_g_EM595__Ga0123676_11:0.02689765773767601592):0.00482226797847886118[63],((Halyomorpha_halys_symbiont__AP012554:0.27997930810611898478,Pantoea_sp._At-9b_chromosome_NC_014837:0.00555799345588140706):0.00442308226553188126[41],Pantoea_sp._PSNIH1__Ga0069472_16:0.01352225821192719682):0.01086301393011491166[83]):0.00865208485441643256[70]):0.01251912375875417413[88],(((((Enterobacter_asburiae_ENIPBJ-CG1__Ga0133346_11:0.00196460355587958725,Enterobacter_sp._ODB01__Ga0133460_11:0.00057642473912854827):0.00054183237581178849[84],(Enterobacter_cloacae_subsp._cloacae_NCTC_9394_draft_genome._FP929040:0.00057742680319921257,(Leclercia_adecarboxylata_USDA-ARS-USMARC-60222__Ga0123614_11:0.00400710075105005156,(Lelliottia_amnigena_ZB04__Ga0133506_11:0.00306223108255627508,Enterobacter_sp._638_NC_009436:0.00895789507842228126):0.00414738069030245148[99]):0.00649969700446105438[100]):0.00061740125190972936[74]):0.00697744976156089523[98],Enterobacter_cloacae_dissolvens_SDM__CP003678:0.00170000973045931277):0.00963067310744584668[100],(Klebsiella_oxytoca_E718__CP003683:0.00715765690682899566,(Raoultella_ornithinolytica_B6__CP004142:0.00536580310326100363,(Klebsiella_variicola_At-22_chromosome_NC_013850:0.00688965628731336415,(Enterobacter_aerogenes_EA1509E__FO203355:0.00000100000050002909,Enterobacter_aerogenes_KCTC_2190_chromosome_NC_015663:0.00000100000050002909):0.00172193601983499723[100]):0.00607279701994184289[85]):0.00210374865329628199[42]):0.00433002418482583001[93]):0.00353327271497753254[40],((Cronobacter_sakazakii_ATCC_29544__Ga0077963_11:0.00530023508631398410,Enterobacter_cloacae_dissolvens_SP1__C813DRAFT_AMSC01000027_1.27:0.01346293388396012890):0.00447696696463561073[67],((((Shigella_flexneri_1205__Ga0133414_14:0.00172585803688594702,(Shigella_boydii_ATCC_9210__Ga0081681_11:0.00057509150680541720,Shigella_dysenteriae_Sd197_NC_007606:0.00115017051065998831):0.00000100000050002909[39]):0.00000100000050002909[67],Shigella_sonnei_53G__SSON53G_HE616528_1.1:0.00172788817363995996):0.00208699317995041881[98],Escherichia_fergusonii_ATCC_35469_NC_011740:0.00000100000050002909):0.00132403666209756341[97],(Citrobacter_koseri_ATCC_BAA-895_NC_009792:0.00290539516622604363,(Salmonella_bongori_NCTC_12419_NC_015761:0.00330059836999629192,Citrobacter_rodentium_ICC168_NC_013716:0.00407859023859641085):0.00248107133234617798[92]):0.00292513410540471645[91]):0.00472435316320639342[90]):0.00321904474655936761[26]):0.01450896730235906942[83]):0.00158834822799553636[52]):0.00520949165679479315[35]):0.00969429368602042763[39],((Candidatus_Hamiltonella_defensa_5AT_Acyrthosiphon_pisum_NC_012751:0.28119039200823481295,((Secondary_Endosymbiont_of_Ctenarytaina_eucalypti__CeucS_Ceuc_S-symbiont.1:0.13031328565910665906,(Candidatus_Moranella_endobia_PCIT_chromosome_NC_015735:0.00000100000050002909,Candidatus_Moranella_endobia_PCVAL__CP003881:0.00000100000050002909):0.16857232381802411680[100]):0.01803569930601228027[67],((Enterobacteriaceae_symbiont_DEMHIR_of_Maconellicoccus_hirsutus__Ga0133489_11:0.11719463452468102671,(Enterobacteriaceae_symbiont_HETPER_of_Trionymus_perrisii__Ga0133448_13:0.15771251695454016617,(Enterobacteriaceae_symbiont_GEFVIR_of_Ferrisia_virgata__Ga0133525_11:0.16459441116984613318,(Secondary_Endosymbiont_of_Heteropsylla_cubana__HcubS_DBS008_secSymbiont.1:0.19026626290739465097,((Candidatus_Baumannia_cicadellinicola_BGSS__Ga0069397_11:0.14315362652580451708,Baumannia_cicadellinicola_str._Hc_Homalodisca_coagulata_NC_007984:0.17975706034467991978):0.12734785937163395353[100],((Enterobacteriaceae_symbiont_MEPMAR_of_Paracoccus_marginatus__Ga0133280_11:0.29187311658973430495,((Blochmannia_endosymbiont_of_Camponotus_Colobopsis_obliquus_strain757__Ga0078008_11:0.39277520931083903521,((Candidatus_Blochmannia_floridanus_NC_005061:0.24887177531774920536,Candidatus_Blochmannia_vafer_str._BVAF_chromosome_NC_014909:0.25785510174569309383):0.11026184954806336758[100],(Candidatus_Blochmannia_pennsylvanicus_str._BPEN_NC_007292:0.00933994734361843354,Candidatus_Blochmannia_chromaiodes_640__CP003903:0.00659071595521014929):0.19862360929789862896[100]):0.18367439026549955972[100]):0.04753969171300607283[60],(Candidatus_Westeberhardia_cardiocondylae_str._obscurior__Ga0114864_11:0.49536111914555280844,((Wigglesworthia_glossinidia_endosymbiont_of_Glossina_morsitans__CP003315:0.23256249515353449864,Wigglesworthia_glossinidia_endosymbiont_of_Glossina_brevipalpis_NC_004344:0.18390900084608063914):0.17902703492894600501[100],Candidatus_Riesia_pediculicola_USDA_chromosome_NC_014109:0.68873726730907092186):0.09458705443355747144[69]):0.04039515769768126097[22]):0.05112287100160924774[71]):0.03344232742020153415[30],(Buchnera_aphidicola_str._5A_Acyrthosiphon_pisum_NC_011833:0.28509938910131865653,Candidatus_Arsenophonus_lipopteni_strain_CB__Ga0111074_11:0.26232288633910971765):0.04244966549933244793[70]):0.03731275761568052241[53]):0.04969067068501079737[73]):0.02710268426319671978[19]):0.02724287316381720364[27]):0.02906789923519738014[42]):0.02133272392176339960[42],Sodalis_glossinidius_str._morsitans_NC_007712:0.00983614159790247716):0.00642263408281591210[26]):0.03653043667349648721[66]):0.01772864696997302619[36],(((Edwardsiella_sp._LADL05-105__Ga0125237_11:0.00000100000050002909,Edwardsiella_ictaluri_93-146_NC_012779:0.00239119121672934061):0.03457444991164471126[100],Hafnia_alvei_FB1__Ga0104806_11:0.01944231553268082127):0.00731193502430641223[68],(Rahnella_sp._Y9602_chromosome_NC_015061:0.03646968437290750570,(Serratia_rubidaea_1122__Ga0133488_11:0.01577216641339389616,((Serratia_fonticola_DSM_4576__Ga0081714_11:0.00706274655085841526,(Serratia_liquefaciens_ATCC_27592__CP006252:0.00626907694813362212,((Serratia_plymuthica_3Rp8__Ga0131966_11:0.00000100000050002909,Serratia_odorifera_4Rx13__SOD_c:0.00000100000050002909):0.00571615143147199360[100],Serratia_proteamaculans_568_NC_009832:0.00786334813899280602):0.00623940707171477885[93]):0.00639842724610887193[80]):0.00560070687498212798[85],(Candidatus_Serratia_symbiotica_Cinara_cedri__NC_016632:0.14873446895363306997,Serratia_marcescens_B3R3__Ga0123794_12:0.00629408445384543012):0.00223842305756508488[27]):0.00567852772374767469[69]):0.00767780695243567169[81]):0.01033029733552729042[61]):0.00789632465826025157[43]):0.00820557166187057749[13]):0.00820411064928494235[40]):0.05057975715802827399[80]):0.07123023914382245469[80],((Vibrio_furnissii_NCTC_11218_chromosome_1_CP002377:0.02776198818905992530,(Vibrio_vulnificus_93U204__Ga0057536_gi675334590.3:0.03151272133267477016,Vibrio_cholerae_2012EL-2176__Ga0069388_13:0.02660960188030119314):0.00633064686876802681[10]):0.00582024822544635438[16],(Vibrio_tritonius_AM2__Ga0123752_11:0.04158249251465231250,(((((Vibrio_coralliilyticus_OCN014__Ga0072476_12:0.03064310111080048582,Vibrio_tubiashii_ATCC_19109__Ga0077872_15:0.05209724977620118491):0.05907898275106527458[81],(Vibrio_sp._EJY3__NC_016613:0.00603069404908519648,((Vibrio_alginolyticus_NBRC_15630_ATCC_17749__CP006718:0.00057101750660133125,Vibrio_sp._Ex25_chromosome_1_NC_013456:0.00000100000050002909):0.00692280054244722321[100],(Vibrio_parahaemolyticus_BB22OP__CP003972:0.00305582995792951732,(Vibrio_campbellii_ATCC_BAA-1116__CP006605:0.00000100000050002909,Vibrio_harveyi_ATCC_BAA-1116_chromosome_I_NC_009783:0.00000100000050002909):0.01255984594797013819[100]):0.00417110427906641767[21]):0.00284689642898273585[18]):0.01745124446391832854[93]):0.01395982757858146676[39],Vibrio_nigripulchritudo_SnF1__FO203526:0.03593990647458365079):0.00638160395199779355[12],(Vibrio_splendidus_LGP32_chromosome_1_NC_011753:0.04211580345255837299,((Vibrio_fischeri_MJ11_chromosome_I_NC_011184:0.00449406396592695687,((Photobacterium_profundum_SS9_chromosome_1_NC_006370:0.06862383612116493281,Photobacterium_gaetbulicola_Gung47__Ga0069294_12:0.04732160037184593437):0.13640721731081503765[100],(Aliivibrio_salmonicida_LFI1238_chromosome_1_NC_011312:0.03583860875602103147,Vibrio_fischeri_ES114_chromosome_I_NC_006840:0.02046045217988122847):0.02672135750177666302[100]):0.06451570486795991932[66]):0.00295731210448803294[38],Aliivibrio_wodanis_06/09/139__Ga0069478_11:0.02489232720267872331):0.05834911985862564071[45]):0.01564192068833976726[38]):0.00923391346184767800[36],(Listonella_anguillarum_M3__CP006699:0.00000100000050002909,Vibrio_anguillarum_775_chromosome_chromosome_I_NC_015633:0.00000100000050002909):0.02770755572353421695[100]):0.01258926103896159353[38]):0.00723823228308646555[12]):0.10372051009393425114[100]):0.03622656096207501480[80]):0.02778403348145278354[34],(((Psychromonas_ingrahamii_37_NC_008709:0.06635518534395776213,Psychromonas_sp_CNPT3_Updated__PCNPT_psychromonas_cnpt3_1:0.13579614395277972427):0.13435704712836310515[95],(Colwellia_psychrerythraea_34H_NC_003910:0.31296560990320010376,Moritella_viscosa_06/09/139__Ga0069469_13:0.20644238328721797870):0.06758578943914107795[30]):0.05284275295004774858[50],(((Shewanella_violacea_DSS12_NC_014012:0.03289303387709176241,(Shewanella_woodyi_ATCC_51908_NC_010506:0.02179471063001298808,Shewanella_sediminis_HAW-EB3_NC_009831:0.01207295191722202420):0.01110411839778947460[46]):0.01631667559073097032[85],(Shewanella_piezotolerans_WP3_NC_011566:0.03072881429816077051,(Shewanella_halifaxensis_HAW-EB4_NC_010334:0.00846147536766541676,Shewanella_pealeana_ATCC_700345_NC_009901:0.00422086710768608715):0.01149285743307606848[100]):0.01884631328493857616[89]):0.03897015695085531001[96],((Shewanella_baltica_BA175_ctg628_NZ_AEDE01000013:0.01176251914137792752,(Shewanella_sp._W3-18-1_NC_008750:0.00000100000050002909,Shewanella_putrefaciens_200_Missing_data__CP002457:0.00000100000050002909):0.00275534721151736656[100]):0.00531652080618908243[81],((Shewanella_sp._ANA-3_chromosome_1_NC_008577:0.00341637858972311049,(Shewanella_sp._MR-4_NC_008321:0.00000100000050002909,Shewanella_sp._MR-7_NC_008322:0.00000100000050002909):0.00000100000050002909[87]):0.00059079844340833491[63],(Shewanella_oneidensis_MR-1_NC_004347:0.02202605342724982262,((Shewanella_denitrificans_OS217__Shewanella:0.04563674738165952177,Shewanella_frigidimarina_NCIMB_400__Shewanella:0.04497423468070842201):0.04414788141381493364[100],(Shewanella_loihica_PV-4__Shewanella:0.14536900330686303162,Shewanella_amazonensis_SB2B__CP000507:0.09119117117192307442):0.03688774782122201251[57]):0.03267429421484159546[54]):0.07100650084480983337[57]):0.01180239009240564504[54]):0.05102139716178590023[57]):0.13853303525241228433[100]):0.02984761066619216405[24]):0.03877879101211929858[53]):0.11744652609299653656[80]):0.07175008256596221434[80]):0.03572309830221129939[74]):0.02933047230898443852[46]):0.03733307949906708445[39],((Methylococcus_capsulatus_str._Bath_NC_002977:0.41117210120260683226,((Cycloclasticus_zancles_7-ME__CP005996:0.00000100000050002909,Cycloclasticus_sp._P1__CP003230:0.00000100000050002909):0.37614780067977471312[100],(Methylomicrobium_alcaliphilum_20Z__FO082060:0.15885471696584832491,Methylomonas_mecanica_MC09__Contig38:0.23846687754189938024):0.13301154858309274798[100]):0.06651525047123413303[71]):0.07560257478738267867[76],(Thioploca_ingrica__Ga0060138_11:0.24925589632699754472,Beggiatoa_leptomitiformis_D-402__Ga0100909_11:0.20818273841559811754):0.16123893351997703460[100]):0.02943122496115558456[23]):0.02126756225097874847[11],((((Nitrosococcus_watsoni_C-113_chromosome_NC_014315:0.04664725456956754501,Nitrosococcus_oceani_ATCC_19707_NC_007484:0.03865413996348138898):0.10339555544925121966[100],Nitrosococcus_halophilus_Nc4_chromosome_NC_013960:0.07102524460298165199):0.26721433179371112399[100],(Methylophaga_nitratireducens_JAM1__CP003390:0.10783572364700585999,Methylophaga_frappieri_JAM7__CP003380:0.06837125094824959837):0.25476395475901147947[100]):0.08407034108323835353[91],(((Sedimenticola_sp._SIP-G1_null_replaces_81741__Ga0111309_11:0.00000100000050002909,Sedimenticola_sp._SIP-G1__Ga0081741_11:0.00000100000050002909):0.00000100000050002909[100],Sedimenticola_thiotaurini_SIP-G1__Ga0069263_11:0.00000100000050002909):0.23546355537971985772[100],(Thioflavicoccus_mobilis_8321__Thimo_Contig50:0.18228618368400983929,(Marichromatium_purpuratum_987__Marpu_Contig45.1:0.08754689441716852205,(Thiocystis_violascens_611_DSM_198__Thivi_Contig117.1:0.09535891475660247807,Allochromatium_vinosum_DSM_180_chromosome_NC_013851:0.09113710691479597059):0.04293393012844735901[96]):0.05430915674652868341[100]):0.14293632970140826566[100]):0.07525813652429032274[100]):0.02874970904394804488[24]):0.02992198172470848794[19]):0.03282798034251948466[17]):0.06037476414783047446[75]):0.09368514365368808827[92],(Acidithiobacillus_caldus_SM-1_chromosome_NC_015850:0.12315983592282762904,(Acidithiobacillus_ferrooxidans_ATCC_23270_NC_011761:0.03469127739738024629,Acidithiobacillus_ferrivorans_SS3__CP002985:0.03479324389213780955):0.12158195448358091739[100]):0.36105763177905858541[100]):0.30367087463811298642[100],(Magnetococcus_sp._MC-1_NC_008576:0.51636416530968898275,(((((((Neorickettsia_sennetsu_str._Miyayama_NC_007798:0.03911262570844419723,Neorickettsia_risticii_str._Illinois_NC_013009:0.02936257752618504080):0.14435539950609810322[100],Neorickettsia_helminthoeca_Oregon__CP007481:0.27590523029127095311):1.01235374232761721203[100],(((Anaplasma_phagocytophilum_Dog2__CP006618:0.13717578327504584279,(Anaplasma_marginale_Dawn__CP006847:0.05284150519131734086,Anaplasma_centrale_str._Israel_NC_013532:0.04664073928315487505):0.16929998726192940772[100]):0.23684732554382731395[100],((Ehrlichia_ruminantium_str._Gardel_NC_006831:0.00316383549462368689,Ehrlichia_ruminantium_str._Welgevonden_NC_006832:0.00380074057401215849):0.09537255875392609827[100],(Ehrlichia_canis_str._Jake_NC_007354:0.04018311832631218938,((Ehrlichia_sp._HF__CP007474:0.03033555759429357873,Ehrlichia_muris_AS145__CP006917:0.02939162797493491061):0.03009434353843672139[100],(Ehrlichia_chaffeensis_Osceola__CP007477:0.00297533785549404474,Ehrlichia_chaffeensis_West_Paces__CP007480:0.00000100000050002909):0.02386286353289513232[100]):0.01387321838654420950[57]):0.04922775753031699564[96]):0.21091619869126951303[100]):0.22562935480586296388[100],(((Wolbachia_sp._wRi_NC_012416:0.00000100000050002909,((Wolbachia_endosymbiont_of_Drosophila_melanogaster_NC_002978:0.00220840736106142979,Wolbachia_pipientis_wAu__Ga0061059_11:0.00273804050408966559):0.00055205264198552348[76],Wolbachia_endosymbiont_of_Drosophila_simulans_wHa__CP003884:0.00328805313545537129):0.00054920890939980896[69]):0.06085252410442915788[100],(Wolbachia_endosymbiont_of_Drosophila_simulans_wNo__CP003883:0.02285130462860718997,(Wolbachia_pipientis_NC_010981:0.00000100000050002909,Wolbachia_endosymbiont_wPip_Mol_of_Culex_molestus__HG428761:0.00058195715279264000):0.01029628683788668189[100]):0.10460559623236581617[100]):0.03212222768240656501[100],(Wolbachia_endosymbiont_strain_TRS_of_Brugia_malayi_NC_006833:0.09427329110274587642,(Wolbachia_sp._wOo__HE660029:0.00000100000050002909,Wolbachia_endosymbiont_Cameroon_of_Onchocerca_volvulus__Ga0054525_gi575882256.1:0.00217265953647554581):0.16176068420621864119[100]):0.04291779051953905494[97]):0.41886024849696928962[100]):0.22559588341280492618[100]):0.30922966132421153551[100],(Candidatus_Midichloria_mitochondrii_IricVA_chromosome_NC_015722:0.46903740711239405581,endosymbiont_of_Acanthamoeba_sp._UWC8__CP004403:0.38911204615268601970):0.19464460579281778196[100]):0.08995142801713548741[66],(Rickettsiales_bacterium_Ac37b__Ga0057533_gi675339105.1:0.42629794489102357247,(Orientia_tsutsugamushi_Boryong_NC_009488:0.63669830977113428538,(Rickettsia_bellii_OSU_85-389_NC_009883:0.06578388576074288563,(((Rickettsia_rickettsii_Katsinyian__CP003392:0.00000100000050002909,Rickettsia_prowazekii_Breinl__CP004889:0.00000100000050002909):0.01643908253623653851[100],(Rickettsia_typhi_B9991CWPP__CP003398:0.00000100000050002909,Rickettsia_typhi_str._Wilmington_NC_006142:0.00000100000050002909):0.02555078464234288027[100]):0.05554535459443998846[100],(Rickettsia_canadensis_CA410__NC_016929:0.04774398324157251572,((Rickettsia_felis_URRWXCal2_NC_007109:0.00670751607256259326,(Rickettsia_akari_str._Hartford_NC_009881:0.03104980960213690397,Rickettsia_australis_Cutlack__CP003338:0.01507184395413763839):0.01134278365339277082[99]):0.00307491283667344359[33],(((Rickettsia_rhipicephali_3-7-female6-CWPP__CP003342:0.00566342457646201117,Rickettsia_massiliae_AZT80__NC_016931:0.01045400441495437233):0.00494658305668582796[83],((Rickettsia_heilongjiangensis_054_chromosome_NC_015866:0.00333575636442699948,Rickettsia_japonica_YH__NC_016050:0.00329246422186251202):0.00494433408913366127[100],(((Rickettsia_peacockii_str._Rustic_NC_012730:0.00655765073197544981,(Rickettsia_philipii_364D__NC_016930:0.00380577511809153651,Rickettsia_rickettsii_Arizona__NC_016909:0.00452748016696415036):0.00501957607219934935[100]):0.00061632050792853512[86],Rickettsia_slovaca_13-B__NC_016639:0.00109944975612130506):0.00000100000050002909[57],((Rickettsia_parkeri_Portsmouth__CP003341:0.00110111050329796015,Rickettsia_africae_ESF-5_NC_012633:0.00383447332857281145):0.00054550570864799115[81],Rickettsia_conorii_str._Malish_7_NC_003103:0.00164030088990287028):0.00054630839790895103[76]):0.00242652027666605697[99]):0.00315328291451988461[93]):0.00128048956597047675[83],(Candidatus_Rickettsia_amblyommii_GAT-30V__CP003334:0.01448477106779637313,Rickettsia_montanensis_OSU_85-930__CP003340:0.01161331180269839156):0.00144142064061630621[55]):0.00887520903509846949[100]):0.00326669627676255811[33]):0.00589091876466092419[34]):0.03971233477431736214[96]):0.28710306519643424839[100]):0.28027198373278067178[100]):0.07905335749708314319[68]):0.11239472560703099580[88],(((Micavibrio_aeruginosavorus_ARL-13__NC_016026:0.00500223208511570584,Micavibrio_sp._EPB__CP003538:0.00866942219435801360):0.49221564170421749917[100],((Tistrella_mobilis_KA081020-065__CP003236:0.32669293126931692184,((((((Paracoccus_aminophilus_JCM_7686__CP006650:0.05892122603106425549,Paracoccus_denitrificans_PD1222_chromosome_1_NC_008686:0.03376527100579871515):0.07890254968657349488[100],((Rhodobacter_sphaeroides_2.4.1_chromosome_1_NC_007493:0.01979723684771119915,Rhodobacter_sphaeroides_ATCC_17025_NC_009428:0.01493283601064731257):0.09936007302407265374[100],Rhodobacter_capsulatus_SB1003_chromosome_NC_014034:0.10016829741018963562):0.02786436366819260851[59]):0.03928447715111594435[100],(Ketogulonicigenium_vulgare_Hbe602__Ga0123585_13:0.14764148222696893420,(Rhodovulum_sulfidophilum_DSM_1374__Ga0045913_102:0.10607307506781772644,(((Planktomarina_temperata_RCA23_DSM_22400_RCA23__RCA23c:0.13876335111322035676,Dinoroseobacter_shibae_DFL-12__Dshibae_ctg58:0.09271353779655572280):0.02137320915476856667[50],(Celeribacter_marinus_IMCC12053__Ga0100915_11:0.11910494402316067208,(Jannaschia_sp._CCS1_NC_007802:0.12796372825277096963,(((Octadecabacter_arcticus_238__OA238_c:0.02024922126962176716,Octadecabacter_antarcticus_307__OAN307_c:0.01191771387121120900):0.04155225978018605576[100],Octadecabacter_temperatus_SB1_DSM26878__osb_contig000001:0.05105168260990970014):0.08712804458203186886[100],(Roseobacter_denitrificans_OCh_114_NC_008209:0.01330494436873922749,Roseobacter_litoralis_Och_149__RLO149c:0.01135083028832746012):0.07452570154118216827[100]):0.02314432957940115373[47]):0.02138206849689965744[49]):0.01563636578311585618[26]):0.01602943082973316488[38],(Silicibacter_pomeroyi_DSS-3_NC_003911:0.06159009069760786742,(Phaeobacter_gallaeciensis_2.10__PGA2_c:0.03448198541470079426,(Silicibacter_sp._TM1040_NC_008044:0.04103406853754358596,cMeth_4145:0.04895491381504055856):0.01137625109203553933[62]):0.03962264823237879319[100]):0.04615476549637752279[100]):0.03320221792962388396[98]):0.03224351832099903864[91]):0.02902067740426204911[59]):0.26029886720778339093[100],(Parvularcula_bermudensis_HTCC2503_chromosome_NC_014414:0.39270785290724968819,(Maricaulis_maris_MCS10_NC_008347:0.25453343273213957509,(((Asticcacaulis_excentricus_CB_48_chromosome_1_NC_014816:0.14780542644235256100,(Brevundimonas_subvibrioides_ATCC_15264_chromosome_NC_014375:0.11810738775638832121,Brevundimonas_sp._DS20__Ga0102583_11:0.05393287674100160495):0.11933576390470349016[100]):0.06500415922261737478[100],(Phenylobacterium_zucineum_HLK1_NC_011144:0.12556866160802809818,((Caulobacter_segnis_ATCC_21756_chromosome_NC_014100:0.01881695141518718167,Caulobacter_crescentus_CB15_NC_002696:0.01442192079293272075):0.02246993993719885799[100],Caulobacter_sp._K31_NC_010338:0.05183444315281351966):0.09144604182848467544[100]):0.03593016766145060853[85]):0.18979704570864419644[100],(Caulobacter_sp._UKL13__Ga0123698_11:0.28638655163927856373,(Hirschia_baltica_ATCC_49814_NC_012982:0.23056140341970324248,Hyphomonas_neptunium_ATCC_15444_NC_008358:0.32080546001017007374):0.07455577467970581074[98]):0.05816389808195498307[97]):0.04950840777208076471[93]):0.04868857398501724720[55]):0.04862681608849431236[91]):0.04387961643996041161[94],(Parvibaculum_lavamentivorans_DS-1_NC_009719:0.26168760387295786352,((Rhodomicrobium_vannielii_ATCC_17100_chromosome_NC_014664:0.27576601229742453425,(Methyloceanibacter_caenitepidi_str._Gela4__Ga0077927_11:0.23157661931185194448,(((Hyphomicrobium_sp._MC1_NC_015717:0.04621190982901533795,Hyphomicrobium_denitrificans_1NES1__Hypde_Contig101:0.03814696353743285417):0.13584049409332327185[100],Hyphomicrobium_nitrativorans_NL23__Hnit_Hyphomicrobium.1:0.13551872144221677186):0.06161394355766530023[100],(Candidatus_Filomicrobium_marinum_Y__Ga0133397_11:0.00000100000050002909,Candidatus_Filomicrobium_marinum_W__Ga0133334_11:0.00000100000050002909):0.13830590977465245794[100]):0.16785319165851739220[100]):0.03949643626649122774[43]):0.04661277709429774430[99],(((Polymorphum_gilvum_SL003B-26A1__NC_015259:0.10332576095492625179,Pseudovibrio_sp._FO-BEG1__NC_016642:0.12771375234405096810):0.09632987823140121142[100],((((Hoeflea_phototrophica_DFL-43__ABIA02000011:0.02863552610465789142,(Hoeflea_sp._IMCC20628__Ga0098275_11:0.00000100000050002909,Hoeflea_sp._IMCC20628_null_replaces_98275__Ga0111283_13:0.00000100000050002909):0.04844932107274425165[100]):0.08574651338447142335[100],(((Liberibacter_crescens_BT-1__CP003789:0.24942234019230064002,(Candidatus_Liberibacter_americanus_Sao_Paulo__CP006604:0.26590904566621198502,(Candidatus_Liberibacter_solanacearum_CLso-ZC1_chromosome_NC_014774:0.13522805346913591151,(Candidatus_Liberibacter_asiaticus_Ishi-1__Ga0069482_11:0.00128015614075479732,(Candidatus_Liberibacter_asiaticus_str._psy62_NC_012985:0.00169021729629830072,Candidatus_Liberibacter_asiaticus_gxpsy__CP004005:0.00000100000050002909):0.00000100000050002909[65]):0.12879421585265510286[100]):0.08999216457170587657[100]):0.21683397610755489326[100]):0.24106377193844991114[100],(((Agrobacterium_radiobacter_K84_chromosome_1_NC_011985:0.02581786997773260692,Rhizobium_tropici_CIAT899__CP004015:0.02615839584559575062):0.01697566827516640633[95],(Rhizobium_gallicum_bv._gallicum_R602__Ga0069382_11:0.02106700653603494136,(((Rhizobium_etli_bv._mimosae_IE4771__CP006986:0.00299039172904681187,(Rhizobium_etli_CIAT_652_NC_010994:0.00312562162663963588,Rhizobium_etli_CFN_42_NC_007761:0.00913709013700706764):0.00289021003513915487[87]):0.00899534862872149524[100],Rhizobium_leguminosarum_bv._trifolii_CB782__Rleg12_Contig222.1:0.00978145625988181486):0.01459245409433589623[100],Rhizobium_sp._LPU83__Ga0054520_gi584450787.1:0.02559076398206718700):0.00971292613749798889[74]):0.01756114830231358948[100]):0.03356219294068079478[100],((Agrobacterium_vitis_S4_chromosome_1_NC_011989:0.06717192352894504892,(((Agrobacterium_sp._H13-3_chromosome_NC_015183:0.00000100000050002909,Agrobacterium_tumefaciens_Ach5__Ga0081723_12:0.00111010079288375967):0.01079396075062399700[100],(Rhizobium_sp._IRBG74__Ga0081686_11:0.00000100000050002909,Rhizobium_sp._IRBG74_null_replaces_81686__Ga0111291_12:0.00000100000050002909):0.01253427718717584419[100]):0.04546121226059666315[100],(Neorhizobium_galegae_bv._officinalis_HAMBI_1141__HG938355:0.05275721631036943415,Rhizobium_sp._NT-26__Ga0070469_12:0.04100220210944860444):0.02096091801527867268[97]):0.00979138073226547626[44]):0.02054168281004408944[92],(Ensifer_adhaerens_OV14__CP007236:0.02093778491611575712,((Ensifer_fredii_USDA257__USDA257_c:0.01249191430180185414,Rhizobium_sp._NGR234_NC_012587:0.00251488300441447517):0.01208922467069912035[100],((Sinorhizobium_meliloti_RMO17__Ga0057665_gi675826159.3:0.00061525045942186754,Sinorhizobium_meliloti_BL225C_ctg00104_NZ_AEDG01000060:0.00061479748560941546):0.00069158453398766265[95],Sinorhizobium_meliloti_SM11_CP001830:0.00000100000050002909):0.01963782783484734062[100]):0.01253874969765312979[88]):0.03574163712488957756[100]):0.01679297570133207393[51]):0.01489152957799794348[54]):0.02203292169722694677[89],(Martelella_endophytica_YC6887__Ga0074067_11:0.04635102481057217644,Martelella_sp._AD-3__Ga0123686_13:0.04436741006170091817):0.10462273831483374920[100]):0.02183007486729210411[58]):0.06897007737779103920[100],((Mesorhizobium_sp._BNC1_NC_008254:0.12131749300273950154,(Mesorhizobium_sp._F7__Ga0063062_1003:0.07623102775795335961,((Mesorhizobium_opportunistum_WSM2075_final_version_from_ORNL__Moppo_Contig43:0.00177759596826257090,(Mesorhizobium_australicum_WSM2073__Mesau_Contig29.1:0.00849205971647430669,(Mesorhizobium_ciceri_biovar_biserrulae_WSM1271_chromosome_NC_014923:0.00000100000050002909,(Mesorhizobium_ciceri_biserrulae_WSM1284__Ga0133321_12:0.00055604511087863160,Mesorhizobium_ciceri_CC1192__Ga0133496_12:0.00000100000050002909):0.00055616789194380494[59]):0.01126496056079085394[100]):0.00619484349723511789[86]):0.00890754073638415529[91],(Mesorhizobium_loti_MAFF303099_NC_002678:0.00131454683808925944,Mesorhizobium_huakuii_7653R__CP006581:0.00036496182049699594):0.00193693925029726180[80]):0.06537056942011976179[100]):0.06152183497621702135[100]):0.04422384915309023057[100],(((Bartonella_australis_Aust/NH1__CP003123:0.08273160355713372882,((Bartonella_quintana_RM-11__CP003784:0.04813968153010839829,Bartonella_henselae_BM1374163__HG965802:0.03666563472064859192):0.01398022499137065340[100],((Bartonella_tribocorum_BM1374166__HG969192:0.01946690252373681554,Bartonella_grahamii_as4aup_NC_012846:0.01687999942347140001):0.02071797611107610571[100],(Bartonella_birtlesii_B._birtlesii_ordered_genome__BbirtDRAFT_Bartonella.1:0.05219878207157262889,Bartonella_vinsonii_berkhoffii_Winnie__CP003124:0.03573567549185804187):0.00981303319920794753[75]):0.00640064313349797756[90]):0.02904191734892502819[100]):0.00795707062635000670[77],(((Bartonella_bacilliformis_KC583_NC_008783_2:0.00000100000050002909,Bartonella_bacilliformis_KC583_NC_008783:0.00000100000050002909):0.08323225616121064652[100],Candidatus_Bartonella_ancashi_20.00__Ga0081822_11:0.11161559687981426059):0.02264001633825754589[97],Bartonella_clarridgeiae_73_NC_014932:0.07207469570495912692):0.00866913965934908853[62]):0.12953845900386048995[100],(Ochrobactrum_pseudogrignonense_K8__Ga0133289_11:0.03242814901253811971,((Ochrobactrum_anthropi_ATCC_49188_chromosome_1_NC_009667:0.00000100000050002909,Ochrobactrum_anthropi_OAB__Ga0057522_gi674008039.2:0.00055948512396359945):0.01012238510140582234[100],((((Brucella_abortus_104M__Ga0082159_12:0.00168197809713129909,(Brucella_melitensis_bv._3_NI__CP002931:0.00056156230314384123,Brucella_melitensis_20236__Ga0123728_12:0.00000100000050002909):0.00056015759319157045[48]):0.00056068430473060250[45],((Brucella_vulpis_B32851__Ga0125065_12:0.00506518068067191539,Brucella_suis_019__Ga0133278_11:0.00056136539908100498):0.00000100000050002909[8],Brucella_pinnipedialis_6/566__Ga0056807_gi672741350.1:0.00000100000050002909):0.00000100000050002909[9]):0.00056050031774913269[8],((Brucella_canis_ATCC_23365_chromosome_I_NC_010103:0.00000100000050002909,Brucella_canis_RM6/66__Ga0056806_gi672749513.1:0.00056138111802992536):0.00112258467977785947[63],(Brucella_ceti_TE28753-12__CP006898:0.00070187354048783515,Brucella_microti_CCM_4915_chromosome_1_NC_013119:0.00069361747640856494):0.00000100000050002909[16]):0.00000100000050002909[2]):0.00000100000050002909[2],Brucella_ovis_ATCC_25840_chromosome_I_NC_009505:0.00224587492285330433):0.02100459956216085486[100]):0.01611121389663517506[67]):0.06222920499109735326[100]):0.04520029018597442744[100]):0.02851939112702334134[63]):0.02756856182099836836[81],Aureimonas_sp._AU20__Ga0125162_19:0.17020608789567931440):0.09590065416305854074[100]):0.03510914721262753391[61],((Pelagibacterium_halotolerans_B2__NC_016078:0.17179771958814457622,Devosia_sp._H5989__Ga0100923_11:0.19222591817573506101):0.16136179038869480351[100],((((Azorhizobium_caulinodans_ORS_571_NC_009937:0.06807305106579263076,Xanthobacter_autotrophicus_Py2_NC_009720:0.09678722937309984509):0.03963995074090570503[100],Starkeya_novella_DSM_506_chromosome_NC_014217:0.12894161960851235893):0.06609789092665048493[100],(Blastochloris_viridis_ATCC_19567__Ga0123589_11:0.18402739827726707911,(Rhodoplanes_sp._Z2-YC6860__Ga0125067_11:0.18065130531729747809,(Oligotropha_carboxidovorans_OM4_CP002821:0.07006278070844797201,((Nitrobacter_hamburgensis_X14_NC_007964:0.02243673849737195733,Nitrobacter_winogradskyi_Nb-255_NC_007406:0.02594686502380507548):0.03933797748048842302[100],(Rhodopseudomonas_palustris_BisA53_NC_008435:0.06039512391603105851,((Bradyrhizobium_sp._ORS278_NC_009445:0.00412698763844100876,(Bradyrhizobium_sp._BTAi1_NC_009485:0.01131758069883236940,Agromonas_oligotrophica_S58__Ga0040870_gi456351576.1:0.01183812222079085388):0.00310834349984935197[33]):0.04130513811281665004[100],(Bradyrhizobium_japonicum_E109__Ga0098245_11:0.00259260614674132733,(Bradyrhizobium_sp._S23321__NC_017082:0.01406485575135994585,Bradyrhizobium_diazoefficiens_USDA_110__Ga0133328_11:0.00808802075183773228):0.00233110868413195175[55]):0.05407441374837974185[100]):0.02570466182869828725[100]):0.02082447308792492041[71]):0.03625766918540672401[76]):0.11896585471691042968[100]):0.07345561948289860976[100]):0.03855045600479330842[65]):0.03817062917435583291[97],((Methylocystis_sp._SC2__HE956757:0.16246178583504752857,(Beijerinckia_indica_subsp._indica_ATCC_9039_NC_010581:0.08870870230876160001,Methylocella_silvestris_BL2_NC_011666:0.09324523461313023731):0.05791719693870505531[100]):0.07891390664274652855[100],((Chelatococcus_sp._CO-6__Ga0098202_11:0.00000100000050002909,Chelatococcus_sp._CO-6_null_replaces_98202__Ga0111276_11:0.00000100000050002909):0.10524274050887112708[100],(((Methylobacterium_sp._MA-22A__Ga0129130_11:0.04226816373273834665,(Methylobacterium_nodulans_ORS_2060_NC_011894:0.01771763453771469862,Methylobacterium_sp._4-46_NC_010511:0.02464537723203379452):0.03071743622592757947[100]):0.03797706984229271693[100],((Methylobacterium_oryzae_CBMB20__Ga0069285_11:0.00815976385472424494,Methylobacterium_radiotolerans_JCM_2831_NC_010505:0.00892730481651573919):0.06367423423076491729[100],(Methylobacterium_populi_BJ001_NC_010725:0.01225168759835580309,(Methylobacterium_sp._AMS5__Ga0125248_12:0.00139562291108763416,Methylobacterium_chloromethanicum_CM4_NC_011757:0.00164758188503089662):0.01408280789853799848[100]):0.04362312480810350696[100]):0.07668662197533308855[100]):0.09114966134990459823[100],Bosea_sp._PAMC_26642__Ga0123681_12:0.18080169622469230428):0.02695859793290510467[62]):0.03446667837132873224[97]):0.03848781834835345722[98]):0.08373734334235632959[100]):0.02235304000000363708[41]):0.03911761434301180146[96]):0.04061510097693320220[99]):0.04573883450257670152[95]):0.06155160910936831320[97],(((Sphingomonas_sp._WHSC-8__Ga0077918_12:0.11700019668267791495,(Sphingomonas_taxi_ATCC_55669__Ga0069442_13:0.08779185044625280321,Sphingomonas_sp._NIC1__Ga0133527_11:0.01473807640915316894):0.09055899431529590426[100]):0.06031550817567643552[100],((Zymomonas_mobilis_mobilis_ATCC_29191__Ga0046430_14:0.18644308438086298896,(Sphingomonas_wittichii_RW1_NC_009511:0.08409984868755117360,Sphingomonas_sp._MM-1__CP004036:0.07804206192730432645):0.02875439394512679589[52]):0.04608119187080107759[91],Sphingomonas_sanxanigenens_DSM_19645_NX02__CP006644:0.10355759988724719256):0.03143616013474521270[76]):0.02690414163386272567[73],(((Sphingopyxis_terrae_NBRC_15098_203-1__Ga0125223_11:0.02667356415413370610,Sphingopyxis_granuli_TFA__Ga0125128_11:0.03114090188167797923):0.00743890187388005462[57],((Sphingopyxis_alaskensis_RB2256_NC_008048:0.02519988659984189264,(Sphingopyxis_sp._Kp5.2__Ga0069401_12:0.03612651233900215225,(Sphingopyxis_macrogoltabida_203__Ga0100937_11:0.00000100000050002909,Sphingopyxis_macrogoltabida_203_null_replaces_100937__Ga0111317_11:0.00000100000050002909):0.01294259781284074623[100]):0.01297986932803646930[64]):0.01150645677624772753[53],(Sphingomonas_sp._113P3_null_replaces_81765__Ga0111324_12:0.00000100000050002909,Sphingomonas_sp._113P3__Ga0081765_11:0.00000100000050002909):0.02175215215223604004[100]):0.00947634471770404142[63]):0.12543023468190395153[100],((Sphingobium_sp._SYK-6__NC_015976:0.06681821890814272635,(Sphingobium_baderi_DE-13__Ga0125234_16:0.02476022682276574419,(Sphingobium_sp._MI1205__Ga0129131_12:0.01895665756220732065,((Sphingobium_japonicum_UT26S_chromosome_1_NC_014006:0.00675024734957239796,Sphingobium_sp._YBL2__Ga0081702_11:0.01075333758082959966):0.01897961641692230000[100],Sphingobium_sp._TKS__Ga0131696_103:0.01872073830253239909):0.01397290044381784696[99]):0.02695303903925459765[100]):0.04398946692015255622[100]):0.05269504444941127547[100],(Novosphingobium_aromaticivorans_DSM_12444_NC_007794:0.08530785383685486611,((Novosphingobium_sp._PP1Y_NC_015580:0.00284080203169848012,Novosphingobium_pentaromativorans_US6-1_Completed__Ga0068301_11:0.00054693323897900075):0.06520471495011405383[100],((Croceicoccus_naphthovorans_PQ-2_null_replaces_81745__Ga0111307_12:0.00000100000050002909,Croceicoccus_naphthovorans_PQ-2__Ga0081745_11:0.00000100000050002909):0.07724116513155486474[100],(Altererythrobacter_atlanticus_26DY36__Ga0081820_11:0.05709606345011856987,(Erythrobacter_sp._s21-N3__Ga0081716_11:0.11561151126629563846,((Altererythrobacter_epoxidivorans_CGMCC_1.7731__Ga0100953_11:0.06844261194178870300,(Citromicrobium_sp._JL477__Ga0125101_11:0.10079932433331599551,Erythrobacter_litoralis_HTCC2594_NC_007722:0.04714767079677259498):0.02165838608797260659[88]):0.02442878103132796117[69],Altererythrobacter_marensis_KCTC_22370__Ga0081733_11:0.06212509061581034803):0.01670465842178061461[76]):0.02455767196477224440[98]):0.03501915010534972783[100]):0.05295999225545516831[100]):0.03882697229421056689[94]):0.08451069658430276910[100]):0.02288925885786874045[40]):0.02626951106419022144[56]):0.37222940175914981387[100]):0.05016928370323459063[99]):0.03530935702825507144[55],(((Alpha_proteobacterium_IMCC1322_chromosome_NC_014010:0.31535463883930925366,(Candidatus_Endolissoclinum_faulkneri_L5__CP006745:0.06820271896108619225,Candidatus_Endolissoclinum_patella_L2__CP003539:0.06828419759660016297):0.36862925934049095567[100]):0.10254242877149570556[95],Magnetospira_sp._QH-2__Ga0072465_11:0.24554154981509909716):0.05950913992842761513[48],(((APROT1:0.27785207701284997395,(APROT3:0.16951856008763357964,APROT2:0.13353217799068617389):0.25986660867255112484[100]):0.06359089735666177690[86],(Rhodospirillum_rubrum_F11__CP003046:0.10630826809830844215,Rhodospirillum_photometricum_DSM_122__NC_017059:0.10508768950357477712):0.14858767250115659242[100]):0.05423716859640215215[60],((Magnetospirillum_gryphiswaldense_MSR-1_v2__Ga0081727_11:0.20907820934728696405,(Magnetospirillum_sp._XM-1__Ga0125060_12:0.02004219060040767636,Magnetospirillum_magneticum_AMB-1_NC_007626:0.00914935626464527876):0.09724507018921413337[100]):0.13497184337648687746[100],(((Acidiphilium_multivorum_AIU301_NC_015186:0.00349290059488061109,Acidiphilium_cryptum_JF-5_NC_009484:0.00000100000050002909):0.17897361879929293837[100],(((Gluconacetobacter_xylinus_E25__CP004360:0.07635484680081598696,(Gluconacetobacter_diazotrophicus_PAl_5_NC_010125:0.00057626565085277073,Gluconacetobacter_diazotrophicus_PAl_5_NC_011365:0.00055605922306392380):0.05713018931380420967[100]):0.02705140723095674979[100],(((Acetobacter_pasteurianus_386B__HF677570:0.03775317462810508229,Acetobacter_ghanensis_LMG_23848__Ga0129170_11:0.04982029773280529511):0.02339844156399619596[99],Acetobacter_senegalensis_108B__Ga0125035_11:0.04035019079129303216):0.06368077978913200266[100],((Gluconobacter_oxydans_621H_NC_006677:0.00121020792138401101,Gluconobacter_oxydans_DSM_3504_GLS__GLS_all_bases.1:0.00000100000050002909):0.08674952238447874997[100],Asaia_bogorensis_NBRC_16594__Ga0125057_11:0.07357006540740818057):0.06726315811715162518[100]):0.01797528114531522087[54]):0.07453494103648879154[100],Granulobacter_bethesdensis_CGDNIH1_NC_008343:0.13326708332367398491):0.04566122109760820114[94]):0.24707930737709066227[100],(Rhodospirillum_centenum_SW_NC_011420:0.15628720368413065445,(((Azospirillum_lipoferum_4B__NC_016622:0.00117966502103599206,(Azospirillum_humicireducens_SgZ-5__Ga0133491_11:0.00064787017243186440,Azospirillum_sp._B510_NC_013854:0.01127393700332255874):0.00302376966508642814[74]):0.00907620738318609156[93],Azospirillum_thiophilum_BV-S__Ga0100904_14:0.01946381587021995749):0.04504399471240720654[100],Azospirillum_brasilense_Az39__JGVN01000001:0.04107311738930034817):0.09777006409271545018[100]):0.08007766351795600479[100]):0.05367925008396230019[88]):0.04137902371620457570[29]):0.02265216671855464770[9]):0.04579276616270056000[29]):0.04118133577118400501[49]):0.05164239136226771859[73],(Candidatus_Paracaedibacter_acanthamoebae_PRA3__Ga0057671_11:0.52215925855304867742,Candidatus_Caedibacter_acanthamoebae_30173__Ga0057670_15:0.57326120724300511089):0.05904968633817708062[48]):0.08660039944162865877[92]):0.09737788607195294044[86],((Candidatus_Pelagibacter_ubique_HTCC1062_NC_007205:0.19637109314436196339,alpha_proteobacterium_sp._HIMB59_HIMB5__CP003809:0.09708131765939685687):0.69793439624006459177[100],alpha_proteobacterium_sp._HIMB59__HIMB59b_HIMB59_cons:0.88960802571672104033):0.20958098900791741204[99]):0.15407983338360362047[100]):0.10515728646652619527[94]):0.03547993115464672526[48]):0.07886957094170379823[74],(candidate_division_TG3_bacterium_ACht1_ASJR01000015:0.92285358116647597804,(Mesorhizobium_sp._F7__Ga0063062_1012:0.67257128432043755684,((((Coriobacterium_glomerans_PW2_DSM_20642_Cglom_Contig8:0.14636521442647004720,(Enorma_massiliensis_phI_HGEMDRAFT_CAGZ01000015_1.15:0.03215356267167748111,(Coriobacteriaceae_bacterium_GD5_NoneDRAFT_CAPF01000063_1.63:0.00000100000050002909,Collinsella_sp._GD3_BN421DRAFT_CAPI01000126_1.126:0.00000100000050002909):0.03006952215582937155[100]):0.05585288682353566764[100]):0.02504673588387390862[88],(((Collinsella_aerofaciens_ATCC_25986_unfinished_sequence_NZ_AAVN02000003:0.01972249402527802287,Collinsella_sp._4_8_47FAA_Ga0062114_gi693589743.33:0.00000100000050002909):0.07155015680502153919[100],Collinsella_sp._MS5_Ga0069235_112:0.06509073380708646495):0.01929346579777818649[45],(Collinsella_tanakaei_YIT_12063_NZ_ADLS01000027:0.05049268794719827258,(Collinsella_intestinalis_DSM_13280_ABXH02000015:0.01476367309008659763,Collinsella_stercoris_DSM_13279_unfinished_sequence_NZ_ABXJ01000034:0.01296262288371955590):0.08238219257576923082[100]):0.02367778344730915238[57]):0.01520983631639205406[22]):0.13018183931481022708[100],((Atopobium_fossor_DSM_15642_G469DRAFT_scaffold00002.2:0.01976021549089076665,(((Atopobium_minutum_10063974_AGXC01000001:0.00000100000050002909,Atopobium_minutum_DSM_20586_Ga0074722_11:0.00000100000050002909):0.00000100000050002909[25],Atopobium_sp._BV3AC4_AWUQ01000004:0.00000100000050002909):0.00000100000050002909[60],Atopobium_minutum_DSM_20586_Ga0106635_103:0.00110602547324340200):0.01982697683373171871[100]):0.12538446650850226805[100],(((Atopobium_sp._oral_Taxon_810_F0209_AWSK01000045:0.00869600228584081064,Coriobacteriaceae_sp._BV3AC1_AWUP01000005:0.01001410161358259367):0.16108530423540076693[100],(((((Olsenella_umbonata_WCP15_Ga0104371_104:0.00060971736133164512,Olsenella_umbonata_KHGC19_Ga0104367_103:0.00000100000050002909):0.00000100000050002909[89],Coriobacteriaceae_bacterium_KH1P3_Ga0059117_104:0.00000100000050002909):0.07139723424042102029[100],(Olsenella_umbonata_DSM_22620_Ga0074702_11:0.00000100000050002909,Olsenella_umbonata_DSM_22619_Ga0059087_104:0.00204868929023058676):0.07556202687032605170[100]):0.04624756236941225673[100],(((Atopobium_vaginae_44061_Ga0098725_101:0.00167562006709978087,(Atopobium_vaginae_DSM_15829_ACGK02000001:0.00000100000050002909,Atopobium_vaginae_DSM_15829_NZ_ADNA01000036_NZ_ADNA01000036:0.00000100000050002909):0.00000100000050002909[99]):0.06957440644038682953[100],Atopobium_vaginae_PB189-T1-4_contig00020_NZ_AEDQ01000029:0.09060900439028049536):0.10900450687223199597[100],(Olsenella_uli_MSTE5_JANC01000009:0.00081925474644964239,Olsenella_uli_DSM_7084_chromosome_NC_014363:0.00086432173580910108):0.08723814103191890323[100]):0.02357909659906129093[70]):0.01384372035392607107[32],((Olsenella_profusa_F0195_D221A-01_AWEZ01000067:0.11214566049239130252,Olsenella_sp._F0089_Ga0133507_11:0.11640586085348011980):0.05156482493573358306[100],Olsenella_sp.OF0356_NZ_ACVE01000003:0.07398842534137087257):0.01792777716466181087[37]):0.02932753581614809882[85]):0.04632085299297348385[100],(((Atopobium_sp._oral_taxon_199_F0494_ATCH01000002:0.03485173225783243928,Atopobium_rimae_ATCC_49626_contig00003_NZ_ACFE01000001:0.02588381272932654617):0.03369810066402797316[100],(Atopobium_parvulum_DSM_20469_NC_013203:0.00897767232007527262,(Atopobium_sp._BS2_JDFG01000028:0.00174895092577430334,(Atopobium_parvulum_DNF00906_Ga0060240_117:0.00178206418993337380,Atopobium_sp._ICM42b_JDFH01000002:0.00102556093817318000):0.00059208474552395181[61]):0.00581147833704933735[99]):0.05111532511028776815[100]):0.07370446232885342897[100],(Olsenella_sp._KH2P3_Ga0059127_101:0.00722638381410404575,Olsenella_sp._KH3B4_Ga0105818_106:0.00610039391512982084):0.10839566284131917084[100]):0.02831881725290590415[86]):0.05262523835158152558[100]):0.09487788217087712861[100]):0.13163509423756264427[100],(((((Adlercreutzia_equolifaciens_DSM_19450_Ga0040474_gi530777260.1:0.00113945102875922036,Asaccharobacter_celatus_DSM_18785_BR46DRAFT_scaffold00007.7:0.00056536896062093990):0.01833729135689167455[100],(Enterorhabdus_mucosicola_DSM_19490_G503DRAFT_scaffold00003.3:0.01905175596542356409,Enterorhabdus_caecimuris_B7_ASSY01000008:0.01217142124822357709):0.00983228953526715799[72]):0.12573005807932616240[100],(Senegalemassilia_anaerobia_JC110_SFHGDRAFT_CAEM01000014_1.14:0.10147509217593235487,((Eggerthella_sp._YY7918_NC_015738:0.05989536579228873364,((Eggerthella_lenta_DSM_2243_NC_013204:0.00137733630347164045,(Eggerthella_sp._1_3_56FAA_cont1.105_NZ_ACWN01000105:0.00000100000050002909,Eggerthella_sp._HGA1_contig00002_NZ_AEXR01000007:0.00072633567076954607):0.00000100000050002909[45]):0.00000100000050002909[29],Eggerthella_lenta_1_1_60AFAA_Ga0068590_1089:0.00145414245530954274):0.05520811456673908185[100]):0.01583612350370677130[66],Gordonibacter_pamelaeae_7-10-1-b_draft_genome._FP929047:0.05828232999736644021):0.02366480108910382074[86]):0.02126643949080604321[57]):0.01650311953257255909[36],(Coriobacteriaceae_bacterium_68-1-3_Ga0069492_11:0.16959947251416934710,((Denitrobacterium_detoxificans_NPOH1_Ga0133358_11:0.00000100000050002909,Denitrobacterium_detoxificans_DSM_21843_IE71DRAFT_scaffold00005.5:0.00000100000050002909):0.07949600194294847988[100],Cryptobacterium_curtum_DSM_15641_NC_013170:0.12133784878935789664):0.08345878778658885611[100]):0.02312544640879869717[37]):0.04673518666572339109[98],(Slackia_piriformis_YIT_12062_ADMD01000001:0.09768384942792361636,(Slackia_heliotrinireducens_DSM_20476_NC_013165:0.07367171850843713676,(Slackia_exigua_ATCC_700122_NZ_ACUX02000019:0.00044191154470089796,Slackia_sp._CM382_ALNO01000001:0.00324695252239274798):0.11558859207945317016[100]):0.05431212436661225773[100]):0.04898136334764771616[100]):0.13757319417378138793[100]):0.23608319458267054691[100]):0.13707368117026622056[100]):0.08610435079921650858[28]):0.04930404935563020841[15]):0.05485982674577761370[13]):0.07363461635447544895[5],DPROT1:0.78587732746379268534)OROOT;
