# Supplementary material for: Interspecies cross-feeding orchestrates carbon degradation in the rumen ecosystem
Source: Nat Microbiol. 2018 Oct 24;3(11):1274–84. doi: 10.1038/s41564-018-0225-4 (PMC6784887; doi:10.1038/s41564-018-0225-4)
Supplement: Supplementary file 12 — Concatenated ribosomal protein tree of 16 ribosomal proteins for all MAGs in the Bacteroidetes phylum, with reference sequences in Newick format. [file 41564_2018_225_MOESM12_ESM.txt]

(Pontibacter_roseus_DSM_17521_B051DRAFT_scaffold_01:0.03678496523893664411,((Pontibacter_akesuensis_AKS_1T_Ga0123696_12:0.05088755960245877619,(Pontibacter_korlensis_X14-1T_Ga0072460_11:0.02439990909080858722,Pontibacter_actiniarum_KMM_6156_DSM_19842_Pact_Contig00033:0.02542799545031530425):0.01512621009214586663[88]):0.04985345701349482017[100],(((Hymenobacter_sp_IS2118_GM79DRAFT_JNLX01000191_1191:0.11038600062814511726,(Hymenobacter_sp_APR13_CP006587:0.01944157189782156486,Hymenobacter_swuensis_DY53_CP007145:0.03557837384929731644):0.03665442333145795678[100]):0.14104212044682515326[100],(((Cytophaga_aurantiaca_DSM_3654_A3EEDRAFT_scaffold_67:0.02866745824099834958,Cytophaga_hutchinsonii_ATCC_33406_NC_008255:0.02273168869616765120):0.18054702932270774718[100],(Sporocytophaga_myxococcoides_PG-01_Ga0072882_102:0.01214824921373622822,Sporocytophaga_myxococcoides_DSM_11118_K350DRAFT_scf7180000000008_quiver2:0.00360574640692767597):0.19865536257826404976[100]):0.07684100411243625917[100],((((((Cyclobacterium_marinum_DSM_745_Contig510:0.01896672060371329058,(Cyclobacterium_qasimii_M12-11B_ATNM01000091:0.02204554652802173317,Cyclobacterium_amurskyense_KCTC_12363_Ga0081698_11:0.00769335990377227781):0.01623106092138896367[90]):0.11680731009762936046[100],(((((Rhodonellum_psychrophilum_DSM_17998_NZ_Draft_Rhps_EFN26G0L1:0.00000100000050002909,Rhodonellum_psychrophilum_DSM_17998_F824DRAFT_scaffold000022:0.00000100000050002909):0.08610285264479106138[100],Belliella_baltica_BA134_DSM_15883_Belba_Contig7081:0.04925905405741127369):0.01703514080934763128[85],((((((Hongiella_marincola_HL-49_K302DRAFT_scf7180000000004_quiver1:0.00391126962027477706,Algoriphagus_marincola_DSM_16067_G457DRAFT_scaffold000022:0.00076502412234500728):0.06885468133636583887[100],(UBA3586:0.02415800669267409440,Algoriphagus_vanfongensis_DSM_17529_G460DRAFT_scaffold000077:0.03593477758190967430):0.01097410050384503913[63]):0.01990333092777963123[96],Algoriphagus_sp_PR1_unfinished_sequence_NZ_AAXU01000003:0.17355332134484269258):0.01003392935013223269[75],(Algoriphagus_terrigena_DSM_22685_G459DRAFT_scaffold000033:0.05341699337454368368,(Algoriphagus_sp_M8-2_Ga0115427_11:0.05052015725304184746,Algoriphagus_mannitolivorans_DSM_15301_G458DRAFT_scaffold000022:0.02011949127618612235):0.00707986833339776557[58]):0.01975532764072118405[96]):0.04540955746121400766[100],Nitritalea_halalkaliphila_LW7_Draft1_A3SI_Contig22:0.11100671256149861887):0.01388820942146043805[70],(Indibacter_alkaliphilus_LW1_Draft1_A33Q_contig000066:0.06776775229811705936,(Cecembia_lonarensis_LW9_AMGM01000003:0.04497014626009102761,Mariniradius_saccharolyticus_AK6_AMZY02000010:0.11352725607524359608):0.01140703378989046078[52]):0.02375486889566420443[89]):0.01649386345791874209[71]):0.02048980120356043780[86],Anditalea_andensis_LY1_JMIH01000014:0.07182410231498974340):0.01875404396515962038[69],(Echinicola_pacifica_DSM_19836_B050DRAFT_scaffold_67:0.04204985290517785496,Echinicola_vietnamensis_KMM_6221_DSM_17526_Echvi_Contig971:0.05218037841375763874):0.04290800071567425766[100]):0.01962592457382226346[57]):0.11770084704189158475[100],(Persicobacter_sp_CCB-QB2_Ga0081923_11:0.00066410599587271471,Persicobacter_sp_JZB09_Ga0100891_11:0.00000100000050002909):0.28089733206019740219[100]):0.03593103093909979368[39],((Cesiribacter_andamanensis_AMV16_AODQ01000012:0.16717245164574023875,Nafulsella_turpanensis_ZLM-10_F752DRAFT_ANNU01000035_135:0.15650971755237805261):0.09603452551114101399[100],((UBA6059:0.17313468396169764962,(((UBA1954:0.00000100000050002909,UBA7231:0.00000100000050002909):0.00000100000050002909[37],UBA7330:0.00000100000050002909):0.16646212000912649631[100],(UBA1990:0.00000100000050002909,UBA4584:0.00000100000050002909):0.26160438128076418662[100]):0.06610198792040382354[94]):0.04574056147863308358[71],((Marivirga_tractuosa_DSM_4126_chromosome_NC_014759:0.23137528656057981813,((UBA838:0.09177045275422929249,(UBA6052:0.07510191780747396684,UBA7431:0.10989892163068205877):0.01892141820068687572[80]):0.03767327893820678758[97],UBA6061:0.08306816680878294223):0.08916938832491945466[100]):0.02309246959792339571[29],(UBA1842:0.15551345052189707863,((UBA2338:0.07126190050495537220,UBA2371:0.03218489591655081944):0.09299666921601740244[100],(((UBA5008:0.05842331068656389514,UBA4659:0.07316652596195839797):0.05828887772514081828[100],(UBA6662:0.09600720465953391236,((UBA2384:0.00000100000050002909,UBA2427:0.00000100000050002909):0.00000100000050002909[35],UBA2786:0.00000100000050002909):0.01428392932713229944[100]):0.05430521594927752854[100]):0.06439001411208222780[100],(UBA5867:0.08996843948938770819,(UBA2352:0.01688800950740910675,(((UBA5575:0.00000100000050002909,(UBA2019:0.00000100000050002909,UBA5585:0.00000100000050002909):0.00000100000050002909[20]):0.00000100000050002909[17],UBA2336:0.00000100000050002909):0.00954853059410642330[100],(UBA2318:0.00000100000050002909,UBA2366:0.00000100000050002909):0.00000100000050002909[100]):0.01848378702030493634[99]):0.08093288544810267604[100]):0.06663079464151572262[100]):0.03399146489101566304[80]):0.13915703151575531393[100]):0.06605888377465748973[100]):0.01251963523678962208[32]):0.02394817183042245376[49]):0.02924086849568708832[31]):0.02609434887691172017[49],((UBA2561:0.31149154349173041600,(Microscilla_marina_ATCC_23134_unfinished_sequence_NZ_AAWS01000007:0.00000100000050002909,Microscilla_marina_ATCC_23134_re-annotation_Oct_2015_Ga0097828_1007:0.00000100000050002909):0.25812595397639315209[100]):0.03579004262483836268[26],((((Candidatus_Cardinium_hertigii_cBtQ1_Ga0055378_101:0.01865252804079182286,Candidatus_Cardinium_hertigii_cEper1_Ga0040854_11:0.02270673050124466866):0.51361019557763132326[100],(Candidatus_Amoebophilus_asiaticus_5a2_NC_010830:0.26284038762985567628,UBA6012:0.23800804460827271192):0.05865949110389615667[75]):0.15780131557415993937[100],Thermonema_rossianum_DSM_10300_K384DRAFT_scaffold000055:0.26071706101755948159):0.04234722933637320025[41],(Flexibacter_litoralis_Fx_l1_DSM_6794_Fleli_Contig4451:0.41176872248357210271,((((((Aureispira_sp_CCB-QB1_CG11DRAFT_JHBV01000021_121:0.24960822912294605702,(Saprospira_grandis_Lewin_NC_016940:0.00799644929013660147,Saprospira_grandis_HR1_DSM_2844_SapgrDRAFT_Contig1234:0.01557339631816688150):0.24525555666805895494[100]):0.19801159453084002382[100],(((UBA3362:0.39238924859884521945,(UBA7328:0.35015184511282476665,((UBA2415:0.00000100000050002909,UBA2365:0.00000100000050002909):0.34675954773297457123[100],(UBA7687:0.26985846872116431294,UBA1994:0.21417806745268422319):0.04202365686210226409[89]):0.04084692951971637120[61]):0.02895189613023699954[59]):0.03224991335741797527[51],((Haliscomenobacter_hydrossis_O_DSM_1100_Contig330:0.22208463097484609783,UBA6168:0.23956413472475016069):0.05522570065613836149[67],((Saprospiraceae_bacterium_KD52_Ga0060263_1035:0.21411049915070670679,(Lewinella_persica_DSM_23188_B036DRAFT_scaffold_56:0.31710580344234001737,Lewinella_cohaerens_DSM_23179_A3EUDRAFT_scaffold_1213:0.17383834279994347938):0.09193317667892585143[100]):0.03402532164005122456[67],(((UBA2425:0.00106178443229588797,((UBA2379:0.00000100000050002909,UBA2401:0.00000100000050002909):0.00000100000050002909[29],UBA2329:0.00000100000050002909):0.00000100000050002909[51]):0.00000100000050002909[77],UBA2797:0.00135609045328891759):0.00135084618168803284[83],UBA2348:0.03950676035223960741):0.21227870830833611704[100]):0.02835515850228179438[37]):0.04334526494209692271[67]):0.02305269889877166120[31],((UBA2398:0.00000100000050002909,(UBA2349:0.00000100000050002909,UBA2358:0.00000100000050002909):0.00000100000050002909[10]):0.00000100000050002909[0],(UBA5592:0.00000100000050002909,UBA2405:0.00000100000050002909):0.00000100000050002909[1]):0.36829246051069047807[100]):0.03721746316698330836[92]):0.10535014000515673105[100],((UBA2406:0.00000100000050002909,(UBA2397:0.00000100000050002909,UBA2322:0.00000100000050002909):0.00000100000050002909[11]):0.00000100000050002909[9],((UBA2331:0.00000100000050002909,UBA2347:0.00000100000050002909):0.00000100000050002909[8],UBA2359:0.00000100000050002909):0.00000100000050002909[5]):0.46390347891726929630[100]):0.04379226303998862840[62],(UBA3022:0.35746215517947466100,((((Segetibacter_koreensis_DSM_18137_B154DRAFT_scaffold_01:0.13134476151219148798,((((UBA4407:0.08447791232155557606,(UBA7600:0.00000100000050002909,UBA806:0.00000100000050002909):0.09071670511326231090[100]):0.04633495789462557107[100],((Bacteroidetes_bacterium_SCGC_AAA027-G08_D416DRAFT_NODE_14_len_26068_cov_65_8283_ID_1759901988:0.00000100000050002909,Bacteroidetes_bacterium_SCGC_AAA027-G08_contamination_screened_Ga0073401_134:0.00000100000050002909):0.16067840811621125763[100],((Sediminibacterium_sp_C3_F777_scf71800000024344:0.07195173732895457364,(Sediminibacterium_sp_OR53_scaffold1:0.00409378930540824255,Sediminibacterium_sp_OR43_SedOR43DRAFT_scaffold_34:0.00321053721648777634):0.05891792462759862931[100]):0.01906435544806266147[44],(UBA1596:0.00000100000050002909,UBA1930:0.00000100000050002909):0.10713081927819836925[100]):0.01638965686945950337[52]):0.02549444978709395487[97]):0.01423027875945656780[54],Arachidicoccus_sp_BS20_Ga0133894_11:0.15050320730912797318):0.02817257011871105582[93],((((Chitinophagaceae_bacterium_PMP191F_Ga0100775_109:0.06827662047643524856,Niastella_koreensis_GR20-10_DSM_17620_unknown:0.09541650987853750321):0.03658908032508213087[100],UBA3961:0.11056997909003718483):0.03985753999690640897[96],((UBA7238:0.00000100000050002909,UBA4128:0.00108082710580304441):0.10155654237755962210[100],((UBA2375:0.00000100000050002909,UBA2419:0.00000100000050002909):0.07468514130865266942[100],(UBA4412:0.05780763640512401325,(UBA6666:0.00530425493689009632,UBA2793:0.00000100000050002909):0.05962856849061975301[100]):0.02672176550129515965[68]):0.03070831490862830498[74]):0.08985331804204177431[100]):0.02096519918774179120[43],(((Flavihumibacter_sp_ZG627_CCTCC_AB2013368_Ga0070820_105:0.05015250652053679370,UBA7668:0.04536731406009906348):0.01338349189795523184[67],(Flavihumibacter_solisilvae_strain3-3_Ga0078313_124:0.03709023892596147870,Flavihumibacter_petaseus_NBRC_106054_Ga0073009_103:0.06047931672592092578):0.01175730308832942383[54]):0.07351098636900905980[100],((UBA1931:0.01647510490951342374,UBA1953:0.01314139961648075859):0.12036042505179064821[100],((Niabella_aurantiaca_DSM_17617_B160DRAFT_scaffold_56:0.02726487135372913928,Niabella_soli_JS13-8_DSM_19437_Niaso_Contig166:0.03150584491199844017):0.13393288327761362910[100],((UBA4411:0.04548867443400281263,(UBA2789:0.04026626967617421421,(UBA3430:0.09750100202488148904,UBA2467:0.08105238105162063111):0.04094297684887086147[90]):0.01779767923941186561[57]):0.03327550879204277390[78],(UBA4857:0.11505984893526231827,Terrimonas_ferruginea_DSM_30193_H608DRAFT_scaffold0001212:0.03056943176573486548):0.02251709138749367206[81]):0.02500505919770718011[56]):0.05469174397420226152[100]):0.03296971691644794145[60]):0.02930460100930731490[47]):0.02181766494226356282[80]):0.02120495786989467710[50]):0.06773645473963794961[100],Chitinophaga_pinensis_DSM_2588_NC_013132:0.14843662097805077060):0.04336512823895859875[92],(UBA6221:0.10497829427781835143,(UBA7674:0.12345593609928018353,(UBA1935:0.01001723069136621798,UBA4414:0.00301555616378452887):0.10085613179827236652[100]):0.04047278725718392312[65]):0.09061698783523851330[100]):0.18439769199012270851[100],(UBA7692:0.24908744516488193210,(UBA1941:0.00000100000050002909,UBA4415:0.00000100000050002909):0.22743208466379302712[100]):0.22804206995461737129[100]):0.04532750032900932646[73]):0.03932760484952599334[91]):0.06459159979610923363[83],(((((((UBA7430:0.28685179904822438735,(((UBA7878:0.17360033594308924010,(Owenweeksia_hongkongensis_DSM_17368_Oweho_Contig1581:0.11487602044435292481,(UBA2113:0.00000100000050002909,UBA5165:0.00000100000050002909):0.09973104195276516482[100]):0.05074336117494460813[100]):0.11532768822907660256[100],((UBA3442:0.24628485029867258627,(((UBA5965:0.00000100000050002909,(UBA3115:0.00000100000050002909,UBA4023:0.00000100000050002909):0.00000100000050002909[87]):0.04567789283358786312[100],((UBA3431:0.00000100000050002909,UBA3425:0.00000100000050002909):0.00000100000050002909[32],UBA2035:0.00000100000050002909):0.03606314260267756699[100]):0.08234257662991747995[100],UBA972:0.16577390858826687725):0.04416078351438940119[99]):0.12588605778016431769[100],((UBA4585:0.06814432238826885480,(UBA3135:0.00000100000050002909,UBA3477:0.00000100000050002909):0.07178567364260131367[100]):0.03463519171920619727[93],UBA2617:0.11714972929997359563):0.15725835498343382346[100]):0.02173478441933426181[55]):0.04835238951601856378[100],(UBA1820:0.29512731012840670575,((((Candidatus_Uzinura_diaspidicola_ASNER_CP003263:0.44078867939852689473,Endosymbiont_of_Llaveia_axin_axin_CP006873:0.36363412410560425059):0.13103622088916996868[100],(((Candidiatus_Sulcia_muelleri_SMDSEM_NC_013123:0.01803942998653752447,Candidatus_Sulcia_muelleri_TETUND_Ga0069321_11:0.03107131722399271434):0.21843071201401156878[100],((Sulcia_muelleri_PSPU_SMPSUP_ConsensusfromSulcia_Pspumapping1:0.03080740900175433020,Candidatus_Sulcia_muelleri_CARI_chromosome_NC_014499:0.02319504099614380296):0.13816456669092563869[100],((Candidatus_Sulcia_muelleri_DMIN_chromosome_NC_014004:0.00163409305993456240,((Candidatus_Sulcia_muelleri_GWSS_NC_010118:0.00000100000050002909,Candidatus_Sulcia_muelleri_str_Hc_Homalodisca_coagulata_unfinished_sequence_NZ_AANL01000001:0.00144362403205691671):0.00203152908464320891[100],Candidatus_Sulcia_muelleri_BGSS_Ga0059158_gi6841789791:0.00534862068967483124):0.00307518372380849838[55]):0.02283422017973903151[100],(Candidatus_Sulcia_muelleri_ML_Ga0078012_11:0.01529022900853168297,(Candidatus_Sulcia_muelleri_Sulcia-ALF_CP006060:0.00000100000050002909,Candidatus_Sulcia_muelleri_PUNC_Ga0133367_11:0.00000100000050002909):0.00684649484905022407[100]):0.04508807693837615926[100]):0.14607737068664414237[100]):0.05853360550857401173[59]):0.43626416060409423103[100],(Blattabacterium_sp_Blattella_germanica_str_Bge_NC_013454:0.17611576392087946452,((Blattabacterium_sp_Cryptocercus_punctulatus_Cpu_NC_016621:0.15403053659513715745,Blattabacterium_sp_Mastotermes_darwiniensis_MADAR_NC_016146:0.16626720697257665882):0.05159803437672006582[99],(Blattabacterium_sp_Blatta_orientalis_Tarazona_CP003605:0.02761559787196706667,Blattabacterium_sp_Periplaneta_americana_str_BPLAN_NC_013418:0.02254860680819897531):0.10682341869707544235[100]):0.05427380555208369262[97]):0.27959210922727434356[100]):0.14595641541226497817[100]):0.23588671257547416671[100],(((Ornithobacterium_rhinotracheale_ORT-UMN_88_Ga0073773_11:0.00000100000050002909,Ornithobacterium_rhinotracheale_DSM_15997_Ornrh_Contig1571:0.00000100000050002909):0.20981765299223217869[100],(UBA3376:0.18381255321245101864,((Weeksella_sp_FF8_Ga0058663_103:0.01394731950859626722,Weeksella_virosa_DSM_16922_CP002455:0.01479128775058268473):0.07186276400815662380[100],(UBA5933:0.02247409449425017205,((Empedobacter_brevis_ATCC_43319_H277DRAFT_scaffold000022:0.00100359058421146908,UBA7400:0.00000100000050002909):0.01241632614454491260[100],(((UBA6745:0.00106126183264631060,(UBA7248:0.00000100000050002909,UBA4185:0.00106180815534100592):0.00106101510991273864[59]):0.00106156246179581019[33],(UBA3239:0.00000100000050002909,UBA5987:0.00000100000050002909):0.00000100000050002909[72]):0.00106351757107605270[44],(((((UBA5637:0.00106257941506696465,((UBA5924:0.00000100000050002909,UBA5528:0.00000100000050002909):0.00106390321250283623[83],UBA1806:0.00322528763332044109):0.00106444331091347594[25]):0.00000100000050002909[2],(UBA4754:0.00000100000050002909,(UBA1863:0.00000100000050002909,((((UBA1574:0.00000100000050002909,UBA2528:0.00000100000050002909):0.00000100000050002909[6],(UBA2044:0.00000100000050002909,UBA6305:0.00000100000050002909):0.00000100000050002909[4]):0.00000100000050002909[0],UBA6322:0.00000100000050002909):0.00000100000050002909[0],UBA3475:0.00000100000050002909):0.00000100000050002909[0]):0.00000100000050002909[1]):0.00000100000050002909[2]):0.00000100000050002909[1],UBA7252:0.00000100000050002909):0.00000100000050002909[13],(UBA5036:0.00000100000050002909,UBA5039:0.00000100000050002909):0.00106251767948643675[62]):0.00106413007994779572[20],UBA7494:0.00226926253547695507):0.00106350696996574258[31]):0.00945832333928362488[91]):0.01710444177669546290[100]):0.04664530125915426761[100]):0.06440652498659225900[100]):0.04685231058267463888[100]):0.02990766171999882650[86],((Riemerella_columbina_DSM_16469_C237DRAFT_scaffold_23:0.03758447102708058901,(((Riemerella_anatipestifer_CH3_CP006649:0.00000100000050002909,Riemerella_anatipestifer_RA-CH-1_CP003787:0.00000100000050002909):0.00132388461917352452[100],Riemerella_anatipestifer_RA-JLLY_unscreened_Ga0098656_109:0.00271689029220804207):0.00143338578707986474[81],(((Riemerella_anatipestifer_RA-YM_AENH01000003:0.00000100000050002909,Riemerella_anatipestifer_Yb2_Ga0078677_11:0.00000100000050002909):0.00000100000050002909[92],Riemerella_anatipestifer_RA-CH-2_CP004020:0.00000100000050002909):0.00198568517464143548[93],((Riemerella_anatipestifer_RA-GD_CP002562:0.00000100000050002909,Riemerella_anatipestifer_RA-SG_RASGDRAFT_ANGF01000028_128:0.00000100000050002909):0.00066452774237386316[75],(Riemerella_anatipestifer_A350/72_DSM_15868_CP003388:0.00000100000050002909,Riemerella_anatipestifer_DSM_15868_chromosome_NC_014738:0.00000100000050002909):0.00000100000050002909[76]):0.00200743863637822817[96]):0.00131492667942741418[41]):0.02716514771600219216[100]):0.02361853872134426352[85],(((((((Elizabethkingia_meningoseptica_NBRC_12535_EM001DRAFT_BARD01000001_11:0.00000100000050002909,Elizabethkingia_meningoseptica_ATCC_13253_ASAN01000002:0.00000100000050002909):0.00000100000050002909[100],UBA907:0.00000100000050002909):0.01035829494249186460[100],((Elizabethkingia_miricola_EM_CHUV_Ga0129103_119:0.00065886647252875183,(Elizabethkingia_miricola_ATCC_33958_Ga0070835_173:0.00000100000050002909,Elizabethkingia_sp_BM10_Ga0081729_11:0.00000100000050002909):0.00065977594196797674[85]):0.00366882916980464189[100],((Elizabethkingia_anophelis_Po0527107_Ga0055149_125:0.00000100000050002909,Elizabethkingia_anophelis_V0378064_Ga0055150_1152:0.00000100000050002909):0.00000100000050002909[89],(Elizabethkingia_anophelis_NUH6_L957DRAFT_ASYJ01000009_19:0.00000100000050002909,(((((Elizabethkingnia_Anophelis_NUHP1_NUHP1_Tube1:0.00000100000050002909,(((Elizabethkingia_meningoseptica_FMS-007_Ga0077920_11:0.00000100000050002909,Elizabethkingia_meningoseptica_502_Ga0055085_118:0.00000100000050002909):0.00000100000050002909[0],Elizabethkingia_anophelis_R26_ANIW01000062:0.00000100000050002909):0.00000100000050002909[0],((Elizabethkingia_anophelis_PW2806_Ga0098327_131:0.00000100000050002909,Elizabethkingia_anophelis_NUHP3_L954DRAFT_ASYG01000017_117:0.00000100000050002909):0.00000100000050002909[13],Elizabethkingia_anophelis_NUHP2_L953DRAFT_ASYF01000007_17:0.00000100000050002909):0.00000100000050002909[0]):0.00000100000050002909[0]):0.00000100000050002909[0],Elizabethkingia_anophelis_NUH4_L956DRAFT_ASYI01000019_119:0.00000100000050002909):0.00000100000050002909[0],(Elizabethkingia_meningoseptica_B2D_Ga0054572_112:0.00000100000050002909,Elizabethkingia_anophelis_PW2809_Ga0098328_127:0.00000100000050002909):0.00000100000050002909[0]):0.00000100000050002909[4],Elizabethkingia_anophelis_NUH11_L958DRAFT_ASYK01000003_13:0.00000100000050002909):0.00000100000050002909[0],Elizabethkingia_anophelis_NUH1_L955DRAFT_ASYH01000019_119:0.00000100000050002909):0.00000100000050002909[0]):0.00065882948306269866[64]):0.00319587663890259083[91]):0.00429131091705500876[72]):0.06311233207467072115[100],(UBA1694:0.10095861803329692075,((UBA2306:0.01637274437379158606,(UBA720:0.01679819228416473340,((Chryseobacterium_caeni_DSM_17710_K319DRAFT_scaffold000044:0.01521667512231267803,(Epilithonimonas_tenax_DSM_16811_F564DRAFT_scaffold0001212:0.00652810223600066349,(Epilithonimonas_lactis_LMG_24401_Ga0054581_101:0.00194322536639462951,Epilithonimonas_sp_FH1_Ga0054582_101:0.00071066442790554776):0.00228367627099631621[78]):0.03298484977798662315[100]):0.01584572880999998712[99],(UBA7519:0.00135665996367816642,(UBA4110:0.00417881815431344738,(UBA896:0.00000100000050002909,UBA3891:0.00322335628488785910):0.00226260672069537958[96]):0.00152102679815629017[45]):0.00289814402585234377[57]):0.01261451618048093498[96]):0.00943197339469151012[63]):0.02148937576960575913[100],(Chryseobacterium_koreense_CCUG_49689_Ga0082187_106:0.02409228785964042871,((Flavobacteriaceae_bacterium_3519-10_NC_013062:0.02793656219832855656,(Chryseobacterium_sp_FF12_Ga0124352_113:0.02798135431000504936,(UBA6726:0.00000100000050002909,UBA6736:0.00000100000050002909):0.00906886497520603165[100]):0.00851418453356461713[56]):0.01087974717853759481[55],(((UBA6693:0.00209662452061754436,UBA2070:0.00326954545786412509):0.04018297702276228678[100],((UBA7607:0.00321470587014338486,UBA3559:0.00000100000050002909):0.00000100000050002909[54],(UBA1167:0.00106847791950865517,UBA7496:0.00107404360781872938):0.00107275186126376629[69]):0.03582979953559397440[100]):0.01604016504267365487[82],(Chryseobacterium_palustre_DSM_21579_H562DRAFT_scaffold000055:0.04210185261493155223,(Chryseobacterium_solincola_DSM_22468_Ga0077143_102:0.02111465889483819455,(Chryseobacterium_jeonii_DSM_17048_Ga0077144_102:0.04719636630640139385,((UBA5040:0.00606092389882249144,Chryseobacterium_antarcticum_LMG_24720_Ga0055141_12:0.01970990229061304888):0.01694494092141608094[100],(UBA7505:0.00107806698212012473,(UBA3141:0.00000100000050002909,UBA1288:0.00000100000050002909):0.00000100000050002909[69]):0.01543126413154487925[100]):0.00683330605447475536[84]):0.01103071507282163237[45]):0.00841986777337613325[46]):0.00747183433163346213[55]):0.00854316258534329291[55]):0.03288599844024188423[100]):0.05112071126782314484[100]):0.01547687944837136502[77]):0.01119449344540488812[71]):0.01334362247066425006[45],(Chryseobacterium_sp_P1-3_Ga0055938_105:0.00000100000050002909,(((UBA1861:0.00000100000050002909,UBA3881:0.00000100000050002909):0.00309635252902342633[94],((UBA1808:0.00106985448473208506,UBA5979:0.00000100000050002909):0.00807838192303388797[100],((UBA5674:0.00700076641409626364,(Chryseobacterium_sp_OV705_EW72DRAFT_scaffold0001515:0.01519376070996496415,(Chryseobacterium_sp_YR459_EW75DRAFT_scaffold000033:0.00424709417265598747,Chryseobacterium_sp_YR485_EW77DRAFT_scaffold000033:0.00906122882481360387):0.00324108056570888590[34]):0.00104181898676411304[25]):0.00133493599450106980[22],((Chryseobacterium_sp_StRB126_Ga0069484_11:0.00737063093778852953,(((((UBA7246:0.00000100000050002909,(UBA7537:0.00000100000050002909,(UBA5652:0.00000100000050002909,(UBA2585:0.00000100000050002909,Chryseobacterium_indologenes_NBRC_14944_BAVL01000004:0.00065165822879684231):0.00000100000050002909[14]):0.00000100000050002909[9]):0.00000100000050002909[5]):0.00000100000050002909[19],UBA1811:0.00323172750687072442):0.00000112435065461193[65],Chryseobacterium_sp_UNC8MFCol_M030DRAFT_scaffold000022:0.00000100000050002909):0.01033192008490870124[100],(((Chryseobacterium_sp_YR561_EW82DRAFT_scaffold000099:0.00065881406704582915,Chryseobacterium_taiwanense_LMG_23355_Ga0063997_101:0.00000100000050002909):0.03238688537520664767[100],(UBA6561:0.00884900565914044542,((Chryseobacterium_sp_FH2_Ga0081160_105:0.01574888595083284021,((Chryseobacterium_hispalense_DSM_25574_AT45DRAFT_JARQ01000008_18:0.01302661186211422593,Chryseobacterium_daeguense_DSM_19388_H560DRAFT_scaffold0001818:0.01181145746944727709):0.00370682798120154210[32],((Chryseobacterium_sp_IHB_B_17019_Ga0123718_11:0.01823572763051589316,((Chryseobacterium_soli_DSM_19298_Ga0055953_106:0.01899959129502574312,((Chryseobacterium_sp_Leaf180_Ga0102393_101:0.03865916864914396150,Chryseobacterium_sp_OV259_EW69DRAFT_scaffold000099:0.02840241497740786034):0.01109239194289051572[74],(Chryseobacterium_sp_YR005_EW71DRAFT_scaffold0001010:0.01397460058218976710,Chryseobacterium_sp_Hurlbut01_Ga0100727_115:0.00800041578067326592):0.00742131518103347591[75]):0.01785757302117106649[99]):0.01204660673904900219[97],Chryseobacterium_piperi_CTM_Ga0055562_117:0.01263279796329439333):0.01244549518690298007[97]):0.01050354347977222776[33],((Chryseobacterium_sp_CF299_EW67DRAFT_scaffold000044:0.00000100000050002909,Chryseobacterium_sp_CF284_EW64DRAFT_scaffold000044:0.00000100000050002909):0.00000100000050002909[34],Chryseobacterium_sp_CF314_PMI13_NODE_2_len_181726_cov_472_5133972:0.00000100000050002909):0.01618515201917013896[100]):0.01049590332488924138[36]):0.00547737849633942765[23]):0.00452752777717626686[14],((Chryseobacterium_sp_CF356_EW66DRAFT_scaffold0002323:0.00064828162939755221,Chryseobacterium_formosense_LMG_24722_Ga0055947_102:0.00132937714198041773):0.02049915047748409463[100],((Chryseobacterium_gregarium_DSM_19109_H561DRAFT_scaffold000088:0.02979628451309736595,Chryseobacterium_sp_YR460_EW73DRAFT_scaffold000077:0.01502046879688886429):0.01004820689473967694[42],Chryseobacterium_sp_Leaf405_Ga0102423_117:0.01559947757961896962):0.00565928794815836762[44]):0.00996324197752074259[23]):0.00312695425272403868[23]):0.00400606263568074102[22]):0.01289374744461982934[95],((Chryseobacterium_indologenes_CI_885_Ga0100833_110:0.01146625976786542350,UBA6316:0.00859955358800629059):0.01185147550282958893[98],(Chryseobacterium_oranimense_G311_Ga0045848_101:0.01209128095241237752,((Chryseobacterium_angstadtii_KM_Ga0081159_101:0.00862730474728959536,(Chryseobacterium_sp_JM1_Ga0055950_104:0.00074419610382791212,(Chryseobacterium_sp_OV715_EW70DRAFT_scaffold0001111:0.00289609821212906057,(Chryseobacterium_vrystaatense_LMG_22846_Ga0055948_101:0.00628050574504898564,Chryseobacterium_luteum_DSM_18605_Ga0055954_103:0.01410919247581371785):0.01006132799641908972[88]):0.00444040835193235724[48]):0.01328229717398296539[99]):0.01198194281570460172[100],Chryseobacterium_sp_BLS98_Ga0081161_11:0.00313280683014852861):0.00887526215185558201[76]):0.00667097481405192882[95]):0.00403618701660074346[21]):0.00665026454813799368[16]):0.00539423697228663419[10],Chryseobacterium_sp_YR480_EW79DRAFT_scaffold000022:0.00914208482957663132):0.00165351844994915940[0]):0.00305953869231469135[0],((Chryseobacterium_sp_YR477_EW78DRAFT_scaffold000033:0.00228611463751173883,Chryseobacterium_sp_CF365_EW65DRAFT_scaffold0001212:0.00629488786397822912):0.00238835862289071311[35],Chryseobacterium_indologenes_J31_Ga0081031_1025:0.00597616533257629666):0.00187615033010568978[14]):0.00335704071221324188[3]):0.00407027519388741387[26]):0.00440235857297261238[9]):0.00543432333075420573[15],(Chryseobacterium_gleum_F93_ATCC_35910_ACKQ02000002:0.00000100000050002909,UBA900:0.00320909046006431775):0.00263491298681683972[49]):0.00532519859461366186[25]):0.03843579154220044120[99]):0.01519642627916644069[46],Bergeyella_zoohelcum_ATCC_43767_AGYA01000001:0.07987792488714376415):0.01606215309452706241[60],(UBA5025:0.00000100000050002909,UBA7623:0.00000100000050002909):0.05320994552183366116[100]):0.01851580362945920433[79]):0.15473498323149048606[100]):0.04236565573814164015[74]):0.06473638046006573166[100],(((((((UBA7428:0.13153665959392540907,((UBA3159:0.00000100000050002909,UBA1519:0.00000100000050002909):0.13104765256749426050[100],(UBA980:0.05740959980264980639,Flavobacteria_bacterium_MS024-2A_unfinished_sequence_NZ_ABVV01000001:0.05587744422752925072):0.06588851751863687711[100]):0.04302991238729466511[98]):0.03746858555952481407[96],(((UBA5955:0.00000100000050002909,UBA5950:0.00000100000050002909):0.03914238479806668447[100],(UBA6515:0.00000100000050002909,UBA7311:0.00000100000050002909):0.02735668700524581526[100]):0.10424433196670787605[100],((UBA7446:0.04238888315969123466,UBA7369:0.02704102099941617723):0.02114016746120292098[58],UBA5954:0.05148169964069666815):0.05989797070740079249[100]):0.08253479039179782706[100]):0.06237258285188576612[100],(Eudoraea_adriatica_DSM_19308_G504DRAFT_scaffold000011:0.10150316315654529797,(((Flavobacteriales_bacterium_HTCC2170_chromosome_NC_014472:0.07541579572907462781,(((((UBA4167:0.00000100000050002909,UBA6787:0.00000100000050002909):0.00000100000050002909[37],UBA1658:0.00000100000050002909):0.00000100000050002909[77],UBA893:0.00000100000050002909):0.06618671034111808793[100],(Zobellia_galactanivorans_DsijT_Ga0039355_11:0.01877882712345847749,Zobellia_uliginosa_MAR_2009_138_FG20DRAFT_unitig_0_quiver_dupTrim_30202:0.02438418053733425184):0.02360210665513468725[100]):0.03156504189638954794[98],(Maribacter_thermophilus_HT7-2_Ga0077319_11:0.03645847242019040202,(Maribacter_antarcticus_DSM_21422_Q360DRAFT_scaffold000011:0.08347644346846494479,((((UBA6511:0.00000100000050002909,UBA3344:0.00000100000050002909):0.00000100000050002909[18],UBA849:0.00000100000050002909):0.00000100000050002909[15],UBA4516:0.00000100000050002909):0.00752147243869940359[100],(Maribacter_sp_Hel_I_7_P178DRAFT_scf7180000000007_quiver2:0.02213415997836934782,Maribacter_forsetii_DSM_18668_P177DRAFT_scf7180000000004_quiver1:0.00930519358689002596):0.00607555999489732112[83]):0.03448712491543619307[100]):0.01421374799053164335[57]):0.03265907201238127389[100]):0.01256372666017891229[43]):0.02048780938284846739[90],((Sediminicola_sp_YIK13_CP010535:0.09264389063987782391,((Arenibacter_certesii_DSM_19833_G466DRAFT_scaffold000044:0.01888242520938378591,Arenibacter_latericius_DSM_15913_H344DRAFT_scaffold0001818:0.01746474625428701480):0.05740429296895484257[100],(Arenibacter_sp_TG409_U735DRAFT_scf7180000000011_quiver3:0.00415978120181888147,UBA3178:0.00407267742498533449):0.02819354301575058633[100]):0.03249646971841203130[100]):0.01593743346405737324[51],((Cellulophaga_sp_Hel_I_12_GQ45DRAFT_unitig_0_quiver_dupTrim_103221:0.04184622491065514982,(Cellulophaga_algicola_DSM_14237_chromosome_NC_014934:0.02136648853450552957,(((Cellulophaga_baltica_18_Ga0037213_106:0.00000100000050002909,Cellulophaga_baltica_4_Ga0037214_105:0.00000100000050002909):0.00000100000050002909[29],Cellulophaga_sp_E62014_Ga0062126_124:0.00000100000050002909):0.00000100000050002909[65],(Cellulophaga_baltica_13_Ga0039799_105:0.00000100000050002909,Cellulophaga_baltica_NN016038_M667DRAFT_ATLJ01000005_15:0.00000100000050002909):0.00065859450473172221[81]):0.00856377046329854889[91]):0.03418777287479812105[100]):0.05953126414763403040[100],((Cellulophaga_geojensis_KL-A_ARZX01000001:0.00000100000050002909,(Cellulophaga_lytica_DSM_7489_chromosome_NC_015167:0.00065687633458386152,Cellulophaga_lytica_HI1_Ga0058821_gi6820318631:0.00065705912334289610):0.00065703127032935512[48]):0.07441267694815445477[100],((((UBA2547:0.00105077903108007770,UBA4449:0.00000100000050002909):0.00000100000050002909[16],(UBA7432:0.00000100000050002909,UBA4008:0.00000100000050002909):0.00000100000050002909[15]):0.00000100000050002909[25],UBA3118:0.00105112443486222768):0.00105061807128441101[56],((UBA982:0.00000100000050002909,UBA4432:0.00000100000050002909):0.00000100000050002909[17],Flavobacteria_bacterium_MS024-3C_unfinished_sequence_NZ_ABVW01000002:0.00000100000050002909):0.00000100000050002909[27]):0.11272891290948368337[100]):0.02057519892804596587[57]):0.01184520362763642233[29]):0.01374711190261819309[43]):0.01396660274128218478[29],((Flagellimonas_sp_DK169_scf7180000000004:0.04981478521168693913,(Muricauda_sp_MAR_2010_75_FG28DRAFT_unitig_0_quiver1:0.03443576113471025907,(UBA7809:0.01654685886384455254,Muricauda_ruestringensis_B1_DSM_13258_unknown:0.02114990070536891184):0.03112837063459967038[100]):0.02710619210594001488[100]):0.02818252487901165212[99],(Croceitalea_dokdonensis_DOKDO_023_Ga0097745_105:0.09087541055014895786,(Muricauda_lutaonensis_CC-HSB-11_Ga0078043_11:0.00241619634149022738,(UBA819:0.00000100000050002909,UBA7802:0.00000100000050002909):0.00000100000050002909[82]):0.07292776289058180983[100]):0.01864195850165202215[79]):0.03379537671918345088[98]):0.00986667349986161853[28]):0.04011745885696479247[99]):0.03463197518383292345[34],(((Galbibacter_sp_ck-I2-15_AMSG01000020:0.07457088464239783332,Joostella_marina_En5_DSM_19592_JoomaDRAFT_JMA2:0.04447660359392600210):0.04917330667602313327[100],Zhouia_amylolytica_AD3_AYXY01000001:0.07286797242072638736):0.01903326159794598016[61],(Imtechella_halotolerans_K1_AJJU01000010:0.06271108745316203437,((Capnocytophaga_canimorsus_Cc5_chromosome_NC_015846:0.04494154761292490363,(((((Capnocytophaga_sp_oral_taxon_336_F0502_ATCI01000001:0.00331832205306394198,(Capnocytophaga_sp_oral_taxon_324_F0483_AMEV01000148:0.00264333336293586484,Capnocytophaga_sp_oral_taxon_380_F0488_AMES01000066:0.00000100000050002909):0.00066046504096874332[49]):0.00066324559202938333[64],Capnocytophaga_ochracea_F0287_contig00046_NZ_AEOH01000046:0.00330743164033130924):0.00302538836793826357[98],((Capnocytophaga_sp_oral_taxon_326_F0382_AMEU01000142:0.01174905346938797009,Capnocytophaga_sputigena_Capno_unfinished_sequence_NZ_ABZV01000007:0.00289955228140646075):0.00332299168561635966[59],Capnocytophaga_ochracea_DSM_7271_NC_013162:0.00290536256536175728):0.00338838841824783219[61]):0.01952691234236622261[98],(Capnocytophaga_sp_oral_taxon_329_F0087_re-annotation_Oct_2015_Ga0097762_1040:0.04383233479337683702,Capnocytophaga_sp_oral_taxon_332_F0381_AMET01000052:0.04997710100616793716):0.01608147378610730663[78]):0.04822011518028011118[100],((Capnocytophaga_canimorsus_CcD93_Ga0098565_1259:0.00000100000050002909,Capnocytophaga_canimorsus_CcD95_Ga0098563_1101:0.00000100000050002909):0.03708587081621033538[100],(((Capnocytophaga_cynodegmi_Ccy74_Ga0098562_102:0.00000100000050002909,Capnocytophaga_cynodegmi_E6447_DSM_19736_YW9DRAFT_scaffold_34:0.00000100000050002909):0.00000100000050002909[33],Capnocytophaga_cynodegmi_Ccyn_ATCC49044_Ga0098561_1060:0.00000100000050002909):0.00170134705802485703[99],Capnocytophaga_cynodegmi_Ccyn2B_Ga0098559_125:0.00227079098194924323):0.03328693246021871555[100]):0.01313188152972915614[73]):0.02121636023924327805[97]):0.03188077865699749658[97],(Capnocytophaga_sp_oral_taxon_338_str_F0234_contig00004_NZ_AEXX01000004:0.02277222468621050919,(Capnocytophaga_sp_oral_taxon_863_F0517_Ga0039071_1035:0.03255053172807067380,Capnocytophaga_gingivalis_JCVIHMP016_ctg1117755536020_NZ_ACLQ01000010:0.02373250695084411221):0.01117726116373681661[99]):0.10602790357273902955[100]):0.05222105939722307411[100]):0.04117171857896145121[100]):0.02146203727160252844[83]):0.01643911649009136347[30],(Kordia_sp_MCCC_1A00726_Ga0077671_106:0.01457513673299659987,(Kordia_jejudonensis_SSK3-3_Ga0077670_1016:0.02768088609284015053,Kordia_algicida_OT-1_unfinished_sequence_NZ_ABIB01000001:0.01207307993995290589):0.01898029127383363268[95]):0.07161244720501408478[100]):0.02139552896326533601[87],((((((Flavobacteriaceae_bacterium_HQM9_NZ_AFPB01000138:0.01318906443769634999,Aquimarina_agarilytica_ZC1_KQADRAFT_AHHE02000060_160:0.00833688670067278884):0.11656192054826673699[100],(Aquimarina_latercula_DSM_2041_H526DRAFT_scaffold000044:0.03240796285237378116,((Aquimarina_longa_SW024_Ga0117746_122:0.02991090504581811124,(Aquimarina_macrocephali_JAMB_N27_Z054DRAFT_JACA01000023_123:0.01357461713620580594,(Aquimarina_sp_22II-S11-z7_AQRA01000007:0.00498605546108704754,Aquimarina_megaterium_XH134_Z053DRAFT_JACB01000035_135:0.00230841914301481736):0.00415343132165711931[86]):0.01306480384662028933[100]):0.00563297179028879845[48],(Aquimarina_sp_SW150_NoneDRAFT_JACC01000013_113:0.03434688173760891416,Aquimarina_muelleri_DSM_19832_H527DRAFT_scaffold000099:0.03498678598050530830):0.00588746857759813152[39]):0.01799360475707120072[97]):0.03848968114742427199[100]):0.03134227495194658042[100],((Leeuwenhoekiella_sp_MAR_2009_132_P164DRAFT_scf7180000000008_quiver2:0.11908944127033752047,((((UBA1463:0.00000100000050002909,Flavobacterium_sp_MED217_unfinished_sequence_NZ_AANC01000002:0.00107760910530425424):0.00000100000050002909[24],UBA2682:0.00000100000050002909):0.00000100000050002909[34],UBA6587:0.00000100000050002909):0.03541242326743809093[100],Leeuwenhoekiella_sp_Hel_I_48_P162DRAFT_scf7180000000023_quiver6:0.03562197781365126353):0.04112351314542156411[100]):0.03609781583715122866[99],(((Cellulophaga_sp_MED134_unfinished_sequence_NZ_AAMZ01000008:0.00091099679101403896,Dokdonia_donghaensis_DSW-1_Ga0077591_11:0.00508625830683490012):0.01477738562340426796[100],Krokinobacter_sp_4H-3-7-5_chromosome_NC_015496:0.02461460215669003873):0.04755374349410929069[100],UBA1927:0.04256625521395519113):0.05952252442059403209[100]):0.04157782081090864723[100]):0.02002818774710815250[80],(((Salinimicrobium_xinjiangense_DSM_19287_G564DRAFT_scaffold0001212:0.01354468593472714713,Salinimicrobium_terrae_DSM_17865_H148DRAFT_scaffold000055:0.01778535939674561611):0.04484730183962051114[100],((Gillisia_limnaea_R-8282_DSM_15749_unknown:0.04065930848739387343,((Gillisia_sp_JM1_H033DRAFT_scaffold000022:0.01237897401083900943,Gillisia_sp_CAL575_I130DRAFT_APHJ01000040_140:0.00884790478256674423):0.04980336512242423963[100],Gillisia_sp_Hel_I_29_P163DRAFT_scf7180000000039_quiver5:0.04028272607895053842):0.01027193272404733175[23]):0.02758640688814206418[47],((Salegentibacter_sp_Hel_I_6_FG27DRAFT_unitig_0_quiver_dupTrim_75361:0.01679204232633575711,UBA1130:0.01017685799254915320):0.04575395030047388345[100],((Gramella_portivictoriae_DSM_23547_G529DRAFT_scaffold000022:0.02006513411440375219,(Gramella_forsetii_KT0803_NC_008571:0.01511140931444155365,Gramella_echinicola_DSM_19838_G530DRAFT_scaffold000022:0.00540990636561903670):0.00907206253372326403[100]):0.03831501697471532963[100],(((UBA6779:0.00000100000050002909,Zunongwangia_profunda_SM-A87_chromosome_NC_014041:0.08037868850640531027):0.00000100000050002909[69],UBA1015:0.00000100000050002909):0.00579288816783600589[99],UBA3396:0.39953223173067836660):0.10082441733906662151[100]):0.01691275447998122350[58]):0.03079482962219426412[100]):0.01954122374931919343[43]):0.02930190460035598035[40],((Mesonia_mobilis_DSM_19841_G551DRAFT_scaffold000099:0.04460585293567904952,(UBA6780:0.00000100000050002909,UBA5160:0.00000100000050002909):0.04220608565631227965[100]):0.06107252935262767052[100],((Psychroflexus_tropicus_DSM_15496_F598DRAFT_scaffold000055:0.01917200681953835223,Psychroflexus_gondwanensis_ACAM_44_APLF01000014:0.04587605813397480775):0.23357783570148124563[100],((Croceibacter_atlanticus_HTCC2559_Re-annotation_of_existing_genome_that_was_not_originally_submitted_by_me_CA2559_HTCC25591:0.00000100000050002909,((Croceibacter_atlanticus_Psemu1scaffold1_CApsemu1_Psemu1_scaffold11:0.00065762948311155322,Croceibacter_atlanticus_SA60_CASA60_SA60_concat1:0.00065899235424375299):0.00000341220690769953[39],UBA2693:0.00000100000050002909):0.00065400589756242134[33]):0.00000100000050002909[51],UBA3979:0.00214498140979577307):0.11972866985835119158[100]):0.03093110731891780124[34]):0.02754185349701720326[59]):0.01601796920036644561[15]):0.01626833854935477372[12],((((Formosa_sp_AK20_ANLA01000016:0.03947594669850403026,Bizionia_argentinensis_JUB59_DSM_19628_NZ_AFXZ01000012:0.07918558901470938716):0.01777054310341157767[89],((Formosa_agariphila_KMM_3901_HG315671:0.05509279265793864955,(((Winogradskyella_psychrotolerans_RS-3_ATMR01000095:0.03325613116311249701,UBA3174:0.02317052846701728869):0.01105811695564418162[85],(Winogradskyella_sp_PG-2_Ga0069379_11:0.01929929785192264699,offset=2625931:0.01673268289635697001):0.01131464589793847002[82]):0.07028641519575694330[100],((((Psychroserpens_mesophilus_JCM_13413_Ga0069243_102:0.02002171438062482628,Psychroserpens_sp_PAMC_27130_Ga0072388_112:0.03577784647452032785):0.01114789856140219887[81],(Psychroserpens_sp_Hel_I_66_GQ40DRAFT_unitig_0_quiver_dupTrim_118871:0.02671846833347184952,(Psychroserpens_burtonensis_DSM_12212_H593DRAFT_scaffold000055:0.04490829956261652156,Psychroserpens_mesophilus_JCM_17632_Ga0069242_1004:0.02519783924096059488):0.01819385214773628148[93]):0.01002754764218934114[61]):0.01842728112048011915[92],Sediminibacter_sp_Hel_I_10_P176DRAFT_scf7180000000002_quiver_dupTrim_65791:0.06352286046705764300):0.02856468309850030210[100],((UBA5544:0.03322764674122766909,UBA5534:0.01987614306801894354):0.01950069377092596493[100],Gelidibacter_mesophilus_DSM_14095_G525DRAFT_scaffold000066:0.07014365793582454101):0.02557942198633058814[98]):0.01909044362749059628[93]):0.02417979278206346463[90]):0.00926826900491039239[25],(((Lacinutrix_sp_Hel_I_90_GQ46DRAFT_scf7180000000004_quiver_dupTrim_27731:0.03284367151407015240,(Lacinutrix_sp_5H-3-7-4_chromosome_NC_015638:0.01656925392341529468,Lacinutrix_sp_PAMC_27137_Ga0078322_135:0.03766500839477932017):0.01806052046192472768[95]):0.02300784931426105503[100],(((Olleya_sp_VCSA23_M888DRAFT_scaffold000066:0.00000100000050002909,Olleya_sp_VCSM12_M887DRAFT_scaffold000077:0.00066087286918429979):0.01682190180193870316[100],(UBA1516:0.00971686823714645355,Olleya_marilimosa_CAM030_M890DRAFT_scaffold000099:0.00745366822341329231):0.01234492813342336417[99]):0.02001702223560637012[100],Mesoflavibacter_zeaxanthinifaciens_DSM_18436_H574DRAFT_scaffold000077:0.02754563789524121925):0.02345957923884321381[98]):0.02560286913446965795[100],((Gaetbulibacter_saemankumensis_DSM_17032_H611DRAFT_scaffold000011:0.04265168971797785036,(Siansivirga_zeaxanthinifaciens_CC-SAMT-1_Ga0069314_11:0.02189003811553388509,UBA5535:0.05393211592623117084):0.01127263633485450257[83]):0.01403327364096768927[86],(((UBA6058:0.03093871321372687958,((Jejuia_pallidilutea_JCM_19538_Ga0069622_159:0.00000100000050002909,Jejuia_pallidilutea_JCM_19301_Ga0062135_117:0.00000100000050002909):0.00000100000050002909[89],Jejuia_pallidilutea_JCM19302_Ga0062134_114:0.00000100000050002909):0.02848587275729301885[100]):0.02512462077522358700[100],(Tamlana_sedimentorum_JCM_19808_Ga0077698_101:0.01327496829834748891,Tamlana_nanhaiensis_FHC16_Ga0077697_111:0.01121863283635250383):0.03077229541405222465[100]):0.01512851409917413854[76],(((Algibacter_lectus_JCM_19300_Ga0062136_111:0.00000100000050002909,Algibacter_lectus_JCM19274_Ga0072883_112:0.00066853055069803066):0.05035337719625521818[100],Flavobacteriaceae_bacterium_P7-3-5_P735DRAFT_ALIH01000001_11:0.01716337389512512940):0.01414678781837621843[92],Algibacter_sp_HZ22_Ga0100880_11:0.04558534323699463264):0.01054817366987499151[57]):0.01094424168147772880[60]):0.02193475965065289773[99]):0.01612476742788471890[71]):0.01050412909757701338[44]):0.01462590897046063890[52],Mangrovimonas_yunxiaonensis_LY01_Ga0055140_107:0.07354552400793608335):0.04019592549774097384[100],((unidentified_eubacterium_SCB49_unfinished_sequence_NZ_ABCO01000006:0.10168899633129736826,((((UBA6274:0.05768113845469243633,(UBA1473:0.03283677458311347330,(UBA4022:0.00000100000050002909,UBA5968:0.00000100000050002909):0.11264246013749661113[100]):0.01613721979722417682[52]):0.04147180727371746478[100],((UBA3175:0.08907353337345627620,((UBA3356:0.00000100000050002909,UBA4525:0.00000100000050002909):0.00000100000050002909[99],UBA2674:0.00530007417480293699):0.03728522801890886418[100]):0.04181556284193850559[37],(((UBA4166:0.00000100000050002909,UBA891:0.00000100000050002909):0.00000100000050002909[98],UBA1005:0.00000100000050002909):0.06553931775835103446[100],((UBA1903:0.01788802561130076185,UBA4504:0.01274946941329905409):0.01620806918387822024[94],(UBA3611:0.00000100000050002909,UBA2677:0.00000100000050002909):0.01614665739136523018[100]):0.03732102575238224751[100]):0.01220748038282655837[45]):0.01426635685117811844[30]):0.00913882167708659002[26],UBA3594:0.03111254101140736861):0.01659371447232409202[30],((UBA6784:0.01078844179159262236,(((Aequorivita_capsosiphonis_DSM_23843_G440DRAFT_scaffold000066:0.05395779657462701495,Aequorivita_sublithincola_QSSC9-3_DSM_14238_Aeqsu_Contig1571:0.01652406541097345763):0.01016318248355871021[79],(((UBA3599:0.00000100000050002909,(UBA3101:0.00000100000050002909,(UBA5094:0.00000100000050002909,(((UBA5053:0.00000100000050002909,UBA5106:0.00000100000050002909):0.00000100000050002909[5],UBA5087:0.00000100000050002909):0.00000100000050002909[1],UBA3180:0.00000100000050002909):0.00000100000050002909[1]):0.00000100000050002909[21]):0.00000100000050002909[28]):0.00000100000050002909[4],UBA1901:0.00000100000050002909):0.00000100000050002909[72],UBA3995:0.00000100000050002909):0.00216501153758260787[85]):0.00174487090142024653[36],(((UBA3997:0.00000100000050002909,UBA5096:0.00000100000050002909):0.00000100000050002909[27],UBA3185:0.00000100000050002909):0.00000100000050002909[47],Vitellibacter_vladivostokensis_KMM_3516_Ga0077372_101:0.00000100000050002909):0.00627352159249751178[99]):0.00309637312628399447[37]):0.01796078046104608583[97],UBA3591:0.02689431482330578715):0.04300935644471230029[100]):0.00853778656516393855[24]):0.03626770605718863255[39],(Nonlabens_sediminis_JCM_19294_Ga0062166_105:0.10605855764036493938,(((Nonlabens_ulvanivorans_PLR_Ga0056144_123:0.00000100000050002909,Nonlabens_ulvanivorans_JCM_19296_Ga0059249_gi6749675944:0.00000100000050002909):0.00580889565662640744[100],(Nonlabens_ulvanivorans_JCM_19297_Ga0069535_104:0.00000100000050002909,Nonlabens_ulvanivorans_JCM_19298_Ga0062167_103:0.00074685111976951308):0.00719611875637614449[100]):0.01056255055525483905[95],Flavobacteria_bacterium_BBFL7_unfinished_sequence_NZ_AAPD01000004:0.01173687903991996358):0.08196997422368990094[100]):0.10921541762284520116[100]):0.01689763661676952147[14]):0.02505554396545658577[17]):0.01282958227805323231[72],((Flavobacterium_columnare_ATCC_49512_NC_016510:0.00858950549998637077,Flavobacterium_columnare_94-081_Ga0123754_11:0.01373783896612672251):0.07186754512471894840[100],(((Flavobacterium_sp_Leaf359_Ga0102406_111:0.03008096373936792675,((Flavobacterium_tegetincola_DSM_22377_H602DRAFT_scaffold000022:0.01777547102662626818,Flavobacterium_antarcticum_DSM_19726_YWADRAFT_scaffold_45:0.01856512257806754509):0.04527939435470459961[100],((Flavobacterium_soli_DSM_19725_G508DRAFT_scaffold000044:0.01831609887605848558,(Flavobacterium_branchiophilum_FL-15_FQ859183:0.03887937840081900215,(Flavobacterium_sp_GOBB3-209_F209_pool_F209_pool_c12:0.02053951920345921736,(((Flavobacterium_hydatis_DSM_2063_Ga0055952_106:0.00364752151529779524,(Flavobacterium_sp_KMS_Ga0077602_102:0.00000100000050002909,Flavobacterium_sp_JRM_Ga0077601_1007:0.00000100000050002909):0.00506240055183147710[100]):0.01292540489310468020[100],(Flavobacterium_sp_TAB87_Ga0127016_138:0.03396872394981542004,(Flavobacterium_chungangense_LMG_26729_Ga0054563_108:0.00472512653856077113,((Flavobacterium_sp_WG21_C245DRAFT_AMYW01000002_12:0.00678047650397623630,((((Flavobacterium_sp_Leaf82_Ga0102308_103:0.00382457848553016460,Flavobacterium_sp_MEB061_Ga0078370_140:0.00149863639009156107):0.00200161103553975683[62],(Flavobacterium_sp_Root420_Ga0102111_132:0.00066577767332239122,Flavobacterium_sp_URHB0058_H983DRAFT_scaffold000055:0.00132859993348893174):0.00183095025858059078[91]):0.00174215635213079449[62],(Flavobacterium_sp_CF136_PMI10_CF136_contig_1616:0.00536712254464325085,Flavobacterium_sp_KJJ_AT46DRAFT_JARP01000003_13:0.00334121850604626519):0.00175404557235300080[43]):0.00274585677956821388[47],Flavobacterium_hibernum_DSM_12611_Ga0069559_104:0.00446506649395523800):0.00212522381104445369[30]):0.00199533269612916413[7],(Flavobacterium_reichenbachii_LMG_25512_Ga0055946_101:0.00659310167013506167,(Flavobacterium_sp_Root186_Ga0102203_110:0.00542482365991603377,(((Flavobacterium_johnsoniae_UW101_NC_009441:0.00073768511814605703,(Flavobacterium_sp_Fl_GQ47DRAFT_scaffold000055:0.00666549191470645463,(Flavobacterium_denitrificans_DSM_15936_H600DRAFT_scaffold000044:0.00234353717317626643,(UBA4854:0.00594523150635827436,(Flavobacterium_sp_F52_AKZQ01000023:0.01363402829716708897,Flavobacterium_sp_Root935_Ga0102241_101:0.00998056682606633140):0.00153530308765370462[13]):0.00278506423634606627[14]):0.00100447174801166460[19]):0.00461899269861420787[33]):0.00402050819538699554[34],Flavobacterium_sp_Root901_Ga0102232_109:0.00338593245471094980):0.00706590580367495551[71],Flavobacterium_sp_VMW_Ga0098771_105:0.00092207814832235538):0.00424597593636459950[71]):0.00248557457236672124[37]):0.00067251868078885290[14]):0.00204472687118777531[33]):0.01277407189290701538[100]):0.00413998956791337362[41]):0.00779576409946600764[70],(((Flavobacterium_sp_ACAM_123_A3SGDRAFT_AJXL01000028_128:0.03481053195391141386,(Flavobacterium_sp_AED_Ga0077600_103:0.00284695757834044520,Flavobacterium_sp_83_T410DRAFT_scf7180000000004_quiver_dupTrim_44411:0.00848839879762866567):0.01113642230715158714[94]):0.00706242064440621830[41],(((Bacteroidetes_bacterium_SCGC_AAA027-N21_contamination_screened_Ga0073402_113:0.00000100000050002909,Bacteroidetes_bacterium_SCGC_AAA027-N21_D465DRAFT_NODE_5_len_141202_cov_353_851_ID_1604719252:0.00000100000050002909):0.02022568377480012461[100],(Flavobacterium_psychrophilum_4_Ga0077933_11:0.00065636771350436587,(Flavobacterium_psychrophilum_CN_Ga0070867_123:0.01227542601002803296,(Flavobacterium_psychrophilum_TN_Ga0070870_1113:0.00131334410626867998,(Flavobacterium_psychrophilum_VQ50_Ga0072473_11:0.00000100000050002909,Flavobacterium_psychrophilum_JIP02/86_NC_009613:0.00000100000050002909):0.00000100000050002909[59]):0.00000100000050002909[44]):0.00000100000050002909[48]):0.07668519346538177350[100]):0.01541498783887261179[87],(UBA6031:0.00000100000050002909,(UBA4120:0.00000100000050002909,(UBA6046:0.00000100000050002909,UBA5153:0.00000100000050002909):0.00000100000050002909[26]):0.00000100000050002909[19]):0.02177199318391307911[100]):0.00587408131506679965[35]):0.01733698480782580598[85],(Flavobacterium_succinicans_LMG_10402_AO58DRAFT_JATV01000008_18:0.02093359603091652851,(Flavobacterium_sp_EM1308_Ga0054573_1052:0.02111116934944773718,(Flavobacterium_sp_EM1321_Ga0055093_114:0.00925279020053223177,Flavobacterium_daejeonense_DSM_17708_H599DRAFT_scaffold0001919:0.02758576310137256585):0.01522401967984752212[99]):0.00628680633163450440[38]):0.00866157780205017644[84]):0.00622838006541530376[36]):0.00498865515685933264[52]):0.01004495142368487873[68]):0.01106341147599717266[77]):0.00828379798565766212[52],UBA7665:0.04911596772563711633):0.00279136938272017470[28]):0.01940698589558758139[80]):0.02294839338196226139[91],(UBA807:0.05511507446319707099,Flavobacterium_aquatile_LMG_4008_Ga0060269_13:0.03728195214455922585):0.01354026325510566259[61]):0.01308288297537497577[39],((UBA6135:0.06561131602868666701,(Flavobacterium_filum_DSM_17961_H601DRAFT_scaffold000055:0.03239377491956013655,UBA2787:0.02196908861464913487):0.02400249307497716658[100]):0.02214274880242547358[86],((Flavobacterium_gelidilacus_DSM_15343_G507DRAFT_scaffold000044:0.06534192407294200922,((Flavobacterium_indicum_GPTSA100-9_HE774682:0.06514360435384335124,Flavobacterium_sp_316_Ga0078480_103:0.04781558589255638370):0.01356782068291931265[40],(Flavobacterium_sasangense_DSM_21067_BP92DRAFT_scaffold000099:0.01253732928293466685,(Flavobacteria_bacterium_BAL38_unfinished_sequence_NZ_AAXX01000001:0.00396069864436921545,UBA7663:0.00504517021092962085):0.01111858124892258111[97]):0.03117703472619835423[100]):0.00491607571561836123[38]):0.01698436371867848710[81],(((Flavobacterium_enshiense_DK69_Ga0070859_101:0.01669177908640649341,(Flavobacterium_suncheonense_DSM_17707_G498DRAFT_scaffold000011:0.00000100000050002909,Flavobacterium_suncheonense_GH29-5_DSM_17707_Ga0070856_1009:0.00000100000050002909):0.02404855159011127369[100]):0.02154234545825750927[99],UBA4197:0.02554865537049194960):0.01482284504767125005[91],((Flavobacterium_beibuense_F44-8_Ga0070855_101:0.04236756595194509506,(Flavobacterium_akiainvivens_IK-1_Ga0100808_15:0.04012270127375330148,(Flavobacterium_subsaxonicum_DSM_21790_G509DRAFT_scaffold000033:0.00000100000050002909,Flavobacterium_subsaxonicum_WB4_Ga0070858_105:0.00000100000050002909):0.03814671777666281405[100]):0.01480399118504597059[50]):0.02006343032240156046[95],(UBA3339:0.08677069906233084162,(UBA1682:0.05732755149099444392,((Myroides_odoratus_DSM_2801_Contig1:0.00000100000050002909,Myroides_odoratimimus_CIP_103059_NZ_JH815539:0.00000100000050002909):0.04060831950719171607[100],((Myroides_odoratimimus_strainL41_Ga0078357_1089:0.01362677303844927502,((Myroides_sp_A21_Ga0077880_11:0.00000100000050002909,(Myroides_odoratimimus_PR63039_Whole_genome_of_multi-drug_resistant_strain_Myroides_odoratimimus_Ga0104771_11:0.00000100000050002909,(Myroides_odoratimimus_H1bi_U871DRAFT_AYMS01000001_11:0.00000100000050002909,((Myroides_odoratimimus_CIP_101113_NZ_JH590839:0.00000100000050002909,(Myroides_odoratimimus_CCUG_3837_NZ_JH815537:0.00000100000050002909,Myroides_odoratimimus_CCUG_12901_NZ_JH590835:0.00000100000050002909):0.00000100000050002909[4]):0.00000100000050002909[14],(Myroides_odoratimimus_CCUG_12700_AGZL01000036:0.00000100000050002909,Myroides_odoratimimus_CCUG_10230_NZ_AGEC01000022:0.00000100000050002909):0.00000100000050002909[16]):0.00000100000050002909[0]):0.00000100000050002909[1]):0.00000100000050002909[62]):0.00129674113472211011[96],Myroides_profundi_D25_Ga0077859_11:0.00065389991406379503):0.00652513912736350093[100]):0.02857076669653116352[100],Myroides_injenensis_M09-0166_NZ_BAEX01000026:0.03510440784656556484):0.01364999916314445921[47]):0.04083895016698214225[99]):0.02921154753633773901[100]):0.03857509204401546321[94]):0.00774439987676091811[29]):0.01115725386482510628[49]):0.01563360338253161688[69]):0.01103240345259432799[43]):0.02006488328640034305[36]):0.11625992469727426670[100]):0.00920246969899935971[44]):0.03913966479053321290[96],(UBA2765:0.15869801264580299383,((UBA1552:0.21832153674638224428,Lutibacter_profundi_LP1_Ga0114161_11:0.10251392404085055143):0.03982044980506012355[74],(Flavobacteriaceae_bacterium_S85_NZ_AFPK01000074:0.15314193008148838104,(UBA7302:0.08595977733110952979,((UBA2540:0.09311033126292100892,((Tenacibaculum_sp_MED152_unfinished_sequence_NZ_AANA01000002:0.00704111938543982869,Polaribacter_dokdonensis_DSW-5_Ga0081965_11:0.01478881189249465176):0.01803787945976784504[100],((Polaribacter_sp_Hel_I_85_Ga0069556_12:0.02869925270573946835,(Polaribacter_irgensii_23-P_unfinished_sequence_NZ_AAOG01000005:0.05963641292154600593,Polaribacter_sp_Hel1_33_49_Ga0072362_11:0.02495213362679275793):0.01721100254165113669[92]):0.00846504065951874524[23],Polaribacter_sp_Hel_I_88_P161DRAFT_scf7180000000002_quiver_dupTrim_72541:0.04342996619553767673):0.01033344994019742662[67]):0.02208651121986368246[95]):0.02033478521385930285[92],(Tenacibaculum_maritimum_NBRC_15946_TMA01SDRAFT_BAUG01000009_19:0.05189173059190800574,(Tenacibaculum_sp_47A_GOM-205m_N534DRAFT_scaffold000011:0.02869077123433726173,Tenacibaculum_ovolyticum_DSM_18103_H518DRAFT_scaffold000055:0.05756279176492699184):0.02969886875423410899[99]):0.02378586664185153993[82]):0.02189778168884077419[90]):0.04333053592407976051[100]):0.01941348240736128633[63]):0.02310717054133446663[47]):0.02880549933328794762[87]):0.08935041352420847183[100]):0.01801886446948678180[56]):0.05205578916654185484[95]):0.04500873824693029518[99]):0.04286019835351018853[91],UBA7312:0.50501595422464384821):0.02582958958893332227[78],((((Crocinitomix_catalasitica_ATCC_23190_T367DRAFT_scaffold0003131:0.25019816692448360040,(((Fluviicola_taffensis_RW262_DSM_16823_Ftaff_Contig130:0.02065607245064336392,UBA7666:0.03200351455197630868):0.09004786317324763034[100],(UBA5422:0.09657318924099794755,((UBA7325:0.09465513837378461415,UBA6051:0.07352184451663860976):0.06932180901182269372[100],(UBA958:0.13943851406036192331,(UBA7468:0.01392361021611200102,UBA952:0.04813877339448700832):0.07938410996913188022[100]):0.09116714969919377520[100]):0.02298615046726472377[59]):0.02921417555990437828[66]):0.05948230055623117407[100],UBA2104:0.18957711425270662442):0.05942885914948787401[100]):0.06837115651514023840[100],((UBA6771:0.01098405498005514819,(UBA3390:0.00000100000050002909,UBA1958:0.00000100000050002909):0.01050953241709486237[100]):0.27238355743490438865[100],(UBA4660:0.42480318080686585436,(UBA4474:0.25159839018245822029,((UBA2636:0.00881109196475338662,UBA1962:0.02735603964281541067):0.18000983231644332450[100],(UBA1112:0.12812727248162403271,((UBA1996:0.00131661121633434961,UBA4429:0.00000100000050002909):0.08447691163436422956[100],((UBA5692:0.04602075960228350915,UBA1510:0.01138052418177398772):0.06694243364058347079[100],(((UBA7364:0.00000100000050002909,(UBA4437:0.00000100000050002909,UBA4471:0.00000100000050002909):0.00000100000050002909[14]):0.00000100000050002909[31],UBA7443:0.00000100000050002909):0.02047801060902584153[100],(UBA1531:0.02632459577286452856,UBA1959:0.02319913588325971804):0.00993080676566304894[79]):0.04172020912713397811[100]):0.02772116512259438850[87]):0.08976339935592318742[100]):0.03811957504022978754[100]):0.09324020478232125653[100]):0.10493120852349967220[100]):0.02987086040604325018[49]):0.09124516478590782853[96]):0.03993832368555857992[89],((UBA2423:0.00273907725853684463,UBA2798:0.01197620236974041540):0.23692539315866306682[100],UBA7690:0.40674855127379083708):0.07282795965275132288[86]):0.04455012749866393146[93],(((UBA6057:0.14543087623589434632,((UBA1993:0.00000100000050002909,UBA7362:0.00000100000050002909):0.11823573713452398271[100],((UBA4418:0.00000100000050002909,UBA1991:0.00103172664414941041):0.02414492774329722244[100],(UBA4422:0.00000100000050002909,UBA4445:0.00000100000050002909):0.01911893160402616115[100]):0.12472331381496759573[100]):0.05977507942886836623[99]):0.14115141837513853207[100],(UBA6770:0.35871446224767006283,((UBA7444:0.00000100000050002909,UBA4594:0.00000100000050002909):0.00134637121039522280[100],(UBA4419:0.00000100000050002909,(((UBA4454:0.00000100000050002909,UBA1986:0.00000100000050002909):0.00000100000050002909[2],(UBA7360:0.00000100000050002909,UBA4467:0.00000100000050002909):0.00000100000050002909[1]):0.00000100000050002909[1],UBA4434:0.00000100000050002909):0.00000100000050002909[6]):0.00227567029772410192[100]):0.31130083404857400442[100]):0.06013415765073241298[86]):0.07561243538641963802[96],((UBA1494:0.11497372744094336294,((UBA5081:0.00000100000050002909,UBA4507:0.00000100000050002909):0.00000100000050002909[32],UBA1970:0.00000100000050002909):0.10029015436426912122[100]):0.13967897857624597679[100],(((UBA852:0.00000100000050002909,UBA7795:0.00000100000050002909):0.00000100000050002909[33],UBA6923:0.00000100000050002909):0.21211968108554263290[100],(UBA2669:0.00000100000050002909,UBA5051:0.00000100000050002909):0.22276761955162299733[100]):0.04441999972708629563[67]):0.05442712757796873413[99]):0.02137481461762296212[62]):0.04089390477807375301[95]):0.04236520919206279712[97],((UBA6267:0.36037863090660587906,(UBA4814:0.25196739162304421233,((((UBA5762:0.00291830927678965631,UBA6254:0.00240119542073188820):0.16385424007674725955[100],UBA2030:0.14424880419929403397):0.19015086993663071757[100],((UBA4417:0.22901645251357230504,(((UBA5537:0.09368446337176683514,UBA5197:0.10060769754812440291):0.02541579854482203804[41],(UBA6247:0.04470079716622748361,(UBA5833:0.00000100000050002909,(Bacteroidales_bacterium_TBC1_Ga0098319_107:0.00210107883703200332,UBA5855:0.00209602350898097090):0.00105126169832232678[55]):0.02900743576626727688[100]):0.01619903499351024734[94]):0.02724660765461455261[38],(UBA5256:0.00000100000050002909,UBA5281:0.00000100000050002909):0.08629083635486838044[100]):0.09987055702550665104[100]):0.08338938933103165474[100],(((BACT14:0.16205300475473077837,(P_201_BS11:0.00000100000050002909,F08_2_BS11:0.00000100000050002909):0.14148788627494179870[100]):0.11392132835174191563[100],((UBA5536:0.08216691354796179514,UBA6229:0.09925957085437644989):0.03568808639496573454[89],(UBA6192:0.12024464790425393179,UBA6207:0.13956070714061849514):0.02332901805182983554[53]):0.03771419003105865031[91]):0.07087476096259200109[100],(UBA6244:0.14034772575335607847,UBA4459:0.14527008607274699559):0.11127532289238038776[100]):0.05962332140348483578[96]):0.01564293866564521462[41]):0.02702927399742924633[22],(((UBA3388:0.15230257974825617273,(((UBA5233:0.00000100000050002909,UBA5271:0.00000100000050002909):0.00000100000050002909[5],((UBA5464:0.00000100000050002909,UBA5371:0.00000100000050002909):0.00000100000050002909[9],(UBA5308:0.00000100000050002909,UBA5479:0.00000100000050002909):0.00000100000050002909[14]):0.00000100000050002909[1]):0.04027486846095332251[100],(UBA4866:0.01907690591214977055,(UBA5249:0.00209700863965661980,UBA4893:0.00109423305210146833):0.01854118863605880643[100]):0.02293148653109304547[87]):0.07675397187248796105[100]):0.07403408832011240670[100],(UBA1219:0.13147825320140943406,((F08_3_BS11:0.00000100000050002909,P_3_BS11:0.00000100000050002909):0.04277143952922594916[100],((UBA3724:0.07595343160157845552,((UBA3630:0.01716590837810211614,UBA3834:0.02516614108382321177):0.01252246524471525499[81],((UBA3684:0.01602133431306777128,UBA2939:0.00832216009490258091):0.00816953013072839115[86],UBA2840:0.01513236058913350508):0.00441879522813947226[51]):0.04621127279897344758[100]):0.01031173634153450397[50],(UBA2714:0.00000100000050002909,UBA2748:0.00000100000050002909):0.06867227481926313493[100]):0.02948015193766742592[67]):0.08830570329848819178[100]):0.08578305694077238697[100]):0.08123379649841103167[100],((UBA3916:0.00000100000050002909,UBA3911:0.00000100000050002909):0.55767606462602636874[100],((UBA1195:0.17927835958895829704,(UBA1215:0.11038823409937922881,UBA1205:0.06482573417437167973):0.07433854231667755275[100]):0.10285260150121725009[100],(UBA5429:0.20036583497647392216,(UBA1756:0.13942247517871028673,(UBA3842:0.02075496089231155042,(UBA1176:0.00000100000050002909,UBA3052:0.00000100000050002909):0.04080604792143292109[100]):0.14378979526574578451[100]):0.04229635746332759128[98]):0.09710524495042884008[100]):0.05487364598162576546[100]):0.05115726905583196926[55]):0.05727272994677946177[69]):0.03238120429477071155[55]):0.01751034650226707470[17]):0.07026779062032743883[100],((BACT6:0.04499255842246811798,UBA1715:0.07554711674269011523):0.31053164291087981264[100],(((BACT8:0.01181849795370699605,UBA3824:0.00552878406626145132):0.10658218930693111326[100],AH:0.11943423126674888868):0.23994852384699483228[100],(((((BACT17:0.23820061689345906064,(((((UBA5497:0.00000100000050002909,UBA5279:0.00143166262097341917):0.09386648476240883054[100],((UBA7646:0.00112556827617165908,UBA5488:0.00390640667412155747):0.05726843545910002137[100],(UBA5213:0.01758030957925666229,Geofilum_rubicundum_JCM_15548_Ga0072344_1016:0.01080796222731674264):0.06160761682038154441[100]):0.01760117225976528740[60]):0.02275274161115463725[77],Alkaliflexus_imshenetskii_Z-7010_DSM_15055_AlkimDRAFT_AIB5:0.05463058983972263194):0.06049054230692494510[100],(Anaerophaga_sp_HS1_GQWDRAFT_gi33950632926:0.07633744897103235394,(((Marinilabilia_salmonicolor_JCM_21150_W7WDRAFT_AJKI01000011_111:0.00000100000050002909,Marinilabilia_salmonicolor_JCM_21150_JCM21150DRAFT_BALK01000011_111:0.00000100000050002909):0.02782065249160434184[100],UBA5340:0.00666646987359520438):0.04667773334191222673[100],(Anaerophaga_thermohalophila_Valhall_OQ5DRAFT_gi378762642364:0.00703135512430362597,Anaerophaga_thermohalophila_Fru22_DSM_12881_ATH1DRAFT_gi3255116192:0.01135627627696491129):0.02814651352651008701[100]):0.03693680735281354433[87]):0.09208744723525542908[100]):0.04272424541568169143[100],(UBA6048:0.12517371169235663730,Cytophaga_fermentans_IAM_14302_DSM_9555_CytfeDRAFT_CFC3:0.12978585108011181370):0.04024743764906515975[81]):0.02886061860390064585[96]):0.06029925567041970191[100],((((((UBA6032:0.09861014262771453098,Paludibacter_propionicigenes_WB4_chromosome_NC_014734:0.02995781186238916441):0.03874287592264842595[100],(UBA5753:0.00000100000050002909,UBA4071:0.00104567860673035126):0.04742525712481461542[100]):0.07065384977985447734[100],(UBA1754:0.14583469285374808799,((UBA7569:0.00000100000050002909,UBA7565:0.00000100000050002909):0.06917223137399194921[100],(((((UBA4621:0.00537328076789797375,(((UBA7582:0.00000100000050002909,(UBA6828:0.00000100000050002909,UBA6426:0.00000100000050002909):0.00000100000050002909[30]):0.00000100000050002909[9],UBA747:0.00000100000050002909):0.00000100000050002909[49],UBA6862:0.00105439949515228563):0.00098330514508007997[65]):0.05734084974637736892[100],((UBA3759:0.00132244419601847433,UBA4333:0.00082738920680593532):0.05435097939418758600[100],(UBA3653:0.01475577002505112055,((UBA2712:0.00210740626377613942,UBA4357:0.00000100000050002909):0.00111094388324736054[98],(UBA3843:0.01138913963564923068,(UBA4331:0.00210917140352267921,(UBA4298:0.00000100000050002909,UBA3717:0.00000100000050002909):0.00000100000050002909[76]):0.00104358329204336220[81]):0.00213983560708323056[77]):0.00688700504749538076[86]):0.05380976736462769749[100]):0.02561117184438238201[99]):0.02207418938173709433[91],((UBA6340:0.00314951877388395781,UBA1630:0.00000100000050002909):0.04054783807214450836[100],UBA1714:0.12610524050453977840):0.02376872757413182186[94]):0.09254826436804333700[100],BACT19:0.04428870401574443866):0.01618376733010749857[43],BACT20:0.10031460181366853857):0.02082210280930379617[54]):0.12015814309357346346[100]):0.01893312219211434541[40]):0.04393202518910209464[93],Bacteroidetes_oral_taxon_274_str_F0058_genomic_scaffold_supercont12_NZ_GG774890:0.27685951461124419515):0.03404255895081710614[83],(((UBA1757:0.18510301195975559230,BACT18:0.05354455220938635768):0.06195874879780683547[100],(UBA1402:0.00000100000050002909,(((UBA4188:0.00000100000050002909,UBA4183:0.00000100000050002909):0.00000100000050002909[26],(UBA4178:0.00000100000050002909,UBA4174:0.00000100000050002909):0.00000100000050002909[12]):0.00000100000050002909[6],UBA3540:0.00000100000050002909):0.00105992979523417542[58]):0.14571249014107870434[100]):0.11080011507718295904[100],((((UBA2918:0.13289963959880113364,((((Bacteroides_salyersiae_CL02T12C01_AGXV01000026:0.00194977581046284782,(Bacteroides_salyersiae_WAL_10018_DSM_18765_JCM_12988_JCM12988DRAFT_BAJL01000015_115:0.00000100000050002909,Bacteroides_salyersiae_WAL_10018_DSM_18765_AQHX01000008:0.00000100000050002909):0.00000100000050002909[95]):0.02787072568960359542[100],(Bacteroides_nordii_CL02T12C05_AGXS01000027:0.00065232535556623535,(Bacteroides_nordii_JCM_12987_JCM12987DRAFT_BAJA01000009_19:0.00065232782285207149,Bacteroides_sp_HPS0048_AGEU01000001:0.00065245063193390327):0.00000100000050002909[43]):0.01139526328054201940[100]):0.00895710179788538827[93],(((Bacteroidaceae_bacterium_MS4_Ga0057464_102:0.03248972021666016868,((Bacteroides_graminisolvens_JCM_15093_BAJS01000036:0.00000100000050002909,Bacteroides_graminisolvens_DSM_19988_C511DRAFT_scaffold0001111:0.00000100000050002909):0.00000100000050002909[99],UBA4189:0.00000100000050002909):0.11524943854600457060[100]):0.02175415145810812370[93],((Bacteroides_reticulotermitis_JCM_10512_Ga0054993_105:0.03052928958994103811,(UBA7333:0.05261008711888637973,(Bacteroides_pyogenes_DSM_20611_C234DRAFT_scaffold000022:0.00500370070848638483,Bacteroides_tectus_F0041_AWSV01000123:0.00873892494710568589):0.01477134491488413422[100]):0.00557522976262787937[59]):0.00556667900664798918[66],(((Bacteroides_thetaiotaomicron_VPI-5482_NC_004663:0.02583861259873480518,((Bacteroides_sp_1_1_6_genomic_scaffold_supercont12_NZ_GG695900:0.00000100000050002909,Bacteroides_faecis_MAJ27_KCYDRAFT_AGDG01000004_14:0.00000100000050002909):0.00000100000050002909[24],Bacteroides_thetaiotaomicron_dnLKV9_ASSM01000010:0.00000100000050002909):0.00000100000050002909[95]):0.01533174916856092432[100],Bacteroides_faecichinchillae_JCM_17102_JCM17102DRAFT_BAKK01000025_125:0.01621566436643482462):0.00226914415510690286[59],((Bacteroides_caccae_ATCC_43185_unfinished_sequence_NZ_AAVM02000001:0.00000100000050002909,Bacteroides_caccae_CL03T12C61_AGXF01000014:0.00000100000050002909):0.00558896980435649466[100],(((((Bacteroides_ovatus_3_8_47FAA_cont132_NZ_ACWH01000032:0.00000100000050002909,(((Bacteroides_ovatus_ATCC_8483_unfinished_sequence_NZ_AAXF02000040:0.00000100000050002909,((Bacteroides_sp_2_2_4_supercont112_genomic_scaffold_NZ_EQ973366:0.00000100000050002909,Bacteroides_sp_3_1_23_genomic_scaffold_supercont11_NZ_GG774949:0.00000100000050002909):0.00000100000050002909[10],Bacteroides_ovatus_CL09T03C03_Ga0111071_1023:0.00000100000050002909):0.00000100000050002909[3]):0.00000100000050002909[3],Bacteroides_ovatus_CL02T12C04_AGXT01000040:0.00000100000050002909):0.00000100000050002909[1],Bacteroides_ovatus_ATCC_8483_Ga0125169_11:0.00000100000050002909):0.00000100000050002909[7]):0.00000100000050002909[61],Bacteroides_sp_D2_ACGA02000002:0.00196920301005897025):0.00116744716608655906[89],Bacteroides_ovatus_CL03T12C18_AGXU01000002:0.00080232894035365990):0.00197323780192128337[62],((Bacteroides_sp_1_1_30_cont1110_NZ_ADCL01000110:0.00065636894081412230,((Bacteroides_sp_D1_supercont11_genomic_scaffold_NZ_EQ973246:0.00000100000050002909,Bacteroides_xylanisolvens_SD_CC_2a_Ga0055374_114:0.00000100000050002909):0.00000100000050002909[29],Bacteroides_sp_2_1_22_genomic_scaffold_supercont11_NZ_GG705173:0.00000100000050002909):0.00000100000050002909[84]):0.00131002713733989842[90],((Bacteroides_sp_D22_genomic_scaffold_supercont120_NZ_GG774814:0.00065567863686935503,Bacteroides_xylanisolvens_XB1A_draft_genome_FP929033:0.00000100000050002909):0.00065567017456902928[64],Bacteroides_sp_3_1_13_Ga0081835_101:0.00000100000050002909):0.00065807572516634553[90]):0.00147361984914665969[89]):0.00410470975237252518[91],((Bacteroides_finegoldii_CL09T03C10_Ga0032619_103:0.00000100000050002909,Bacteroides_finegoldii_CL09T03C10_HMPREF1057DRAFT_AKBZ01000003_13:0.00000100000050002909):0.00000100000050002909[33],Bacteroides_finegoldii_CL09T03C10_Ga0032619_122:0.00000100000050002909):0.00300195611305877161[100]):0.00264507203160487545[71]):0.00364444523519151129[78]):0.00656598980777426712[87]):0.01074187092538926754[72]):0.00557234298155857757[30],((((Bacteroides_fluxus_YIT_12057_B_fluxusYIT12057-10_Cont451_NZ_AFBN01000033:0.01438182835630728504,Bacteroides_helcogenes_P_36-108_chromosome_NC_014933:0.01750637332812820385):0.00303214587803928969[79],(((UBA1695:0.00000100000050002909,(Bacteroides_uniformis_2a7B_Ga0109161_1303:0.00000100000050002909,((((Bacteroides_uniformis_KLE1607_Ga0129076_1093:0.00000100000050002909,Bacteroides_uniformis_ATCC_8492_unfinished_sequence_NZ_AAYH02000037:0.00000100000050002909):0.00000100000050002909[7],Bacteroides_uniformis_CL03T12C37_AGXY01000036:0.00000100000050002909):0.00000100000050002909[6],Bacteroides_uniformis_CL03T00C23_AGXX01000013:0.00000100000050002909):0.00000100000050002909[9],Bacteroides_uniformis_dnLKV2_ASSO01000001:0.00000100000050002909):0.00000100000050002909[22]):0.00000100000050002909[96]):0.00014708667879460572[70],Bacteroides_rodentium_JCM_16496_JCM16496DRAFT_BAKJ01000050_150:0.00989191881664937614):0.00535566215578325931[89],(Bacteroides_gallinarum_DSM_18171_C233DRAFT_scaffold0002020:0.00941978184029928362,(Bacteroides_eggerthii_1_2_48FAA_Ga0032464_106:0.00649621613982558424,((Bacteroides_stercoris_CL09T03C01_Ga0111072_1005:0.00000100000050002909,(Bacteroides_stercoris_CC31F_ATFP01000002:0.00065534263436814422,Bacteroides_stercoris_ATCC_43183_unfinished_sequence_NZ_ABFZ02000021:0.00000100000050002909):0.00130908485083399556[89]):0.00449615444567797676[94],Bacteroides_clarus_YIT_12056_B_clarusYIT12056-10_Cont192_NZ_AFBM01000023:0.00338282462242056733):0.00263144290603544795[71]):0.00129072685282577708[64]):0.00595319147703912959[79]):0.00207755390152199616[54]):0.01511331237764869037[98],((Bacteroides_oleiciplenus_YIT_12058_ADLF01000024:0.00368898512407548566,Bacteroides_stercorirosoris_JCM_17103_JCM17103DRAFT_BAKL01000061_161:0.00289534271160814824):0.00607518980680895031[92],(Bacteroides_intestinalis_DSM_17393_unfinished_sequence_NZ_ABJL02000007:0.00343203706865651556,(((Bacteroides_cellulosilyticus_DSM_14838_B_cellulosilyticus-10_Cont485_NZ_ACCH01000190:0.00000100000050002909,Bacteroides_sp_AP1_Ga0038669_1016:0.00524373480981496845):0.00065153594623482049[37],(((Bacteroides_sp_14A_K429DRAFT_scf7180000000018_quiver2:0.00000100000050002909,Bacteroides_cellulosilyticus_WH2_Ga0123724_11:0.00000100000050002909):0.00000100000050002909[37],Bacteroides_sp_WH2_Ga0073085_101:0.00000100000050002909):0.00000100000050002909[38],UBA5130:0.00000100000050002909):0.00000100000050002909[31]):0.00065114562024631037[35],Bacteroides_cellulosilyticus_CL02T12C19_AGXG01000147:0.00000100000050002909):0.00768659898731874174[95]):0.00986367201122469173[100]):0.00979988581063265772[93]):0.01658174385457650973[89],((Bacteroides_fragilis_HMW_616_ALOB01000013:0.00263393749642642193,((Bacteroides_fragilis_DCMOUH0085B_Ga0055146_1031:0.00065759737245207688,Bacteroides_fragilis_DCMOUH0067B_Ga0055139_1285:0.00000100000050002909):0.00000100000050002909[55],((Bacteroides_fragilis_HMW_610_AGXQ01000026:0.00065677721144074815,(Bacteroides_sp_UW_Ga0070807_143:0.00000100000050002909,((Bacteroides_fragilis_3_1_12_NZ_ABZX01000066:0.00000100000050002909,Bacteroides_fragilis_DCMOUH0018B_Ga0056819_1155:0.00000100000050002909):0.00000100000050002909[18],Bacteroides_fragilis_DCMSKEJBY0001B_Ga0055078_1105:0.00000100000050002909):0.00000100000050002909[4]):0.00000100000050002909[19]):0.00000100000050002909[38],Bacteroides_fragilis_DCMOUH0017B_Ga0055077_1082:0.00065686274029328449):0.00065685549586563786[66]):0.00396652586201228126[100]):0.00130292359844326336[90],(((Bacteroides_fragilis_3725_D9v_JGDQ01000032:0.00000100000050002909,Bacteroides_fragilis_YCH46_NC_006347:0.00000100000050002909):0.00065751380526551256[50],(((Bacteroides_fragilis_CL05T00C42_Ga0032383_102:0.00000100000050002909,((((Bacteroides_fragilis_3-F-2_#6_JGDT01000098:0.00000100000050002909,(Bacteroides_fragilis_1009-4-F_#10_JGED01000029:0.00000100000050002909,(Bacteroides_fragilis_1007-1-F_#10_JGEA01000040:0.00000100000050002909,(((Bacteroides_fragilis_3774_T13_JGCR01000329:0.00000100000050002909,(Bacteroides_fragilis_2-F-2#_5_JGCN01000132:0.00000100000050002909,Bacteroides_fragilis_2-F-2#_4_JGDM01000098:0.00000100000050002909):0.00000100000050002909[37]):0.00000100000050002909[13],(((((Bacteroides_fragilis_34-F-2_#13_JGCQ01000406:0.00000100000050002909,(Bacteroides_fragilis_1007-1-F_#9_JGEC01000032:0.00000100000050002909,Bacteroides_fragilis_1007-1-F_#8_JGCM01000164:0.00000100000050002909):0.00000100000050002909[14]):0.00000100000050002909[9],Bacteroides_fragilis_1007-1-F_#7_JGDL01000060:0.00000100000050002909):0.00000100000050002909[6],(Bacteroides_fragilis_1007-1-F_#4_JGDK01000158:0.00000100000050002909,Bacteroides_fragilis_3783N2-1_JGCT01000247:0.00000100000050002909):0.00000100000050002909[4]):0.00000100000050002909[0],Bacteroides_fragilis_3719_T6_JGEH01000054:0.00000100000050002909):0.00000100000050002909[1],Bacteroides_fragilis_1007-1-F_#5_JGVD01000093:0.00000100000050002909):0.00000100000050002909[46]):0.00000100000050002909[0],Bacteroides_fragilis_1007-1-F_#6_JGVF01000081:0.00000100000050002909):0.00000100000050002909[50]):0.00000100000050002909[4]):0.00000100000050002909[2]):0.00000100000050002909[0],Bacteroides_fragilis_3719_A10_JGDP01000112:0.00000100000050002909):0.00000100000050002909[7],((Bacteroides_fragilis_3397_T14_JGDO01000055:0.00000100000050002909,(Bacteroides_fragilis_3397_N2_JGDN01000085:0.00000100000050002909,Bacteroides_fragilis_3397_N3_JGEG01000094:0.00000100000050002909):0.00000100000050002909[8]):0.00000100000050002909[7],(Bacteroides_fragilis_3996_NB_6_JGDA01000278:0.00000100000050002909,Bacteroides_fragilis_3988TB14_JGCY01000398:0.00000100000050002909):0.00000100000050002909[5]):0.00000100000050002909[60]):0.00000100000050002909[15],((Bacteroides_fragilis_CL05T12C13_AGXP01000036:0.00000100000050002909,(((Bacteroides_fragilis_DCMOUH0042B_Ga0056832_1196:0.00000100000050002909,Bacteroides_fragilis_20793-3_JGEF01000060:0.00000100000050002909):0.00065750506469719732[64],(Bacteroides_fragilis_A7_UDC12-2_JGEK01000080:0.00000100000050002909,Bacteroides_fragilis_BOB25_Ga0098187_11:0.00000100000050002909):0.00065743862316391022[54]):0.00000100000050002909[18],((Bacteroides_fragilis_HMW_615_AGXR01000008:0.00000100000050002909,Bacteroides_fragilis_NCTC_9343_NC_003228:0.00000100000050002909):0.00000100000050002909[3],((Bacteroides_fragilis_JCM_11017_JCM11017DRAFT_BAIY01000021_121:0.00000100000050002909,Bacteroides_sp_3_2_5_ACIB02000016:0.00000100000050002909):0.00000100000050002909[6],Bacteroides_sp_2_1_16_genomic_scaffold_supercont15_NZ_GG705213:0.00000100000050002909):0.00000100000050002909[0]):0.00000100000050002909[0]):0.00000100000050002909[0]):0.00000100000050002909[0],Bacteroides_fragilis_CL05T00C42_Ga0032383_135:0.00000100000050002909):0.00000100000050002909[0]):0.00000100000050002909[0]):0.00000100000050002909[0],Bacteroides_sp_2_1_56FAA_cont132_NZ_ACWI01000032:0.00000100000050002909):0.00000100000050002909[0],Bacteroides_fragilis_638R_genome_FQ312004:0.00000100000050002909):0.00000100000050002909[15]):0.00000100000050002909[52],(Bacteroides_fragilis_2-F-2#_7_JGCO01000222:0.00000100000050002909,(Bacteroides_fragilis_S38L3_JGEV01000038:0.00000100000050002909,((Bacteroides_fragilis_CL07T00C01_AGXM01000012:0.00000100000050002909,(Bacteroides_fragilis_CL03T00C08_AGXK01000029:0.00000100000050002909,Bacteroides_fragilis_CL07T12C05_AGXN01000026:0.00000100000050002909):0.00000100000050002909[11]):0.00000100000050002909[25],Bacteroides_fragilis_CL03T12C07_AGXL01000006:0.00000100000050002909):0.00000100000050002909[73]):0.00065665789145550224[72]):0.00000100000050002909[38]):0.00199103007364508262[81]):0.01537186194576909207[100]):0.00265458053346223546[9]):0.00170448323071672320[19]):0.03801353546738644312[96],((Bacteroides_paurosaccharolyticus_JCM_15092_JCM15092DRAFT_BAJR01000002_12:0.06018504893614042006,(((Bacteroides_massiliensis_Timone_84634_DSM_17679_AQHY01000028:0.00000100000050002909,Bacteroides_massiliensis_DSM_17679_B035DRAFT_scaffold_1112:0.00000100000050002909):0.01235838325653593021[100],(Bacteroides_massiliensis_dnLKV3_ASSP01000006:0.00502537633844874539,(((Bacteroides_vulgatus_CL09T03C04_AGXZ01000016:0.00000100000050002909,(Bacteroides_vulgatus_ATCC_8482_NC_009614:0.00000100000050002909,(Bacteroides_sp_4_3_47FAA_genomic_scaffold_supercont11_NZ_EQ999685:0.00000100000050002909,Bacteroides_sp_3_1_40A_cont111_NZ_ACRT01000011:0.00000100000050002909):0.00000100000050002909[14]):0.00000100000050002909[9]):0.00065924202973370583[65],(Bacteroides_vulgatus_dnLKV7_ASSN01000025:0.00000100000050002909,Bacteroides_vulgatus_PC510_contig00053_NZ_ADKO01000088:0.00000100000050002909):0.00000100000050002909[57]):0.00130204158191152600[96],(((Bacteroides_dorei_CL02T00C15_AGXH01000040:0.00000100000050002909,Bacteroides_dorei_CL02T12C06_AGXJ01000028:0.00000100000050002909):0.00065759479334034021[73],(((Bacteroides_sp_D4_genomic_scaffold_supercont13_NZ_EQ999645:0.00000100000050002909,Bacteroides_dorei_DSM_17855_unfinished_sequence_NZ_ABWZ01000089:0.00000100000050002909):0.00000100000050002909[8],Bacteroides_dorei_CL03T12C01_AGXI01000022:0.00000100000050002909):0.00000100000050002909[8],Bacteroides_dorei_CL03T12C01_Ga0123516_11:0.00000100000050002909):0.00000100000050002909[42]):0.00000100000050002909[76],(Bacteroides_sp_3_1_33FAA_genomic_scaffold_supercont13_NZ_GG705229:0.00000100000050002909,Bacteroides_sp_9_1_42FAA_supercont12_genomic_scaffold_NZ_EQ973126:0.00000100000050002909):0.00065921177572044235[98]):0.00133219225788650734[72]):0.00457720231956647988[99]):0.00543117260061079781[94]):0.01421168392650449912[97],((Bacteroides_plebeius_DSM_17135_unfinished_sequence_NZ_ABQC02000002:0.00768014678402301112,(Bacteroides_coprocola_DSM_17136_unfinished_sequence_NZ_ABIY02000074:0.01147104486447039946,(Bacteroides_salanitronis_DSM_18170_chromosome_NC_015164:0.04972114231762057857,(Bacteroides_barnesiae_DSM_18169_C510DRAFT_scaffold0001515:0.00000100000050002909,Bacteroides_barnesiae_JCM_13652_JCM13652DRAFT_BAJJ01000017_117:0.00000100000050002909):0.01500162644207024554[100]):0.00290947211908237132[60]):0.00216576561522550644[28]):0.00475377535261857498[57],Bacteroides_coprophilus_DSM_18228_B_coprophilus-10_Cont38_NZ_ACBW01000024:0.02054759648021890761):0.02352106775737290711[99]):0.00504854657591014000[63]):0.00888619159786815591[67],(Bacteroidetes_sp_F0290_AUTU01000007:0.00069733862733924819,Phocaeicola_abscessus_CCUG_55929_NoneDRAFT_CAKQ01000001_11:0.00000100000050002909):0.13200795247701030410[100]):0.02017172396742257859[52]):0.03099894803464662424[56]):0.01661985449123673866[56],(((((Xylanibacter_oryzae_KB_3_DSM_17970_XylorDRAFT_XOA1:0.07314117461891225802,((Prevotella_sp_109_Ga0081876_123:0.04306913340173088023,((((UBA7592:0.00000100000050002909,UBA1104:0.00000100000050002909):0.00000100000050002909[51],UBA6435:0.00000100000050002909):0.00000100000050002909[86],UBA6361:0.00000100000050002909):0.01025981710174287721[100],((((Prevotella_sp_P4-76_Ga0078365_121:0.00000100000050002909,Prevotella_sp_P5-119_Ga0078366_153:0.00000100000050002909):0.00000100000050002909[16],Prevotella_sp_P5-125_Ga0078367_155:0.00000100000050002909):0.00000100000050002909[35],Prevotella_sp_P4-65_Ga0078364_167:0.00065872023031847914):0.00000100000050002909[43],Prevotella_sp_P5-60_Ga0077727_1155:0.00065788175882988209):0.01800216297085868722[99]):0.03081800130162397691[100]):0.01494430464415246775[78],((((UBA4294:0.01352483063280068495,(UBA4356:0.00000100000050002909,UBA3652:0.00000100000050002909):0.01801309810981009674[100]):0.06008219055087859334[100],(UBA2846:0.05487477154140366076,UBA4330:0.06670425751451068697):0.00604742049766347680[80]):0.02266919611125048709[96],((UBA4296:0.04063877911112728780,(((((UBA2711:0.00212350294541355103,UBA3713:0.00104714322153264894):0.01061184109354125320[99],(UBA2455:0.00000100000050002909,UBA2754:0.00000100000050002909):0.01415292080001588799[100]):0.00858799523553542034[90],((UBA7262:0.00000100000050002909,(UBA2445:0.00211636927863901800,(UBA3671:0.00000100000050002909,UBA3619:0.00000100000050002909):0.00000100000050002909[91]):0.00209956537642252061[57]):0.01036955709586204893[99],(PREV33:0.00569631046852318943,UBA2755:0.02253219572482436164):0.00635044458556192210[41]):0.00587206747405300076[56]):0.02495049683136576352[100],((UBA2937:0.01353474430189566431,UBA4249:0.02941597695975875157):0.01083535033386707688[80],PREV32:0.02194284632547707434):0.01033259508386355323[92]):0.02067581776313941189[97],((Prevotella_brevis_P6B11_T496DRAFT_scaffold000022:0.00000100000050002909,Prevotella_brevis_ATCC_19188_T433DRAFT_scaffold000099:0.00000100000050002909):0.06710433732419925079[100],(UBA4339:0.05191252078358594979,(Prevotella_sp_FD3004_T325DRAFT_scaffold000022:0.02760330728837499456,(PREV35:0.02370696929457954266,((Prevotella_sp_P6B1_T495DRAFT_scaffold000033:0.00000100000050002909,Prevotella_sp_P6B4_T491DRAFT_scaffold000022:0.00000100000050002909):0.00245807615052531661[100],((Prevotella_sp_RM4_T499DRAFT_scaffold000011:0.00000100000050002909,Prevotella_ruminicola_23_chromosome_NC_014033:0.00266949116127468715):0.00400429204641158595[86],(UBA2809:0.01184582802854458085,Prevotella_sp_MA2016_T360DRAFT_scaffold000033:0.00769367953812101057):0.00119585699176829739[53]):0.00359851375485668347[64]):0.01353385871152242535[90]):0.00611210379207411184[69]):0.01518300674176951102[100]):0.01355640221323369844[82]):0.01452437970562522537[66]):0.00980779463075111615[24]):0.02899711573616754745[100],(UBA6994:0.09120164163532319679,PREV31:0.09020603512726400874):0.01880543702426839409[37]):0.00904455764359626650[20]):0.01613957624267730109[37],((((((Prevotella_timonensis_S9-PR14_Ga0060276_1020:0.00445192291510007956,(Prevotella_timonensis_DSM_22865_H520DRAFT_scaffold000033:0.00000100000050002909,Prevotella_timonensis_4401737_DSM_2286_Ga0034249_1067:0.00000100000050002909):0.00156860811896289312[100]):0.04248812607841407490[100],(Prevotella_buccalis_DNF00853_Ga0060247_195:0.00328319190786948789,(Prevotella_sp_BV3P1_AWXC01000028:0.00000100000050002909,Prevotella_buccalis_DNF00985_Ga0060244_1031:0.00000100000050002909):0.00211201317029495114[100]):0.03582716445910282682[100]):0.05815647068073762083[100],((((UBA7764:0.07457925321668779084,(UBA7270:0.03968020031921157958,((UBA7762:0.00000100000050002909,UBA2725:0.00000100000050002909):0.01182237395769103819[100],((UBA6472:0.00000100000050002909,UBA7593:0.00000100000050002909):0.04292726021213692789[100],Prevotella_multisaccharivorax_PPPA20_DSM_17128_Pmul17128_Contig3:0.02695246100607008241):0.01056849936573691674[74]):0.03867040696039449055[100]):0.02684787086533290540[100]):0.01679700230114311230[73],((Prevotella_bergensis_DSM_17361_NZ_ACKS01000085:0.07250877494968872850,(Prevotella_sp_S7-1-8_Ga0060239_1042:0.05613926834371986418,UBA5387:0.05914442711194821400):0.01402736636325223156[58]):0.01889820084318995230[96],(Hallella_seregens_ATCC_51272_L888DRAFT_scaffold000011:0.00000100000050002909,Prevotella_dentalis_ES_2772_DSM_3688_Prede_Contig321:0.00000100000050002909):0.04977643436240973551[100]):0.01055810884772233858[69]):0.02915953347075882565[100],(Prevotella_copri_CB7_DSM_18205_ACBX02000037:0.03118002655736402257,UBA6870:0.02165755383279813207):0.04473928992647872166[100]):0.01246401693448002945[66],((((UBA5379:0.15770958791190725634,(Prevotella_albensis_DSM_11370_K333DRAFT_scaffold000066:0.00000100000050002909,Prevotella_albensis_JCM_12258_JCM12258DRAFT_BAJD01000005_15:0.00000100000050002909):0.02591355132631429845[100]):0.04702461902483116157[99],((Prevotella_paludivivens_DSM_17968_B045DRAFT_scaffold_1415:0.00000100000050002909,Prevotella_paludivivens_JCM_13650_JCM13650DRAFT_BAJH01000014_114:0.00000100000050002909):0.04151638454767776071[100],((Prevotella_sp_HJM029_X919DRAFT_AZHT01000024_124:0.00540159564495889047,(Prevotella_oulorum_F0390_NZ_ADGI01000056:0.00000100000050002909,Prevotella_oulorum_JCM_14966_JCM14966DRAFT_BAJQ01000022_122:0.00000100000050002909):0.00256671946027532899[100]):0.04047030630692369929[100],(((Prevotella_oris_DSM_18711_D468DRAFT_scaffold0001010:0.00000100000050002909,Prevotella_oris_JCM_12252_JCM12252DRAFT_BAJC01000015_115:0.00000100000050002909):0.00065835222559355172[58],(Prevotella_oris_C735_genomic_scaffold_supercont12_NZ_GL349565:0.00000100000050002909,Prevotella_oris_F0302_NZ_ACUZ02000009:0.00000100000050002909):0.00000100000050002909[41]):0.01797218166530398925[100],(Prevotella_salivae_DSM_15606_contig00115_NZ_AEQO01000115:0.00395429759395151369,Prevotella_salivae_F0493_Ga0034563_106:0.00069413112491127811):0.02596962676280867646[100]):0.01665177334832822209[100]):0.01296684927852295027[100]):0.01825251290500991969[100]):0.01451675294639630590[23],((((((Prevotella_histicola_JCM_15637_Ga0060243_1062:0.00066085648416748478,(Prevotella_histicola_JCM_15637_DNF00424_JCM15637DRAFT_BAJX01000009_19:0.00000100000050002909,Prevotella_histicola_F0411_NZ_AFXP01000001:0.00066064828777352930):0.00000100000050002909[46]):0.01466407402331723966[100],((Prevotella_multiformis_DSM_16608_contig00018_NZ_AEWX01000018:0.01552386141712582511,(Prevotella_denticola_DNF00960_Ga0060245_1017:0.00066246275672570646,((Prevotella_denticola_DSM_20614_K335DRAFT_scaffold0001616:0.00000100000050002909,Prevotella_denticola_JCM_13449_JCM13449DRAFT_BAJG01000013_113:0.00000100000050002909):0.00066250001214004115[84],(Prevotella_denticola_F0289_chromosome_NC_015311:0.00000100000050002909,Prevotella_denticola_CRIS_18C-A_contig00088_NZ_AEXO01000056:0.00000100000050002909):0.00000100000050002909[41]):0.00000100000050002909[55]):0.00704703836955404388[100]):0.00667765121444348526[98],((Prevotella_fusca_JCM_17724_JCM17724DRAFT_BAKO01000011_111:0.00000100000050002909,Prevotella_fusca_W1435_Ga0133293_12:0.00000100000050002909):0.00267545425865951120[100],((((Prevotella_scopos_JCM_17725_JCM17725DRAFT_BAKP01000008_18:0.00790834211443106408,Prevotella_sp_F0091_Ga0039055_1120:0.00246161821468977599):0.00175304373302897099[51],(Prevotella_sp_Oral_Taxon_306_F0472_NZ_AJIN01000048:0.00130902797793807811,(Prevotella_sp_C561_NZ_ADCT01000088:0.00198437383984645128,((Prevotella_veroralis_JCM_6290_JCM6290DRAFT_BAIP01000013_113:0.01484831321024716877,Prevotella_veroralis_DSM_19559_D464DRAFT_scaffold0001313:0.00000100000050002909):0.00397887007258125591[100],Prevotella_veroralis_F0319_NZ_ACVA01000049:0.00000100000050002909):0.00132005921461662281[94]):0.00066855973796305557[82]):0.00071550569229405787[54]):0.00192380518464884938[50],((Prevotella_sp_ICM33_JACD01000090:0.00000100000050002909,Prevotella_melaninogenica_ATCC_25845_chromosome_chromosome_I_NC_014370:0.00065975098466676584):0.00000100000050002909[68],Prevotella_melaninogenica_DNF00666_Ga0060248_1507:0.00264415243259643598):0.00130817596322663080[69]):0.00000100000050002909[39],Prevotella_melaninogenica_D18_genomic_scaffold_supercont120_NZ_GG740029:0.00133153777159025072):0.00595824639971952435[98]):0.00535188372971372693[95]):0.00151632599859045599[44]):0.00990405242171714210[100],((Prevotella_amnii_DNF00058_Ga0060254_1042:0.00000100000050002909,((Prevotella_amnii_DSM_23384_F596DRAFT_scaffold000066:0.00000100000050002909,Prevotella_amnii_JCM_14753_JCM14753DRAFT_BAJP01000004_14:0.00000100000050002909):0.00132087713952184420[94],Prevotella_amnii_CRIS_21A-A_contig00122_NZ_ADFQ01000036:0.00132055555258224315):0.00065889143974604480[57]):0.03448560323069629202[100],((Prevotella_bivia_653C_DSM_20514_PrebiDRAFT_PBJ1:0.00132350659317881001,Prevotella_bivia_DNF00650_Ga0060249_1047:0.00000100000050002909):0.00066140054500997609[64],(Prevotella_bivia_DNF00320_Ga0060252_1017:0.00066063103178388299,Prevotella_bivia_DNF00188_Ga0060242_1006:0.00000100000050002909):0.00000100000050002909[55]):0.01296800158343579430[100]):0.03965258513302133414[100]):0.01270169901109018291[100],((Prevotella_sp_HUN102_P150DRAFT_scf7180000000012_quiver4:0.02805384956613093603,((Prevotella_corporis_MJR7716_Ga0129020_1001:0.00201377145605028058,(Prevotella_corporis_JCM_8529_JCM8529DRAFT_BAIT01000011_111:0.00000100000050002909,Prevotella_corporis_DSM_18810_H515DRAFT_scaffold0001111:0.00000100000050002909):0.00265583999999180866[100]):0.03159956281053535876[100],((Prevotella_disiens_DNF00882_Ga0060246_1052:0.00066052313108754044,(Prevotella_disiens_VPI_8057_ATCC_29426_Ga0038959_1040:0.00066156570849507221,Prevotella_disiens_FB035-09AN_ctg1125417240278_NZ_AEDO01000051:0.00000100000050002909):0.00000100000050002909[40]):0.02322048515968094112[100],(Prevotella_aurantiaca_JCM_15754_JCM15754DRAFT_BAKF01000009_19:0.01481268783671324009,((Prevotella_falsenii_JCM_15124_JCM15124DRAFT_BAJY01000008_18:0.01357249725509470512,(((Prevotella_intermedia_ATCC_25611_B129DRAFT_scaffold_45:0.00000100000050002909,Prevotella_intermedia_DSM_20706_G553DRAFT_scaffold000055:0.00000100000050002909):0.00132597930240985662[99],Prevotella_intermedia_ZT_Ga0069616_1007:0.00132483043933989361):0.00128540402275838738[88],(Prevotella_intermedia_17_Pint_PINT:0.00000100000050002909,Prevotella_intermedia_17_null_replaces_9307_Ga0111461_11:0.00000100000050002909):0.00335899617255131823[100]):0.00338675636900083758[73]):0.00256243524044376739[59],(Prevotella_pallens_ATCC_700821_contig00099_NZ_AFPY01000099:0.02912908788756728498,((Prevotella_nigrescens_CC14M_AZJH01000020:0.00197917745531807528,Prevotella_nigrescens_F0103_ADGJ01000006:0.00000100000050002909):0.00000100000050002909[14],Prevotella_nigrescens_ATCC_33563_contig00029_NZ_AFPX01000029:0.00065789917467387203):0.03686322962646882556[100]):0.03298152733210181486[100]):0.00380451723102863881[61]):0.02015070364266347697[100]):0.01939591322476333021[99]):0.00937162687035584564[89]):0.01517014889524339466[95],Prevotella_dentasini_JCM_15908_JCM15908DRAFT_BAKG01000002_12:0.02791507454820818870):0.00537178986700150279[43]):0.02016833965915367302[80],((UBA7551:0.09073514616806620248,((Prevotella_micans_F0438_NZ_AGWK01000046:0.00000100000050002909,Prevotella_micans_JCM_16134_JCM16134DRAFT_BAKH01000029_129:0.00000100000050002909):0.00000100000050002909[33],Prevotella_micans_DSM_21469_B089DRAFT_scaffold_1314:0.00000100000050002909):0.17173300886215459027[100]):0.02300940887735414969[36],(((UBA7254:0.00000100000050002909,(UBA7745:0.00000100000050002909,(UBA7723:0.00000100000050002909,UBA7267:0.00000100000050002909):0.00000100000050002909[21]):0.00000100000050002909[7]):0.00000100000050002909[14],UBA7773:0.00000100000050002909):0.00000100000050002909[1],UBA7785:0.00000100000050002909):0.05514076469222851939[100]):0.01607314098598629573[49]):0.03030003119438049591[99],((Prevotella_bryantii_C21a_G638DRAFT_scaffold000066:0.00000100000050002909,Prevotella_bryantii_B14_contig_072_NZ_ADWO01000092:0.00000100000050002909):0.00204918644670399643[100],(UBA4250:0.00000100000050002909,UBA4219:0.00000100000050002909):0.00000100000050002909[91]):0.05201769053254768488[100]):0.00640764697819171114[29]):0.00664970845020431984[27],(((PREV28:0.04068449388546784701,(UBA2761:0.04491644515350631806,((UBA4332:0.00000100000050002909,UBA6993:0.00000100000050002909):0.01155458674756492006[100],PREV29:0.01927370885075744070):0.00870319541877253092[83]):0.03264758307534464804[100]):0.03256741757234355578[100],UBA1710:0.05454858457826555762):0.04580009030778143392[100],((Prevotella_buccae_ATCC_33574_contig00011_NZ_AEPD01000006:0.00065793541022320622,Prevotella_buccae_D17_genomic_scaffold_supercont16_NZ_GG739931:0.00065773592872883646):0.00070131150277110061[93],Prevotella_sp_MSX73_ALJQ01000043:0.00000100000050002909):0.07166641312983462742[100]):0.01238724891461775134[25]):0.00694778209652049082[11]):0.00820552665455402848[25]):0.00511736252482734594[10],Prevotella_sp_S7MS2_Ga0060277_1006:0.06351443536875908680):0.01190725275768620382[27],((Prevotella_oralis_CC98A_AZJG01000012:0.00091795725902606411,(Prevotella_oralis_HGA0225_ATFN01000009:0.00000100000050002909,Prevotella_oralis_ATCC_33269_Contig3508fasta_NZ_AEPE02000005:0.00000100000050002909):0.00434413935455144149[100]):0.05213191768016799121[100],((Prevotella_pleuritidis_F0068_Ga0039974_104:0.00000100000050002909,Prevotella_pleuritidis_JCM_14110_JCM14110DRAFT_BAJN01000004_14:0.00285503212860630093):0.01973021114387285210[100],(Prevotella_enoeca_JCM_12259_JCM12259DRAFT_BAIX01000002_12:0.00000100000050002909,Prevotella_enoeca_F0113_Ga0133364_11:0.00000100000050002909):0.01839063186399204214[100]):0.04050804193263609493[100]):0.01049129451107555511[44]):0.00863923506312175120[19],((((Prevotella_nanceiensis_DSM_19126_A3GMDRAFT_scaffold_34:0.00000100000050002909,Prevotella_nanceiensis_JCM_15639_JCM15639DRAFT_BAKD01000003_13:0.00264577011109848282):0.00139712228291912410[100],Prevotella_sp_oral_taxon_299_str_F0039_genomic_scaffold_supercont14_NZ_GG740059:0.00659578897156597524):0.07259351669773872473[100],((Prevotella_marshii_DSM_16973_contig00061_NZ_AEEI01000061:0.00065652014257960346,Prevotella_marshii_JCM_13450_JCM13450DRAFT_BAJI01000006_16:0.00000100000050002909):0.08259800892510912873[100],((Prevotella_saccharolytica_F0055_AMEP01000141:0.00244368699590274659,Prevotella_saccharolytica_JCM_17484_JCM17484DRAFT_BAKN01000035_135:0.00156485611179835366):0.04764212102223228801[100],((Prevotella_sp_oral_taxon_472_str_F0295_contig00026_NZ_ACZS01000023:0.00000100000050002909,(Prevotella_loescheii_ATCC_15930_JNGW01000022:0.00000100000050002909,Prevotella_loescheii_DSM_19665_F453DRAFT_scaffold000099:0.00000100000050002909):0.00132178491544984863[88]):0.00719535575427244015[100],(Candidatus_Prevotella_conceptionensis_9403948_BN93DRAFT_CAJK01000282_1282:0.00036144681365230088,Prevotella_sp_oral_taxon_317_str_F0108_genomic_scaffold_supercont23_NZ_GG740074:0.00362899854286865544):0.00599842259360092687[99]):0.03668351553676997556[100]):0.02449640591344834362[100]):0.01297086027213010390[34]):0.01300826814059172568[32],Prevotella_stercorea_DSM_18206_NZ_AFZZ01000130:0.06287369438069448369):0.00894343705689795536[12]):0.01479788825062375128[18]):0.01919356845697509778[48]):0.01851480681226218630[51]):0.07721275645133403309[100],(BACT30:0.04874725025159990649,(UBA3839:0.04295297500412162406,((BACT24:0.03103898530232644323,(UBA2448:0.00484878541958872790,(((UBA2713:0.00000100000050002909,UBA2744:0.00000100000050002909):0.00000100000050002909[40],UBA2760:0.00000100000050002909):0.00000100000050002909[89],UBA2458:0.00000100000050002909):0.01012567226479810581[100]):0.04766979709352357764[100]):0.02049073630489521916[97],(BACT25:0.01445103307604882550,(UBA2839:0.00599696903799727590,(UBA4359:0.00000100000050002909,UBA4334:0.00209457122862617261):0.01117888739448707688[99]):0.00661169791860688645[66]):0.03926927276046243698[100]):0.04711621774934807855[100]):0.02208152674299436458[91]):0.14740047238149533992[100]):0.02822452632706908687[63],(((Prevotella_sp_oral_taxon_473_F0040_AMEK01000087:0.12009887721834652807,((UBA1633:0.00000100000050002909,UBA6858:0.00000100000050002909):0.19554689674007716405[100],(Prevotella_tannerae_ATCC_51259_NZ_ACIJ02000018:0.14436706326216666718,Prevotella_sp_F0323_NZ_ACZK01000035:0.08554421977114237685):0.03612020167826034134[95]):0.02424883366529966694[58]):0.02380196363390018124[66],(BACT27:0.11157965319254527226,(BACT26:0.12941801993021723183,((UBA6417:0.00104516481432322529,((UBA6470:0.00000100000050002909,UBA6382:0.00000100000050002909):0.00000100000050002909[29],UBA748:0.00000100000050002909):0.00000100000050002909[31]):0.00000100000050002909[49],UBA1079:0.00314377011454279555):0.09139120681751318476[100]):0.02517503641064337827[67]):0.06413590951025419096[100]):0.03882192547491028489[100],((((UBA4372:0.02876493340888664971,BACT39:0.04477394313411001137):0.07638491478985960648[100],((BACT36:0.03300769527610300513,BACT38:0.02914321145992856271):0.07102670193737770088[100],(UBA711:0.10881050701916480938,(UBA4336:0.05847548312581771907,((UBA6854:0.00000100000050002909,(UBA1075:0.00000100000050002909,UBA4681:0.00000100000050002909):0.00000100000050002909[29]):0.00000100000050002909[94],UBA6832:0.00852845200802877443):0.09902820844021278934[100]):0.02186638680975496254[55]):0.01526667527725813003[75]):0.02198248641606409884[51]):0.04148628442931433236[100],(Paraprevotella_clara_YIT_11840_NZ_AFFY01000098:0.00101128929969942832,Paraprevotella_xylaniphila_YIT_11841_P_xylaniphilaYIT11841-10_Cont1681_NZ_AFBR01000067:0.00690372541901067022):0.05650852617073453404[100]):0.02965527442765738403[100],(Bacteroides_sp_Ga6A1_T544DRAFT_scaffold000099:0.00000100000050002909,Bacteroides_sp_Ga6A2_T538DRAFT_scaffold000099:0.00000100000050002909):0.09870070579109117836[100]):0.01544138949886504630[42]):0.01608019763468124599[39]):0.02421005823014545089[92],UBA4293:0.12444183034769724927):0.01933131661343820418[65],(UBA2559:0.21219724111212678874,(BACT22:0.01759097659286928961,(UBA1189:0.00110354426889142207,AJ:0.00000100000050002909):0.01890185967267894382[100]):0.13733513209249448295[100]):0.04311083078781330347[79]):0.02066785296216915729[47]):0.07496377036670473504[100],(((((Porphyromonas_sp_54572_COT108_Ga0069584_106:0.00132131488302361178,((Porphyromonas_canoris_54541_COT108_Ga0069572_106:0.00132345071973042532,Porphyromonas_canoris_78828_No_COT_Ga0069570_106:0.00000100000050002909):0.00133469614567007433[88],Porphyromonas_sp_COT-108_OH1349_Ga0069577_119:0.00000100000050002909):0.00000100000050002909[58]):0.16480171295402970544[100],((Porphyromonas_cangingivalis_JCM_15983_JCM15983DRAFT_BAKR01000028_128:0.01203303319517129259,(Porphyromonas_cangingivalis_54546_COT109_Ga0069566_115:0.00066392660009349097,Porphyromonas_cangingivalis_54547_COT109_Ga0069564_138:0.00000100000050002909):0.00000100000050002909[95]):0.13634732749302974630[100],(Porphyromonas_somerae_DSM_23386_A3GKDRAFT_scaffold_4142:0.17968926281455488425,Porphyromonas_bennonis_DSM_23058_B088DRAFT_scaffold_910:0.32877650629032190155):0.09383050239709091189[100]):0.05711989678280691984[99]):0.10577577876468742535[100],(((Porphyromonas_sp_54552_COT239_Ga0069583_115:0.06256106350872420174,(Porphyromonas_sp_KLE_1280_JNOS01000003:0.00251373644622399648,Porphyromonas_sp_oral_taxon_279_F0450_ALKJ01000008:0.00100576476115026275):0.08933304599358016240[100]):0.06344937883158344172[100],(Porphyromonas_macacae_78858_COT192_Ga0069591_131:0.00067914465904707593,((Porphyromonas_macacae_JCM_13914_JCM13914DRAFT_BAKQ01000001_11:0.00000100000050002909,(Porphyromonas_macacae_78856_COT-192_Ga0069592_118:0.00000100000050002909,Porphyromonas_macacae_JCM_15984_JCM15984DRAFT_BAKS01000007_17:0.00000100000050002909):0.00000100000050002909[17]):0.00000100000050002909[6],Porphyromonas_macacae_DSM_20710_A3GIDRAFT_scaffold_01:0.00000100000050002909):0.00000100000050002909[79]):0.15099382334909403069[100]):0.02694859682832155545[60],(((((Porphyromonas_crevioricanis_78849_COT253_Ga0069562_106:0.00000100000050002909,Porphyromonas_cansulci_JCM_13913_Ga0040115_164:0.00000100000050002909):0.00000100000050002909[32],Porphyromonas_crevioricanis_JCM_15906_Ga0036474_1017:0.00000100000050002909):0.00066764421204502402[79],Porphyromonas_crevioricanis_54553_COT253_Ga0069563_114:0.00000100000050002909):0.16186329176991762213[100],((Bacteroidales_bacterium_KA00251_Ga0129040_1075:0.25343578217212497927,(Porphyromonas_endodontalis_ATCC_35406_contig00011_NZ_ACNN01000020:0.10994534415488764478,(Porphyromonas_gingivicanis_JCM_15907_JCM15907DRAFT_BAKX01000005_15:0.00072929707671962334,Porphyromonas_gingivicanis_54548_COT022_Ga0069571_115:0.00148015698417847574):0.08128113838438963401[100]):0.05658800045040639909[100]):0.05781466536167444853[99],((Porphyromonas_asaccharolytica_VPI_4198_DSM_20707_Contig38:0.00089225865031790537,Porphyromonas_asaccharolytica_PR426713P-I_contig00015_NZ_AENO01000046:0.00175745834810835003):0.01172087586060305275[98],(Porphyromonas_uenonis_60-3_ctg1118640599731_NZ_ACLR01000176:0.00691212830763706168,Porphyromonas_uenonis_DSM_23387_L215DRAFT_scaffold000022:0.00776318695637781726):0.00474497820910537924[85]):0.22610744215324352080[100]):0.08312418950774123905[100]):0.04034582698135284751[62],((((Porphyromonas_gulae_54582_COT052_Ga0069585_113:0.00000100000050002909,Porphyromonas_sp_78870_No_COT_Ga0069573_109:0.00000100000050002909):0.00000100000050002909[40],Porphyromonas_gulae_COT-052_OH2179_Ga0069579_102:0.00132405733009037475):0.00000100000050002909[29],(((Porphyromonas_gulae_DSM_15663_F452DRAFT_scaffold000055:0.00000100000050002909,(((Porphyromonas_gulae_78826_COT052_Ga0069576_119:0.00000100000050002909,(((Porphyromonas_gulae_COT-052_OH3498_Ga0069575_107:0.00000100000050002909,Porphyromonas_gulae_COT-052_OH4119_Ga0069581_115:0.00000100000050002909):0.00066350487330066863[94],Porphyromonas_gulae_COT-052_OH2199_Ga0072376_168:0.00198796851710209476):0.00000100000050002909[18],Porphyromonas_gulae_78857_COT052_Ga0069594_123:0.00000100000050002909):0.00000100000050002909[3]):0.00000100000050002909[0],Porphyromonas_gulae_COT-052_OH3439_Ga0069580_1043:0.00000100000050002909):0.00000100000050002909[0],Porphyromonas_gulae_78865_COT052_Ga0069587_112:0.00000100000050002909):0.00000100000050002909[0]):0.00000100000050002909[2],Porphyromonas_gulae_78859_Ga0069565_103:0.00000100000050002909):0.00000100000050002909[24],Porphyromonas_gulae_COT-052_OH1451_Ga0069578_166:0.00198888480501670630):0.00132764162409875473[51]):0.00660733346834404319[76],((Porphyromonas_gingivalis_ATCC_33277_NC_010729:0.00000100000050002909,Porphyromonas_gingivalis_HG66_Ga0057430_gi6725955611:0.00066292188498873184):0.00132690240609832145[86],(((Porphyromonas_gingivalis_F0568_Ga0039073_1018:0.00066816818633521659,Porphyromonas_gingivalis_F0570_Ga0039075_1009:0.00000100000050002909):0.00081613616268783832[86],((Porphyromonas_gingivalis_W50_ATCC_53978_AJZS01000028:0.00000100000050002909,(Porphyromonas_gingivalis_W83_NC_002950:0.00000100000050002909,(Porphyromonas_gingivalis_AJW4_PGAJW4_PgAJW4:0.00000100000050002909,(Porphyromonas_gingivalis_F0185_Ga0039066_1105:0.00000100000050002909,Porphyromonas_gingivalis_SJD2_ASYL01000013:0.00000100000050002909):0.00000100000050002909[16]):0.00000100000050002909[6]):0.00000100000050002909[50]):0.00000100000050002909[53],(Porphyromonas_gingivalis_JCVI_SC001_APMB01000225:0.00168660076704133400,((Porphyromonas_gingivalis_F0566_Ga0039068_1011:0.00000100000050002909,Porphyromonas_gingivalis_F0569_Ga0039074_1106:0.00000100000050002909):0.00000100000050002909[22],Porphyromonas_gingivalis_W4087_Ga0039069_1053:0.00000100000050002909):0.00000100000050002909[70]):0.00066342026144740904[59]):0.00059675832340837329[66]):0.00125636096147567098[79],Porphyromonas_gingivalis_TDC60_NC_015571:0.00000100000050002909):0.00000100000050002909[29]):0.00145848288873067899[74]):0.11401577227448889129[100]):0.01592265368263588027[25]):0.03508690937744168847[67]):0.05952057440067936439[100],((((((Tannerella_sp_oral_taxon_BU063_isolate_Cell_6/7/9_AYYD01001127:0.00486035648285319897,Tannerella_sp_oral_taxon_BU063_isolate_Cell_5_AYYC01000731:0.00300179157394120334):0.00000100000050002909[12],Tannerella_sp_oral_taxon_BU063_isolate_Cell_1/3_AYYE01001194:0.00000100000050002909):0.00068675671929447073[76],Tannerella_sp_oral_taxon_BU063_isolate_Cell_2_AYUF01000429:0.00324572638745993436):0.10787063869338141264[100],(Tannerella_forsythia_ATCC_43037_Ga0077709_1126:0.00000100000050002909,Tannerella_forsythensis_ATCC_43037_NC_016610:0.00000100000050002909):0.04206461804820919859[100]):0.09720665762278039856[100],((((Bacteroides_sp_2_1_33B_genomic_scaffold_supercont13_NZ_GG705151:0.00066505118557401563,Parabacteroides_distasonis_3776_D15_iv_JNHU01000006:0.00072772743717124425):0.00066477773916595844[64],(Parabacteroides_distasonis_ATCC_8503_NC_009615:0.00000100000050002909,((Bacteroides_sp_20_3_genomic_scaffold_supercont136_NZ_GG775004:0.00000100000050002909,((((Bacteroides_sp_3_1_19_genomic_scaffold_supercont13_NZ_GG774761:0.00000100000050002909,Porphyromonas_sp_31_2_ACUD01000008:0.00000100000050002909):0.00000100000050002909[1],Parabacteroides_sp_D26_Ga0081888_154:0.00000100000050002909):0.00000100000050002909[1],Parabacteroides_distasonis_CL09T03C24_AGZN01000031:0.00000100000050002909):0.00000100000050002909[2],Parabacteroides_distasonis_CL03T12C09_AGZM01000001:0.00000100000050002909):0.00000100000050002909[5]):0.00000100000050002909[1],Bacteroides_sp_2_1_7_NZ_ABZY01000040:0.00000100000050002909):0.00000100000050002909[14]):0.00000100000050002909[74]):0.00000100000050002909[52],(Parabacteroides_distasonis_3999B_TB_4_JNHP01000012:0.00000100000050002909,Parabacteroides_distasonis_3999B_TB_6_JNHQ01000193:0.00000100000050002909):0.00000100000050002909[85]):0.01799565253022843841[100],((((Parabacteroides_goldsteinii_910340_Ga0081151_1011:0.00000100000050002909,(Parabacteroides_goldsteinii_dnLKV18_ASSQ01000028:0.00000100000050002909,Parabacteroides_sp_ASF519_AQFV01000003:0.00000100000050002909):0.00000100000050002909[27]):0.00157543432840649678[93],(Parabacteroides_goldsteinii_CL02T12C30_AGZO01000001:0.00066690766293952728,Parabacteroides_goldsteinii_WAL_12034_DSM_19448_Ga0072340_112:0.00133292097872093939):0.00042390344988528901[85]):0.00812800943078367810[98],((Parabacteroides_gordonii_DSM_23371_F592DRAFT_scaffold0001616:0.00000100000050002909,Parabacteroides_gordonii_MS-1_Ga0072341_108:0.00000100000050002909):0.00000100000050002909[31],Parabacteroides_sp_HGS0025_Ga0072337_112:0.00000100000050002909):0.01183573247849254752[100]):0.01784335283882237944[100],(((Parabacteroides_merdae_ATCC_43184_unfinished_sequence_NZ_AAXE02000111:0.00000100000050002909,Parabacteroides_merdae_CL09T00C40_AJPU01000033:0.00000100000050002909):0.00000100000050002909[100],Parabacteroides_merdae_CL03T12C32_AGZQ01000012:0.00068831980064472376):0.00508505226831284639[100],Parabacteroides_johnsonii_CL02T12C29_AGZP01000018:0.00163650978832188387):0.01798362795261597771[100]):0.00974648000905624368[65]):0.04199435910560956470[100]):0.04337092028477301797[100],(Candidatus_Azobacteroides_pseudotrichonymphae_genomovar_CFP2_NC_011565:0.40324749638115758854,((((UBA2249:0.00000100000050002909,UBA5733:0.00000100000050002909):0.07433850647048971527[100],(((((UBA5320:0.00000100000050002909,((UBA4850:0.00000100000050002909,UBA5466:0.00000100000050002909):0.00000100000050002909[32],UBA5508:0.00000100000050002909):0.00000100000050002909[79]):0.00209760436285495473[90],UBA5382:0.00106702844567257310):0.10813248968811844941[100],((((((UBA4993:0.00000100000050002909,((UBA5506:0.00000100000050002909,UBA1028:0.00000100000050002909):0.00000100000050002909[14],UBA4932:0.00000100000050002909):0.00000100000050002909[12]):0.00000100000050002909[9],UBA5260:0.00000100000050002909):0.00105337461385851755[63],(UBA4888:0.00000100000050002909,UBA5283:0.00000100000050002909):0.00000100000050002909[63]):0.02345444963191088347[100],((UBA4084:0.00000100000050002909,UBA5739:0.00105437304058670516):0.02527717391388342033[100],UBA5265:0.02021734444015247864):0.00983753917435301398[75]):0.03466528959247009573[100],(UBA5405:0.00104903908897417122,UBA4912:0.00000100000050002909):0.09106371153412881614[100]):0.01924985770740406110[87],((Proteiniphilum_acetatigenes_DSM_18083_F597DRAFT_scaffold0002222:0.01681494347113464058,UBA5384:0.02674188880813952243):0.01805623206262233979[98],((UBA4907:0.00000100000050002909,(UBA5280:0.00000100000050002909,((((UBA5218:0.00000100000050002909,(UBA5480:0.00000100000050002909,UBA5310:0.00000100000050002909):0.00000100000050002909[3]):0.00000100000050002909[0],(UBA5431:0.00000100000050002909,(UBA5346:0.00000100000050002909,(UBA5259:0.00000100000050002909,(UBA4988:0.00000100000050002909,((UBA5510:0.00000100000050002909,UBA5463:0.00000100000050002909):0.00000100000050002909[4],UBA5375:0.00000100000050002909):0.00000100000050002909[2]):0.00000100000050002909[0]):0.00000100000050002909[0]):0.00000100000050002909[0]):0.00000100000050002909[0]):0.00000100000050002909[0],UBA5242:0.00000100000050002909):0.00000100000050002909[4],UBA1027:0.00000100000050002909):0.00000100000050002909[1]):0.00000100000050002909[3]):0.00000100000050002909[3],UBA7639:0.00000100000050002909):0.05853822162556747422[100]):0.01442312459491779976[77]):0.02771898223474485168[98]):0.01395847354930094750[35],(UBA5287:0.09921777271143934762,UBA3143:0.15839217537858929497):0.02777316996652079428[68]):0.01053339904985747116[16],((UBA5822:0.00000100000050002909,UBA5839:0.00000100000050002909):0.00106937877824987444[72],(UBA5843:0.00000100000050002909,UBA5854:0.00000100000050002909):0.00000100000050002909[74]):0.08682766238194661312[100]):0.00763802580504645799[16]):0.01492108309494669452[27],(UBA1410:0.06415701105472358667,((((UBA4173:0.00000100000050002909,(UBA3539:0.00000100000050002909,UBA4182:0.00000100000050002909):0.00000100000050002909[6]):0.00000100000050002909[3],UBA4179:0.00000100000050002909):0.00000100000050002909[4],UBA4187:0.00000100000050002909):0.00000100000050002909[59],UBA3542:0.00000100000050002909):0.09603730813681377043[100]):0.08650877230430138731[100]):0.07494454021084097362[100],(((UBA7630:0.00090119968523228984,(Dysgonomonas_mossii_DSM_22836_cont11_NZ_ADLW01000001:0.00000100000050002909,Dysgonomonas_mossii_DSM_22836_B049DRAFT_scaffold_01:0.00000100000050002909):0.00809298253591717032[100]):0.04975422628905533384[100],(Prevotella_sp_10H_K348DRAFT_scf7180000000018_quiver2:0.02753648222807372412,((UBA7710:0.00868841166825112289,Dysgonomonas_gadei_ATCC_BAA-286_cont132_NZ_ADLV01000032:0.00000100000050002909):0.01996082146621085476[100],UBA5412:0.03794988569940222628):0.00965537931237533779[28]):0.01320927624206665041[57]):0.04053547189165122161[100],(UBA1309:0.10227386742856529878,(Dysgonomonas_macrotermitis_JCM_19375_Ga0098316_104:0.02322120700308186875,Dysgonomonas_capnocytophagoides_DSM_22835_K322DRAFT_scaffold0001616:0.01779563323223809154):0.06850113171434671355[100]):0.00828434219780926732[20]):0.04460944148040521529[100]):0.02502583627762271570[68]):0.01283389596037389467[65]):0.02065143670813525401[70]):0.02325643565239042879[97],UBA7332:0.15486141625092714191):0.00919931729318375357[28]):0.01677951941837443547[19],((((UBA2844:0.00000100000050002909,UBA2715:0.00000100000050002909):0.11853358125505333853[100],((UBA3677:0.04590779191948694826,(UBA2920:0.01635533305477893454,BACT21:0.01101918916229505455):0.09390686616341482884[100]):0.01552275784454711094[75],UBA4262:0.05996741168569342390):0.02647914442444642552[83]):0.12128719151736844228[100],((H9:0.00071729738527736198,H8:0.00069223368927490158):0.11039055543423220707[100],((((M6:0.05282876993331032944,(H3:0.08100459892543906970,UBA7173:0.04736088395949718255):0.02134568206932098075[91]):0.04258192264236897867[100],((K1:0.12872212737842558816,(((UBA3267:0.00000100000050002909,(((UBA7207:0.00000100000050002909,UBA7056:0.00000100000050002909):0.00000100000050002909[100],UBA7119:0.00000100000050002909):0.00000100000050002909[26],UBA7078:0.00000100000050002909):0.00000100000050002909[23]):0.07396404053442451332[100],((M2:0.01755036547581211720,((UBA7142:0.00000100000050002909,(UBA3319:0.00000100000050002909,UBA7079:0.00000100000050002909):0.00000100000050002909[46]):0.00000100000050002909[61],UBA7208:0.00000100000050002909):0.02423949178771810098[100]):0.05315756643255303143[100],UBA7146:0.08420141637226202791):0.02106973545927245256[76]):0.07975739430124831331[100],(H4:0.01126069654759740378,(((((UBA6329:0.00000100000050002909,UBA6379:0.00000100000050002909):0.00000100000050002909[0],((((((UBA6876:0.00000100000050002909,((UBA6369:0.00000100000050002909,((UBA6853:0.00000100000050002909,UBA4625:0.00000100000050002909):0.00000100000050002909[4],UBA6874:0.00000100000050002909):0.00000100000050002909[0]):0.00000100000050002909[0],UBA788:0.00000100000050002909):0.00000100000050002909[0]):0.00000100000050002909[0],UBA6399:0.00000100000050002909):0.00000100000050002909[0],UBA6478:0.00000100000050002909):0.00000100000050002909[0],UBA6459:0.00000100000050002909):0.00000100000050002909[0],UBA6443:0.00000100000050002909):0.00000100000050002909[0],UBA7583:0.00000100000050002909):0.00000100000050002909[0]):0.00000100000050002909[0],(UBA7546:0.00000100000050002909,(UBA6831:0.00000100000050002909,UBA6863:0.00000100000050002909):0.00000100000050002909[6]):0.00000100000050002909[1]):0.00000100000050002909[0],UBA1069:0.00000100000050002909):0.00106824201464823017[18],(UBA759:0.00106586919621695923,(UBA5887:0.00000100000050002909,(UBA7555:0.00000100000050002909,UBA6859:0.00000100000050002909):0.00000100000050002909[17]):0.00000100000050002909[50]):0.00000100000050002909[81]):0.01215351450990660546[81]):0.12761377138399909725[100]):0.02076647262197772736[70]):0.03513852081995896826[81],((H2:0.15420975969809741501,(((H5:0.00780120056098375630,M8:0.01655100216311546774):0.05469061276910989339[100],M1:0.03688253192618486803):0.03571042276667634602[100],(UBA7195:0.00000100000050002909,((UBA7138:0.00000100000050002909,(UBA7042:0.00000100000050002909,(UBA3312:0.00000100000050002909,UBA7074:0.00000100000050002909):0.00000100000050002909[8]):0.00000100000050002909[3]):0.00000100000050002909[0],UBA3257:0.00000100000050002909):0.00000100000050002909[5]):0.05653129869529963797[100]):0.01916107205596520244[89]):0.01489730453816712381[26],(((H6:0.00000100000050002909,M5:0.00000100000050002909):0.06040615399518928230[100],(H1:0.01736901508456624096,M7:0.00796272138132739400):0.09039413164752084506[100]):0.02328779594337417047[81],M9:0.07498518414181609693):0.01650393753973629016[68]):0.01544017221757442403[38]):0.01045521632260766783[31]):0.01327995075020204328[28],((GP1:0.08996678190820399379,(UBA7114:0.05934982652879015885,((((UBA7141:0.00000100000050002909,UBA3314:0.00000100000050002909):0.00000100000050002909[35],UBA7043:0.00000100000050002909):0.00000100000050002909[78],UBA3258:0.00000100000050002909):0.03986398455307679778[100],((((UBA7112:0.00000100000050002909,(UBA7047:0.00000100000050002909,(UBA7073:0.00000100000050002909,UBA3318:0.00000100000050002909):0.00000100000050002909[16]):0.00000100000050002909[18]):0.00000100000050002909[88],UBA3261:0.00000100000050002909):0.08957997926595656635[100],(UBA3268:0.00265989063086822684,(UBA7213:0.00000100000050002909,UBA7053:0.00000100000050002909):0.00124922786946497105[100]):0.04654273312705161508[100]):0.02177102318566377648[62],UBA7082:0.09709556264248461743):0.03178072563793387512[60]):0.05258989439004620181[76]):0.05641678358262831178[72]):0.06676938484261570050[94],((UBA7041:0.00000100000050002909,(UBA3309:0.00000100000050002909,((((UBA7167:0.00000100000050002909,UBA7070:0.00000100000050002909):0.00000100000050002909[5],UBA7194:0.00000100000050002909):0.00000100000050002909[10],UBA7139:0.00000100000050002909):0.00000100000050002909[10],UBA3255:0.00000100000050002909):0.00000100000050002909[2]):0.00000100000050002909[4]):0.03180869177051928731[100],(H7:0.03044079633827333209,(M4:0.00445084585377076951,((UBA6067:0.00000100000050002909,UBA3400:0.00000100000050002909):0.00000100000050002909[32],UBA3410:0.00000100000050002909):0.00519810130837336341[100]):0.02322331162838790763[100]):0.01822470157777068139[100]):0.03076826667890996542[100]):0.02547027850949170821[45]):0.01200115401824724745[8],((UBA7203:0.07433439673903965983,(M14:0.00000100000050002909,((UBA3263:0.01494598245829573124,(UBA7077:0.00000100000050002909,UBA7201:0.00000100000050002909):0.00000100000050002909[85]):0.00000100000050002909[84],UBA7145:0.00000100000050002909):0.00216312418094362965[83]):0.04920913327828161515[99]):0.08658599962641899683[100],M3:0.06441596352457006069):0.01900189873153775716[35]):0.05789466739907708076[98]):0.03190931656018895085[70]):0.06211646827678218852[100],((Porphyromonadaceae_bacterium_GM3_Ga0124346_152:0.03664013042638619710,(Coprobacter_fastidiosus_NSB1_AWWG01000051:0.00133073937992232933,Tannerella_sp_6_1_58FAA_CT1_NZ_ACWX01000042:0.00000100000050002909):0.04435768143599226609[100]):0.04463881360457944841[100],((Barnesiella_viscericola_C46_DSM_18177_Barvi_Contig771:0.00139473949234764343,UBA1823:0.00107296637010080445):0.01925206606842913559[100],Barnesiella_intestinihominis_YIT_11860_ADLE01000017:0.01405007237983329355):0.06979808233575138243[100]):0.02643546031561029921[44]):0.03927691462314303328[94]):0.01577620159876780975[44]):0.01911041586651649957[59]):0.02226665590664603928[63],((UBA3809:0.00000100000050002909,UBA3688:0.00000100000050002909):0.18840658483313041383[100],((UBA3844:0.00236304366633240375,(UBA6978:0.00000100000050002909,(UBA4369:0.00000100000050002909,(UBA3784:0.00000100000050002909,UBA3743:0.00000100000050002909):0.00000100000050002909[14]):0.00000100000050002909[13]):0.00296498985750044816[95]):0.14124811575917547990[100],((UBA3057:0.00000100000050002909,UBA1181:0.00000100000050002909):0.00109921391818104154[74],AGa:0.00000100000050002909):0.10245526901925207375[100]):0.03377027102086896382[72]):0.05179113857248475450[100]):0.09919952920923985618[100]):0.04478338738723963708[99],(((Sanguibacteroides_justesenii_OUH_308042_Ga0077683_149:0.00000100000050002909,(Sanguibacteroides_sp_GM7_Ga0125423_18:0.00000100000050002909,Sanguibacteroides_justesenii_OUH_334697_Ga0077682_118:0.00000100000050002909):0.00000100000050002909[36]):0.04955717575940461750[100],(Butyricimonas_synergistica_DSM_23225_A3CYDRAFT_scaffold_12:0.02272537001465231923,(UBA1688:0.00215215928761626008,Butyricimonas_virosa_DSM_23226_K252DRAFT_scaffold0002727:0.00000100000050002909):0.01807834643096671232[100]):0.04777072004666450822[100]):0.04644153389075974386[100],(Odoribacter_splanchnicus_DSM_20712_chromosome_NC_015160:0.07636179423951242051,(UBA944:0.08393739169181337056,Odoribacter_laneus_YIT_12061_NZ_ADMC01000028:0.03874919324944097604):0.03172313874068176387[95]):0.03332467725504502376[83]):0.20680311751241914342[100]):0.02690866017420883230[27],(UBA6013:0.34647194641475481669,((Prolixibacter_bellariivorans_ATCC_BAA-1284_T426DRAFT_scaffold000044:0.00000100000050002909,Prolixibacter_bellariivorans_JCM_13498_JCM13498DRAFT_BALJ01000002_12:0.00000100000050002909):0.14805142757358150107[100],((((UBA6024:0.00000100000050002909,UBA6029:0.00000100000050002909):0.00000100000050002909[33],UBA6036:0.00000100000050002909):0.14632606585648152975[100],Sunxiuqinia_dokdonensis_SK_Ga0081967_1199:0.11805430005423656059):0.02093357841462167857[72],((Draconibacterium_orientale_FH5_CP007451:0.00622240143803585045,Draconibacterium_sp_JN14CK-3_Ga0077586_105:0.00640365334718393485):0.13289138836195013571[100],(UBA1413:0.14266266732276419726,(Bacteroidales_bacterium_6E_Ga0098321_158:0.00954963483174285990,(UBA5740:0.00000100000050002909,UBA4818:0.00000100000050002909):0.01660140859453158174[100]):0.06264497249046389882[100]):0.07605106472769819492[100]):0.05683814409015011671[99]):0.03571618660923125965[98]):0.09138541914101307173[100]):0.04045853513047497491[25]):0.02790485127659779463[18],((((UBA5403:0.00000100000050002909,UBA5219:0.00000100000050002909):0.00108335756143923762[95],UBA5445:0.00212076634621829411):0.36200986179884125926[100],BACT7:0.21825140796619618699):0.04996250344299450752[33],((UBA4190:0.27908469211556991008,((((UBA5433:0.10863351957682042259,(UBA1374:0.00741309275074173660,UBA5226:0.01898757476103047140):0.06288534215211522005[100]):0.03601156132423894568[94],((UBA5269:0.00000100000050002909,UBA7647:0.00106902458663784769):0.00105375378675327249[86],UBA5326:0.00108629404144776451):0.04953002126600407340[100]):0.11713383407196452379[100],((UBA1751:0.16018088200335953153,((UBA1392:0.11146630369015822493,UBA3290:0.09991072301506542797):0.04666529100289482090[100],(UBA3382:0.10441965702793160053,((((((BACT9:0.07911582903451058746,(UBA4690:0.00000100000050002909,((((UBA6885:0.00000100000050002909,UBA1622:0.00000100000050002909):0.00000100000050002909[5],UBA1068:0.00000100000050002909):0.00000100000050002909[1],UBA6342:0.00000100000050002909):0.00000100000050002909[5],UBA6401:0.00000100000050002909):0.00000100000050002909[87]):0.07540859389887294428[100]):0.05234242456284452644[100],((((UBA1627:0.07045830207939149381,((((UBA6344:0.00000100000050002909,UBA6851:0.00000100000050002909):0.00000100000050002909[35],UBA6843:0.00000100000050002909):0.00000100000050002909[16],UBA4687:0.00000100000050002909):0.00000100000050002909[92],(UBA760:0.00109346701435769525,(UBA7553:0.00000100000050002909,UBA4649:0.00319683717281634729):0.00000100000050002909[40]):0.00000100000050002909[53]):0.02423729436767051160[98]):0.03392456878474288395[80],((UBA6377:0.00000100000050002909,(UBA6395:0.00000100000050002909,UBA5882:0.00000100000050002909):0.00000100000050002909[29]):0.00188688653875011348[99],(UBA4646:0.02877389186060835824,(UBA6431:0.00000100000050002909,UBA6333:0.00000100000050002909):0.00000100000050002909[100]):0.01758125372370143713[99]):0.05448889659398486324[100]):0.01978800138081316523[66],UBA1725:0.10842334830557416592):0.04404966681102325671[85],((BACT3:0.07638509255624567618,UBA2861:0.05247828028764476432):0.03411681814541651231[72],RC9_11:0.12968546795309038311):0.02382630538044262780[60]):0.03094255091567041718[79]):0.06215128930568430965[92],((RC9_4:0.09744662901331493932,(((UBA7755:0.00000100000050002909,((UBA7769:0.00000100000050002909,(UBA7268:0.00000100000050002909,UBA7258:0.00000100000050002909):0.00000100000050002909[4]):0.00000100000050002909[4],UBA7731:0.00000100000050002909):0.00000100000050002909[2]):0.00000100000050002909[37],UBA7284:0.00000100000050002909):0.24139240590606678150[100],(UBA1107:0.01648046042461724300,(UBA6445:0.00000100000050002909,(UBA1071:0.00000100000050002909,UBA5898:0.00000100000050002909):0.00000100000050002909[30]):0.02679313872490298593[100]):0.08786146183760651374[100]):0.02250841393289265691[67]):0.03158283348395625467[64],(((((UBA2817:0.00107215478352514480,UBA7271:0.00000100000050002909):0.00000100000050002909[45],(UBA2884:0.00000100000050002909,UBA7776:0.00000100000050002909):0.00107233389201664238[54]):0.00328766791833135603[83],UBA1680:0.00101609617832487372):0.09116403530304018066[100],((UBA5889:0.00000100000050002909,UBA4676:0.00000100000050002909):0.00402126121899103964[100],((UBA7566:0.00000100000050002909,UBA1628:0.00000100000050002909):0.00085869792275801752[100],((((UBA6878:0.05475413278559396191,(UBA6871:0.00108500952450431764,((UBA6457:0.00000100000050002909,(UBA6428:0.00000100000050002909,UBA6374:0.00000100000050002909):0.00000100000050002909[19]):0.00000100000050002909[45],(UBA6341:0.00000100000050002909,UBA7560:0.00000100000050002909):0.00000100000050002909[100]):0.00106657696882691568[73]):0.00241777883905991680[66]):0.00573951219407887406[45],UBA1072:0.00743219661212858075):0.01424159872188609025[67],UBA6366:0.00316170469822388972):0.00469183224013037560[38],UBA6336:0.01768532464248668765):0.00461050847149266016[25]):0.00420239254921294953[25]):0.05934000772584285127[97]):0.04888915773507898632[89],(UBA4227:0.00105147586893423084,UBA3681:0.00218045751120850284):0.08936554857974393640[100]):0.01951969513503417145[56]):0.01909075932143547427[44]):0.01350052734353777116[25],((RC9_10:0.06245591015731812717,UBA2863:0.03558290359015632565):0.02471144782408739998[91],((RC9_13:0.01679929870226842814,UBA3289:0.00663909609411196793):0.04811556903184605050[99],(RC9_15:0.03010933691101401813,(UBA4230:0.01945700956251806765,(UBA6983:0.00000100000050002909,UBA4360:0.03983980818766212628):0.01793250324694299971[54]):0.01690609095287416708[81]):0.04440634302924419824[97]):0.06589526979204488044[100]):0.07582822171700440150[100]):0.07689814438827771714[100],UBA1745:0.11802427877957688551):0.02547214314460639548[85],(UBA6408:0.07121363091212097596,UBA714:0.07847887971075148683):0.02295758408914308490[65]):0.05186591070508461687[100]):0.06927461628720264775[100]):0.03342852334391176183[95]):0.03167110484254410940[92],(UBA6088:0.10778907190703113095,UBA5548:0.08168792358659773822):0.02691153222657486840[94]):0.02802328672028781692[55]):0.13232400151381348841[100],(unclassified_sp_ZOR0009_L990_NODE_31_len_120621_cov_112_14772031:0.17365998165872709169,(Rikenella_microfusus_Q-1_DSM_15922_RikmiDRAFT_RMD2:0.16854276512422408651,((Alistipes_indistinctus_YIT_12060_NZ_ADLD01000003:0.09448360012030876387,Alistipes_sp_AP11_BN352DRAFT_CAPH01000013_113:0.06129288071986856157):0.06848073196954219954[100],((((UBA936:0.04585386155969696509,UBA934:0.02432047183868403517):0.04312409531445141747[100],UBA940:0.08550723980392767321):0.11503204969688048120[100],(Alistipes_obesi_ph8_HGGMDRAFT_CAHA01000039_139:0.04097780324055928097,(Alistipes_putredinis_DSM_17216_unfinished_sequence_NZ_ABFK02000016:0.04839381522969850996,((((Alistipes_finegoldii_AHN_2437_DSM_17242_Alfi_Contig801:0.00000100000050002909,Alistipes_sp_HGB5_NZ_AENZ01000048:0.00129361555040294189):0.01054150872787832857[100],(UBA1686:0.00000100000050002909,(Alistipes_sp_AL-1_Ga0058675_112:0.00000100000050002909,Alistipes_onderdonkii_DSM_19147_C506DRAFT_scaffold000066:0.00000100000050002909):0.00118474086913587968[100]):0.00978098568022081616[100]):0.02009874328997223944[100],(Alistipes_shahii_WAL_8301_draft_genome_FP929032:0.01175393843066978306,(Alistipes_senegalensis_JC50_HGALDRAFT_CAHI01000035_135:0.00308118426029073238,Alistipes_timonensis_JC136_ATHGDRAFT_CAEG01000011_111:0.01355138149049553431):0.00969583577172422086[94]):0.01516675653491875511[98]):0.01425729751142850756[90],UBA1813:0.04114877737506741906):0.01052249905600340270[64]):0.01561707858642815902[49]):0.09320329237403594813[100]):0.02777339818346606301[94],Alistipes_sp_627_Ga0070837_107:0.12923740337052586069):0.02700268250990679048[65]):0.03842548235943375051[100]):0.05925354584644805522[100]):0.03829904011262583868[98]):0.02963989265450746313[71]):0.02547733432599784062[52],((((((UBA5261:0.00000100000050002909,UBA5349:0.00000100000050002909):0.06670751613942538238[100],UBA2295:0.05505977867358846645):0.04793973251425313886[100],(UBA2287:0.00000100000050002909,UBA5204:0.00000100000050002909):0.10935802045328471555[100]):0.04402080175810541007[98],(UBA1064:0.17549834755823626176,UBA5206:0.08566812486328782839):0.03360020686265834111[79]):0.07319355726007291396[100],UBA6680:0.21497279220490256302):0.03535258262935109252[43],(UBA5072:0.18970872082276213355,((UBA5621:0.13379109973857872262,UBA2267:0.11281228928703851411):0.04641174248383554690[99],((UBA4772:0.00000100000050002909,(UBA2254:0.00000100000050002909,UBA5737:0.00000100000050002909):0.00000100000050002909[31]):0.06618063760654596672[100],(UBA4070:0.03579679833248843729,UBA4788:0.01965230738698550694):0.03369701834001509466[98]):0.11171693318890800473[100]):0.10060907958488087000[100]):0.06963150021765579512[99]):0.02293583622650281761[25]):0.04113582167996065325[77]):0.03104114329776529180[19]):0.02142483409251802820[8]):0.03219847949177866847[38]):0.04360215669558348967[98]):0.03156011153957250653[75]):0.02146002374218079767[90],((UBA3363:0.00000100000050002909,UBA6661:0.00000100000050002909):0.31696528826186226580[100],(UBA2475:0.15232620421575790437,(UBA4416:0.04796226281322397977,UBA5697:0.05742763217149410293):0.09065958797756472343[100]):0.13809607606701909677[100]):0.08083082201247016041[95]):0.03910858432265322537[94],(UBA7662:0.27883215937081290425,(Solitalea_canadensis_USAM_9D_DSM_3403_Solca_Contig2551:0.16016457592181532199,((Pedobacter_arcticus_A12_B176DRAFT_AKZJ01000003_13:0.08217391311896664330,(Pedobacter_saltans_DSM_12145_chromosome_NC_015177:0.07733419824204933180,(Pedobacter_sp_DD6b_PBAC_PBAC_contig000027:0.00691350520830110674,(Pedobacter_glucosidilyticus_DSM_23534_H510DRAFT_scaffold0002525:0.00000100000050002909,UBA7667:0.00000100000050002909):0.00504073544131222219[100]):0.03759394322437160235[100]):0.02078958273957916270[60]):0.05942953612872847735[100],((((((Pedobacter_agri_PB92_NoneDRAFT_AJLG01000020_120:0.00741754481928863681,Pedobacter_sp_Leaf41_Ga0102286_101:0.00375701125927430969):0.00854686006897909661[95],(Pedobacter_sp_R20-19_AN34DRAFT_JCKI01000002_12:0.00774382654528420027,((Sphingobacterium_sp_H1ai_U859DRAFT_AYMG01000023_123:0.00737568087098299310,Pedobacter_borealis_DSM_19626_AW17DRAFT_JAUG01000078_178:0.00450785372743363073):0.00128500771117419257[24],Pedobacter_sp_Leaf216_Ga0102268_115:0.00335894090923393503):0.00273002008705681325[24]):0.00171360385509219753[19]):0.00483303616634709644[67],Pedobacter_kyungheensis_KACC_16221_Ga0077693_110:0.02146052943598161442):0.00460652274373214623[60],(Pedobacter_sp_Leaf176_Ga0102387_18:0.00446966372305514920,Pedobacter_sp_Leaf194_Ga0102404_101:0.00545487408000823459):0.00340752930212732041[75]):0.04292838603924153257[100],(((Sphingobacterium_antarcticus_4BY_JNFF01000081:0.02606630671647947387,Pedobacter_sp_NL19_Ga0077728_1014:0.02427129894550125733):0.02200794743219816607[98],(((Pedobacter_heparinus_DSM_2366_NC_013061:0.00000100000050002909,Pedobacter_heparinus_DSM_2366_K650DRAFT_AQGK01000003_13:0.00000100000050002909):0.01528079072813930822[100],(Pedobacter_sp_V48_P48_3_7:0.01694860593757007566,(Pedobacter_sp_BAL39_unfinished_sequence_NZ_ABCM01000017:0.01075817440813992519,Pedobacter_sp_PACM_27299_Ga0100892_11:0.03082413006543828493):0.00446232251710498764[41]):0.00849790009516229565[50]):0.00342786754169641756[42],UBA6644:0.02617289273355625709):0.00700493559731117394[35]):0.01492641892852527435[79],UBA4863:0.06665326899124708604):0.02073595499542101733[93]):0.06495888117148593266[100],(Pedobacter_oryzae_DSM_19973_G521DRAFT_scaffold000011:0.08987984069461146808,((Arcticibacter_svalbardensis_MN12-7_AQPN01000125:0.08130230186145884219,(UBA6709:0.05885251833060208687,(UBA2059:0.00000100000050002909,UBA5527:0.01162822047549976791):0.08404187458601189431[100]):0.01757579992347618400[73]):0.02397370276285444926[94],((Mucilaginibacter_paludis_TPT56_DSM_18603_Contig686:0.05554902166481830855,(Mucilaginibacter_PAMC26640_Ga0123631_12:0.04953899423040034056,((UBA4119:0.00000100000050002909,UBA5151:0.00000100000050002909):0.00000100000050002909[34],UBA6044:0.00000100000050002909):0.04380547470981255992[100]):0.03683278885326735780[100]):0.03789750449271558908[100],((Olivibacter_sitiensis_DSM_17696_A37SDRAFT_scaffold_1314:0.06210087487399366946,Sphingobacterium_sp_21_Contig182:0.03903874516457570693):0.03795141059218564566[100],(Sphingobacterium_sp_ACCC_05744_Ga0060273_132:0.03894231953979665484,((((Sphingobacterium_sp_1398_ATDL01000016:0.04980993594572200728,((Sphingobacteriaceae_bacterium_DW12_Ga0072896_104:0.02773484418294798123,(Sphingobacterium_spiritivorum_ATCC_33861_ACHA02000002:0.00120020399435952219,(Sphingobacterium_spiritivorum_ATCC_33300_contig00077_NZ_ACHB01000069:0.00000100000050002909,UBA5789:0.00320824836746403958):0.00344491848670970329[98]):0.01232895626749548439[100]):0.02164830582985703342[96],(UBA6320:0.05631600779018665348,((((((UBA2574:0.00000100000050002909,((UBA2096:0.00000100000050002909,UBA7038:0.00000100000050002909):0.00000100000050002909[11],UBA3424:0.00000100000050002909):0.00000100000050002909[1]):0.00000100000050002909[2],UBA894:0.00000100000050002909):0.00000100000050002909[1],UBA6317:0.00000100000050002909):0.00000100000050002909[1],UBA5980:0.00000100000050002909):0.00000100000050002909[70],(((Sphingobacterium_sp_Ag1_Ga0078522_142:0.00094750826230891472,(UBA1644:0.00112644586124880817,(UBA2610:0.00000100000050002909,(((UBA1601:0.00424242799574222826,UBA6746:0.00000100000050002909):0.00000100000050002909[57],UBA5144:0.00000100000050002909):0.00000100000050002909[0],(((UBA2480:0.00000100000050002909,((((UBA1578:0.00000100000050002909,UBA7631:0.00000100000050002909):0.00000100000050002909[4],UBA865:0.00000100000050002909):0.00000100000050002909[0],UBA6893:0.00000100000050002909):0.00000100000050002909[0],UBA6308:0.00000100000050002909):0.00000100000050002909[1]):0.00000100000050002909[1],(UBA7637:0.00000100000050002909,UBA5639:0.00000100000050002909):0.00000100000050002909[4]):0.00000100000050002909[0],UBA4750:0.00000100000050002909):0.00000100000050002909[0]):0.00000100000050002909[0]):0.00000100000050002909[55]):0.00105792666458961126[72]):0.00185277239580220951[65],(UBA1897:0.00000100000050002909,(UBA6004:0.00000100000050002909,((((UBA5996:0.00000100000050002909,(UBA1498:0.00000100000050002909,UBA3549:0.00000100000050002909):0.00000100000050002909[22]):0.00000100000050002909[64],UBA4616:0.00105924498999494083):0.00318074190909799995[87],(UBA5670:0.00000100000050002909,UBA6711:0.00612444656058013653):0.00424726094809657877[40]):0.00000100000050002909[11],UBA7253:0.00000100000050002909):0.00000100000050002909[3]):0.00000100000050002909[2]):0.00000100000050002909[11]):0.00092536019313818813[16],((UBA7855:0.00000100000050002909,UBA3476:0.00000100000050002909):0.00211716816219268463[87],(UBA3519:0.00000100000050002909,UBA7502:0.00000100000050002909):0.00000100000050002909[37]):0.00000100000050002909[28]):0.00185169720670367590[33]):0.01231359769470921108[99],(Sphingobacterium_thalpophilum_DSM_11723_BS55DRAFT_scaffold0001919:0.01526192715974157045,UBA7249:0.00632414539897769960):0.00695360068331881895[88]):0.02367464052455493101[100]):0.01640653812399185674[72]):0.02103778143420685989[90]):0.00856219205038588269[52],(UBA6645:0.00000100000050002909,UBA2700:0.00105206758498366357):0.01507205885199330332[100]):0.00524526174048024676[26],UBA1575:0.02416722506042721236):0.00378880894270566598[11],(UBA3964:0.00105810737508459855,UBA7509:0.00104163779023791351):0.01756098062347767261[100]):0.00623160351982826079[14]):0.06541310802366301358[100]):0.03421692230290761250[98]):0.01428884655197150931[36]):0.01726566144325671417[50]):0.02380975067034545034[55]):0.01188991308867744928[36]):0.06496162702888183538[100]):0.08510965068865171401[100]):0.05551832775287746102[60]):0.02772845770378177394[59],((UBA6063:0.32381198640363734187,(UBA955:0.32961584902580598477,UBA6161:0.32553944601558199023):0.07898947835236214132[89]):0.07291896803126346471[99],UBA6183:0.24863403526900246243):0.08347591736857634670[99]):0.03339166375922186791[93]):0.03863194103680294561[48],(((UBA2665:0.22699634811560415182,((Gracilimonas_tropica_DSM_19535_B151DRAFT_scaffold_2122:0.06852400889780461968,(UBA1486:0.01893741285184713172,UBA3597:0.05919330664478727327):0.04107455095396347206[84]):0.07643931713036279663[100],(((UBA2956:0.05840989498020578846,UBA1275:0.02407962384504491390):0.12938313782551974507[100],(UBA2959:0.11094841081805119354,UBA1971:0.00314381886543821203):0.08147449744354451351[100]):0.02983853914552467984[97],(Balneola_vulgaris_DSM_17893_B155DRAFT_scaffold_910:0.06617749416471026269,(((UBA3193:0.00000100000050002909,UBA4214:0.00000100000050002909):0.00000100000050002909[89],UBA5722:0.00000100000050002909):0.00141690572048275981[87],UBA3202:0.00167997169998414329):0.08198682933036215148[100]):0.04604656394259068475[99]):0.04497900755903651293[99]):0.09615374840045176619[100]):0.33402784925377881908[100],(((Salisaeta_longa_DSM_21114_SalloDRAFT_contig11:0.23320832368357710673,(UBA968:0.00000100000050002909,Salinibacter_ruber_DSM_13855_NC_007677:0.00000100000050002909):0.24567968862528560825[100]):0.25002573464722038787[100],((Rhodothermus_marinus_SG05JP17-172_Contig34:0.00000100000050002909,Rhodothermus_marinus_SG05JP17-171_Rhoma_Contig849:0.00000100000050002909):0.03506827757904239229[100],Rhodothermus_marinus_DSM_4252_NC_013501:0.00287515067710941100):0.24989692450923639555[100]):0.06597771441732187825[99],((UBA2024:0.00000100000050002909,UBA5586:0.00000100000050002909):0.00315136123918533136[100],(UBA2364:0.00000100000050002909,UBA2412:0.00000100000050002909):0.00000100000050002909[100]):0.33778222948956992955[100]):0.11541346724469153662[100]):0.10909959877369175552[96],(((((Denitrobacterium_detoxificans_DSM_21843_IE71DRAFT_scaffold000055:0.00000100000050002909,Denitrobacterium_detoxificans_NPOH1_Ga0133358_11:0.00000100000050002909):0.08180106039091543380[100],Cryptobacterium_curtum_DSM_15641_NC_013170:0.11825412800980539263):0.07742251215024549549[100],((Eggerthella_sp_YY7918_NC_015738:0.06561182684017821676,Eggerthella_lenta_DSM_2243_NC_013204:0.04937413480053699788):0.03925838302976451810[100],(Coriobacteriaceae_bacterium_68-1-3_Ga0069492_11:0.15950160336922999949,(Enterorhabdus_caecimuris_B7_ASSY01000008:0.02181689317708557577,(Asaccharobacter_celatus_DSM_18785_BR46DRAFT_scaffold000077:0.00073897838743472184,Adlercreutzia_equolifaciens_DSM_19450_Ga0040474_gi5307772601:0.00158781950403996046):0.01832698883330775158[100]):0.10286351423198547561[100]):0.02527073968700445719[80]):0.02760625373954469011[90]):0.04519267792358920566[99],(Slackia_piriformis_YIT_12062_ADMD01000001:0.08819237019518189058,Slackia_heliotrinireducens_DSM_20476_NC_013165:0.12135521789510576862):0.04803206804964892801[100]):0.12900618564545382472[100],(((Collinsella_intestinalis_DSM_13280_ABXH02000015:0.01772016626807215722,Collinsella_stercoris_DSM_13279_unfinished_sequence_NZ_ABXJ01000034:0.01597029206112910577):0.07306822729411366346[100],(((Collinsella_sp_MS5_Ga0069235_112:0.05986607105128396999,Collinsella_sp_4_8_47FAA_Ga0062114_gi69358974333:0.06714263609613616013):0.02004494889983396422[61],(Coriobacterium_glomerans_PW2_DSM_20642_Cglom_Contig8:0.14523255893803496686,((Coriobacteriaceae_bacterium_GD5_NoneDRAFT_CAPF01000063_163:0.00000100000050002909,Collinsella_sp_GD3_BN421DRAFT_CAPI01000126_1126:0.00000100000050002909):0.02499868676035413989[100],Enorma_massiliensis_phI_HGEMDRAFT_CAGZ01000015_115:0.02718505267034163411):0.05083497363105009964[100]):0.03247111048127273442[97]):0.01494996233413445688[35],Collinsella_tanakaei_YIT_12063_NZ_ADLS01000027:0.05080202787722475077):0.00949314970757829391[32]):0.13581581980605819671[100],((((Coriobacteriaceae_sp_BV3AC1_AWUP01000005:0.00774267991582962539,Atopobium_sp_oral_Taxon_810_F0209_AWSK01000045:0.00730319845167960637):0.15337125216004157680[100],((Olsenella_spOF0356_NZ_ACVE01000003:0.06523178371981658286,(Olsenella_umbonata_DSM_22620_Ga0074702_11:0.07691082071137544940,((Olsenella_umbonata_KHGC19_Ga0104367_103:0.00000100000050002909,Coriobacteriaceae_bacterium_KH1P3_Ga0059117_104:0.00000100000050002909):0.00000100000050002909[37],Olsenella_umbonata_WCP15_Ga0104371_104:0.00000100000050002909):0.07158629923861255240[100]):0.04346447380541693800[99]):0.02123895352171989784[69],(((Olsenella_uli_MSTE5_JANC01000009:0.00067247550092571027,Olsenella_uli_DSM_7084_chromosome_NC_014363:0.00068320892705481186):0.07098068035742025050[100],Olsenella_profusa_F0195_D221A-01_AWEZ01000067:0.14088510159232656149):0.02932677512891865637[59],(Atopobium_vaginae_PB189-T1-4_contig00020_NZ_AEDQ01000029:0.09062876483707378583,((Atopobium_vaginae_DSM_15829_ACGK02000001:0.00000100000050002909,Atopobium_vaginae_DSM_15829_NZ_ADNA01000036_NZ_ADNA01000036:0.00000100000050002909):0.00108612735262493803[88],Atopobium_vaginae_44061_Ga0098725_101:0.00025811522809840963):0.07567639001456222259[100]):0.11345428544090600809[100]):0.01353666558285552581[34]):0.02790421204527512508[74]):0.04222065705904537447[99],((Olsenella_sp_KH2P3_Ga0059127_101:0.00680224567926197669,Olsenella_sp_KH3B4_Ga0105818_106:0.00719055472097725624):0.11509142846880000832[100],(Atopobium_sp_oral_taxon_199_F0494_ATCH01000002:0.06719038592910966945,(Atopobium_parvulum_DSM_20469_NC_013203:0.00781621952682845338,(Atopobium_sp_ICM42b_JDFH01000002:0.00068853088052744991,(Atopobium_parvulum_DNF00906_Ga0060240_117:0.00068655503379154231,Atopobium_sp_BS2_JDFG01000028:0.00268502233534364870):0.00067555915470627985[60]):0.00720805714132778750[98]):0.04842146504124399814[100]):0.06394970032282822070[100]):0.02895474559939000339[89]):0.05672624724770008314[100],((((Atopobium_minutum_10063974_AGXC01000001:0.00000100000050002909,Atopobium_minutum_DSM_20586_Ga0106635_103:0.00000100000050002909):0.00000100000050002909[43],Atopobium_minutum_DSM_20586_Ga0074722_11:0.00000100000050002909):0.00000100000050002909[99],Atopobium_sp_BV3AC4_AWUQ01000004:0.00000100000050002909):0.01897552901669827263[100],Atopobium_fossor_DSM_15642_G469DRAFT_scaffold000022:0.01941572248981740870):0.11820840241689854755[100]):0.10072911727537432747[100]):0.12997914815216610185[100]):0.76550690993877557045[100]):0.18671885710391120106[100]):0.04045867567514072061[88]):0.03956441592387118650[28]):0.03302917313008250921[16]):0.02181812753392675316[27]):0.03618291467125114846[64],((((UBA6715:0.00000100000050002909,UBA7466:0.00000100000050002909):0.02367801311296445499[100],UBA7467:0.05011274599689034132):0.12212785185691962808[100],Flectobacillus_major_VKMB-859_DSM_103_FlemaDRAFT_FME6:0.10443052354474620380):0.09543864765024427654[100],((Rudanella_lutea_DSM_19387_RudluDRAFT_scaffold11:0.07636788090842097643,(Fibrisoma_limi_BUZ_3_CAIT01000009:0.05341984220864354899,(Spirosoma_panaciterrae_DSM_21099_B153DRAFT_scaffold_89:0.03143607481952768318,((Spirosoma_radiotolerans_Spirosoma_radiotolerans_genome_sequence_Ga0063271_gnl_Prokka_DGSA_contig0000011:0.05436846735418186805,Spirosoma_linguale_DSM_74_NC_013730:0.01192112260121130744):0.01391369273868348251[98],(Spirosoma_spitsbergense_DSM_19989_B157DRAFT_scaffold_2425:0.00248660568910779927,Spirosoma_luteum_DSM_19990_B156DRAFT_scaffold_12:0.00618691999463903512):0.02751863681764619637[100]):0.01366172024943988414[100]):0.03542281149520516703[100]):0.05169687490007985470[100]):0.12149690752190020482[100],((Dyadobacter_tibetensis_Y620-1_X939DRAFT_AZQN01000006_16:0.05949781938038997686,(((Dyadobacter_fermentans_DSM_18053_NC_013037:0.00281960825366572160,UBA7685:0.00421989086987790973):0.00294696542494393612[69],Dyadobacter_beijingensis_DSM_21582_H144DRAFT_scaffold000022:0.00147847398840455797):0.03080153028546669947[100],((Dyadobacter_crusticola_DSM_16708_Q369DRAFT_scaffold000099:0.00742212136546288159,Dyadobacter_sp_Leaf189_Ga0102402_101:0.00579611600971680161):0.02247545578865467811[100],Dyadobacter_alkalitolerans_DSM_23607_G395DRAFT_scaffold000088:0.03316065414819689694):0.01124570154749698382[87]):0.02136056783039049292[90]):0.13739082270391247964[100],((Runella_limosa_DSM_17973_K339DRAFT_scaffold000011:0.04075020088646969657,(Runella_slithyformis_LSU4_DSM_19594_unknown:0.04547843591981094724,(UBA7670:0.00000100000050002909,Runella_zeae_DSM_19591_G563DRAFT_scaffold000022:0.00000100000050002909):0.04407288296189187937[100]):0.02097739447087564393[79]):0.12014589569880898545[100],(Emticicia_oligotrophica_GPTSA100-15_DSM_17448_Contig131:0.14102139232927507484,(Leadbetterella_byssophila_DSM_17132_chromosome_NC_014655:0.13272951254876619309,UBA7673:0.12665958155736228852):0.10271594371203869589[100]):0.11664455239195864467[100]):0.03232655912014904126[42]):0.03225870828082942621[63]):0.03546950119112667749[64]):0.07056722943062326836[100]):0.03488476043989389291[71]):0.11143317767019952913[100]):0.03294280770077916837[68],(Adhaeribacter_aquaticus_MBRG15_DSM_16391_AdhaqDRAFT_Scaffold14:0.12519453590988843805,(Rufibacter_tibetensis_1351_null_replaces_100914_Ga0111343_13:0.00000100000050002909,Rufibacter_tibetensis_1351_Ga0100914_11:0.00000100000050002909):0.14806543087692539129[100]):0.04506742345152112139[82]):0.08362421251729913740[100]):0.02721218399749653072[92],Pontibacter_sp_BAB1700_AKIS01000042:0.04527421784600209331)OROOT;
