# Supplementary material for: Interspecies cross-feeding orchestrates carbon degradation in the rumen ecosystem
Source: Nat Microbiol. 2018 Oct 24;3(11):1274–84. doi: 10.1038/s41564-018-0225-4 (PMC6784887; doi:10.1038/s41564-018-0225-4)
Supplement: Supplementary file 13 — Full ribosomal protein S3 tree in Newick format shown in Figure 1. [file 41564_2018_225_MOESM13_ESM.txt]

(((Mycoplasma_conjunctivae_NC_012806:0.11850780156698946521,Mycoplasma_bovoculi_M165/69_CP007154:0.15903302347249020920):0.05165605279867623023[84],((((Mycoplasma_arginini_HAZ145_1_Ga0123751_11:0.04236427817192087164,Mycoplasma_canadense_HAZ360_1_Ga0069485_11:0.03841396411654995208):0.08245430759692036482[100],(Mycoplasma_arthritidis_158L3_1_NC_011025:0.15059978428403392181,Mycoplasma_hominis_AF1_Ga0081710_11:0.13827273970273742942):0.05500128649821841437[62]):0.13121320176165657267[92],((((Candidatus_Hepatoplasma_crinochetorum_Av_CP006932:0.57360974790181573635,((Mycoplasma_gallisepticum_CA06_2006_052_5_2P_CP003512:0.24714621543300796525,(Mycoplasma_genitalium_G37_NC_000908:0.08521699761408495222,Mycoplasma_pneumoniae_19294_B434DRAFT_ANIQ01000071_1_71:0.10369605857626978951):0.33231793215811639142[100]):0.20969136444267136299[100],(RMG1966_k87_28499667_9_#_4322_#_5119_#_1_#_ID=79_9partial=00start_type=ATGrbs_motif=GGAG/GAGGrbs_spacer=510bpgc_cont=0_325:0.45505530916407227471,(Ureaplasma_urealyticum_serovar_10_str_ATCC_33699_NC_011374:0.11302821806993490483,Ureaplasma_diversum_ATCC_49782_Ga0069500_11:0.13960339115365039131):0.33470399305577586135[100]):0.08217151895842199349[58]):0.35419247444349727383[100]):0.12508301803236221428[50],((((Spiroplasma_sabaudiense_Ar_1343_CP006934:0.07223430793269118577,((Mesoplasma_florum_L1_NC_006055:0.13012727035252724672,(Mycoplasma_putrefaciens_KS1_NC_015946:0.05768310524499212222,((Mycoplasma_leachii_99/014/6_FR668087:0.00000100000050002909,Mycoplasma_mycoides_capri_GM12_Ga0098221_11:0.00558304005337051986):0.09307361138471748063[100],Mycoplasma_yeatsii_GM274B_Ga0069331_11:0.04546685966346798030):0.04692180489609867888[92]):0.06552866712861252219[85]):0.13297366075643726746[100],((Spiroplasma_apis_B31_CP006682:0.02596267041101981560,Spiroplasma_culicicola_AES_1_CP006681:0.04612379352187310350):0.01002297507581690998[50],((Spiroplasma_turonicum_Tab4c_Ga0098280_11:0.03888306731433008312,(Spiroplasma_taiwanense_CT_1_CP005074:0.07556525135204583687,Spiroplasma_litorale_TN_1_Ga0081766_11:0.04267975743407960432):0.00571253574372461784[25]):0.01773763648238827970[21],(Spiroplasma_diminutum_CUAS_1_CP005076:0.07957787354071180208,Spiroplasma_cantharicola_CC_1_Ga0081782_11:0.00000100000050002909):0.03545059347828385249[57]):0.02545026740123624079[54]):0.02852593304436005020[32]):0.03884740776016280123[61]):0.22805265957488796147[99],((Spiroplasma_kunkelii_CR2_3X_Ga0081763_11:0.05623117499156247284,(Spiroplasma_chrysopicola_DF_1_CP005077:0.00000100000050002909,Spiroplasma_syrphidicola_EA_1_CP005078:0.00000100000050002909):0.19587232369831159007[100]):0.04278772833173472012[89],Spiroplasma_mirum_ATCC_29335_CP002082:0.06937432051158394508):0.05722058125936561185[81]):0.18904772976799935624[95],((((Clostridiales_bacterium_VE20201_VE20201DRAFT_BAHP02000131_1_131:0.00552683478665876374,Clostridium_saccharogumia_DSM_17460_BR82DRAFT_scaffold00038_38:0.00000100000050002909):0.01676477548969130052[95],Mollicutes_bacterium_D7_genomic_scaffold_supercont1_14_NZ_EQ999891:0.00000100000050002909):0.09262086337395873670[99],((UBA627:0.00000100000050002909,Catenibacterium_mitsuokai_DSM_15897_C_mitsuokai1_0_Cont88_1_NZ_ACCK01000080:0.00552641530374972136):0.10782814809015382751[100],((RMG788_k87_57718469_6_#_1280_#_1933_#_1_#_ID=95_6partial=00start_type=ATGrbs_motif=AGGAGGrbs_spacer=510bpgc_cont=0_388:0.00000100000050002909,UBA3714:0.00000100000050002909):0.01161064588809671179[100],(Kandleria_vitulina_DSM_20405_Ga0106632_1010:0.00000100000050002909,(UBA3656:0.00282086903962196689,(RMG192_k87_63903269_6_#_2522_#_3175_#_1_#_ID=187_6partial=00start_type=ATGrbs_motif=AGGAGGrbs_spacer=510bpgc_cont=0_408:0.04018098638242124931,(Eggerthia_catenaformis_DSM_20559_G501DRAFT_scaffold00003_3:0.07119046071681658927,(Sharpea_azabuensis_DSM_18934_T529DRAFT_scaffold00030_30:0.00000100000050002909,UBA3622:0.02557196592631070728):0.01504990706975225731[69]):0.05561141644380546839[69]):0.02270004775527016336[38]):0.04638141983343570252[40]):0.02557772569943870394[33]):0.09501991509322270379[83]):0.11127402533970549847[95]):0.17073917735317054034[98],((UBA6277:0.37427794227997862597,(((((DPROT1:0.52431190504266300678,(((Leptospira_kirschneri_200801774_AKWL02000032:0.01128347474371829175,(Leptospira_interrogans_2002000621_AFLU02000036:0.00000100000050002909,(Leptospira_noguchii_1993005606_AHMF02000105:0.00000100000050002909,(Leptospira_borgpetersenii_200701203_AKWO02000047:0.00000100000050002909,(Leptospira_alexanderi_sv_Manhao_3_L_60_AHMT02000039:0.00000100000050002909,(((Leptospira_inadai_sv_Lyme_10_AHMM02000015:0.03472329611657627713,(Leptospira_wolffii_KhoratH2_AKWX02000023:0.00000100000050002909,Leptospira_licerasiae_MMD4847_AHOM02000010:0.01157093613570418789):0.01516140874010600895[70]):0.12988872524696726263[100],Leptospira_alstoni_sv_Pingchang_80412_AOHD02000041:0.00000100000050002909):0.01133999913367731566[23],(Leptospira_kmetyi_sv_Malaysia_BejoIso9_AHMP02000003:0.00564618173387294951,Leptospira_santarosai_2000030832_AFJN02000024:0.01136238262781991311):0.00000100000050002909[37]):0.01130146408259818588[19]):0.00558626483084615887[2]):0.01683005475358380701[28]):0.01127355688584334541[13]):0.00000100000050002909[2]):0.12812906189352399333[100],(((Leptospira_biflexa_serovar_Patoc_strain_Patoc_1_Paris_chromosome_I_NC_010602:0.00000100000050002909,Leptospira_yanagawae_sv_Saopaulo_Sao_Paulo_AOGX02000024:0.01154749725226634355):0.01141164028327871192[90],Leptospira_terpstrae_sv_Hualin_LT_1133_AOGW02000010:0.00000100000050002909):0.01314737610409759047[80],Leptospira_meyeri_sv_Hardjo_Went_5_AKXE01000001:0.00405034386921769400):0.15669471391014327954[100]):0.15925267293855405182[98],(Leptonema_illini_3055_DSM_21528_Contig58:0.29884595610472086680,UBA7318:0.20042237604703538878):0.12469206045226421953[77]):0.35468338279409483693[99]):0.09178028295043229312[34],((((Treponema_pallidum_endemicum_Bosnia_A_Ga0069332_11:0.19998033578531154708,((Treponema_pedis_isoM1111_Ga0038756_10481:0.05074841129995210504,(Treponema_denticola_ATCC_33520_AGDS01000018:0.00000100000050002909,Treponema_putidum_OMZ_758_Ga0069405_11:0.01711596292210430803):0.04047148739742174178[73]):0.07011024932049622627[94],(Treponema_vincentii_F0403_ATFC01000009:0.00000100000050002909,Treponema_medium_ATCC_700293_ATFE01000003:0.01708767728328639685):0.08603850570720719682[100]):0.01521038280409109898[76]):0.06158411011945201519[96],((AMa:0.05476495218756458755,(((Treponema_succinifaciens_DSM_2489_Tsuc2489_Contig97:0.05182945718837514426,(AFa:0.05661871511213688313,FLNX01003395_1_579_32315_31545_106_bin66_contig00424:0.05544952085403566377):0.03827183615082860313[46]):0.02405439542087663835[29],(FLNX01000460_1_1172_10183_9368_106_bin109_contig00222:0.03264764689229901484,((Treponema_saccharophilum_PB_DSM_2985_TresaDRAFT_Contig196_1:0.04555992926295213130,(TREPO1:0.04217611217759157510,FLNX01003028_1_1589_47665_46889_106_bin54_contig00055:0.00000100000050002909):0.07844835242010973764[100]):0.03919605690512246998[82],FLNY01004820_1_1080_5425_4601_105_bin96_contig00193:0.03511546452448302547):0.03714104315093728903[67]):0.06024204100739651013[97]):0.03606270256476457742[29],(Treponema_bryantii_NK4A124_G626DRAFT_scaffold00004_4:0.06721239211687568549,(Treponema_socranskii_paredis_ATCC_35535_ATFD01000004:0.12252094115402807628,RMG291_k87_9223313_39_#_35322_#_36071_#_1_#_ID=93_39partial=00start_type=GTGrbs_motif=AGxAGG/AGGxGGrbs_spacer=510bpgc_cont=0_432:0.09004392938373484423):0.01190206415604545646[48]):0.01347674008048280886[51]):0.01980718125967206172[13]):0.09416816450908009617[94],(Treponema_maltophilum_ATCC_51939_ATFF01000006:0.02965514392842363497,Treponema_lecithinolyticum_ATCC_700332_Ga0039056_140:0.09573508034156234803):0.05720688865070382850[94]):0.03671190435651764533[86]):0.11485087155883502708[91],((Treponema_primitia_ZAS2_chromosome_NC_015578:0.07308359994828973749,Treponema_azotonutricium_ZAS9_chromosome_NC_015577:0.09202459573862965814):0.04842216660212900203[64],Spirochaeta_caldaria_H1_DSM_7334_Contig91:0.07230616732348602027):0.12457353300037327104[85]):0.07739736707927230563[57],((UBA7552:0.17144779609615379279,(RMG364_k87_14849546_5_#_1644_#_2357_#_1_#_ID=142_5partial=00start_type=ATGrbs_motif=GGAG/GAGGrbs_spacer=510bpgc_cont=0_555:0.16329723411002977640,Spirochaeta_coccoides_SPN1_DSM_17374_Scoc17374_Contig141:0.08886451307683798650):0.05592236436854957499[26]):0.12626923821396479619[91],((Spirochaeta_africana_Z7692_DSM_8902_Spiaf_Contig254_1:0.25171195049014427614,Spirochaeta_alkalica_DSM_8900_B071DRAFT_scaffold_9_10:0.18306295627924010216):0.04858924858729528340[83],(Spirochaeta_bajacaliforniensis_DSM_16054_F459DRAFT_scaffold00006_6:0.00000100000050002909,Spirochaeta_smaragdinae_DSM_11293_chromosome_NC_014364:0.01672480898724592116):0.13675314984689007636[100]):0.08307277060627127341[37]):0.09420627407967287203[92]):0.38963403916574562702[99]):0.08115576972841540004[28],((((UBA7368:0.33963264533016701563,((RMG423_k87_23113636_7_#_2901_#_2990_#_1_#_ID=297_7partial=01start_type=ATGrbs_motif=AGxAGrbs_spacer=510bpgc_cont=0_433:0.27525203215208055019,UBA3916:0.34408158350140732873):0.00000100000050002909[17],(((((((((UBA1173:0.00579005208876543463,BS11_14:0.00000100000050002909):0.00547911597110087821[92],(FLNY01003707_1_985_51334_50579_105_bin46_contig00131:0.00000100000050002909,FLNX01005011_1_2131_35905_35150_106_bin99_contig00025:0.00000100000050002909):0.01784097914123168246[100]):0.16450222641984313388[100],(FLNX01001633_1_845_85641_84910_106_bin19_contig00118:0.01252404458837776471,(FLNV01001620_1_81_9433_10164_102_bin71_contig00291:0.02415402615933235492,UBA4243:0.00579437015728294282):0.02407051428123637218[91]):0.10339304134179488903[99]):0.04463154249155397435[85],(UBA6229:0.02779829241248453486,((UBA5536:0.02964368469374006540,UBA6207:0.01723144258843238574):0.00951626347963601717[68],UBA6192:0.01737533307954932521):0.01584070415206342147[71]):0.00761348463227651262[42]):0.07395540395693560309[91],(UBA4459:0.04694586806738600820,UBA6244:0.06375685606159431362):0.03986573373563240957[72]):0.03628331632048243521[39],((UBA2030:0.07061073918447617614,UBA6254:0.06944653269609074586):0.13770208270863129596[100],(UBA4814:0.08954109134251875268,UBA6267:0.20328100132548410084):0.05281003456816681790[72]):0.02936728839524911649[9]):0.03255896061673867192[20],(UBA4417:0.10480459808763248342,((((UBA2748:0.03128631502863341712,((UBA3834:0.01155674557148898135,UBA3630:0.00000100000050002909):0.04228633535226050677[99],(((UBA2939:0.00000100000050002909,UBA3684:0.00000100000050002909):0.00000100000050002909[77],(RMG416_k87_60246526_3_#_783_#_1535_#_1_#_ID=24_3partial=00start_type=ATGrbs_motif=AAAArbs_spacer=15bpgc_cont=0_578:0.02004834668111393770,(FLNX01003634_1_63_7802_8572_106_bin71_contig00922:0.00000100000050002909,FLNU01000682_1_135_6477_5707_101B_bin82_contig01210:0.00000100000050002909):0.01603847170525204285[100]):0.02915858038579716843[97]):0.00562632589656210814[39],UBA2840:0.01160283029756336778):0.00446006256650054514[53]):0.04816999213200743452[88]):0.03748021341612292612[91],UBA1219:0.13529280486862213517):0.01521764777366728383[47],(FLNY01001579_1_427_57879_58649_105_bin147_contig00232:0.00000100000050002909,UBA3724:0.00000100000050002909):0.03841287944778643687[100]):0.04643096866612576173[69],((((RMG316_k87_28984845_39_#_33881_#_34618_#_1_#_ID=79_39partial=00start_type=ATGrbs_motif=AAAAArbs_spacer=11bpgc_cont=0_364:0.01973990805990030739,RMG598_k87_35351290_17_#_7354_#_8082_#_1_#_ID=185_17partial=00start_type=ATGrbs_motif=AAAArbs_spacer=11bpgc_cont=0_372:0.02663653828007593247):0.06425330752922331357[99],RMG182_k87_13135336_77_#_71517_#_72257_#_1_#_ID=60_77partial=00start_type=ATGrbs_motif=TAArbs_spacer=15bpgc_cont=0_366:0.06737398202216282606):0.06659402176032286347[97],((UBA1195:0.15477607330746576131,(UBA1205:0.04774770562728904155,UBA1215:0.05735755508557387194):0.06930324612395974415[100]):0.04050653683002480854[72],((((UBA1176:0.02199899167913400497,UBA3842:0.00926790492531138523):0.03451195374361975404[92],FLNW01000060_1_137_739_2_103_bin11_contig01662:0.01858339196538677171):0.01286098052781009700[75],UBA3868:0.00976854569570472127):0.12216622136493418549[93],((UBA5429:0.05852201103129600623,(UBA1756:0.04784119117646841446,RMG457_k87_20833229_15_#_6377_#_7102_#_1_#_ID=163_15partial=00start_type=ATGrbs_motif=AAAArbs_spacer=12bpgc_cont=0_494:0.05041536487240706743):0.10653844379308075041[100]):0.03574657173553328487[57],RMG429_k87_23084663_12_#_4732_#_5451_#_1_#_ID=279_12partial=00start_type=ATGrbs_motif=TAAAArbs_spacer=5bpgc_cont=0_467:0.03352922761541829444):0.01463896231197292161[36]):0.07757132528886953593[88]):0.03019453429440113745[35]):0.00727454264341112662[8],(UBA3388:0.05192025170332045109,(UBA5371:0.00000100000050002909,(UBA5249:0.01158610479972995745,(UBA4866:0.00000100000050002909,UBA5515:0.00000100000050002909):0.00576038820889814701[94]):0.01166471648646012424[38]):0.04410550567442465819[95]):0.03041605194487461902[53]):0.02537778250992215115[6]):0.09464769383067236919[50]):0.02701349458805753223[20]):0.01902439657374676782[2],(UBA5537:0.03928595596295316600,(((UBA5197:0.03358440156116437175,UBA5281:0.03505501172262615039):0.02466275562585466471[52],(UBA5833:0.00000100000050002909,Bacteroidales_bacterium_TBC1_Ga0098319_107:0.00000100000050002909):0.00000100000050002909[96]):0.02863717107758283892[49],UBA6247:0.00000100000050002909):0.02059829969916435188[56]):0.07818938947311286636[91]):0.03811227862962266594[13],((UBA2795:0.02903856663485438264,UBA3363:0.00000100000050002909):0.22708086135727759136[100],(((FLNW01002381_1_108_728_39_103_bin60_contig02253:0.01877587917421559907,((UBA3824:0.00000100000050002909,BACT8:0.02380714805217781088):0.09463981677463513542[100],AH:0.06207235828329851768):0.01788313451851944458[80]):0.05238695879062535421[96],(UBA6013:0.22693627362329954478,((((((((Anaerophaga_thermohalophila_Valhall_OQ5DRAFT_gi378762642_364:0.00000100000050002909,Anaerophaga_thermohalophila_Fru22_DSM_12881_ATH1DRAFT_gi325511619_2:0.00000100000050002909):0.01694088149545206964[100],(UBA5340:0.00000100000050002909,Marinilabilia_salmonicolor_JCM_21150_JCM21150DRAFT_BALK01000011_1_11:0.00000100000050002909):0.00621370722875931245[100]):0.04241564223609161494[98],Cytophaga_fermentans_IAM_14302_DSM_9555_CytfeDRAFT_CFC_3:0.04716223315939979677):0.01127603540949622014[13],((UBA7646:0.00000100000050002909,UBA5488:0.00000100000050002909):0.01195339322642647618[98],((UBA5213:0.00000100000050002909,Geofilum_rubicundum_JCM_15548_Ga0072344_1016:0.00000100000050002909):0.01717195976305510921[100],((UBA5279:0.00000100000050002909,UBA5497:0.00000100000050002909):0.04705547965216692885[100],Alkaliflexus_imshenetskii_Z7010_DSM_15055_AlkimDRAFT_AIB_5:0.00000100000050002909):0.00569894131080684284[43]):0.01121049072373711715[34]):0.00000100000050002909[30]):0.01508837062318420415[10],(UBA6048:0.04464341667838502004,((FLNY01000243_1_83_8803_9534_105_bin118_contig03720:0.27009387921003036315,BACT17:0.03542728597178959604):0.08354475551104759146[48],(((UBA1757:0.19571236889885443300,((Tannerella_forsythia_ATCC_43037_Ga0077709_1126:0.03512363418379918500,((Parabacteroides_goldsteinii_WAL_12034_DSM_19448_Ga0072340_112:0.00000100000050002909,((((Candidatus_Azobacteroides_pseudotrichonymphae_genomovar_CFP2_NC_011565:0.15273210496194078445,(Porphyromonas_gulae_54582_COT_052_Ga0069585_113:0.07021735694121225557,(Porphyromonas_crevioricanis_54553_COT_253_Ga0069563_114:0.11121556729257961460,((Porphyromonas_macacae_78856_COT192_Ga0069592_118:0.05341941961944584455,Porphyromonas_catoniae_ATCC_51270_JDFF01000025:0.14607555216218737204):0.02365242391488122167[57],((Porphyromonas_asaccharolytica_PR426713PI_contig00015_NZ_AENO01000046:0.00042846426280681817,Porphyromonas_uenonis_603_ctg1118640599731_NZ_ACLR01000176:0.02906076129892612436):0.27594282793508329021[100],(Bacteroidales_bacterium_KA00251_Ga0129040_1075:0.17190350709671234353,(Porphyromonas_endodontalis_ATCC_35406_contig00011_NZ_ACNN01000020:0.04225975810158075913,Porphyromonas_gingivicanis_54548_COT_022_Ga0069571_115:0.06028147076993581321):0.01680187161704193785[68]):0.11501555526427814646[100]):0.03143681674317447966[58]):0.02068044672221433164[59]):0.00982932957516028695[14]):0.05856233812586838366[66]):0.03661538118247800733[15],UBA7332:0.04417447414083384288):0.01432102787505509789[0],Parabacteroides_distasonis_2b7A_Ga0109158_10466:0.00000100000050002909):0.02302684273451524599[1],Parabacteroides_gordonii_DSM_23371_F592DRAFT_scaffold00016_16:0.00000100000050002909):0.00572334313379053126[1]):0.01154571942292226955[1],Parabacteroides_merdae_ATCC_43184_unfinished_sequence_NZ_AAXE02000111:0.01736710209131398647):0.00580033816269199826[0]):0.00000100000050002909[0],UBA7705:0.02876384015305121639):0.01965897178068253676[0]):0.00571228215721859486[0],((((Coprobacter_fastidiosus_NSB1_AWWG01000051:0.00000100000050002909,(((UBA1823:0.00000100000050002909,Barnesiella_viscericola_C46_DSM_18177_Barvi_Contig77_1:0.00000100000050002909):0.00699445926777156942[98],Barnesiella_intestinihominis_YIT_11860_ADLE01000017:0.02203806932321158985):0.00603406990777138278[45],((((((M8:0.03601100375341185350,H5:0.00538946233291952032):0.01757536399123856008[91],M12:0.00570782431167773940):0.01737636567777400831[68],(M13:0.00000100000050002909,(M1:0.00032703029119996715,(((((H7:0.02254471802542728706,((UBA3410:0.00569691646727660435,M4:0.00000100000050002909):0.00568890715482263734[68],GP1:0.02312483144909628294):0.00828735538748826342[65]):0.01481204600135511452[86],UBA3309:0.01204348458334963783):0.04274126506383793545[96],(UBA7176:0.04094563132757113311,(M9:0.00551173071552290596,((UBA7483:0.01743318912214002203,UBA7478:0.00000100000050002909):0.00000100000050002909[73],GP2:0.00000100000050002909):0.02502266496549648833[100]):0.01188202558790929161[96]):0.04709190747429988638[97]):0.00644966813528661739[18],((UBA7173:0.00000100000050002909,(M10:0.00568855930004166267,H3:0.00571722043012491427):0.00568158054324825138[32]):0.00567127042243238590[14],M6:0.01153087824860981291):0.00563514784592186908[40]):0.01212726152546978256[11],UBA3312:0.00570183832731188840):0.01768029455737987060[14]):0.01180114061485846785[6]):0.00603053586398900280[4]):0.01785439250655191171[4],(((M7:0.00572402126922211697,H1:0.00000100000050002909):0.02339543965067827219[92],(H6:0.00000100000050002909,M5:0.00000100000050002909):0.06586111569354523299[100]):0.01693736656833275123[21],((((M14:0.00000100000050002909,UBA7145:0.00000100000050002909):0.04351572186244242330[100],UBA7203:0.04617509878090955699):0.05287730370701017313[98],H2:0.01885123010887401057):0.02087323012649730525[23],(M3:0.03356133321986271012,((H4:0.00000100000050002909,(UBA6459:0.00000100000050002909,UBA759:0.00000100000050002909):0.00566980432542483342[70]):0.03946572121064868127[98],(((UBA7204:0.05227355634835065962,(M2:0.02933819501224227064,UBA3266:0.00000100000050002909):0.04954865869404080636[100]):0.02363456165779728030[77],UBA7056:0.03566477079671379752):0.05126038383040577157[89],(M11:0.02347468500484903645,K1:0.02300825395305781257):0.02847853541957231366[91]):0.00789040561954918417[15]):0.00577470503929921036[9]):0.01233521613922136315[4]):0.00645176843483803372[4]):0.00000100000050002909[0]):0.02720418474018441307[70],(H8:0.00000100000050002909,H9:0.00000100000050002909):0.03745650681818674110[100]):0.02805691080474272819[61],(((((UBA7172:0.04392927540600097269,(UBA7087:0.08531037805682879782,(UBA3321:0.06201024719638329602,UBA3314:0.02934302881267166971):0.02310554383122892172[40]):0.00599314847987448499[15]):0.00614632560360924181[15],UBA7213:0.01745782018878722086):0.00632445681777271847[11],UBA3327:0.01692666448079675756):0.01913498738584192352[25],(UBA7112:0.00572451516271854036,RMG601_k87_4257038_7_#_3121_#_3858_#_1_#_ID=54_7partial=00start_type=ATGrbs_motif=AAAAAArbs_spacer=11bpgc_cont=0_587:0.00000100000050002909):0.04370200417133181942[100]):0.08970719512934559325[93],(((UBA4262:0.01020661298470305900,(BACT21:0.01145380439889338332,(UBA2920:0.00000100000050002909,FLNX01004304_1_1285_47857_47108_106_bin81_contig00094:0.01689678279009029088):0.01142832862178416210[89]):0.13724600606293996252[100]):0.00716185995175530350[27],UBA2844:0.05386985635342631668):0.00650023244621093874[44],(RMG242_k87_7449666_7_#_3119_#_3847_#_1_#_ID=76_7partial=00start_type=ATGrbs_motif=TAAArbs_spacer=5bpgc_cont=0_586:0.00000100000050002909,UBA3677:0.00000100000050002909):0.00522736449884012803[94]):0.02326416388792565751[64]):0.02567703297814443938[31]):0.02009677457507909326[26]):0.01875507009960620045[43]):0.04779710179572661116[63],((BACT18:0.02327701735715754366,(UBA5733:0.00000100000050002909,(((UBA2632:0.01743349835769930634,UBA3143:0.01142268938226453749):0.04111713252565434712[97],(UBA1410:0.02856902041675568257,UBA3539:0.05880428110558631738):0.03163891334788002802[89]):0.02409363172469446146[44],((UBA5287:0.04132217056657152415,((UBA5299:0.00570063322399200732,(UBA4850:0.00000100000050002909,UBA1040:0.00000100000050002909):0.01151995917635513858[87]):0.02346167127159822299[96],UBA5822:0.02328211452227997927):0.00813297117313701960[52]):0.01471722830190820737[37],(((UBA5242:0.01508798225517738595,((UBA4993:0.00000100000050002909,(UBA1403:0.01689680647887528697,UBA4084:0.00000100000050002909):0.01131587593752151136[73]):0.01776783024947188594[76],UBA5291:0.02676307587707809840):0.00671843774078645720[27]):0.00751347804922136882[46],UBA5384:0.00000100000050002909):0.00000100000050002909[26],Proteiniphilum_acetatigenes_DSM_18083_F597DRAFT_scaffold00022_22:0.00559528093968789456):0.02315960845837823981[68]):0.00000100000050002909[24]):0.01142116556887734329[22]):0.01723779574530704545[29]):0.00561943281486583599[14],UBA4178:0.03485784586633734750):0.01216558001993034259[13]):0.00553556663578328237[2],(((UBA3809:0.00665724249637881724,UBA2454:0.00000100000050002909):0.14154931348940358316[100],(RMG185_k87_20823954_39_#_37204_#_37944_#_1_#_ID=88_39partial=00start_type=ATGrbs_motif=AAAArbs_spacer=12bpgc_cont=0_568:0.08998997765391171522,((FLNU01000289_1_246_13095_12334_101B_bin72_contig00414:0.00000100000050002909,FLNY01004990_1_829_52754_51993_105_bin99_contig00154:0.00000100000050002909):0.21778896646592943442[100],(((BACT27:0.02856944725892978168,((UBA748:0.00571858956848737658,UBA1079:0.00000100000050002909):0.09269168422396764639[99],(BACT26:0.00872450964175116271,RMG281_k87_6846659_26_#_26387_#_27127_#_1_#_ID=81_26partial=00start_type=ATGrbs_motif=TAArbs_spacer=11bpgc_cont=0_422:0.02009178769997820024):0.00888037250133776046[75]):0.03066777327944269355[57]):0.08076000707496271136[95],((FLNX01002410_1_235_14969_14238_106_bin40_contig01838:0.09064497045600197755,RMG448_k87_21114985_19_#_7954_#_8691_#_1_#_ID=212_19partial=00start_type=ATGrbs_motif=AATAArbs_spacer=10bpgc_cont=0_485:0.07717874353548716260):0.07896915973237002284[99],(UBA1746:0.04377502158404319305,UBA5903:0.05268924077234053704):0.02280677888334816175[61]):0.00893470895135663537[39]):0.03393925831586834529[12],Prevotella_tannerae_ATCC_51259_NZ_ACIJ02000018:0.06698293824876173919):0.01832153136920443987[29]):0.01915778285880799514[8]):0.02913283923544520565[7]):0.02111703405035656247[6],((((Porphyromonas_cangingivalis_54546_COT_109_Ga0069566_115:0.10796019987750200830,(Porphyromonas_bennonis_DSM_23058_B088DRAFT_scaffold_9_10:0.23232925905803297750,(Porphyromonas_levii_DSM_23370_A3GGDRAFT_scaffold_56_57:0.04989214549679955868,Porphyromonas_somerae_DSM_23386_A3GKDRAFT_scaffold_41_42:0.04717490130676846999):0.06017077764349738900[100]):0.13703188100303054231[100]):0.08528758107729982052[86],Porphyromonas_canoris_54541_COT_108_Ga0069572_106:0.06993155934501926740):0.08630982366505773884[54],((UBA7569:0.02675583821208802823,((BACT20:0.03189042356062729566,((UBA6340:0.01435947685504524070,((UBA1180:0.01133876293298857231,(UBA747:0.04687395270969808153,(UBA4333:0.01162355607487865206,(UBA3808:0.00000100000050002909,((UBA4220:0.00000100000050002909,(UBA4331:0.00000100000050002909,(UBA4357:0.00000100000050002909,(UBA3843:0.00000100000050002909,FLNV01000986_1_858_13539_12799_102_bin50_contig00098:0.00000100000050002909):0.00000100000050002909[6]):0.00000100000050002909[1]):0.00000100000050002909[3]):0.00000100000050002909[7],UBA3653:0.00000100000050002909):0.00568743111349437683[69]):0.04699333271450954752[100]):0.01775429627066489949[77]):0.00000100000050002909[26]):0.00882069458362002429[43],(UBA1714:0.03303480098018237582,FLNX01001922_1_49_7201_7992_106_bin29_contig02277:0.04650251404482478451):0.04292762994754566186[93]):0.00582000208930329947[30]):0.01398810348330957118[58],FLNU01002331_1_224_29260_30006_101B_bin97_contig00010:0.08145327528685479546):0.01304091191382307328[62]):0.02013992957433988554[60],(BACT19:0.00579635579653339696,FLNX01001698_1_620_76090_76851_106_bin20_contig00039:0.01734539360634913471):0.00627406986981070194[66]):0.00778275902486081240[58]):0.02389619310416751796[74],FLNX01003305_1_1265_32876_32139_106_bin63_contig00101:0.08034873116421821504):0.03190031420474157692[81]):0.03324240463372347271[5],UBA1754:0.06070129983171886762):0.01557975717536671557[0]):0.00693421906839936097[0]):0.00986490369572716810[0],((UBA1181:0.00000100000050002909,AGa:0.00000100000050002909):0.06715980751896222234[100],(UBA3844:0.00571284194582349653,UBA4369:0.00000100000050002909):0.09251041217581951193[100]):0.00632207437728732422[21]):0.00618258419986756486[0]):0.01057885177606774155[0],((((Dysgonomonas_mossii_DSM_22836_B049DRAFT_scaffold_0_1:0.00000100000050002909,UBA7698:0.00000100000050002909):0.00575121136889079811[86],(UBA5412:0.01133047911706814431,(Dysgonomonas_gadei_ATCC_BAA286_cont1_32_NZ_ADLV01000032:0.00000100000050002909,UBA7710:0.00566221525589588950):0.00567649645145151035[54]):0.00000100000050002909[23]):0.01291608979278366896[91],((Dysgonomonas_macrotermitis_JCM_19375_Ga0098316_104:0.00000100000050002909,Dysgonomonas_capnocytophagoides_DSM_22835_K322DRAFT_scaffold00016_16:0.00000100000050002909):0.01305908902633468038[97],UBA1309:0.02758001455678719960):0.01142675442047731520[41]):0.01578006270708491240[35],(((Paludibacter_propionicigenes_WB4_chromosome_NC_014734:0.02808686885955711740,UBA6032:0.05896695931036692595):0.01404157027741772396[50],(UBA5753:0.00000100000050002909,UBA4071:0.00566569529482526500):0.01860642228492272177[100]):0.02847660027079734063[55],(((((UBA4293:0.00570986678236785113,RMG441_k87_11097581_20_#_19229_#_19960_#_1_#_ID=183_20partial=00start_type=ATGrbs_motif=AAAArbs_spacer=10bpgc_cont=0_437:0.00000100000050002909):0.08730928045861408027[100],(Porphyromonadaceae_bacterium_COT184_Ga0069582_156:0.19105180150628556235,(((((((((((((((((Prevotella_disiens_DNF00882_Ga0060246_1052:0.00543488163350879655,(Prevotella_intermedia_172_Ga0133445_11:0.00000100000050002909,((Prevotella_falsenii_JCM_15124_JCM15124DRAFT_BAJY01000008_1_8:0.00587351170854404428,Prevotella_aurantiaca_JCM_15754_JCM15754DRAFT_BAKF01000009_1_9:0.00000100000050002909):0.00000100000050002909[65],(((UBA7785:0.00000100000050002909,RMG152_k87_30228504_4_#_1520_#_2245_#_1_#_ID=251_4partial=00start_type=ATGrbs_motif=AATAArbs_spacer=8bpgc_cont=0_514:0.00000100000050002909):0.01177195438200895686[99],(RMG166_k87_62848107_4_#_1521_#_2249_#_1_#_ID=2_4partial=00start_type=ATGrbs_motif=AAAArbs_spacer=12bpgc_cont=0_495:0.00000100000050002909,RMG118_k87_30229755_4_#_1560_#_2288_#_1_#_ID=159_4partial=00start_type=ATGrbs_motif=AATAArbs_spacer=4bpgc_cont=0_520:0.04904864264100650129):0.01214304250396250513[81]):0.04315477252797751684[89],(Prevotella_nigrescens_ATCC_33563_contig00029_NZ_AFPX01000029:0.02383085018552286855,Prevotella_pallens_ATCC_700821_contig00099_NZ_AFPY01000099:0.00000100000050002909):0.02948999920864304666[97]):0.01235688393912726807[11]):0.00587889726712834300[10]):0.00271169045577827460[8]):0.00968308421493687191[15],Prevotella_corporis_DSM_18810_H515DRAFT_scaffold00011_11:0.01181919271103760126):0.01791662449469208843[11],(Prevotella_veroralis_DSM_19559_D464DRAFT_scaffold00013_13:0.00000100000050002909,Prevotella_fusca_JCM_17724_JCM17724DRAFT_BAKO01000011_1_11:0.00000100000050002909):0.00000100000050002909[88]):0.00584054919433352627[4],(Prevotella_dentasini_JCM_15908_JCM15908DRAFT_BAKG01000002_1_2:0.01778337321570151730,(Prevotella_multiformis_DSM_16608_contig00018_NZ_AEWX01000018:0.00000100000050002909,(Prevotella_bivia_653C_DSM_20514_PrebiDRAFT_PBJ_1:0.00532137240840139299,Prevotella_amnii_CRIS_21AA_contig00122_NZ_ADFQ01000036:0.01831066935663847040):0.05528397745732455820[100]):0.00583941963192366464[43]):0.00000100000050002909[1]):0.00583769284171806527[2],Prevotella_scopos_JCM_17725_JCM17725DRAFT_BAKP01000008_1_8:0.00000100000050002909):0.00000100000050002909[0],(Prevotella_histicola_F0411_NZ_AFXP01000001:0.00729581957116548063,Prevotella_micans_DSM_21469_B089DRAFT_scaffold_13_14:0.13268248344324307109):0.00444402296881366184[24]):0.02999747386354584960[23],Prevotella_stercorea_DSM_18206_NZ_AFZZ01000130:0.04207642979846094172):0.02423461216486000672[9],(((Prevotella_maculosa_JCM_15638_JCM15638DRAFT_BAJZ01000003_1_3:0.02663324310579836054,Prevotella_oulorum_F0390_NZ_ADGI01000056:0.04021808167144046847):0.01502820054827300363[27],(Prevotella_salivae_DSM_15606_contig00115_NZ_AEQO01000115:0.00000100000050002909,Prevotella_oris_C735_genomic_scaffold_supercont1_2_NZ_GL349565:0.00588812370628598921):0.00566578035818636645[90]):0.00842649471769523102[22],(Prevotella_paludivivens_DSM_17968_B045DRAFT_scaffold_14_15:0.01770926768771070164,Prevotella_baroniae_DSM_16972_K334DRAFT_scaffold00013_13:0.02384641636398692963):0.01411035360326638038[77]):0.00955953285001877665[13]):0.00000100000050002909[0],(((Prevotella_buccalis_DNF00985_Ga0060244_1031:0.00000100000050002909,(UBA7551:0.10400081177374782826,RMG138_k87_39296040_4_#_877_#_1602_#_1_#_ID=28_4partial=00start_type=ATGrbs_motif=AAAAArbs_spacer=11bpgc_cont=0_475:0.04201931851441502441):0.03156054142625783904[30]):0.00579604592543587864[1],Prevotella_timonensis_4401737_DSM_22865_JCM_15640_JCM15640DRAFT_BAKE01000001_1_1:0.02393731598271068781):0.02726814508415987062[9],Prevotella_marshii_DSM_16973_contig00061_NZ_AEEI01000061:0.02893385677043500137):0.01110254534397233511[0]):0.01769381216045341418[0],(((UBA6442:0.00589171848333798574,Prevotella_copri_CB7_DSM_18205_ACBX02000037:0.02330361849745698696):0.01189764903279338405[85],((Prevotella_dentalis_DSM_3688_contig00006_NZ_AFPW01000006:0.04715149523818237820,((UBA7270:0.00000100000050002909,RMG229_k87_42327212_4_#_1493_#_2221_#_1_#_ID=241_4partial=00start_type=ATGrbs_motif=TAAArbs_spacer=11bpgc_cont=0_545:0.00000100000050002909):0.01661192635401640902[100],(UBA7263:0.00000100000050002909,((Prevotella_multisaccharivorax_PPPA20_DSM_17128_Pmul17128_Contig3:0.01781146857652921370,UBA7593:0.00573430021259572955):0.01168203400721440528[69],UBA2725:0.00000100000050002909):0.00578226093512276915[29]):0.02558570500185566865[99]):0.04180233813849418278[98]):0.00614081744260805851[60],(((UBA7283:0.00000100000050002909,UBA7764:0.00000100000050002909):0.04306584521153355299[99],Prevotella_bergensis_DSM_17361_NZ_ACKS01000085:0.02299595471967808696):0.01757742466427135442[53],UBA5387:0.02684283965569216404):0.00823950858787080714[38]):0.02374365352561624495[62]):0.03584856458628705306[63],((FLNX01001825_1_86_11846_12574_106_bin21_contig00968:0.01779496672182528938,UBA2740:0.02411550793022279246):0.02398163165728107310[64],UBA6994:0.02383747265949720529):0.01158143140985428733[12]):0.00000100000050002909[0]):0.00586667066535590497[0],(UBA1633:0.25866766985109923560,Prevotella_saccharolytica_F0055_AMEP01000141:0.00738334922333455396):0.03441160501596455396[24]):0.00000100000050002909[0],RMG86_k87_26634703_4_#_1525_#_2256_#_1_#_ID=89_4partial=00start_type=ATGrbs_motif=TAAArbs_spacer=11bpgc_cont=0_451:0.00584491628739627379):0.00587056528748494504[0],((Prevotella_nanceiensis_DSM_19126_A3GMDRAFT_scaffold_3_4:0.02907479615113223517,((RMG515_k87_31877761_19_#_7710_#_8438_#_1_#_ID=97_19partial=00start_type=ATGrbs_motif=AATAArbs_spacer=3bpgc_cont=0_553:0.08041966180647720785,RMG409_k87_51694972_41_#_41152_#_41883_#_1_#_ID=79_41partial=00start_type=ATGrbs_motif=AATAArbs_spacer=3bpgc_cont=0_514:0.08769760110565982814):0.03227192751996558334[63],((FLNV01000742_1_463_31299_30445_102_bin4_contig00212:0.08951764589988961407,RMG166_k87_25766854_3_#_690_#_1418_#_1_#_ID=61_3partial=00start_type=ATGrbs_motif=AAAAArbs_spacer=11bpgc_cont=0_486:0.06166521396032509372):0.02100773847276310100[18],((((PREV29:0.00582920587726246629,(UBA2738:0.00000100000050002909,UBA4332:0.00000100000050002909):0.00000100000050002909[68]):0.02341849967726581869[95],(FLNY01000011_1_440_64157_64897_105_bin10_contig00185:0.00000100000050002909,PREV28:0.02949207627839352946):0.02375087584784092362[85]):0.00605826980557521919[54],FLNX01000905_1_102_8619_7876_106_bin111_contig04042:0.01758282960890060129):0.02389951564409446144[72],UBA1710:0.02420050362940403404):0.03008970715381257405[84]):0.00606236144579044237[5]):0.01225916212822815952[4]):0.00590584454783632529[1],(Prevotella_pleuritidis_F0068_Ga0039974_104:0.02395069703165961239,Prevotella_enoeca_F0113_Ga0133364_11:0.01174626364907088542):0.03557172319478442424[79]):0.00612433008281495876[0]):0.00000100000050002909[0],((FLNY01000123_1_378_47281_48027_105_bin107_contig00207:0.06653402613259286336,(Prevotella_shahii_JCM_12083_JCM12083DRAFT_BAIZ01000006_1_6:0.00574091670616363493,(Candidatus_Prevotella_conceptionensis_9403948_BN93DRAFT_CAJK01000282_1_282:0.00000100000050002909,Prevotella_loescheii_DSM_19665_F453DRAFT_scaffold00009_9:0.01164590750010763634):0.01173142959670198451[89]):0.00807283994610426443[74]):0.00961162663323753691[25],Prevotella_oralis_ATCC_33269_Contig3508_fasta_NZ_AEPE02000005:0.01759863821404089243):0.00588411357763110598[13]):0.01830148484737752906[3],(((((Prevotella_bryantii_B14_contig_072_NZ_ADWO01000092:0.00000100000050002909,UBA4250:0.00000100000050002909):0.03836912305504551479[100],(UBA5812:0.13828221660851983121,Prevotella_albensis_DSM_11370_K333DRAFT_scaffold00006_6:0.00593102394046279152):0.02078981773821616391[81]):0.01215815079955391044[27],Prevotella_buccae_ATCC_33574_contig00011_NZ_AEPD01000006:0.02441364539455434871):0.01688223850849323790[16],((RMG706_k87_17468218_29_#_19111_#_19836_#_1_#_ID=128_29partial=00start_type=ATGrbs_motif=TAAArbs_spacer=11bpgc_cont=0_514:0.04283391669347099556,UBA2846:0.04234613080456380713):0.00633034646401574742[20],(((UBA4294:0.00645887515524263579,UBA4356:0.00548860675320962405):0.01786791126381137920[89],((FLNY01003319_1_29_3387_4112_105_bin43_contig02944:0.00000100000050002909,FLNX01003108_1_951_23256_22531_106_bin57_contig00250:0.00000100000050002909):0.06807425961161142625[100],(((UBA2937:0.00000100000050002909,(UBA3757:0.01168299362249434169,(UBA4249:0.00000100000050002909,(PREV32:0.00000100000050002909,UBA4339:0.00000100000050002909):0.00584192086073889987[78]):0.00000100000050002909[28]):0.00582285932679534393[28]):0.01184337300431121016[67],((UBA2711:0.00000100000050002909,UBA3713:0.00000100000050002909):0.00000100000050002909[87],((((FLNX01004425_1_32_4116_4844_106_bin82_contig01749:0.00000100000050002909,(UBA2455:0.00000100000050002909,UBA2750:0.00000100000050002909):0.00000100000050002909[3]):0.00000100000050002909[1],UBA3671:0.00000100000050002909):0.00000100000050002909[0],UBA2445:0.00000100000050002909):0.00000100000050002909[19],PREV33:0.00000100000050002909):0.01170110461421781760[83]):0.00573112130473802956[52]):0.01801515923387272955[78],((((FLNY01004140_1_22_2831_3565_105_bin67_contig05721:0.00000100000050002909,(UBA2811:0.00582190258432603667,((UBA2809:0.00584897924688594466,Prevotella_ruminicola_23_chromosome_NC_014033:0.00000100000050002909):0.00584756604684459527[77],PREV35:0.00000100000050002909):0.00000100000050002909[20]):0.00584756143189596803[38]):0.02299452779855363366[80],(FLNX01000162_1_323_9504_8767_106_bin108_contig01437:0.00000100000050002909,FLNV01002129_1_166_13209_12472_102_bin76_contig00788:0.00000100000050002909):0.00643694869391633027[99]):0.01186672186351597595[53],((FLNY01003185_1_17_1574_2323_105_bin38_contig02599:0.00000100000050002909,FLNV01001271_1_67_3937_3188_102_bin66_contig02410:0.00000100000050002909):0.01144588150181354881[100],Prevotella_brevis_ATCC_19188_T433DRAFT_scaffold00009_9:0.03615689340142169000):0.04230372848149326764[97]):0.01800601965636206697[36],(RMG64_k87_6792695_8_#_3367_#_4095_#_1_#_ID=566_8partial=00start_type=ATGrbs_motif=AATAArbs_spacer=5bpgc_cont=0_495:0.04136905880161341476,((FLNX01002725_1_191_28766_29500_106_bin41_contig00682:0.00000100000050002909,UBA4296:0.00000100000050002909):0.00000100000050002909[34],FLNV01002310_1_9_1415_2149_102_bin9_contig00886:0.00000100000050002909):0.00000100000050002909[98]):0.01195796851930114139[36]):0.00574960257633024083[3]):0.01751370742939081793[26]):0.00609045022121614855[14]):0.01742371558078154720[4],(FLNV01001022_1_1074_44784_44053_102_bin60_contig00041:0.00000100000050002909,FLNW01000511_1_181_18641_17910_103_bin120_contig00473:0.00000100000050002909):0.01208406734862279425[100]):0.01789875129414518484[10]):0.00596705052307194145[2]):0.00529555774380769274[0],(UBA6469:0.02428739481836978201,UBA2737:0.03086247512250559974):0.01141636261967820566[34]):0.00000100000050002909[0]):0.01556715019249627768[10],Xylanibacter_oryzae_KB_3_DSM_17970_XylorDRAFT_XOA_1:0.03435797031429629889):0.04987689267265867088[26],((UBA1189:0.00000100000050002909,AJ:0.00000100000050002909):0.02321554188655455472[100],BACT22:0.02380963292152653635):0.11831378309755148648[100]):0.01054369590261767554[18]):0.01325225948885802585[1]):0.00998655720912251799[0],(((UBA4681:0.04165604911227697993,(UBA4336:0.00000100000050002909,FLNY01004232_1_2460_143893_143153_105_bin68_contig00005:0.02989996291490378336):0.05765365697262302830[100]):0.00488017387245048666[35],(((UBA4372:0.00000100000050002909,FLNY01003778_1_470_11856_11113_105_bin58_contig00757:0.00575577285764128279):0.01739261435969323769[94],BACT39:0.00000100000050002909):0.08561648518019766840[99],((UBA711:0.03344107680446126857,UBA3779:0.02661115009327317399):0.02374173543272869308[57],(FLNY01000482_1_196_27889_28626_105_bin119_contig00634:0.05291918794399738668,(BACT36:0.01024413429875710262,BACT38:0.04978665228282797700):0.03894779886500916721[77]):0.01445313599604497110[32]):0.01275685330295272396[11]):0.01921871546359315772[19]):0.07051404164504830596[90],Paraprevotella_xylaniphila_YIT_11841_P_xylaniphilaYIT118411_0_Cont168_1_NZ_AFBR01000067:0.00778264933853194726):0.02934921789617014540[51]):0.01170492371995697153[0],(((UBA2559:0.11296333766770368101,Phocaeicola_abscessus_CCUG_55929_NoneDRAFT_CAKQ01000001_1_1:0.04333575001160461238):0.02271254066585783049[34],(FLNX01001345_1_21_3485_4228_106_bin16_contig02496:0.00000100000050002909,FLNW01001873_1_23_1604_861_103_bin37_contig19451:0.00000100000050002909):0.07052257694789575149[100]):0.01948902781801434281[34],UBA2918:0.05239887394726601422):0.00750302676115003828[20]):0.00591150513511289142[0],((Bacteroides_stercoris_ATCC_43183_unfinished_sequence_NZ_ABFZ02000021:0.00000100000050002909,(Bacteroides_uniformis_2a3A_Ga0109160_1303:0.00000100000050002909,((((((((UBA7333:0.00573887791875084003,((Bacteroides_paurosaccharolyticus_JCM_15092_JCM15092DRAFT_BAJR01000002_1_2:0.01735673830385836905,(((Bacteroides_barnesiae_DSM_18169_C510DRAFT_scaffold00015_15:0.00578505039960570781,Bacteroides_salanitronis_DSM_18170_chromosome_NC_015164:0.01157650268573276811):0.00579275287159908541[59],Bacteroides_coprocola_DSM_17136_unfinished_sequence_NZ_ABIY02000074:0.00575915427895179553):0.00000100000050002909[2],Bacteroides_plebeius_DSM_17135_unfinished_sequence_NZ_ABQC02000002:0.00000100000050002909):0.00000100000050002909[23]):0.01159922568600101761[20],((Bacteroides_massiliensis_B84634_Timone_84634_DSM_17679_JCM_13223_JCM13223DRAFT_BAJE01000010_1_10:0.00000100000050002909,Bacteroidia_bacterium_UC5_12G11_Ga0100574_1006:0.00000100000050002909):0.00000100000050002909[74],UBA1826:0.00000100000050002909):0.00000100000050002909[61]):0.00583640084430341911[13]):0.00573757015196948040[3],(((FLNU01000533_1_800_24057_23329_101B_bin80_contig00036:0.00576265646551256568,(UBA3839:0.03561455239461779054,((FLNV01000538_1_185_23333_24067_102_bin37_contig00019:0.01149471935277945195,FLNY01001953_1_432_32355_31621_105_bin16_contig00611:0.00000100000050002909):0.02654775519152384466[99],((FLNY01001305_1_61_694_2_105_bin129_contig10735:0.00000100000050002909,FLNV01000204_1_516_13566_12829_102_bin22_contig00241:0.00000100000050002909):0.08473314836629126934[100],(FLNU01000007_1_299_35511_36239_101B_bin22_contig00042:0.00000100000050002909,FLNY01004375_1_158_18787_19515_105_bin7_contig00377:0.00000100000050002909):0.01905947506477977810[100]):0.01723001872514293847[51]):0.04259418636726700069[95]):0.00662788816952713123[47]):0.00518599837633399851[14],((BACT24:0.01144953342656249498,(FLNY01003029_1_1130_56705_55968_105_bin34_contig00088:0.05345249852540494978,((UBA2713:0.00000100000050002909,FLNY01004009_1_104_14714_15451_105_bin65_contig00463:0.00000100000050002909):0.00000100000050002909[34],UBA2448:0.00000100000050002909):0.00000100000050002909[99]):0.01764972968926786095[72]):0.02111227974626712911[74],((BACT25:0.00000100000050002909,UBA4334:0.00580677476403010633):0.00000100000050002909[57],UBA2839:0.01162815978712897734):0.02724935656949058552[98]):0.04873593322802705768[98]):0.01794302011748143827[53],BACT30:0.01184190586353281449):0.07888879598216590183[93]):0.00000100000050002909[0],((UBA4189:0.00000100000050002909,Bacteroides_graminisolvens_JCM_15093_BAJS01000036:0.00000100000050002909):0.00732975616260359269[94],UBA1317:0.01701031686161822917):0.01020115177223273988[69]):0.00570860568561398080[0],Bacteroides_reticulotermitis_JCM_10512_Ga0054993_105:0.00000100000050002909):0.00571290792739237267[0],((Bacteroides_faecichinchillae_JCM_17102_JCM17102DRAFT_BAKK01000025_1_25:0.00000100000050002909,Bacteroides_thetaiotaomicron_2e6A_Ga0109153_10472:0.00000100000050002909):0.00000100000050002909[2],(((Bacteroides_nordii_CL02T12C05_AGXS01000027:0.00000100000050002909,Bacteroides_salyersiae_CL02T12C01_AGXV01000026:0.00571004277718299442):0.00000100000050002909[4],(((Bacteroidaceae_bacterium_MS4_Ga0057464_102:0.00000100000050002909,Bacteroides_finegoldii_CL09T03C10_Ga0032619_103:0.00000100000050002909):0.00000100000050002909[5],Bacteroides_xylanisolvens_CL03T12C04_AGXE01000013:0.00000100000050002909):0.00000100000050002909[0],Bacteroides_fragilis_10071F_#10_JGEA01000040:0.00000100000050002909):0.00000100000050002909[0]):0.00000100000050002909[1],Bacteroides_tectus_F0041_AWSV01000123:0.00000100000050002909):0.00000100000050002909[0]):0.00000100000050002909[14]):0.00570369164106307794[0],Bacteroides_oleiciplenus_YIT_12058_ADLF01000024:0.00568826430517102490):0.00000100000050002909[0],(Bacteroides_intestinalis_2e7A_Ga0109992_10862:0.00000100000050002909,Bacteroides_stercorirosoris_JCM_17103_JCM17103DRAFT_BAKL01000061_1_61:0.00000100000050002909):0.00000100000050002909[36]):0.00571225409569843436[1],UBA1695:0.00573661006761530794):0.00000100000050002909[0]):0.00000100000050002909[0]):0.00000100000050002909[0],Bacteroides_fluxus_YIT_12057_B_fluxusYIT120571_0_Cont45_1_NZ_AFBN01000033:0.00570158210018960592):0.00555095835183069732[2]):0.02356675406894801622[0]):0.00000100000050002909[0]):0.01558133848512661956[0]):0.03406657034294069408[10]):0.01179122828326295037[19]):0.02245654907210477974[1]):0.03870710429790219509[24],((UBA5445:0.00000100000050002909,UBA5403:0.00000100000050002909):0.19943462341120132830[100],((Sunxiuqinia_dokdonensis_SK_Ga0081967_1199:0.03733681295119186533,UBA6024:0.03662488023039011525):0.01254508405433898792[72],(Prolixibacter_bellariivorans_ATCC_BAA1284_T426DRAFT_scaffold00004_4:0.05187956472385844148,(Draconibacterium_orientale_FH5_CP007451:0.04749084020397753569,((UBA5740:0.00000100000050002909,Bacteroidales_bacterium_6E_Ga0098321_158:0.00000100000050002909):0.02961423290048556881[100],UBA1413:0.03040373250476497910):0.00459061700778405028[62]):0.02111349144794097063[75]):0.01694408798329793964[82]):0.05929022950367951461[98]):0.02467444338441838678[18]):0.01001929755202143196[22],((BACT6:0.00000100000050002909,UBA1715:0.06597213778909438719):0.13703728213465002361[100],(Odoribacter_splanchnicus_DSM_20712_chromosome_NC_015160:0.02360109911177778533,((UBA944:0.04834856218570377645,Odoribacter_laneus_YIT_12061_NZ_ADMC01000028:0.01745593694632245271):0.01201181152153180283[62],(((Butyricimonas_synergistica_DSM_23225_A3CYDRAFT_scaffold_1_2:0.00581384860618210271,Sanguibacteroides_justesenii_OUH_308042_Ga0077683_149:0.00000100000050002909):0.00000100000050002909[9],UBA1688:0.00000100000050002909):0.00000100000050002909[4],Butyricimonas_virosa_DSM_23226_K252DRAFT_scaffold00027_27:0.00000100000050002909):0.00590651565253165738[79]):0.00580291068699664153[44]):0.05439753623906571495[83]):0.03850640055977111453[39]):0.01956904470095640475[15],(BACT7:0.18855417671969490478,(UBA5072:0.09157259588231753122,((((UBA1392:0.04516763083590386030,((UBA6088:0.03404842512191397913,UBA5548:0.01956885611762623073):0.02472619500812088533[66],(UBA1722:0.10546212470073269840,(((UBA5269:0.03015850934727518085,(UBA1374:0.00535246364095136058,UBA5226:0.00881284564469012044):0.00892806924632431193[90]):0.01318072725584625883[82],UBA5433:0.02984304015950325906):0.05331455434021675766[100],(UBA3382:0.02825772549629777808,(((UBA1736:0.02782990614744309740,(((((UBA4624:0.00576440784633293953,(UBA6366:0.00000100000050002909,(UBA6384:0.00000100000050002909,UBA1072:0.00000100000050002909):0.00000100000050002909[4]):0.00000100000050002909[9]):0.00000100000050002909[29],UBA5889:0.00000100000050002909):0.00000100000050002909[70],(((UBA7284:0.00000100000050002909,UBA7755:0.00000100000050002909):0.00638733876451331919[100],UBA7789:0.11724671949082909883):0.16627905818456215070[100],(UBA6341:0.00000100000050002909,(UBA6457:0.00000100000050002909,UBA6871:0.00000100000050002909):0.00000100000050002909[61]):0.01034500548901262293[97]):0.01927183829167238710[49]):0.00808421098414858000[40],(((UBA7271:0.00000100000050002909,UBA7776:0.00000100000050002909):0.00000100000050002909[26],UBA1680:0.00000100000050002909):0.00000100000050002909[75],RMG539_k87_932186_7_#_3118_#_3900_#_1_#_ID=179_7partial=00start_type=ATGrbs_motif=AAArbs_spacer=5bpgc_cont=0_508:0.00000100000050002909):0.01665401262961532444[87]):0.01765736058729724597[39],(UBA1068:0.02698542682443669932,((((UBA6377:0.00000100000050002909,UBA6878:0.00000100000050002909):0.00319383224984883798[98],UBA4646:0.00862512331088913231):0.02927476025713125762[86],((UBA4687:0.01208265105273505745,(UBA6474:0.00590259718332625076,UBA6344:0.00000100000050002909):0.00000100000050002909[31]):0.00000100000050002909[71],UBA1627:0.01183262498149629735):0.00635813194209638825[48]):0.01850338521975758779[47],(((((UBA4318:0.04987285946371614737,FLNY01002326_1_1108_709_2_105_bin24_contig00171:0.03642719328795577388):0.00590272629929335189[57],FLNY01004654_1_609_56122_55337_105_bin84_contig00233:0.02993360829827598768):0.03114947369907820549[61],(UBA1197:0.06615124716717804554,FLNY01004306_1_540_1013_3_105_bin69_contig00711:0.04748773497620383671):0.00410940403591048171[26]):0.01603321570743656763[32],UBA1725:0.08274760952688790805):0.00523922172543391657[13],UBA2861:0.05380996111707513768):0.00834348889393099827[15]):0.01536300777592778354[7]):0.02639466698045537033[33]):0.00637133939017062081[18]):0.01737838630841953558[22],(((UBA6445:0.09743878907825258284,RMG230_k87_7420543_7_#_3099_#_3854_#_1_#_ID=93_7partial=00start_type=ATGrbs_motif=Nonerbs_spacer=Nonegc_cont=0_593:0.05815773851287682483):0.02445513673455056158[39],UBA4227:0.03043884992868181941):0.00661459212149490949[16],(((UBA6983:0.00000100000050002909,UBA4360:0.00000100000050002909):0.02303329593759703350[98],(FLNX01003815_1_328_41829_42611_106_bin73_contig00433:0.00000100000050002909,(UBA2716:0.00000100000050002909,((FLNY01002497_1_80_9020_9724_105_bin29_contig03736:0.00000100000050002909,FLNX01000005_1_1720_18907_18098_106_bin101_contig00067:0.04204804983704914928):0.01743767646638567925[71],UBA4230:0.01655280888122132726):0.00122117415175378402[40]):0.02332734792094880161[54]):0.00000100000050002909[27]):0.01724951992633989850[44],UBA2863:0.00710309550250828089):0.02900781448507966376[56]):0.01372528535928274791[6]):0.02866618870175582229[39],((((UBA6408:0.00000100000050002909,UBA4639:0.00000100000050002909):0.00000100000050002909[83],UBA6360:0.00000100000050002909):0.05033633777446692992[100],UBA714:0.03845193291306812922):0.01858758311514096054[25],UBA1745:0.11151482915061904089):0.01208690466203949168[24]):0.01403787395725881321[31]):0.12033501696011014714[97]):0.03006674554071965544[30]):0.01652029565869867281[10]):0.01402707833641027649[3]):0.01285158854467698293[6],((UBA1199:0.06389370037695156490,UBA3290:0.01617277394515889005):0.05665610657044327370[95],(UBA1751:0.10175196008017252380,(RMG746_k87_11773608_11_#_12015_#_12767_#_1_#_ID=95_11partial=00start_type=ATGrbs_motif=AAArbs_spacer=6bpgc_cont=0_442:0.00000100000050002909,UBA3709:0.00000100000050002909):0.08793969083171196410[100]):0.04661592370114139849[61]):0.01280421697633837667[35]):0.10495847257307816536[89],(((UBA5621:0.02811420855908000963,((UBA2198:0.01741257220826263399,(UBA1797:0.02962561420313221394,UBA2267:0.03604593902748071815):0.00608175225421664096[39]):0.00000100000050002909[27],UBA1800:0.01693735206335212143):0.01761517437654034832[52]):0.00623016499495379975[42],(UBA2263:0.01218395998512399395,(UBA4788:0.00630518958140506743,UBA2254:0.04125651753424079693):0.01126724587543114289[70]):0.04352957000201612692[99]):0.02068048623119462734[50],UBA4181:0.07388054948222069762):0.03405937187555762441[56]):0.02248642056638273934[5],((((Alistipes_indistinctus_YIT_12060_NZ_ADLD01000003:0.03039213914185825982,(Alistipes_putredinis_DSM_17216_unfinished_sequence_NZ_ABFK02000016:0.01640909766584794025,((UBA1813:0.01010541169349699238,(Alistipes_timonensis_JC136_ATHGDRAFT_CAEG01000011_1_11:0.00573292479822789386,(Alistipes_senegalensis_JC50_HGALDRAFT_CAHI01000035_1_35:0.00000100000050002909,Alistipes_shahii_WAL_8301_draft_genome_FP929032:0.00000100000050002909):0.00000100000050002909[79]):0.00718977269797746628[87]):0.01265796230245292385[49],(((Alistipes_finegoldii_AHN_2437_DSM_17242_Alfi_Contig80_1:0.00000100000050002909,UBA1686:0.00000100000050002909):0.00000100000050002909[36],Alistipes_onderdonkii_DSM_19147_C506DRAFT_scaffold00006_6:0.00000100000050002909):0.01648616151089794118[100],(Alistipes_obesi_ph8_HGGMDRAFT_CAHA01000039_1_39:0.00542645241647071643,UBA943:0.06801502443124621267):0.01307169047636265111[31]):0.00695522952275319604[14]):0.01608736190316966200[26]):0.08881034935916261308[100]):0.02043516018771064646[40],((UBA940:0.02308219308754150614,(UBA934:0.00680314141836867604,UBA936:0.02283320478361805170):0.00529204227050736158[54]):0.03720838603830581987[90],(Rikenellaceae_bacterium_M3_HG934468:0.11340014777586547579,Rikenella_microfusus_Q1_DSM_15922_RikmiDRAFT_RMD_2:0.03954674748934949857):0.03278220018437921768[54]):0.01406850426212511405[39]):0.09892380025013847167[95],UBA1064:0.07123052405048051205):0.01445750222485251389[7],((UBA5261:0.02774521811572141713,UBA5204:0.09443185994647962378):0.00395679281253769662[33],(UBA2295:0.02661220208054636271,UBA5206:0.04944007260412167787):0.01209249304497809520[37]):0.04447222719023130599[60]):0.01360845061696035196[1]):0.01383022947414191788[5]):0.00708041429136083231[7]):0.02612497199175333254[0]):0.00545528599206890601[2]):0.03908030976050963501[10]):0.06222089357712813629[22],UBA6680:0.13626418183012772856):0.01512629875491847652[46]):0.03696916517494323179[20]):0.03193970213498725091[10]):0.12536775670385122416[88]):0.12340793526776396016[86],(UBA7882:0.37174649983603036407,UBA7894:0.71961565248991554711):0.10771137510147987815[46]):0.12718310816213168613[30],((UBA7889:0.39362142533521726762,UBA7669:0.24875112018737832731):0.22895976359096972819[94],(((FLNW01003713_1_180_14981_14316_103_bin94_contig00626:0.01430361355468645276,Fibrobacter_intestinalis_ATCC_43854_EI41DRAFT_scaffold00035_35:0.02107316957847196054):0.05704547416822804140[87],(Fibrobacter_succinogenes_elongatus_HM2_IE02DRAFT_scaffold00002_2:0.01664589980934351801,2FIBRO1:0.03462052347149593978):0.06654216667560457210[96]):0.29813456607778709984[100],Haloalkaliphilic_bacterium_ACht61_Ga0081123_1010:0.32207649823880724060):0.06837769243914539052[75]):0.04955020377237431134[24]):0.12083695967339647126[14],(UBA7599:0.61665478231864512271,(((UBA7890:0.40806925290149786978,UBA6821:0.35229922840522531757):0.11434438721899048419[78],(((Bacteria_Lentisphaerae_RifOxyA12_full_Lentisphaerae_48_11:0.20162443114887926288,(Bacteria_Lentisphaerae_RIFOXYC12_FULL_Lentisphaerae_60_16:0.27456138077565428457,((UBA6829:0.00000100000050002909,UBA7550:0.00588790251714457671):0.32635212624497328404[100],LENT1:0.39927950612552676191):0.11179568941216989908[86]):0.06724752842427511590[48]):0.06257064414103338801[63],Bacteria_Lentisphaerae_GWF2_Lentisphaerae_57_35:0.18138633948641902371):0.12990859335973514721[86],((((UBA1732:0.36009004400476685159,(UBA4640:0.01548249576127505404,UBA1829:0.02356322516209018517):0.16224624394342557210[98]):0.06520967631886420701[62],((UBA1776:0.48217167958379203441,(((Bacteria_ChlamydiaeVerrucomicrobia_group_Lentisphaerae_Lentisphaeria_Victivallales_Victivallaceae_Victivallis_vadensis_ATCC_BAA_548:0.14244709858856405282,UBA1784:0.11666851771362478363):0.04382516503730270879[26],UBA1791:0.07101307935269095262):0.09138457367586819147[49],(UBA5247:0.08379994364593715273,UBA7640:0.10738686953645226740):0.15458138260888643067[100]):0.08393626780407804910[49]):0.05139679147702353595[54],(Bacteria_Lentisphaerae_GWF2_Lentisphaerae_44_16:0.16941304534957934980,Bacteria_Lentisphaerae_GWF2_Lentisphaerae_52_8:0.19600989192043810627):0.04630995741380698055[37]):0.04942937605801223100[52]):0.10179926226061584982[74],(Bacteria_Lentisphaerae_GWF2_Lentisphaerae_38_69:0.51194706199153272586,(Bacteria_Lentisphaerae_GWF2_Lentisphaerae_50_93:0.03114576542684666105,Bacteria_Lentisphaerae_GWF2_Lentisphaerae_49_21:0.02078419184259519548):0.20256319767372044094[100]):0.05989574451088280904[54]):0.21305287128523153761[93],((Bacteria_Lentisphaerae_RIFOXYB12_FULL_Lentisphaerae_65_16:0.26771318839390650934,UBA2565:0.28399246940883654533):0.02879732711242533397[30],((LENT2:0.06472916006430159963,UBA1724:0.23959908258642778622):0.16540919620931870959[87],UBA1407:0.22130740393355288753):0.23047656217335096840[100]):0.07391661768970199387[70]):0.04691961348538340598[61]):0.10268467713069855118[73]):0.15397540431621506429[100],((UBA7470:0.34918589468824184907,(Colwellia_psychrerythraea_34H_NC_003910:0.16639423029129601916,(((Idiomarina_loihiensis_GSL_199_CP005964:0.11283766650061426151,((((Aeromonas_schubertii_WL1483_Ga0125227_11:0.01588717490778303321,(Aeromonas_veronii_AVNIH1_Ga0133425_11:0.00000100000050002909,Aeromonas_hydrophila_4AK4_CP006579:0.00564799334573834987):0.01409456574156633599[96]):0.02939377852411298106[84],((Moritella_viscosa_06/09/139_Ga0069469_13:0.06230357406799692105,(((Shewanella_piezotolerans_WP3_NC_011566:0.00000100000050002909,(Shewanella_pealeana_ATCC_700345_NC_009901:0.00000100000050002909,(Shewanella_sediminis_HAWEB3_NC_009831:0.02222317960759871702,(Shewanella_woodyi_ATCC_51908_NC_010506:0.01046142219146290950,Shewanella_loihica_PV4_Shewanella:0.00690751792727368943):0.00574805536860251848[55]):0.00684767001524584206[32]):0.00576696702521816568[26]):0.01885791331696406309[44],(((Shewanella_oneidensis_MR1_NC_004347:0.00958303610692741274,(Shewanella_frigidimarina_NCIMB_400_Shewanella:0.03096386342272015521,Shewanella_denitrificans_OS217_Shewanella:0.00999629333670390766):0.03565681605322625070[76]):0.00709261226836446681[30],Shewanella_putrefaciens_200_Missing_data_CP002457:0.01880058020988857603):0.02083135386734247599[61],Shewanella_amazonensis_SB2B_CP000507:0.05389423428173307357):0.07159772365548543183[79]):0.00716930215594421133[19],Shewanella_violacea_DSS12_NC_014012:0.02361813061638753583):0.11023694268805918350[95]):0.04098960191910325929[31],(Psychromonas_sp_CNPT3_Updated_PCNPT_psychromonas_cnpt3_1:0.03513756159744927526,Psychromonas_ingrahamii_37_NC_008709:0.01281393201728405103):0.07170137182984183399[98]):0.05605880691462575283[22]):0.03264854579086663017[10],Tolumonas_auensis_DSM_9187_NC_012691:0.03259448364309220497):0.02235751222276843170[4],((RMG754_k87_29637615_7_#_2575_#_3000_#_1_#_ID=55_7partial=01start_type=ATGrbs_motif=GGA/GAG/AGGrbs_spacer=510bpgc_cont=0_430:0.00337873117812954610,(RMG263_k87_33161155_10_#_6109_#_6891_#_1_#_ID=275_10partial=00start_type=ATGrbs_motif=GGAG/GAGGrbs_spacer=510bpgc_cont=0_479:0.01595647834871573648,GPROT1:0.01601174198425101350):0.02549448446374005806[94]):0.15338226630293663733[100],(RMG639_k87_37372314_2_#_123_#_842_#_1_#_ID=11_2partial=00start_type=ATGrbs_motif=AGGAGrbs_spacer=510bpgc_cont=0_417:0.28176508858151372294,(FLNY01002614_1_144_6495_5782_105_bin31_contig02948:0.14157512280165762686,FLNX01001112_1_1467_88263_87535_106_bin13_contig00040:0.29578566838054276555):0.11528562584277546321[78]):0.02786448382600588414[62]):0.06749557686876012097[84]):0.01967220971601586418[5]):0.02705694001781209362[7],(((Pseudoalteromonas_issachenkonii_KCTC_12958_Ga0133513_12:0.00226242623911691821,Pseudoalteromonas_translucida_KMM_520_Ga0102989_11:0.01485507531087269448):0.05635259532244701886[100],(Pseudoalteromonas_phenolica_KCTC_12086_Ga0133338_12:0.00647051557610805062,Pseudoalteromonas_rubra_SCSIO_6842_Ga0125036_11:0.01065734713881178776):0.00633643723670259795[32]):0.07383292190441483049[97],(((Glaciecola_psychrophila_170_CP003837:0.00000100000050002909,Pseudoalteromonas_atlantica_T6c_NC_008228:0.01846475242043704029):0.02495533021488721692[64],(Glaciecola_nitratireducens_FR1064_NC_016041:0.02709901533306539531,(Alteromonas_australica_DE170_Ga0069375_11:0.00000100000050002909,(Alteromonas_taeanensis_SN2_AMB_SN2:0.01983089441508374684,Alteromonas_mediterranea_U10_Ga0133485_12:0.01577280032686057334):0.00793607998132159730[55]):0.01291001448930578603[68]):0.01359828362180211074[47]):0.03727849589865569330[90],Lacimicrobium_alkaliphilum_YelD216_Ga0133516_11:0.02719164408450803344):0.01993381865487372367[67]):0.03625588212997439552[46]):0.01568114929233319077[1],Gammaproteobacteria_bacterium_Q1_Ga0081026_121:0.10660538991799041464):0.04294229052067049385[20]):0.16645410580127989464[100]):0.11488273592748468599[78],(((Parvibaculum_lavamentivorans_DS1_NC_009719:0.14018100738351491064,(Parvularcula_bermudensis_HTCC2503_chromosome_NC_014414:0.20079177209439166840,(((Methylocella_silvestris_BL2_NC_011666:0.05588983447233075025,((Methylobacterium_radiotolerans_JCM_2831_NC_010505:0.00971271752930271022,Methylobacterium_nodulans_ORS_2060_NC_011894:0.01861432185012278431):0.03641039388517197661[64],(Methylobacterium_populi_BJ001_NC_010725:0.00561113094640778784,Methylobacterium_chloromethanicum_CM4_NC_011757:0.00000100000050002909):0.03483593062157278042[100]):0.07896107865017959471[81]):0.05319100225203694798[59],((Xanthobacter_autotrophicus_Py2_NC_009720:0.04898628154300992132,Azorhizobium_caulinodans_ORS_571_NC_009937:0.02388360751955491065):0.02398997139589925318[33],Starkeya_novella_DSM_506_chromosome_NC_014217:0.01383723034387816797):0.03256104658656257256[48]):0.03540490025432520976[34],(Blastochloris_viridis_ATCC_19567_Ga0123589_11:0.11383420121710947914,((Rhodopseudomonas_palustris_BisA53_NC_008435:0.02359010586154386066,(Nitrobacter_winogradskyi_Nb255_NC_007406:0.02858458933360274318,Agromonas_oligotrophica_S58_Ga0040870_gi456351576_1:0.00000100000050002909):0.00000100000050002909[52]):0.01973688822150490574[35],(Nitrobacter_hamburgensis_X14_NC_007964:0.03438886782897296324,(Bradyrhizobium_diazoefficiens_USDA_110_Ga0133328_11:0.00000100000050002909,Bradyrhizobium_japonicum_E109_Ga0098245_11:0.00557371577723392558):0.00000100000050002909[75]):0.02154845494043251472[61]):0.05990364895475656926[82]):0.01487984655873376798[37]):0.06577940870735757284[60]):0.01436992400736310585[22]):0.05633996273684830497[29],((UBA7887:0.09981645472593664303,(UBA7893:0.09518406982057747712,Alpha_proteobacterium_IMCC1322_chromosome_NC_014010:0.22082111041424579145):0.02384880740914182423[49]):0.03274317606438802153[36],((UBA7471:0.20163059368154720441,UBA7473:0.06890264009908411702):0.29570805944534317433[100],UBA7314:0.09640949588663871861):0.05170014694642425385[20]):0.03590978844021330135[7]):0.03256180278328764388[25],(((Rhodospirillum_rubrum_F11_CP003046:0.04674782752530576985,Rhodospirillum_photometricum_DSM_122_NC_017059:0.02612995491169129922):0.08816510791992171470[98],((((APROT2:0.02890835034939647635,RMG943_k87_19996297_3_#_697_#_1368_#_1_#_ID=90_3partial=00start_type=ATGrbs_motif=GGAG/GAGGrbs_spacer=510bpgc_cont=0_448:0.02096896037535764604):0.01598636804811370479[83],(FLNY01000146_1_377_66025_66696_105_bin109_contig00141:0.00000100000050002909,RMG884_k87_23469498_3_#_621_#_1292_#_1_#_ID=65_3partial=00start_type=ATGrbs_motif=GGAG/GAGGrbs_spacer=510bpgc_cont=0_446:0.01138624961825534555):0.01087440677255429797[60]):0.04324927485533343330[90],((RMG995_k87_3854987_14_#_4871_#_5539_#_1_#_ID=166_14partial=00start_type=ATGrbs_motif=GGAG/GAGGrbs_spacer=510bpgc_cont=0_429:0.01175105451950889633,APROT3:0.00616090644054636139):0.04907294653713578647[99],FLNX01002021_1_413_13366_12668_106_bin32_contig00879:0.05242058157619956804):0.01577239079832973290[74]):0.17618569513402174143[99],(UBA7488:0.23309125978016317915,APROT1:0.05934621764266127114):0.04764390297152135134[23]):0.05349622608479220193[48]):0.03369541841968348023[21],((Acetobacter_pasteurianus_386B_HF677570:0.00700531133669483191,((((Asaia_bogorensis_NBRC_16594_Ga0125057_11:0.03647656293517825138,(Granulobacter_bethesdensis_CGDNIH1_NC_008343:0.04215311291703726509,(Gluconacetobacter_diazotrophicus_PAl_5_NC_011365:0.00619321918162709685,(Acidiphilium_multivorum_AIU301_NC_015186:0.12255735023635044856,Gluconacetobacter_xylinus_E25_CP004360:0.03847444868212140934):0.00725449591527953155[16]):0.01272524581987140649[29]):0.01460540397171023255[40]):0.01635624995351152647[24],Gluconobacter_oxydans_DSM_3504_GLS_GLS_all_bases_1:0.05665460392996241740):0.01970050154440066911[44],Acetobacter_ghanensis_LMG_23848_Ga0129170_11:0.01767692461439372004):0.01092843832484862929[26],Acetobacter_senegalensis_108B_Ga0125035_11:0.01234315477204362202):0.01121853252289801636[25]):0.16136927724399383055[95],((Rhodospirillum_centenum_SW_NC_011420:0.10552198599652988509,(Azospirillum_humicireducens_SgZ5_Ga0133491_11:0.01163998415913993813,Azospirillum_thiophilum_BVS_Ga0100904_14:0.00000100000050002909):0.04845223828535211164[100]):0.07645603401854651759[85],(Magnetospirillum_gryphiswaldense_MSR1_v2_Ga0081727_11:0.05881807070089588307,Magnetospirillum_magneticum_AMB1_NC_007626:0.04412872855149396756):0.01770253925264746175[50]):0.02638391250832509971[16]):0.03022176539078500271[10]):0.00976617859390125319[16]):0.13311811523965400017[81]):0.08247508180851011172[74]):0.04386582211802161901[38]):0.02730817028198053234[5]):0.05194885716989381536[6]):0.05846781732537198462[8],(UBA1103_contig_734_415_39847_39197_REVERSE_SENSE:0.22574087761253863738,(((UBA5589_contig_1354_858_55639_54980_REVERSE_SENSE:0.00000100000050002909,(UBA6572_contig_1_3124_430068_430727:0.00000100000050002909,Saccharibacterium_bin_V90903B1_Ga0074586_Ga0074586_11:0.00000100000050002909):0.00553255658780745386[62]):0.10282809481136580276[100],(((UBA1929_contig_1581_88_9703_10404:0.00000100000050002909,Candidatus_TM7_SBR1_TM7DRAFT_1_1_2:0.01216850975642606685):0.08952393597505130252[100],(((TM71:0.06270554072780440413,UBA2866_contig_54599_238_10177_9491_REVERSE_SENSE:0.06563035829597077542):0.05318926562885568227[80],(TM72:0.09230481102620427536,(TM73:0.01324858757039931723,TM74:0.02075677368823245980):0.03916999422255193486[98]):0.00512787889899354258[43]):0.32396667120452227184[100],((Candidatus_TM7_s1_Draft1_Illumina_assembly_TM7x1Draft_Contig_2_5:0.05131545192738294625,Candidatus_TM7_s7_Draft1_Illumina_assembly_TM7x7Draft_NODEunique_17_len_22121_35:0.05176706882520216990):0.06441852795950481214[96],Candidatus_TM7_SBR2_TM72DRAFTv2_3_4_2:0.07944305381877164729):0.04856815586986035216[73]):0.07466280256070599586[54]):0.01682103852585746864[9],(((Candidatus_TM7_SBR3_TM73DRAFTv2_1021_5:0.02671239394053251739,(Candidatus_TM7_SBR4_TM74DRAFTv2_12179_10:0.02059753386783446175,UBA6223_contig_13451_6484_76931_76281_REVERSE_SENSE:0.03835293270762889922):0.01670631814355988051[61]):0.04949564123695477519[72],(((UBA1050_contig_1_11061_147588_146881_REVERSE_SENSE:0.00000100000050002909,Saccharibacterium_bin_V91801B2_Ga0074579_Ga0074579_101:0.00602554974235872814):0.05880631704223283907[95],((UBA1547_contig_2780_498_103930_104574:0.12428377287479655533,UBA4721_contig_536_4196_163961_163329_REVERSE_SENSE:0.05166454059299692425):0.04986628557661523797[67],(((Saccharibacterium_bin_V91506B3C2580_Ga0074582_Ga0074582_15:0.03024785565383127095,(Saccharibacterium_bin_V91506B3C80_Ga0074581_Ga0074581_14:0.00000100000050002909,UBA2951_contig_41_1175_163398_164057:0.00000100000050002909):0.03456629183218441759[100]):0.04837438258282596160[95],Saccharibacterium_bin_V92206B2_Ga0074599_Ga0074599_103:0.03522855676067752212):0.04474308420401452990[83],(Saccharibacterium_bin_V91412B12_Ga0074585_Ga0074585_1011:0.00000100000050002909,UBA2342_contig_1067_825_124391_125044:0.01744284462007353667):0.00666157252109265009[86]):0.04988454361350923988[88]):0.02186514389513212128[35]):0.01162559173057659163[19],Candidatus_Saccharibacteria_bacterium_GW2011_GWC2_48_9_Ga0076292_101:0.11266100499732256690):0.02055753538611201914[31]):0.03262232679218402681[45],(Candidatus_Saccharibacteria_oral_taxon_TM7x_Ga0063365_Ga0063365_11:0.04950906070911243601,UBA6209_contig_3621_639_16436_15783_REVERSE_SENSE:0.02757221848807238015):0.09568349830027970959[99]):0.00934996631021394256[8]):0.14295281152727795648[71]):0.03733503724074936636[23],(UBA7683_contig_44997_20_2757_3422:0.12390813785544331493,((Candidatus_Saccharibacteria_bacterium_GW2011_GWA2_46_10_Ga0076291_107:0.16071558639931787793,UBA6824_contig_2543_273_44574_45239:0.06712694922299701494):0.10669857783875545676[99],(UBA5148_contig_1508_795_26586_25945_REVERSE_SENSE:0.18154633674370967977,UBA6034_contig_114_491_64446_65090:0.14982797892061655576):0.08092229149617120865[90]):0.13330213564821652428[68]):0.14340804707594992373[57]):0.07525658184331662781[16]):0.57071623890100442456[100]):0.06531032171942408038[37],(((((((Lachnospiraceae_bacterium_NK4A136_G612DRAFT_scaffold00015_15:0.05660580508074809086,((Lachnospiraceae_bacterium_NK4A179_G621DRAFT_scaffold00002_2:0.00000100000050002909,RMG369_k87_1417265_10_#_3577_#_4272_#_1_#_ID=174_10partial=00start_type=ATGrbs_motif=AGGAGrbs_spacer=510bpgc_cont=0_478:0.01775521573452164270):0.05258273552759674951[100],Lachnospiraceae_bacterium_AB2028_T322DRAFT_scaffold00001_1:0.07463333776186636959):0.07210138921041304993[98]):0.03818492237514334309[74],UBA5131:0.04786825020631536171):0.15778284427415228963[99],(UBA4338:0.21331827472871031648,(UBA4322:0.00000100000050002909,UBA3804:0.00000100000050002909):0.14569559248693977893[100]):0.07816594746766047930[80]):0.01568590639624970265[38],(((((UBA3401:0.04391580484549104102,Lachnospiraceae_bacterium_COE1_ASSW01000014:0.02297081813429546759):0.00567494230480630572[45],UBA7205:0.01319196713994041058):0.01819861574846152324[40],UBA7179:0.01922668604443620102):0.00440525920640860973[3],Lachnospiraceae_bacterium_A4_Ga0057061_1063:0.00619172054029243010):0.00853856839881912862[34],((UBA1712:0.05064572364983399577,(((UBA7093:0.03344113591590586188,(Lachnospiraceae_bacterium_101_ASTF01000013:0.01201282950808358480,UBA7199:0.00000100000050002909):0.02045608194758044562[96]):0.02749067577673856150[51],((((RMG352_k87_25034438_1_#_3_#_101_#_1_#_ID=138_1partial=10start_type=ATGrbs_motif=AGGAGGrbs_spacer=510bpgc_cont=0_434:0.23941381923091145656,Eubacterium_ramulus_VPI_C627_ATCC_29099_Ga0038807_gi544236691_67:0.00000100000050002909):0.07451940280968988306[19],(((UBA7118:0.20033174777819556800,(Lachnospira_multipara_ATCC_19207_G600DRAFT_scaffold00003_3:0.03211836898132271884,(UBA4346:0.01941580208528638149,(Eubacterium_eligens_ATCC_27750_NC_012778:0.04429774818534707587,RMG260_k87_23624020_2_#_305_#_967_#_1_#_ID=131_2partial=00start_type=ATGrbs_motif=AGGAGrbs_spacer=510bpgc_cont=0_410:0.00564350261433975431):0.01008158899381092662[49]):0.02131474743646180267[62]):0.09214567185647237757[99]):0.03117520531869130695[10],(((Butyrivibrio_crossotus_DSM_2876_NZ_ABWN01000028:0.10051789332969587876,Lachnospiraceae_bacterium_TWA4_Ga0069180_101:0.06030607063376103305):0.02539981810914943364[15],((UBA5725:0.10382819798218959062,((((UBA3775:0.24945993095142640628,UBA7481:0.04314641716862450960):0.03693879607688761030[27],(UBA1175:0.00000100000050002909,AIa:0.00000100000050002909):0.11983318819933640176[100]):0.05032361205395732839[18],(UBA1308:0.12559777698994226136,Clostridium_phytofermentans_ISDg_NC_010001:0.08362393344947564866):0.02054326122978151342[27]):0.03663780094088957273[13],(UBA903:0.05331470272985807529,UBA6558:0.05795375415862923096):0.00843832011416989491[33]):0.03669290575201886173[14]):0.06647419464507368925[12],(((Clostridium_asparagiforme_DSM_15981_C_asparagiforme1_0_Cont3_3_NZ_ACCJ01000041:0.03628186820170583443,Clostridiales_bacterium_VE20228_VE20228DRAFT_BAIK02000095_1_95:0.00587646652797182631):0.01594547935230576294[42],(Clostridium_citroniae_WAL17108_NZ_ADLJ01000048:0.00000100000050002909,(Clostridium_clostridioforme_90A1_AGYP01000019:0.00588555595706416468,Clostridiales_bacterium_VE20207_VE20207DRAFT_BAHU02000028_1_28:0.00601304973230883631):0.01186253984299424045[51]):0.01468537437887717199[81]):0.02757592872740784878[62],(((((UBA4378:0.13534660141060800287,(UBA2856:0.04938112897950552166,UBA3711:0.03028962312848164709):0.13298127740254608864[100]):0.15224978741893563372[96],Clostridiales_bacterium_VE20216_VE20216DRAFT_BAID02000107_1_107:0.06240971962712365401):0.03083559708872415581[3],Clostridium_saccharolyticumlike_K10_draft_genome_FP929037:0.02886831379017642737):0.05012273687373616782[3],Clostridium_hathewayi_WAL18680_NZ_ADLN01000118:0.01368994914519150799):0.01224027051460121161[1],(UBA5385:0.04121543876932768496,((UBA5787:0.00576121416895416898,Clostridium_aerotolerans_DSM_5434_T546DRAFT_scaffold00008_8:0.01157969867542237540):0.00649535431629142280[65],((UBA4396:0.03667479377131890872,(((((UBA2583:0.01162450087732227501,(UBA3037:0.00000100000050002909,UBA3048:0.00000100000050002909):0.00000100000050002909[84]):0.00000100000050002909[50],Clostridium_celerecrescens_152B_Ga0055384_114:0.01162324206375731257):0.01162656294049550960[85],UBA4568:0.00583620817876860133):0.01743664272008977126[61],Clostridium_methoxybenzovorans_SR3_DSM_12182_H204DRAFT_scaffold00006_6:0.00000100000050002909):0.00584676880305343063[44],UBA5982:0.01741773662724038427):0.01519544455211401489[60]):0.00697956429691524993[45],UBA6642:0.04846119978403620049):0.00525032002396036250[30]):0.02457185010715115872[63]):0.03467004159741085556[92]):0.00595419716903094771[0]):0.02748759669193499844[1]):0.00750276819078601019[0]):0.00818146377821142752[0],((((FIRM16:0.10255825690668197991,FIRM15:0.06809420640154645321):0.11965983161055579465[100],FIRM17:0.09171488150104678549):0.03991525952512564590[24],((Lachnospiraceae_bacterium_ACC2_NZ_AGEL01000006:0.10601053669938551027,(Lachnospiraceae_bacterium_MSX33_AZXX01000062:0.01726754641647945676,((Eubacterium_saburreum_F0468_AJGH01000060:0.00572434794652592303,Lachnospiraceae_bacterium_oral_taxon_082_str_F0431_NZ_AGRL01000074:0.00572764528988981871):0.00000100000050002909[16],Lachnoanaerobaculum_saburreum_DNF00896_Ga0129048_1001:0.00000100000050002909):0.00000100000050002909[68]):0.10694268428377817770[94]):0.01457819236420255550[28],Johnsonella_ignava_ATCC_51276_NZ_ACZL01000004:0.18469100575060232172):0.04603606604859045159[50]):0.01797664606768701809[2],(((UBA1201:0.00787757777399614341,RMG251_k87_4998449_11_#_10048_#_10704_#_1_#_ID=86_11partial=00start_type=ATGrbs_motif=AGGAGGrbs_spacer=510bpgc_cont=0_505:0.01251406383565695397):0.17269604321652357037[100],(UBA1759:0.09791609408818204019,(((AN_NODE_4202514_length_256401_cov_3_525899246_826516220028270000_164001_77_RBHSSU_ribosomal_protein_S3Pdb=KEGG:0.13667289220899650481,UBA6987:0.19319604486306293789):0.10463920744253311923[90],(UBA3814:0.12723174246929619402,(SEL21:0.00589387689539484175,UBA3762:0.00000100000050002909):0.04434086678814731092[100]):0.03475529186651528379[56]):0.02873167308933773784[7],UBA7160:0.14129331686226778708):0.01674767954271739329[5]):0.01576783760926746270[2]):0.00675031675006563213[1],((RMG176_k87_11612103_18_#_8253_#_8897_#_1_#_ID=131_18partial=00start_type=ATGrbs_motif=AGGAGGrbs_spacer=510bpgc_cont=0_451:0.00000100000050002909,UBA2942:0.00000100000050002909):0.09106867907231294690[100],UBA4342:0.14974731559931464542):0.02932226705988552964[23]):0.00000100000050002909[0]):0.01378516244088021959[0]):0.02626266258943893428[0]):0.01866083670097982983[0],(((Roseburia_hominis_A2183_DSM_16839_NC_015977:0.00000100000050002909,(Roseburia_intestinalis_XB6B4_draft_genome_FP929050:0.00593144537915093507,Roseburia_intestinalis_M50/1_draft_genome_FP929049:0.00000100000050002909):0.00592432334690861772[27]):0.02399713928670337351[77],(UBA7598:0.01471165979961706546,(UBA2825:0.00000100000050002909,(Lachnobacterium_bovis_AE2004_CC91DRAFT_scf7180000000100_quiver_13:0.08268519583636972647,((UBA3676:0.02384877736948912488,FIRM27:0.02384371711697681750):0.09735486989114119916[99],(Lachnospiraceae_bacterium_AC2014_T318DRAFT_scaffold00001_1:0.03592655298166091971,((UBA2886:0.00000100000050002909,RMG199_k87_2907530_9_#_4670_#_5326_#_1_#_ID=175_9partial=00start_type=ATGrbs_motif=AGGAGGrbs_spacer=510bpgc_cont=0_429:0.00000100000050002909):0.00000100000050002909[24],Eubacterium_rectale_ATCC_33656_NC_012781:0.00000100000050002909):0.03034071687210010068[99]):0.01823632582025918811[46]):0.00723446739612941363[13]):0.01197762195553162164[15]):0.00977738627238986663[12]):0.02281207768360943647[16]):0.01191132633542161742[25],(((((Blautia_hydrogenotrophica_DSM_10507_R_hydrogenotrophicus1_0_Cont8_25_NZ_ACBZ01000154:0.07248686352385121101,(((UBA1066:0.08555627609441139592,(RMG592_k87_24135869_9_#_5462_#_6118_#_1_#_ID=212_9partial=00start_type=ATGrbs_motif=AGGAGGrbs_spacer=510bpgc_cont=0_553:0.07604058378050290723,(UBA3785:0.00538692408003986749,(RMG219_k87_2651690_14_#_6170_#_6826_#_1_#_ID=330_14partial=00start_type=ATGrbs_motif=AGGAGGrbs_spacer=510bpgc_cont=0_543:0.00000100000050002909,UBA7023:0.00000100000050002909):0.00601885622290932246[86]):0.14131645002005022160[100]):0.02314100107629982195[20]):0.02410615307907396088[21],(UBA2860:0.07679868409444848276,UBA3689:0.09212221519450673746):0.03085767555077029156[66]):0.10348789156146569190[92],((UBA4238:0.00746971729049351885,(((RMG483_k87_170476_13_#_7558_#_8214_#_1_#_ID=42_13partial=00start_type=ATGrbs_motif=AGGAGGrbs_spacer=510bpgc_cont=0_495:0.00000100000050002909,UBA7775:0.00000100000050002909):0.11587844571391529847[100],RMG331_k87_17005303_8_#_4045_#_4701_#_1_#_ID=280_8partial=00start_type=ATGrbs_motif=AGGAGGrbs_spacer=510bpgc_cont=0_489:0.03292555775914934174):0.04535512275550734190[94],(Eubacterium_cellulosolvens_6_EubceDRAFT_ECV_1:0.04313326167704145675,UBA4343:0.04162867334692861576):0.05157149308092433965[57]):0.05795092752571467248[86]):0.02609938122605434674[54],(UBA4340:0.03417565083481445554,Lachnospiraceae_bacterium_FE2018_T507DRAFT_scaffold00010_10:0.09466225017749980986):0.08349611850529332913[96]):0.02140189181327592158[55]):0.03267413019614075209[26]):0.02026706488339129891[6],UBA3326:0.01933247940417217106):0.01235511280194553571[6],(Lachnospiraceae_bacterium_6_1_63FAA_cont1_5_NZ_ACTV01000005:0.04833957717405118482,Clostridiales_bacterium_VE20206_VE20206DRAFT_BAHT02000179_1_179:0.02469847221598834436):0.00589514511537050142[8]):0.00735686901567977804[0],(Ruminococcus_gauvreauii_DSM_19829_H604DRAFT_scaffold00013_13:0.04892631865156664428,(((RMG156_k87_16608059_47_#_41139_#_41795_#_1_#_ID=240_47partial=00start_type=ATGrbs_motif=AGGAGGrbs_spacer=510bpgc_cont=0_428:0.01204033712193654064,UBA2945:0.00000100000050002909):0.03622553945888867116[95],Ruminococcus_obeum_A2162_draft_genome_FP929054:0.00000100000050002909):0.00572892743009675680[41],Blautia_schinkii_DSM_10518_T506DRAFT_scaffold00013_13:0.01162966946636853280):0.01148581671317359248[60]):0.01498444288889165185[19]):0.03001635204933312401[20],(UBA7058:0.03385450200848374308,Marvinbryantia_formatexigens_I52_DSM_14469_ACCL02000013:0.09244412139693769515):0.02173787447016770763[33]):0.03993246132553329025[6]):0.02282421349386004952[0]):0.01744917745123526764[0]):0.01709418757004475473[0],(FIRM19:0.11560459187851547525,UBA1753:0.09654753304245253243):0.09635004089249395165[91]):0.03693851547054934764[0],UBA6452:0.03555353985102874953):0.01383133106988909330[0]):0.01239340883233821383[0],(((UBA3273:0.02355509078626112293,((BUTY22:0.05666808815720199288,Butyrivibrio_proteoclasticus_B316_chromosome_1_NC_014387:0.07687899415454300944):0.01763748894011113108[17],((UBA7155:0.11283948894445079703,((BUTY25:0.14699656925029669363,BUTY26:0.04482241518542526976):0.03841417222512433227[53],((UBA3287:0.07505149118074801173,(((UBA2815:0.00000100000050002909,UBA7766:0.00577185692150048845):0.02211807873670337474[100],(UBA7749:0.00582365876644815907,UBA7276:0.00000100000050002909):0.03123530216373641283[97]):0.07414079364744548262[98],((UBA4260:0.08020356613387205624,(((UBA2734:0.08504503353830203394,RMG65_k87_22203770_33_#_20509_#_21183_#_1_#_ID=295_33partial=00start_type=ATGrbs_motif=AGGAGrbs_spacer=510bpgc_cont=0_527:0.05932349074469760175):0.02082840373695855549[42],UBA7750:0.06442242978671976206):0.02099067726877036286[21],(UBA3687:0.01135551797173137319,UBA4355:0.00000100000050002909):0.04346837441143090036[100]):0.08204470546500151895[92]):0.03897742756536407699[45],UBA3682:0.05165222260457791315):0.04098979104510854649[23]):0.03494791021045662999[41]):0.03553134049972565128[39],(UBA3638:0.17220153720507516693,((Lachnospiraceae_bacterium_P6A3_T516DRAFT_scaffold00005_5:0.00000100000050002909,BUTY23:0.00000100000050002909):0.02303529484641034242[100],Lachnospiraceae_bacterium_AC2028_T317DRAFT_scaffold00002_2:0.01208436979318303420):0.03688353221349084665[92]):0.09284658224795581949[76]):0.01644892149958177355[18]):0.01803433785865927313[5]):0.01505217094733986814[5],(RMG129_k87_6026843_39_#_38051_#_38707_#_1_#_ID=158_39partial=00start_type=ATGrbs_motif=AGGAGGrbs_spacer=510bpgc_cont=0_411:0.00000100000050002909,UBA2882:0.00000100000050002909):0.06548281870584370112[100]):0.02052860622241329050[5]):0.01004089881676706666[0]):0.01989757125147455924[0],(((UBA1689:0.00000100000050002909,Clostridiales_bacterium_VE20227_VE20227DRAFT_BAIJ02000004_1_4:0.00000100000050002909):0.00000100000050002909[88],Lachnospiraceae_bacterium_VE20223_Ga0052979_1037:0.02416111753266891524):0.01780305672380861140[52],(BUTY24:0.02999542942293835848,(Lachnospiraceae_bacterium_284_Ga0057058_131:0.04880717172697470602,(UBA938:0.00575536229841592563,UBA935:0.00000100000050002909):0.04625150833575686349[99]):0.01064914342235949961[32]):0.00608495164166707441[5]):0.00585422331327247608[12]):0.00766739356987706632[0],UBA6436:0.04190558076054498593):0.01223363054768100353[0]):0.01289676865747103190[0]):0.02303179447555447901[0],(UBA7202:0.00000100000050002909,(UBA7046:0.00596521174428950481,((UBA3282:0.00605151326051210116,UBA7196:0.00601706583774682009):0.01802782918049279995[74],UBA7143:0.01198549791297221986):0.00000100000050002909[50]):0.00598500234449240477[51]):0.05618169982210063917[95]):0.02018820255379086617[0]):0.04953013206325778545[0]):0.05104043752554171531[5],((RMG367_k87_3759194_8_#_4093_#_4755_#_1_#_ID=238_8partial=00start_type=ATGrbs_motif=AGGAGGrbs_spacer=510bpgc_cont=0_496:0.01837974314102620507,(UBA5894:0.02774971088067519978,RMG319_k87_64520299_6_#_2159_#_2482_#_1_#_ID=72_6partial=01start_type=ATGrbs_motif=AGGAGGrbs_spacer=510bpgc_cont=0_420:0.01814328880952212689):0.01291990803119135063[42]):0.13699831478955640240[100],(Clostridium_aminophilum_DSM_10710_BR86DRAFT_scaffold00004_4:0.18160638293775721586,(Lachnospiraceae_bacterium_AC3007_T321DRAFT_scaffold00003_3:0.26015622576897939888,((Lachnospiraceae_bacterium_MA2020_T348DRAFT_scaffold00013_13:0.00000100000050002909,(Lachnospiraceae_bacterium_NK4A144_G619DRAFT_scaffold00035_35:0.07973658879427701629,Lachnospiraceae_bacterium_ND2006_T521DRAFT_scaffold00017_17:0.00659753722079331126):0.02352485216688823821[51]):0.03708910868034558106[86],(FIRM20:0.00000100000050002909,Lachnospiraceae_bacterium_AD3010_T526DRAFT_scaffold00016_16:0.00590115457274707246):0.08701115598986641775[100]):0.11428857681666083901[99]):0.00490149996822444433[43]):0.02518563814268292775[19]):0.02606915946900809772[6]):0.03866774275931084831[14],(UBA3320:0.04817462629981528882,UBA7097:0.02294659776865137085):0.16674014147110266526[100]):0.09170808140064742875[78],(((((UBA5809:0.05428190071741734180,(UBA2909:0.00359889636933028107,(Dialister_microaerophilus_UPII_345E_contig00002_NZ_AENT01000007:0.11136134137828047896,UBA1703:0.00000100000050002909):0.01354722827711713797[58]):0.11913320901832735732[100]):0.09262997861982508185[100],(((Megasphaera_micronuciformis_F0359_M_micronuciformisF03591_0_Cont139_1_whole_genome_shotgun_NZ_AECS01000043:0.05259035306040639457,((Megasphaera_cerevisiae_DSM_20462_Ga0081129_1065:0.01704995650212769859,(UBA4233:0.03564763826917913964,(Megasphaera_elsdenii_1414_Ga0097639_11:0.00577185615192132764,(UBA1696:0.00000100000050002909,Megasphaera_massiliensis_NP3_NoneDRAFT_CAVO010000124_1_124:0.00000100000050002909):0.00568459858404806589[93]):0.00561489033706299642[80]):0.00610068959085691750[40]):0.00170074506727052187[11],UBA4708:0.01567854151593300882):0.02420313632667381656[60]):0.12164722725971197081[100],(((Veillonella_magna_DSM_19857_G344DRAFT_scaffold00003_3:0.02578208463827964467,Veillonella_ratti_ACS216VCol6b_AHAF01000003:0.02070840657843892041):0.01688280002092097318[59],(Veillonella_montpellierensis_DNF00314_Ga0060253_142:0.02300123305817084601,((Veillonella_parvula_ACS068VSch12_AEXI01000014:0.00565175721070421046,Veillonella_dispar_ATCC_17748_V_dispar1_0_1_Cont0_2_NZ_ACIK02000004:0.00562016525932976154):0.00000100000050002909[52],(Veillonella_atypica_ACS049VSch6_contig00037_NZ_AEDR01000028:0.00000100000050002909,Veillonella_tobetsuensis_ATCC_BAA2400_Ga0100554_118:0.01703832237038884270):0.01134222465850340429[35]):0.00561776797586897251[24]):0.02032598391363087467[60]):0.01975015622880776922[61],((((((Mitsuokella_multacida_DSM_20544_ABWK02000020:0.01069004436381798366,((UBA4253:0.00000100000050002909,Mitsuokella_jalaludinii_DSM_13811_T518DRAFT_scaffold00013_13:0.00000100000050002909):0.01148081661135275967[92],((Selenomonas_bovis_8141_T485DRAFT_scaffold00026_26:0.01352932130719613699,(Selenomonas_sputigena_DSM_20758_Sspu20758_Contig1029:0.13572649990208823789,(RMG163_k87_2132709_12_#_4038_#_4706_#_1_#_ID=94_12partial=00start_type=TTGrbs_motif=AGGAGGrbs_spacer=510bpgc_cont=0_601:0.02385686105706381899,UBA7286:0.01232899765155008598):0.04101041021711015339[99]):0.01282089194435012507[43]):0.00973535016607738821[15],(UBA3715:0.00000100000050002909,FLNX01004658_1_54_4234_3539_106_bin94_contig06642:0.00000100000050002909):0.01769270343747894603[97]):0.02890564094235582512[23]):0.00818859782272614474[3]):0.01580264111111230260[6],(RMG365_k87_4006775_2_#_336_#_1004_#_1_#_ID=58_2partial=00start_type=TTGrbs_motif=AGGAGGrbs_spacer=510bpgc_cont=0_561:0.02287401701828293069,UBA2897:0.03621315089202406523):0.04661926693030027380[83]):0.01658685365816378252[10],Selenomonas_ruminantium_AB3002_P159DRAFT_scf7180000000021_quiver_2:0.06264120147517904247):0.01269397101354531945[6],((Anaerovibrio_lipolyticus_LB2005_T355DRAFT_scaffold00010_10:0.00000100000050002909,Anaerovibrio_lipolyticus_16S_Ga0070877_1082:0.00000100000050002909):0.11063913149215245935[100],((UBA7018:0.00075122846676159514,FLNX01002281_1_80_8749_9441_106_bin39_contig02183:0.04546818372184895096):0.07745481767723087774[100],(FLNU01001282_1_21_2752_3450_101B_bin84_contig01031:0.07968849753235841826,(FLNY01004552_1_674_1486_797_105_bin77_contig00433:0.03428787473424600024,FIRM1:0.02567507202471508779):0.02573929529272833347[74]):0.03708239530545682366[75]):0.08016417872024388103[88]):0.02582817627901967672[35]):0.00724452661090493801[4],(RMG376_k87_49331664_30_#_25141_#_25815_#_1_#_ID=86_30partial=00start_type=TTGrbs_motif=AGGAGGrbs_spacer=510bpgc_cont=0_578:0.20917799912791004702,((((UBA1814:0.01150103801839558529,Megamonas_hypermegale_DSM_1672_G550DRAFT_scaffold00004_4:0.00563253252417695097):0.01148377989363607958[26],Megamonas_rupellensis_DSM_19944_F553DRAFT_scaffold00001_1:0.00000100000050002909):0.00000100000050002909[6],Megamonas_funiformis_YIT_11815_NZ_ADMB01000070:0.00567298318605973916):0.07982629974427946085[100],(Zymophilus_raffinosivorans_DSM_20765_F606DRAFT_scaffold00018_18:0.08819747084732912357,(UBA1796:0.06596788225406337303,UBA1799:0.06825354295244509539):0.02590809734487322519[33]):0.00532637607105056286[17]):0.05217227040745892053[55]):0.01744155243544849229[18]):0.00708413745280353415[6],(FIRM2:0.10725472112379601242,(Selenomonas_artemidis_DSM_19719_K341DRAFT_scaffold00001_1:0.01166596498402024638,((Centipeda_periodontii_DSM_2778_contig00059_NZ_AFHQ01000059:0.00000100000050002909,Selenomonas_noxia_ATCC_43541_NZ_ACKT01000016:0.00000100000050002909):0.00000100000050002909[49],(Selenomonas_infelix_ATCC_43532_NZ_ACZM01000015:0.00580173175321919282,Selenomonas_flueggei_ATCC_43531_NZ_ACLA01000033:0.00579176594884338314):0.00000100000050002909[9]):0.00000100000050002909[34]):0.03804778994531144570[93]):0.02740341656616344240[38]):0.16295118565732891192[77]):0.03322697775283620092[26]):0.10976806367409668030[26],Negativicoccus_succinicivorans_DORA_17_25_Ga0055294_1330:0.16230563178796578172):0.04289673351512859889[10]):0.24812205916252177973[93],(((Archaea_Euryarchaeota_Archaeoglobi_Archaeoglobales_Archaeoglobaceae_Ferroglobus_placidus_DSM_10642_chromosome:0.16631545072780073991,Archaea_Euryarchaeota_Archaeoglobi_Archaeoglobales_Archaeoglobaceae_Archaeoglobus_fulgidus_DSM_8774:0.10834590341258260038):0.43780459964467394185[100],((((Archaea_Euryarchaeota_unclassified_Euryarchaeota_Aciduliprofundum_boonei_T469_chromosome:0.31532986587499034492,(Archaea_Euryarchaeota_Methanomicrobia_unclassified_Methanomicrobia_Candidatus_Methanomassiliicoccus_intestinalis_Issoire_Mx1:0.15956678999418977272,Archaea_Euryarchaeota_Thermoplasmata_Thermoplasmatales_Thermoplasmatales_archaeon_BRNA1:0.21003946745016058295):0.34345610421711703086[99]):0.06539614122253997741[31],(Archaea_Euryarchaeota_Thermoplasmata_Thermoplasmatales_Thermoplasmataceae_Thermoplasma_acidophilum_DSM_1728:0.32287235697741056839,(Archaea_Euryarchaeota_Thermoplasmata_Thermoplasmatales_Ferroplasmaceae_Ferroplasma_acidarmanus_Fer1:0.22142589045928198765,Archaea_Euryarchaeota_Thermoplasmata_Thermoplasmatales_Picrophilaceae_Picrophilus_torridus_DSM_9790:0.18751310962294756579):0.06385116918854463752[74]):0.52776078871375475821[100]):0.08234882757014792831[22],(Archaea_Euryarchaeota_unclassified_Euryarchaeota_Marine_Group_II_uncultured_marine_group_II_euryarchaeote:0.85503505806282709134,Archaea_Euryarchaeota_Thermoplasmata_Thermoplasmatales_Thermoplasmatales_archaeon_SCGC_AB_539_C06:0.27044217636977385677):0.12518125403495883319[26]):0.09658991321645012118[9],(((Archaea_Euryarchaeota_Methanomicrobia_Methanomicrobiales_Methanospirillaceae_Methanospirillum_hungatei_JF_1:0.13213041304811906640,(((Archaea_Euryarchaeota_Methanomicrobia_Methanomicrobiales_Methanoregulaceae_Methanolinea_tarda_NOBI_1:0.15821596285401426374,(Archaea_Euryarchaeota_Methanomicrobia_Methanomicrobiales_Methanomicrobiaceae_Methanofollis_liminatans_GKZPZ_DSM_4140:0.16331990860147296840,(((Archaea_Euryarchaeota_Methanomicrobia_Methanomicrobiales_Methanomicrobiaceae_Methanoplanus_petrolearius_DSM_11571_chromosome:0.10119380386246525083,Archaea_Euryarchaeota_Methanomicrobia_Methanomicrobiales_Methanomicrobiaceae_Methanomicrobium_mobile_BP_DSM_1539:0.08719835479587603744):0.16526830996456828848[98],Archaea_Euryarchaeota_Methanomicrobia_Methanomicrobiales_Methanocorpusculaceae_Methanocorpusculum_labreanum_Z:0.14115723546020020329):0.02899029380512493578[34],Archaea_Euryarchaeota_Methanomicrobia_Methanomicrobiales_Methanomicrobiaceae_Methanoculleus_bourgensis_MS2:0.12270995551797772571):0.03563828986136812621[29]):0.05402421456686505585[13]):0.01275257736205798534[4],Archaea_Euryarchaeota_Methanomicrobia_Methanomicrobiales_Methanoregulaceae_Candidatus_Methanosphaerula_palustris_E1_9c:0.11627033179676804497):0.02317300296435306078[14],Archaea_Euryarchaeota_Methanomicrobia_Methanomicrobiales_Methanoregulaceae_Candidatus_Methanoregula_boonei_6A8:0.13766562278076108217):0.07025096751407168549[30]):0.23601668104512357749[89],((Archaea_Euryarchaeota_Halobacteria_Halobacteriales_Halobacteriaceae_Halalkalicoccus_jeotgali_B3_chromosome:0.03700670031181425845,(((Archaea_Euryarchaeota_Halobacteria_Halobacteriales_Halobacteriaceae_Halorubrum_lacusprofundi_ATCC_49239:0.03468034078159681205,Archaea_Euryarchaeota_Halobacteria_Halobacteriales_Halobacteriaceae_Halobacteriaceae_archaeon_G22:0.06224957862193846586):0.01452516968692859831[52],(((Archaea_Euryarchaeota_Halobacteria_Halobacteriales_Halobacteriaceae_Halosimplex_carlsbadense_2_9_1:0.05324141394035023650,Archaea_Euryarchaeota_Halobacteria_Halobacteriales_Halobacteriaceae_Haloarcula_marismortui_ATCC_43049:0.03280310605723204403):0.06735675373363964047[62],((Archaea_Euryarchaeota_Halobacteria_Halobacteriales_Halobacteriaceae_Haloterrigena_turkmenica_DSM_5511:0.00634541377653619672,((Archaea_Euryarchaeota_Halobacteria_Halobacteriales_Halobacteriaceae_Natronolimnobius_innermongolicus_JCM_12255:0.00333399843976625674,((Archaea_Euryarchaeota_Halobacteria_Halobacteriales_Halobacteriaceae_Natrialba_magadii_ATCC_43099_chromosome:0.00000100000050002909,Archaea_Euryarchaeota_Halobacteria_Halobacteriales_Halobacteriaceae_Halobiforma_nitratireducens_JCM_10879:0.05054411375220936586):0.02369835396674757275[84],((Archaea_Euryarchaeota_Halobacteria_Halobacteriales_Halobacteriaceae_Natronomonas_pharaonis_Gabara_DSM_2160:0.08087831995825074671,Archaea_Euryarchaeota_Halobacteria_Halobacteriales_Halobacteriaceae_Halomicrobium_mukohataei_DSM_12286:0.03467973476465961713):0.03612155208560383080[21],Archaea_Euryarchaeota_Halobacteria_Halobacteriales_Halobacteriaceae_Halorhabdus_utahensis_DSM_12940:0.03114876915023610804):0.08734936935902884447[30]):0.01447164721060537236[4]):0.04743437851253165527[19],Archaea_Euryarchaeota_Halobacteria_Halobacteriales_Halobacteriaceae_Natronorubrum_sulfidifaciens_JCM_14089:0.01274718894716933906):0.00000100000050002909[2]):0.01570026773403433717[10],Archaea_Euryarchaeota_Halobacteria_Halobacteriales_Halobacteriaceae_Halopiger_xanaduensis_SH_6:0.03838749484040287346):0.02929198361516075280[12]):0.02337036695771543826[31],(Archaea_Euryarchaeota_Halobacteria_Halobacteriales_Halobacteriaceae_Haloferax_mediterranei_R_4_ATCC_33500:0.00000100000050002909,((Archaea_Euryarchaeota_Halobacteria_Halobacteriales_Halobacteriaceae_Halogeometricum_borinquense_DSM_11551_chromosome:0.01499877400089339764,Archaea_Euryarchaeota_Halobacteria_Halobacteriales_Halobacteriaceae_Halosarcina_pallida_JCM_14848:0.04495321371444155334):0.02702096668212206065[58],Archaea_Euryarchaeota_Halobacteria_Halobacteriales_Halobacteriaceae_Haloquadratum_walsbyi_HBSQ001_DSM_16790:0.03886123800787390226):0.00000100000050002909[6]):0.01399579049452505733[5]):0.02537001012958568086[20]):0.03686688680391543571[20],Archaea_Euryarchaeota_Halobacteria_Halobacteriales_Halobacteriaceae_Halococcus_saccharolyticus_DSM_5350:0.13445071093687002706):0.03018134958683360916[61]):0.39432902164458327743[100],((Archaea_Euryarchaeota_Methanomicrobia_Methanocellales_Methanoflorens_stordalenmirensis_Draft_v4_3_2:0.30595357888366597754,Archaea_Euryarchaeota_Methanomicrobia_Methanosarcinales_Methermicoccaceae_Methermicoccus_shengliensis_DSM_18856:0.27013468292360792722):0.12919921726893296432[36],(Archaea_Euryarchaeota_Methanomicrobia_Methanosarcinales_Methanosaetaceae_Methanosaeta_thermophila_PT:0.27458464979374547221,((Archaea_Euryarchaeota_Methanomicrobia_Methanosarcinales_Methanosarcinaceae_Methanohalobium_evestigatum_Z_7303_chromosome:0.17908300504323898528,Archaea_Euryarchaeota_Methanomicrobia_Methanosarcinales_Methanosarcinaceae_Methanolobus_psychrophilus_R15:0.02333825381044376049):0.08359044111715388525[89],(((Archaea_Euryarchaeota_Methanomicrobia_Methanosarcinales_Methanosarcinaceae_Methanosarcina_barkeri_Fusaro_DSM_804:0.15910048809460525243,Archaea_Euryarchaeota_Methanomicrobia_Methanosarcinales_Methanosarcinaceae_Methanohalophilus_mahii_DSM_5219_chromosome:0.07590070581019188467):0.04227877624256115574[55],(Archaea_Euryarchaeota_Methanomicrobia_Methanosarcinales_Methanosarcinaceae_Methanococcoides_burtonii_DSM_6242:0.07413198805508583455,Archaea_Euryarchaeota_Methanomicrobia_Methanosarcinales_Methanosarcinaceae_Methanosalsum_zhilinae_WeN5_DSM_404017:0.08988933930541216644):0.01846292065322360787[57]):0.05827772313285219802[64],Archaea_Euryarchaeota_Methanomicrobia_Methanosarcinales_Methanosarcinaceae_Methanomethylovorans_hollandica_DSM_15978:0.04032541380453685126):0.08132349890943391113[74]):0.18645371149593673032[86]):0.06266651776973521104[51]):0.05650235989884459104[7]):0.12456482901039375721[55]):0.17285626777995913295[57],((Archaea_Euryarchaeota_Methanopyri_Methanopyrales_Methanopyraceae_Methanopyrus_kandleri_AV19:0.79224475503751767835,(Archaea_Euryarchaeota_Methanobacteria_Methanobacteriales_Methanothermaceae_Methanothermus_fervidus_DSM_2088_chromosome:0.19036200536300881825,(Archaea_Euryarchaeota_Methanobacteria_Methanobacteriales_Methanobacteriaceae_Methanothermobacter_thermautotrophicus_Delta_H:0.07451152859304543963,(Archaea_Euryarchaeota_Methanobacteria_Methanobacteriales_Methanobacteriaceae_Methanosphaera_stadtmanae_DSM_3091:0.11164222155152708771,(Archaea_Euryarchaeota_Methanobacteria_Methanobacteriales_Methanobacteriaceae_Methanobrevibacter_smithii_ATCC_35061:0.11131557840044557783,ARCHAEA1:0.10605959964061195677):0.04963096525962332889[87]):0.03698458545336240355[72]):0.16227114181002247340[99]):0.28996710907671596757[100]):0.13083855248721773523[36],((Archaea_Euryarchaeota_Thermococci_Thermococcales_Thermococcaceae_Thermococcus_kodakarensis_KOD1:0.01701456958909121700,(Archaea_Euryarchaeota_Thermococci_Thermococcales_Thermococcaceae_Palaeococcus_pacificus_DY20341:0.07635187091825079708,Archaea_Euryarchaeota_Thermococci_Thermococcales_Thermococcaceae_Pyrococcus_furiosus_DSM_3638:0.07678788815263171141):0.07504000648145993380[99]):0.44195674661783368453[100],(Archaea_Euryarchaeota_Methanococci_Methanococcales_Methanocaldococcaceae_Methanocaldococcus_jannaschii_DSM_2661:0.15619071203100101664,(Archaea_Euryarchaeota_Methanococci_Methanococcales_Methanocaldococcaceae_Methanotorris_igneus_Kol_5_chromosome:0.13029180002237666924,(Archaea_Euryarchaeota_Methanococci_Methanococcales_Methanococcaceae_Methanococcus_maripaludis_S2:0.27092750425844613904,Archaea_Euryarchaeota_Methanococci_Methanococcales_Methanococcaceae_Methanothermococcus_okinawensis_IH1_chromosome:0.23157491353052425676):0.19711493872654151094[99]):0.08090801361425870031[65]):0.25261445026577289408[96]):0.11974234461448035605[52]):0.08932177840626705223[17]):0.08980389620786441429[6]):0.09495502161182889367[2]):1.72466902373695285533[100],((UBA1739:0.06427676308498751767,UBA1768:0.06000289322164271272):0.11359109596352982841[99],(((FIRM14:0.21722238952514599797,(UBA3932:0.05008485676931376251,UBA1426:0.04920109742743562775):0.08241931189468033880[100]):0.04830163462432881388[23],(UBA7709:0.06114148447944264125,(Anaerovorax_odorimutans_DSM_5092_K292DRAFT_scaffold00031_31:0.11168060838272801660,((UBA5559:0.11173922715479116252,(((RMG710_k87_5987477_17_#_12821_#_13696_#_1_#_ID=81_17partial=00start_type=ATGrbs_motif=AGGAGGrbs_spacer=510bpgc_cont=0_519:0.18744560564292442328,UBA1702:0.06517266052586417890):0.04930492687514849426[31],((((XI:0.12984995268166540927,UBA3738:0.14382378234523898741):0.04237926598173175075[52],((RMG630_k87_27267483_15_#_11015_#_11917_#_1_#_ID=33_15partial=00start_type=ATGrbs_motif=AGGAGGrbs_spacer=510bpgc_cont=0_559:0.16155400679951914533,UBA1422:0.12481072376037020966):0.03807605799289232040[33],Eubacterium_saphenum_ATCC_49989_NZ_ACON01000003:0.30326836414604418923):0.03366871259266283195[24]):0.05953723807732647089[20],((UBA2867:0.12213614394712560274,Mogibacterium_timidum_ATCC_33093_JALU01000021:0.10829544153119012584):0.05756370320052831002[65],(UBA7285:0.16994326415892113680,Eubacterium_infirmum_F0142_NZ_AGWI01000008:0.07876696524589915649):0.05430570043834057753[65]):0.02139000431394284113[24]):0.02392569781563050682[2],((UBA5911:0.01139317284230828911,UBA6418:0.00000100000050002909):0.06572406841886864470[100],(RMG691_k87_966899_16_#_14986_#_15867_#_1_#_ID=75_16partial=00start_type=ATGrbs_motif=AGGAGGrbs_spacer=510bpgc_cont=0_469:0.17862882221632475632,(RMG239_k87_16735764_28_#_23140_#_23997_#_1_#_ID=132_28partial=00start_type=ATGrbs_motif=AGGAGGrbs_spacer=510bpgc_cont=0_506:0.10670133300613041105,Eubacterium_nodatum_ATCC_33099_AZKM01000025:0.13071076124727154522):0.02012687352898166401[28]):0.08802392506890077684[87]):0.02959567817261468670[27]):0.01636114353464166588[0]):0.05550761427965245076[1],UBA6648:0.09439248085196547122):0.04497898204562714164[3]):0.04096889819593094173[12],UBA1440:0.11071584642571621893):0.01975282127140248062[8]):0.05887850528940721806[14]):0.02349420578786263342[8]):0.02679460838374144241[39],UBA5774:0.10517718690517414981):0.06643924334707763946[72]):0.12311791504414706933[91]):0.04064436598192877614[12]):0.03100266674169371503[5],(((Catabacter_hongkongensis_HKU16_Ga0077667_1090:0.09198436198586780466,UBA5399:0.05822754811283249038):0.14832649363837399625[99],UBA6094:0.20377952928632805940):0.08670130376387148730[67],((RMG172_k87_36832104_26_#_31191_#_31856_#_1_#_ID=214_26partial=00start_type=ATGrbs_motif=AGGAGGrbs_spacer=510bpgc_cont=0_523:0.25430186953963712648,((RMG174_k87_2114264_31_#_29255_#_29977_#_1_#_ID=209_31partial=00start_type=ATGrbs_motif=AGGAGGrbs_spacer=510bpgc_cont=0_549:0.06317734568845209675,UBA4263:0.06434029476323953334):0.32229840280022359345[100],(((UBA1750:0.04501074219902218704,UBA7102:0.02855803357747973767):0.19190153039579579963[100],UBA2862:0.15868172536881283707):0.04753337583255238391[66],(UBA2853:0.18700459558071849675,((UBA6989:0.00579196835081727951,UBA4379:0.00000100000050002909):0.14227666286119225458[100],(UBA5327:0.10179349111578309128,(UBA1038:0.06937988368593273059,UBA1385:0.04420440037240363357):0.04103758463655391570[95]):0.05712457563789381798[99]):0.04025055677300676260[82]):0.11356394331919739127[99]):0.04625543886702566249[63]):0.07614275079768954846[84]):0.05264312910771162118[31],((((UBA7597:0.15548669041429716287,(UBA6486:0.12372440463285319656,(FIRM4:0.10228153471862796997,UBA4636:0.05456863199380556501):0.08398553183495909014[93]):0.10235628089802918661[98]):0.08618904800018119261[95],((UBA1782:0.35945217841975790618,UBA3929:0.18739130618647270587):0.07086401905289460568[62],UBA3944:0.32430223756707798888):0.05921031487374801144[43]):0.02927773324654443440[11],((UBA3217:0.60223992801101156047,(((UBA5489:0.19889313976848280174,(UBA1242:0.04542737184812485618,UBA5893:0.02947679105465213223):0.26877250173845163017[100]):0.17649749320679591902[98],(UBA6345:0.29839705754390993819,((UBA7584:0.19063662837405628836,RMG1318_k87_58552239_4_#_1531_#_2217_#_1_#_ID=5_4partial=00start_type=ATGrbs_motif=AGGAGGrbs_spacer=1112bpgc_cont=0_403:0.41087556078607717636):0.25695345144372283563[99],((FIRM6:0.62679620470512908970,UBA4626:0.30705562848999368164):0.08810151606024327342[20],(UBA6406:0.33714442124423665836,UBA7862:0.22549485267557861645):0.06892948455490677251[28]):0.03199222895865586058[3]):0.06126768834555383625[17]):0.01316945116016448106[1]):0.07062907360284319258[47],FIRM5:0.37678225619384941858):0.05734598748618287278[40]):0.03929555124752660833[34],(((UBA7588:0.00546185956572345106,(UBA7571:0.00554846505552592136,UBA4683:0.02196125458474714603):0.00531377047078004146[69]):0.11841366003389272588[100],UBA765:0.06418540996161091472):0.13736275017141147403[98],UBA3700:0.39490592125198142881):0.04628703454287446534[27]):0.03930249880907927401[4]):0.08409729382824909782[50],((UBA7703:0.13775220265041446255,UBA2843:0.10224590422962064051):0.07873140593015467981[95],((FIRM3:0.04288251713335562709,RMG334_k87_4300059_18_#_8254_#_8904_#_1_#_ID=116_18partial=00start_type=ATGrbs_motif=AGGAGrbs_spacer=510bpgc_cont=0_530:0.06694522747994088863):0.16410498864329603474[100],(RMG556_k87_65374595_6_#_2198_#_2527_#_1_#_ID=63_6partial=01start_type=ATGrbs_motif=AGGAGGrbs_spacer=510bpgc_cont=0_418:0.16416068960351531958,(UBA7707:0.07937833445882623573,(UBA5394:0.07234173269365110071,UBA1685:0.09283289584498544134):0.03532870092119964889[62]):0.01743626109018539538[65]):0.04193084448021023453[68]):0.03469611960346538626[26]):0.14558982397156675082[97]):0.06502917054951083686[51]):0.03872201984207200576[18]):0.04796852372371276235[12]):0.04534103250991330242[1],((((((UBA6857:0.00256455390239697942,UBA6416:0.03145600610818368587):0.08684345243513680312[100],((UBA1772:0.11295287977947675306,((UBA3334:0.10622932368954235427,(UBA2921:0.02189630348267700491,RMG411_k87_35438526_20_#_16294_#_17091_#_1_#_ID=93_20partial=00start_type=ATGrbs_motif=AGGAGGrbs_spacer=510bpgc_cont=0_555:0.00000100000050002909):0.14457933282179427636[99]):0.06435427859529593841[57],RMG619_k87_675308_2_#_313_#_1101_#_1_#_ID=74_2partial=00start_type=ATGrbs_motif=AGGAGGrbs_spacer=510bpgc_cont=0_596:0.03320437274698930658):0.07913600332509258817[74]):0.02977961833794486729[22],(((UBA6392:0.12794140188114588863,(UBA1730:0.06026656819156835793,UBA1425:0.10400273531469519939):0.02725808539824530960[46]):0.02869229423543971647[55],UBA1691:0.07156466173083916860):0.05197005777726700082[35],((UBA4699:0.00529085971927813984,UBA736:0.00621997934770701037):0.10424472458764182103[100],((FLNW01003334_1_66_10161_10832_103_bin67_contig00973:0.08796554279608533033,UBA7217:0.03038210871371506763):0.05985282279835153763[63],((UBA3912:0.00483278945704332732,UBA3938:0.00663396300026577491):0.18864369085499732570[100],(((UBA3323:0.08996887599068743857,((FLNY01002138_1_16_1091_1795_105_bin19_contig03860:0.04518934883664071922,UBA3751:0.01796781201597972763):0.07795845006822564593[93],(UBA7080:0.01012750207585142587,UBA7101:0.06467924383890255591):0.02254030294568365109[82]):0.04669581880330775370[68]):0.13537188008621708901[100],(RMG305_k87_20315750_8_#_3573_#_4244_#_1_#_ID=143_8partial=00start_type=ATGrbs_motif=AGGAGGrbs_spacer=510bpgc_cont=0_497:0.03557928464860190404,FIRM11:0.03862044566346979624):0.11179767648029030613[100]):0.05285442297627526709[55],FIRM13:0.12450232377701719866):0.01895459226545109788[12]):0.01666832526843482071[8]):0.03431754654600532861[13]):0.03743333250338213430[24]):0.01657742903981166208[1]):0.04009696723647105526[6]):0.13118670984487124098[85],(((UBA7477:0.16848858125845717071,(RUM12:0.07763945517777456895,(UBA4275:0.04557084560751310798,UBA4350:0.03637885113279575727):0.03280088738979543284[68]):0.15829817804084231336[100]):0.03845638495967620973[21],((((UBA946:0.11741886404268768451,UBA4240:0.17848932041445803032):0.05715119074845481650[76],(UBA1409:0.07988243986945804676,(UBA7158:0.03490907681844410831,UBA1828:0.06323995352753775112):0.03654017989551559820[83]):0.06719275435685274911[92]):0.02314094691925070585[36],(UBA1394:0.10111630527239336141,(((UBA6855:0.01001034036944977931,UBA1780:0.10267193837068905315):0.04918421699734301655[98],UBA6407:0.05497213853866828731):0.01717273533833590590[23],((RMG336_k87_9482929_6_#_2000_#_2527_#_1_#_ID=130_6partial=01start_type=ATGrbs_motif=AGGAGGrbs_spacer=510bpgc_cont=0_470:0.02462158036932920319,(((UBA4335:0.01130303759740220598,(((UBA3730:0.02779551665746399572,UBA3791:0.02507743181219816014):0.01000037289338773401[12],Ruminococcus_flavefaciens_007c_ATAX01000028:0.01483615546579048969):0.00811675453234253844[13],(FLNU01001587_1_33_4055_4678_101B_bin91_contig01995:0.00611630437312123999,((UBA3665:0.03154409299749973139,UBA7013:0.07635294200454272040):0.05631042489607784862[76],RMG148_k87_40837163_2_#_62_#_889_#_1_#_ID=60_2partial=00start_type=ATGrbs_motif=AGGAGGrbs_spacer=510bpgc_cont=0_597:0.16619574561419128700):0.06671280731254043694[92]):0.00550437733662101792[34]):0.02469294288839843365[9]):0.00000100000050002909[0],UBA2900:0.00000100000050002909):0.01291030195027472599[5],(UBA4383:0.01167938921322266878,UBA4310:0.04655826058140902918):0.00553696516879102155[38]):0.02862826576813417429[22]):0.03606497217537635996[43],Ruminococcus_callidus_ATCC_27760_Ga0038533_gi543994253_64:0.05971769191281260658):0.01668051024158214921[39]):0.03308894021267440311[33]):0.08037794831696093434[85]):0.03282369546837107799[18],(UBA2836:0.09971335249402332734,(Ruminococcus_albus_7_chromosome_NC_014833:0.07158118369039753737,UBA4385:0.11180705325728314270):0.02829238304807876053[34]):0.09680007479971912410[95]):0.02176033802806892278[10]):0.04455584588935544016[70],(Clostridium_methylpentosum_DSM_5476_C_methylpentosum1_0_1_Cont0_16_NZ_ACEC01000008:0.13782458463978683461,UBA866:0.22220374521915445265):0.02849289119247771368[10]):0.04934600388106769736[24]):0.03382449353224505073[5],((((((UBA3903:0.11728227819173465962,(Clostridium_leptum_DSM_753_unfinished_sequence_NZ_ABCB02000016:0.06137289115155859093,((UBA4974:0.03151111657928465370,(UBA4967:0.00572631653377984537,UBA5478:0.00000100000050002909):0.08089999335985439965[100]):0.03309128270250367987[71],(((Clostridium_jeddahense_JCD_Ga0055386_1008:0.05714968977669061118,RMG476_k87_21981234_26_#_12491_#_13165_#_1_#_ID=93_26partial=00start_type=ATGrbs_motif=AGGAGGrbs_spacer=510bpgc_cont=0_550:0.13856014778516612118):0.02756037224233691407[30],((UBA3451:0.00921886729872360526,(UBA1865:0.00642665404873827076,UBA2656:0.00577832721906723374):0.02758248936290191161[89]):0.02196449075956479965[54],UBA4936:0.07025657244323173234):0.02287780015463506192[44]):0.02248729062647868843[34],((UBA5406:0.05415200885300626432,(UBA5413:0.11262120491535174138,UBA5401:0.04826432143779815082):0.02220676245982943636[39]):0.01783960669479650943[37],(UBA4979:0.02139945444287793055,UBA1036:0.01984593361759229291):0.04519912203724793520[98]):0.04741996386605749209[85]):0.01156394292680451921[15]):0.03315702040108017834[33]):0.02263801232308901637[17]):0.01966894841645776271[12],UBA1417:0.09827203744257348439):0.02789784302983805073[38],(RMG501_k87_12737607_7_#_3261_#_3932_#_1_#_ID=184_7partial=00start_type=ATGrbs_motif=GGAGGrbs_spacer=510bpgc_cont=0_510:0.03963852463414586913,RMG335_k87_12552499_1_#_2_#_568_#_1_#_ID=198_1partial=10start_type=Edgerbs_motif=Nonerbs_spacer=Nonegc_cont=0_469:0.09800482497910585622):0.08267866795834502569[97]):0.02150910870661983457[32],(UBA2854:0.13732575058050811023,((((UBA3315:0.00000100000050002909,Ruminococcus_bromii_L263_draft_genome_FP929051:0.00000100000050002909):0.02931474579825943741[100],(RMG507_k87_15205714_5_#_999_#_1679_#_1_#_ID=25_5partial=00start_type=ATGrbs_motif=GGAGGrbs_spacer=510bpgc_cont=0_521:0.05148353029340242693,(UBA3812:0.00000100000050002909,UBA4257:0.00578187009931112154):0.04485531407756000039[97]):0.00316133344003232753[53]):0.01321671832785334399[50],(UBA7147:0.02561205248799153927,RMG404_k87_9184690_6_#_1581_#_2264_#_1_#_ID=39_6partial=00start_type=ATGrbs_motif=GGAGGrbs_spacer=510bpgc_cont=0_471:0.00953155927852920165):0.00646514579793933033[29]):0.07041552611442593312[95],RMG435_k87_2349506_32_#_20064_#_20735_#_1_#_ID=90_32partial=00start_type=ATGrbs_motif=AGGAGGrbs_spacer=510bpgc_cont=0_415:0.10308172035454542248):0.01352166427795231315[42]):0.04347316593888624070[67]):0.06510620708003664325[55],((UBA6353:0.15277129209722040137,(UBA3220:0.04473578400419818413,((UBA1741:0.04199735223689599062,UBA1734:0.04805219001856953637):0.02308316121205203353[72],UBA3710:0.03978014626110287083):0.01897424533554522424[59]):0.13503602379847387538[100]):0.05446272826317159754[23],(((UBA7011:0.08282161377378162437,(Butyricicoccus_pullicaecorum_1_2_AQOB01000013:0.12502315054345305989,Eubacterium_desmolans_ATCC_43058_T363DRAFT_scaffold00040_40:0.17115309600560363323):0.08548704024613806851[89]):0.12796517827983294735[90],(((FIRM7:0.18880828738827476476,(UBA7568:0.00598227398046942676,UBA4653:0.00000100000050002909):0.09344923939718345618[99]):0.09400257762671901385[72],((FIRM8:0.22808822390716299022,((UBA1770:0.19817837267903595788,UBA6330:0.19881247790900286043):0.03042339639437866353[48],((UBA1194:0.00000100000050002909,RMG396_k87_1387882_4_#_1057_#_1926_#_1_#_ID=202_4partial=00start_type=ATGrbs_motif=AGGAGGrbs_spacer=510bpgc_cont=0_613:0.00000100000050002909):0.07660335200484733043[100],UBA1779:0.13623802981351965102):0.21524871400073569694[100]):0.06682564938670554344[63]):0.04946218807478878349[45],(UBA4942:0.00000100000050002909,UBA5448:0.00000100000050002909):0.23547969419279043968[100]):0.01563091149376176839[16]):0.03080404057697778281[15],((UBA1206:0.08783627865291374071,UBA1389:0.11278999030571414119):0.17818682625381865314[100],(UBA1248:0.31097386404766980128,RMG577_k87_23119055_26_#_12583_#_13263_#_1_#_ID=263_26partial=00start_type=ATGrbs_motif=AGGAGGrbs_spacer=510bpgc_cont=0_555:0.22409075301719580398):0.06255830981011069325[53]):0.03015348337395857073[10]):0.07565945779561931983[27]):0.04011525075217235031[11],((UBA5423:0.17526987317091374807,(Ruminococcaceae_bacterium_AP7_Ga0069224_143:0.09708379909219691517,((Clostridiales_bacterium_VE20213_VE20213DRAFT_BAIA02000004_1_4:0.11551604744777446698,UBA1404:0.15908666819853034546):0.04006577433296116403[35],(UBA1405:0.10451949884625076626,UBA3818:0.11250125644817303427):0.03493654379693474088[54]):0.03047164603514409056[40]):0.07738000785023856076[64]):0.04223373438307360256[25],Ethanoligenens_harbinense_YUAN3_chromosome_NC_014828:0.13137658189695039512):0.04048545402432857099[8]):0.01395203807996472749[1]):0.03142733930727104746[0]):0.04471113513503516268[0],UBA1375:0.23062377237204714775):0.02115404463360149798[3]):0.04479063302835541854[5],((FIRM10:0.03154684459912429628,UBA3215:0.03704594451141417222):0.07914909873600266266[95],((UBA794:0.09272419044769081298,UBA7135:0.09984796111845062327):0.09451692946189192701[93],(UBA4650:0.00000100000050002909,(UBA6856:0.00000100000050002909,Eubacterium_siraeum_70/3_draft_genome_FP929044:0.06884072456660537964):0.00498700595322054685[53]):0.10775731285711780127[96]):0.13417716031918791586[98]):0.11964341385830716546[91]):0.06673686731495828695[10],(((FIRM9:0.46847045333591136318,UBA1775:0.18015659193422728368):0.11807152769944787019[52],(UBA6363:0.07985994799662481103,UBA1738:0.08698308363941575916):0.13884143407562865580[99]):0.05080001875986994014[13],((Ruminococcaceae_bacterium_AM2_Ga0112895_119:0.06187602156973374262,((Faecalibacterium_prausnitzii_L2/6_draft_genome_FP929045:0.00498182527017952768,Faecalibacterium_cf_prausnitzii_KLE1255_F_prausnitziiKLE1255_K951_0_Cont34_2_whole_genome_shotgun_NZ_AECU01000026:0.00000100000050002909):0.28453589005479018592[100],(Subdoligranulum_variabile_DSM_15176_ACBY02000023:0.01126227310240218195,(UBA1360:0.03155444797106055771,UBA2087:0.02601648390198274194):0.02254048331179203668[72]):0.13358840483961673118[100]):0.07468547660119018161[85]):0.06628187069686147792[67],((UBA5659:0.13336352353867400589,(Ruminococcaceae_bacterium_cv2_Ga0112032_119:0.00000100000050002909,UBA1697:0.00000100000050002909):0.13830897759302904215[100]):0.04518777907475186179[31],UBA1819:0.08737499202317285107):0.03602670006764006894[40]):0.09585199400132385361[84]):0.04937442514249203857[3]):0.10524525111780405617[55]):0.04965093774152056633[16]):0.11739932042797585066[52]):0.04553437901000570442[53]):0.12747038075204791818[88],(((UBA6331:0.29925876058427380855,(TENER3:0.18237656289155154687,UBA6400:0.09890268147666510246):0.08328160987207769428[92]):0.08555624958077738540[69],(FLNV01001013_1_859_186686_187399_102_bin56_contig00007:0.03089854652971770269,FLNX01003016_1_773_192096_192809_106_bin52_contig00002:0.02086125083950585851):0.17138691679285500413[100]):0.09618590204685202594[65],((TENER4:0.05302317251777933366,(UBA3789:0.02941079734907587825,(RMG1314_k87_12598147_5_#_1171_#_1821_#_1_#_ID=51_5partial=00start_type=ATGrbs_motif=AGGAGGrbs_spacer=510bpgc_cont=0_332:0.03999158544795207437,(RMG656_k87_1979360_3_#_561_#_1268_#_1_#_ID=83_3partial=00start_type=ATGrbs_motif=AGGAGGrbs_spacer=510bpgc_cont=0_331:0.04831132799691419122,(RMG656_k87_10688527_1_#_3_#_167_#_1_#_ID=200_1partial=10start_type=Edgerbs_motif=Nonerbs_spacer=Nonegc_cont=0_315:0.05367234830846707300,UBA2730:0.03408477176388112484):0.00093908549711295419[32]):0.17180472668055146723[84]):0.02224864098054179021[30]):0.02487368176459721358[35]):0.20221982864483006859[88],(((TENER1:0.26912963352433783015,RMG1228_k87_58413294_11_#_3623_#_4306_#_1_#_ID=50_11partial=00start_type=GTGrbs_motif=AGGAGGrbs_spacer=510bpgc_cont=0_304:0.13787049372030349415):0.05582314428909459364[24],UBA5578:0.15766282937936987318):0.10191008411318219773[63],(UBA5348:0.29262656307216522444,(((TENER2:0.10776501989784029178,(UBA2919:0.09867416134578337050,RMG1350_k87_15092764_4_#_788_#_1453_#_1_#_ID=45_4partial=00start_type=ATGrbs_motif=AGGAGGrbs_spacer=510bpgc_cont=0_326:0.06628790769432701957):0.05161873013534866439[80]):0.13369062394019734508[99],UBA660:0.25817860650405893841):0.05986704777121523019[29],RMG334_k87_27905204_7_#_3531_#_4214_#_1_#_ID=329_7partial=00start_type=ATGrbs_motif=AGGAGGrbs_spacer=510bpgc_cont=0_297:0.24153020764289478972):0.01800480971658792798[3]):0.03177607429164400199[4]):0.03437205769781262465[19]):0.06561523073173301801[61]):0.12114605418966388484[94]):0.08543040714352394260[54]):0.14019592078946724323[86]):0.09221428992087569998[69],UBA3375:0.44362985275331778823):0.09970309507832937623[58]):0.35715225416495660626[100],Mycoplasma_mobile_163K_NC_006908:0.24563423457401409311):0.06638583065925822424[78],(Mycoplasma_pulmonis_UAB_CTIP_NC_002771:0.29757190488364115843,((Mycoplasma_synoviae_53_NC_007294:0.17959346065724429709,(Mycoplasma_gallinaceum_B2096_8B_Ga0081696_11:0.09147904200596305990,(Mycoplasma_crocodyli_MP145_chromosome_NC_014014:0.21671162846994579398,(Mycoplasma_canis_LV_Ga0081739_11:0.08630998678644077882,Mycoplasma_cynos_C142_HF559394:0.09509123368149040301):0.07335537957496542083[90]):0.04416475583970663060[52]):0.07258663901909655214[75]):0.02859798649208881993[53],(Mycoplasma_californicum_ST_6_CP007521:0.18092805048166085702,((Mycoplasma_agalactiae_5632_FP671138:0.00000100000050002909,Mycoplasma_bovis_CQ_W70_CP005933:0.02228737248339469901):0.32604723712986555251[100],Mycoplasma_fermentans_JER_chromosome_NC_014552:0.11161728376545157482):0.06389159750803394267[33]):0.16238818298084195524[98]):0.11989880976976025062[90]):0.04469865051628275909[23]):0.05220212828104186381[49]):0.17617406983736288995[99],Mycoplasma_hyorhinis_DBS1050_CP006849:0.19652838944426773149):0.01611655448634467108[46]):0.22864286928718138836[100],(Mycoplasma_hyopneumoniae_168_L_CP003131:0.09202635684090686163,Mycoplasma_flocculare_ATCC_27399_Ga0069335_11:0.06736633634212033095):0.02744258789081991182[69],Mycoplasma_dispar_Ga0069318_11:0.03643403617355255031)OROOT;
