# Supplementary material for: Interspecies cross-feeding orchestrates carbon degradation in the rumen ecosystem
Source: Nat Microbiol. 2018 Oct 24;3(11):1274–84. doi: 10.1038/s41564-018-0225-4 (PMC6784887; doi:10.1038/s41564-018-0225-4)
Supplement: Supplementary file 14 — Full concatenated ribosomal protein tree of 16 ribosomal proteins with all metagenome-assembled genomes used in Figure 2a in Newick format. [file 41564_2018_225_MOESM14_ESM.txt]

((ARCHEAE1:2.35473574985162814599,(TM72:0.10415785109805997255,(TM71:0.11725006780534616424,(TM73:0.04867220945998269876,TM74:0.04800709275223697531):0.07171221094280459674[97]):0.05554439395861743983[75]):0.80184564073418940211[100]):0.0850724502317703[57],(((TENER1:0.24985155161262714851,(TENER3:0.37469747272086945111,(TENER2:0.26145908325220112989,TENER4:0.20568639143496947330):0.04249979144641784223[54]):0.04535655525184931897[65]):0.22968258908611083324[100],((FIRM1:0.14539043235069593063,SEL2:0.08792331819675971993):0.25464513886674655652[100],(FIRM14:0.40471487049935606084,(((FIRM15:0.06522182598267678433,FIRM16:0.11001208066296529198):0.08311784013752930578[100],(FIRM17:0.14780321543924870853,((FIRM27:0.16159767052162582468,((BUTY22:0.08004859210688324012,(((FIRM25:0.07988858050075148265,BUTY26:0.04177307839080154211):0.01802621328044691149[76],BUTY24:0.04299660841795577976):0.01807047042952481669[70],BUTY23:0.17176798650351576825):0.02024319965203888461[76]):0.02728912017066337237[91],FIRM21:0.09764081051938443279):0.01392615142232892303[46]):0.01795390020153111652[56],(FIRM19:0.13817533488607111614,FIRM20:0.20341695543068988306):0.03492620073189760949[36]):0.02916948413098419124[40]):0.02973118704145998742[40]):0.20146846278131413932[100],(((FIRM4:0.35542705965430382298,(FIRM5:0.31225126059321794969,FIRM6:0.61222213733677322001):0.06901755985675141203[72]):0.11140198671209634862[100],FIRM3:0.31795615439219848675):0.06629806852808012296[90],((FIRM7:0.20539866280789426112,FIRM8:0.18265857433633794771):0.12321641708069593080[100],((FIRM10:0.18250308207483748046,RUM12:0.25416268583469758813):0.06942173395674307301[99],(FIRM9:0.53662321561214443300,(FIRM11:0.17786390699056434106,FIRM13:0.13073013996832194561):0.06258612968082552519[100]):0.03958157082667349697[58]):0.03744529963572854753[61]):0.10080847107460749745[100]):0.04154296485667084704[85]):0.02862793081069512149[46]):0.03709617309548180614[49]):0.06775581124986042314[79]):0.05468860588016175028[75],(((FIBRO1:0.64927123865633740163,(BACT6:0.25030330551071788836,((((RC9_4:0.08579070973240775222,((BACT9:0.09063173707888320940,(BACT3:0.07631037015756057806,RC9_11:0.09972753574287289424):0.03401360348155156588[96]):0.04309449511562232771[95],((RC9_13:0.04946035174091478748,RC9_15:0.04780798021610105364):0.05409815212718613320[100],RC9_10:0.06171419759201464406):0.06366513718461827565[100]):0.02284599347607859168[44]):0.23685717100356745712[100],(BACT17:0.20842769973796909655,(BACT21:0.22695369904487114332,((BACT19:0.05073812259458348323,BACT20:0.06966691210377158605):0.14018402384014624906[100],((BACT22:0.13201614442601208865,((BACT27:0.08588648755167181681,BACT26:0.11005558745496718531):0.06080261045349150129[100],((BACT39:0.08295845323535266935,(BACT38:0.02630718803697805475,BACT36:0.02479790636951700530):0.06561328033093842549[100]):0.05817923558585217508[100],(((PREV28:0.03900675077719416989,PREV29:0.03464094390507711785):0.05319183218561035487[100],((PREV32:0.02165172229896646094,PREV33:0.02606605966694197293):0.03767244034136995462[100],(PREV31:0.06304860215313874694,PREV35:0.04533992437876235154):0.01829676728742015215[42]):0.01762468096699182363[58]):0.06163117337758611952[100],((BACT25:0.05089120282606939688,BACT24:0.03698691595904177176):0.03975084350672592609[100],BACT30:0.04925844827876591642):0.09426714772260055830[100]):0.01948269084291574110[64]):0.01661499625401599567[44]):0.03912841629891354589[94]):0.06235158697391184751[100],BACT18:0.15784405036494178476):0.02352285338795449474[39]):0.02441139255566818905[64]):0.04382835446410877911[97]):0.04393098344165319302[75]):0.03785285154814248265[64],(BACT7:0.17987927565957978482,BACT8:0.24444825287096239030):0.03354171196997501186[43]):0.04572469199775346105[65],((F08_2_BS11:0.11182025665213700394,BACT14:0.12263511588575370936):0.12878347938779532988[100],(F08_3_BS11:0.00000100000050002909,(BACT12:0.00000100000050002909,(F02_1_BS11:0.00000100000050002909,P_3_BS11:0.00000100000050002909):0.00000100000050002909[67]):0.00000100000050002909[83]):0.22062117713039766653[100]):0.07162052005891686446[100]):0.02645704910874921087[41]):0.34266455661163758295[100]):0.06172518748869468275[57],(LENT1:0.63980927572327128683,LENT2:0.61795236263658481768):0.21709074683708920461[99]):0.04763497433327686104[43],(((APROT1:0.23245035930909657695,(APROT2:0.11454821300358958291,APROT3:0.11360999213362853177):0.16355430695724745838[100]):0.29234297476648551939[100],GPROT1:0.57275147212042354372):0.11900977316648625459[90],(DPROT1:0.62866949220187962055,TREPO1:0.60666462998836923060)OROOT:0.08673728550044400298[33]):0.04166905508464045088[15]):0.03868960374013821757[37]):0.0850724502317703);
