# Supplementary material for: Interspecies cross-feeding orchestrates carbon degradation in the rumen ecosystem
Source: Nat Microbiol. 2018 Oct 24;3(11):1274–84. doi: 10.1038/s41564-018-0225-4 (PMC6784887; doi:10.1038/s41564-018-0225-4)
Supplement: Supplementary file 15 — Concatenated ribosomal protein tree of 16 ribosomal proteins for all MAGs in the Bacteroidetes phylum shown in Figure 3a in Newick format. [file 41564_2018_225_MOESM15_ESM.txt]

((RC9_11:0.10271969156062457640,BACT3:0.08575051610075901110):0.03558728297348318081[96],((RC9_4:0.09697500673054136600,((((Olsenella_umbonata_DSM_22620_Ga0074702_11:0.06197974521483137073,Olsenella_umbonata_KHGC19_Ga0104367_103:0.05800318716923387463):0.02015184811897288708[90],((Olsenella_profusa_F0195_D221A-01_AWEZ01000067:0.11293989399927296946,(Olsenella_uli_DSM_7084_chromosome_NC_014363:0.00051731371414644807,Olsenella_uli_MSTE5_JANC01000009:0.00059279258951401039):0.06428748207504823842[100]):0.02669831345478426710[82],Olsenella_spOF0356_NZ_ACVE01000003:0.05084575764408233445):0.02561495569718595655[87]):0.07518011899239614160[94],(Olsenella_sp_KH3B4_Ga0105818_106:0.00379836179086991046,Olsenella_sp_KH2P3_Ga0059127_101:0.00741582836297926835):0.06868746740641415438[100]):0.94213659009463079919[100],(((BACT21:0.22473630819591927654,(((((BACT24:0.03807887658953611199,BACT25:0.04519043944347918978):0.04368161115462579347[100],BACT30:0.05117457908976653924):0.09920130671506212361[100],((((BACT38:0.02904674977298115843,BACT36:0.02136228348077268829):0.07694199737076767853[100],BACT39:0.08366152142767185884):0.05982979453607726456[100],(BACT27:0.09126383173504130919,BACT26:0.11406466452194030659):0.07052033992246370397[100]):0.01769910928944257514[29],((PREV31:0.07830722112717466987,((PREV32:0.02604065331730038430,PREV33:0.02701650068351716880):0.02725790669311204881[97],PREV35:0.04561664696314473438):0.01874436648784268480[73]):0.02154517303452612581[57],(PREV29:0.03779983461587189952,PREV28:0.03568637457812608160):0.05558483639785559427[100]):0.06936158052696883569[100]):0.01753813354814281675[30]):0.03978526674363452170[100],BACT22:0.13680331908574666633):0.06564803282463484158[100],(BACT18:0.16630022543789496625,(BACT19:0.05055853078386816912,BACT20:0.07369816277029686558):0.13967621039228789170[100]):0.02434088060863631719[37]):0.02713876924438140062[71]):0.04501774684967078943[96],BACT17:0.23125390976655199604):0.04642635495997651796[87],((BACT8:0.27220283885780233168,BACT7:0.17758505598780918722):0.02932934992444648920[32],((((F08_2_BS11:0.00000100000050002909,P_201_BS11:0.00000100000050002909):0.11541463868484103106[100],BACT14:0.14354567794635916811):0.14749823372956397116[100],(P_3_BS11:0.00000100000050002909,F08_3_BS11:0.00000100000050002909):0.24066871487111643479[100]):0.07920386968146206352[99],BACT6:0.28216146611876929962):0.04466265603750314839[46]):0.03387209281011515499[38]):0.08086564012221246489[54]):0.19154550551704893624[100]):0.02075810086875139876[47],(RC9_10:0.06595119113187188076,(RC9_15:0.04735403828197853882,RC9_13:0.05464805448701708784):0.07100343506869559451[100]):0.07207930279019017505[100]):0.04804149487636447113[91],BACT9:0.09777228857088617053)OROOT;
