# Supplementary material for: Interspecies cross-feeding orchestrates carbon degradation in the rumen ecosystem
Source: Nat Microbiol. 2018 Oct 24;3(11):1274–84. doi: 10.1038/s41564-018-0225-4 (PMC6784887; doi:10.1038/s41564-018-0225-4)
Supplement: Supplementary file 16 — 16S rRNA gene tree in newick format for the scaffold containing a 16S rRNA gene recovered in BACT6 MAG with near neighbours determined using SILVA. [file 41564_2018_225_MOESM16_ESM.txt]

(JX905358_1_1469:0.00121723239978157910,(((LT576410_1_1475:0.01068140513455474207,LT161892_1_1478:0.01147449822394639753):0.01223325548860565437[95],(((KC290794_1_1494:0.00635750194113486513,(KF698410_1_1415:0.00062758934712241936,JF797407_1_1306:0.01356066512230899405):0.01604957793662906834[93]):0.02694769786117935315[92],((FN178463_1_1428:0.00000100000050002909,GU302556_1_1487:0.00231880767907942072):0.01885150409460977991[97],((((KR067764_1_1488:0.03000044613494940934,AB614721_1_1488:0.01173186018516941993):0.17308076565518454304[100],CDZX01015939_187_1694:0.22861563822137767610):0.00179153663736644308[21],((AB908605_1_1489:0.06208352408479631684,(JX224532_1_1487:0.02051795083690438268,(JF747965_1_1487:0.01903479974120981383,HQ904201_1_1487:0.00849583276552734121):0.04453338811361245292[84]):0.02853704760761599860[52]):0.14365062736143138777[100],((GU174040_1_1487:0.06225189345740266000,(LPNG01000033_3548_5055:0.10490409245522633319,((KC290782_1_1511:0.05670039850070644760,GU303555_1_1490:0.05738216268412446586):0.02747567855977176704[96],(((EU259446_1_1491:0.01327707012472917510,AB616607_1_1488:0.07316481165114346874):0.01801041378385146580[43],((GU303725_1_1490:0.00239781159047745959,(HQ399959_1_1490:0.00000100000050002909,GU303662_1_1490:0.00000100000050002909):0.00295375322055110726[100]):0.02715800233778293063[98],JX889359_1_1491:0.00955512235519567071):0.03056067224468070678[93]):0.01664104683736219656[40],EU259417_1_1493:0.05723952584539668265):0.02310672076134139691[58]):0.02441408841591307527[67]):0.02676102046721681033[59]):0.09691215666516325711[98],((((KR068275_1_1489:0.00450504795800834874,(BACT6_scaffold_123_extraction:0.00530531287245746257,EU381902_1_1493:0.02689822735853203070):0.00519023561449928183[96]):0.04657645097470238665[100],(AB615007_1_1490:0.00331666150958322744,KR068257_1_1490:0.00430183926133644208):0.05923538286295464833[100]):0.10586926380829107808[100],((KM651144_1_1484:0.09094053342926891603,AB237705_1_1444:0.04052279186630665386):0.01652579247119756456[67],(FJ716945_1_1521:0.11262648969387967224,EF559149_1_1483:0.04880508042079718944):0.00603354066585870888[52]):0.10744151651546879345[100]):0.10340743851227109096[100],(AB824630_1_1520:0.01254462265122528557,(AB555354_1_1489:0.00420115120209330496,(AB555066_1_1490:0.00104971071973201154,AB555269_1_1489:0.00000100000050002909):0.00467809906017002067[89]):0.00368102096613365888[41]):0.22622102698367074769[100]):0.03353701290242788041[49]):0.04618987646598447794[70]):0.03097087580625166800[20]):1.03904096121597433466[100],KF698442_1_1409:0.00369914472368636097):0.00691550748750016740[48]):0.00818918102471652941[49]):0.00630675970580277852[38],((HM317354_1_1334:0.01357316205630661361,((JQ190520_1_1339:0.00344789208469738076,FJ369794_1_1338:0.01850393100914153946):0.03473784813673527760[100],(HK694509_1_1495:0.02211291825458841856,JQ456537_1_1369:0.02045090689539664011):0.00876174803704350864[50]):0.00681798812451523545[10]):0.00529558514167797947[10],FN178467_1_1428:0.01442375594817722241):0.00923939694607897426[27]):0.01232083876993985555[64]):0.03514036880714185851[100],(JF234276_1_1338:0.01006237246499282548,JF230900_1_1336:0.00438481990224490106):0.05622853986081359501[100]):0.03438418854022200905[100],JQ184073_1_1343:0.01857969584673677121)OROOT;
