# Supplementary material for: Interspecies cross-feeding orchestrates carbon degradation in the rumen ecosystem
Source: Nat Microbiol. 2018 Oct 24;3(11):1274–84. doi: 10.1038/s41564-018-0225-4 (PMC6784887; doi:10.1038/s41564-018-0225-4)
Supplement: Supplementary file 17 — 16S rRNA gene tree in newick format for the scaffold containing a 16S rRNA gene recovered in RC9_11 MAG with near neighbours determined using SILVA. [file 41564_2018_225_MOESM17_ESM.txt]

(((((CU917556_1_1356:0.07246062485964903377,(GQ133070_1_1356:0.00622174005695998438,(GQ134830_1_1397:0.00000100000050002909,GQ138973_1_1394:0.00000100000050002909):0.00000100000050002909[63]):0.00000100000050002909[81]):0.05809156508368032434[100],(HQ616108_1_1486:0.02659392620177496169,HQ616107_1_1485:0.00682991095904371490):0.01407546419859125562[100]):0.03089508078232720834[97],(((((GU174060_1_1487:0.07121943978455974600,((AB614841_1_1484:0.04598542445890257263,(EU771768_1_1398:0.00000100000050002909,EU771729_1_1398:0.00000100000050002909):0.03727108468915588113[100]):0.02136754325682274289[42],(EU471821_1_1397:0.02101868486789957094,((EU775749_1_1398:0.05820317889023819691,EU463668_1_1396:0.00482844787456953011):0.02240207173202696592[45],EU473524_1_1397:0.00647195310876900066):0.04242235711451967928[70]):0.00915392579578268653[41]):0.05054047327283477803[42]):0.01850571200298544230[24],(GU174059_1_1487:0.03390859430230895588,((EU779421_1_1395:0.00000100000050002909,EU779405_1_1380:0.00000100000050002909):0.00613027803808174291[75],((EU473532_1_1396:0.00000100000050002909,EU473576_1_1395:0.00000100000050002909):0.00000100000050002909[55],EU779387_1_1395:0.00618205428497024031):0.00000100000050002909[38]):0.05821750991354080612[74]):0.02177113029212371376[68]):0.03001062869981210163[41],(((JF797407_1_1306:0.00827890320287546881,((KC290794_1_1494:0.00640346456169826363,((((JX905358_1_1469:0.00000100000050002909,JQ184073_1_1343:0.00656577747453843900):0.04967284957302768589[99],(JF230900_1_1336:0.00000100000050002909,JF234276_1_1338:0.00642346679372080964):0.07601600553823315010[100]):0.02566963384161200304[53],(LT576410_1_1475:0.00000100000050002909,LT161892_1_1478:0.00000100000050002909):0.01641695613712930782[100]):0.03050079746936413053[50],(HK694509_1_1495:0.01986472399952153925,(KF698442_1_1409:0.00000100000050002909,(GU302556_1_1487:0.00000100000050002909,FN178463_1_1428:0.00000100000050002909):0.03308598103307473087[98]):0.00646489639288517787[42]):0.00629022540751546927[22]):0.00000100000050002909[8]):0.01294846892990690959[26],(((JQ456537_1_1369:0.01423037597326437878,(FN178467_1_1428:0.01318434219328110113,(HM317354_1_1334:0.01328686757027820395,(FJ369794_1_1338:0.00000100000050002909,JQ190520_1_1339:0.00000100000050002909):0.04828965174666570437[99]):0.01350783876999143637[41]):0.00730666427031329696[17]):0.02009728402411836701[14],HZ486063_1_1327:0.09736677462097044489):0.00000100000050002909[6],KF698410_1_1415:0.00000100000050002909):0.00000100000050002909[1]):0.00457328662869291563[42]):2.08610042072893975273[100],EU748092_1_1382:0.00000100000050002909):0.06533461825978924276[99],HQ400314_1_1491:0.00417828379922310748):0.00715448149224356608[75]):0.11118384218229289406[100],(KC163044_1_1515:0.00000100000050002909,AB824301_1_1515:0.00000100000050002909):0.00000100000050002909[98]):0.02717397786850987360[83],KJ159308_1_1491:0.00805387661383750141):0.02814856183420299390[79]):0.02014843854422040600[65],(EF436382_1_1486:0.00576914052031127222,(KC163010_1_1515:0.00639619509816410393,AB270144_1_1488:0.00000100000050002909):0.01382417249154141783[94]):0.03409708704902898735[93]):0.02208776932362153250[90],(AB185559_1_1519:0.04074682978674226685,KJ159277_1_1484:0.01596268456041206180):0.03940696907495530588[99],BACT11_scaffold_3215:0.00000100000050002909)OROOT;
