# Supplementary material for: Interspecies cross-feeding orchestrates carbon degradation in the rumen ecosystem
Source: Nat Microbiol. 2018 Oct 24;3(11):1274–84. doi: 10.1038/s41564-018-0225-4 (PMC6784887; doi:10.1038/s41564-018-0225-4)
Supplement: Supplementary file 18 — 16S rRNA gene tree in newick format for the scaffold containing a 16S rRNA gene recovered in BACT17 MAG with near neighbours determined using SILVA. [file 41564_2018_225_MOESM18_ESM.txt]

(EF099282_1_1410_Bacteria_Bacteroidetes_Bacteroidia_Bacteroidales_Bacteroidales_S24-7_group_uncultured_bacterium:0.10022353632840586002,(((((EF096168_1_1288_Bacteria_Bacteroidetes_Bacteroidia_Bacteroidales_Bacteroidales_S24-7_group_uncultured_bacterium:0.12742173942505821693,EU452649_1_1408_Bacteria_Bacteroidetes_Bacteroidia_Bacteroidales_Bacteroidales_S24-7_group_uncultured_bacterium:0.01335666131781334393):0.13184376476707090897[98],(EU510723_1_1408:0.12565358282478597540,EF098182_1_1404_Bacteria_Bacteroidetes_Bacteroidia_Bacteroidales_Bacteroidales_S24-7_group_uncultured_bacterium:0.23113072655439634295):0.06873112952869020464[46]):0.01542887389667851362[11],((EU504792_1_1286:0.03082756726181151360,(EU505002_1_1350:0.00000100000050002909,EU505046_1_1405:0.00000100000050002909):0.01290043939014662994[100]):0.11375461996725347302[100],EU505683_1_1407:0.07118175326054712593):0.18534423012106418516[100]):0.00000100000050002909[7],EU457185_1_1348_Bacteria_Bacteroidetes_Bacteroidia_Bacteroidales_Bacteroidales_S24-7_group_uncultured_bacterium:0.18637240000265745121):0.03264666155431962535[11],(((EU504502_1_1405_Bacteria_Bacteroidetes_Bacteroidia_Bacteroidales_Bacteroidales_S24-7_group_uncultured_bacterium:0.06745461008586159379,(EU791121_1_1517_Bacteria_Bacteroidetes_Bacteroidia_Bacteroidales_Bacteroidales_S24-7_group_uncultured_bacterium:0.08569878744952237615,((KR068311_1_1491_Bacteria_Bacteroidetes_Bacteroidia_Bacteroidales_Bacteroidales_S24-7_group_uncultured_rumen_bacterium:0.36178257531317919993,KF843479_1_1399_Bacteria_Bacteroidetes_Bacteroidia_Bacteroidales_Bacteroidales_S24-7_group_uncultured_bacterium:0.16972796825456779035):0.12258909965326326985[85],(((((((((EF445256_1_1484_Bacteria_Bacteroidetes_Bacteroidia_Bacteroidales_Bacteroidales_RF16_group_uncultured_bacterium:0.05877671831886593923,AB612761_1_1486_Bacteria_Bacteroidetes_Bacteroidia_Bacteroidales_Bacteroidales_RF16_group_uncultured_rumen_bacterium:0.23060434821204592315):0.04153630067490775984[35],AY244939_1_1488_Bacteria_Bacteroidetes_Bacteroidia_Bacteroidales_Bacteroidales_RF16_group_uncultured_rumen_bacterium:0.06652241874607178751):0.02522229773452473039[11],AB616166_1_1487_Bacteria_Bacteroidetes_Bacteroidia_Bacteroidales_Bacteroidales_RF16_group_uncultured_rumen_bacterium:0.03754746443174703657):0.03199659828394543770[11],((EU470205_1_1397_Bacteria_Bacteroidetes_Bacteroidia_Bacteroidales_Bacteroidales_RF16_group_uncultured_bacterium:0.00671621826415013095,EU775282_1_1395_Bacteria_Bacteroidetes_Bacteroidia_Bacteroidales_Bacteroidales_RF16_group_uncultured_bacterium:0.00000100000050002909):0.01352663393453198276[92],EU776334_1_1398_Bacteria_Bacteroidetes_Bacteroidia_Bacteroidales_Bacteroidales_RF16_group_uncultured_bacterium:0.00000100000050002909):0.04718066984305808315[71]):0.01414384552814447991[30],AB746726_1_1519_Bacteria_Bacteroidetes_Bacteroidia_Bacteroidales_Bacteroidales_RF16_group_uncultured_bacterium:0.10946516955842242047):0.07592119377102585220[58],(EU459439_1_1401_Bacteria_Bacteroidetes_Bacteroidia_Bacteroidales_Bacteroidales_RF16_group_uncultured_bacterium:0.18253861839755333718,EU470429_1_1398_Bacteria_Bacteroidetes_Bacteroidia_Bacteroidales_Bacteroidales_RF16_group_uncultured_bacterium:0.11066087311551209282):0.05353602049274852615[67]):0.04845019878350392828[45],(((((BACT17_scaffold_1849_extraction:0.51952802866970970719,(EU473448_1_1397_Bacteria_Bacteroidetes_Bacteroidia_Bacteroidales_Rikenellaceae_hoa5-07d05_gut_group_uncultured_bacterium:0.00000100000050002909,EU473448_1_1397:0.00000100000050002909):0.00000100000050002909[96]):0.05304598063679631659[34],(EU473506_1_1398:0.00000100000050002909,EU473506_1_1398_Bacteria_Bacteroidetes_Bacteroidia_Bacteroidales_Rikenellaceae_hoa5-07d05_gut_group_uncultured_bacterium:0.00000100000050002909):0.00000100000050002909[97]):0.18945994447357056290[65],(EU344734_1_1365:0.02433094869347377301,EU748352_1_1358:0.02208742994926606376):0.48010380305264432899[100]):0.10175645153403739540[56],(GQ327839_1_1332:0.14393984447594329601,(EU471789_1_1394:0.05227278329162991788,(EU463498_1_1393:0.00000100000050002909,EU463498_1_1393_Bacteria_Bacteroidetes_Bacteroidia_Bacteroidales_Rikenellaceae_hoa5-07d05_gut_group_uncultured_bacterium:0.00000100000050002909):0.01922390861767845141[100]):0.17382048163410146469[97]):0.16760445722566341686[81]):0.36497649360726791556[97],EU465965_1_1397_Bacteria_Bacteroidetes_Bacteroidia_Bacteroidales_gir-aah93h0_uncultured_bacterium:0.12681337441433759849):0.06488730682645295345[22]):0.05247996150599445325[9],(((EU358691_1_1495_Bacteria_Bacteroidetes_Bacteroidia_Bacteroidales_Bacteroidales_S24-7_group_uncultured_bacterium:0.21009265989883674219,(((((GQ132450_1_1397_Bacteria_Bacteroidetes_Bacteroidetes_VC2_1_Bac22_uncultured_bacterium:0.31132313364312136361,((EU775136_1_1392:0.06326018771761429682,(AB614947_1_1477:0.02178013414539292994,EU778006_1_1391:0.01439359389687521439):0.10324121553947236685[98]):0.25011751667234521923[98],(AB616607_1_1488_Bacteria_Bacteroidetes_Bacteroidia_Bacteroidales_Bacteroidales_BS11_gut_group_uncultured_rumen_bacterium:0.00015808303784271678,((((EU460150_1_1395_Bacteria_Bacteroidetes_Bacteroidia_Bacteroidales_Bacteroidales_BS11_gut_group_uncultured_bacterium:0.05531829735174044471,GU174040_1_1487_Bacteria_Bacteroidetes_Bacteroidia_Bacteroidales_Bacteroidales_BS11_gut_group_uncultured_bacterium:0.01082004047805765895):0.07455820276055204199[100],LN612820_1_1468_Bacteria_Bacteroidetes_Bacteroidia_Bacteroidales_Bacteroidales_BS11_gut_group_uncultured_rumen_bacterium:0.16144997188451037928):0.05233230002854483837[83],((AB614982_1_1487_Bacteria_Bacteroidetes_Bacteroidia_Bacteroidales_Bacteroidales_BS11_gut_group_uncultured_rumen_bacterium:0.02223208613834616945,KC290782_1_1511_Bacteria_Bacteroidetes_Bacteroidia_Bacteroidales_Bacteroidales_BS11_gut_group_uncultured_bacterium:0.07301100408532103236):0.13797850207198383843[90],((FJ028748_1_1489_Bacteria_Bacteroidetes_Bacteroidia_Bacteroidales_Rikenellaceae_Rikenellaceae_RC9_gut_group_uncultured_rumen_bacterium:0.49314414882017781894,((AB555269_1_1489_Bacteria_Bacteroidetes_Bacteroidia_Bacteroidales_Rikenellaceae_Rikenellaceae_RC9_gut_group_uncultured_rumen_bacterium:0.00000100000050002909,AB555354_1_1489_Bacteria_Bacteroidetes_Bacteroidia_Bacteroidales_Rikenellaceae_Rikenellaceae_RC9_gut_group_uncultured_rumen_bacterium:0.00000100000050002909):0.00109946127389426245[100],(AB555066_1_1490_Bacteria_Bacteroidetes_Bacteroidia_Bacteroidales_Rikenellaceae_Rikenellaceae_RC9_gut_group_uncultured_rumen_bacterium:0.00000100000050002909,AB824630_1_1520_Bacteria_Bacteroidetes_Bacteroidia_Bacteroidales_Rikenellaceae_Rikenellaceae_RC9_gut_group_uncultured_bacterium:0.05419538888117580999):0.04639082658923840419[83]):0.21615271229674201670[100]):0.43661345616574609441[98],GU303555_1_1490_Bacteria_Bacteroidetes_Bacteroidia_Bacteroidales_Bacteroidales_BS11_gut_group_uncultured_rumen_bacterium:0.00000100000050002909):0.04385009123368401734[8]):0.11247805432502820666[10]):0.03623355207457446686[6],((GU303725_1_1490_Bacteria_Bacteroidetes_Bacteroidia_Bacteroidales_Bacteroidales_BS11_gut_group_uncultured_rumen_bacterium:0.00000100000050002909,((GU303662_1_1490_Bacteria_Bacteroidetes_Bacteroidia_Bacteroidales_Bacteroidales_BS11_gut_group_uncultured_rumen_bacterium:0.00000100000050002909,HQ399959_1_1490_Bacteria_Bacteroidetes_Bacteroidia_Bacteroidales_Bacteroidales_BS11_gut_group_uncultured_rumen_bacterium:0.00000100000050002909):0.00000100000050002909[99],(((AB612556_1_1489_Bacteria_Bacteroidetes_Bacteroidia_Bacteroidales_Bacteroidales_BS11_gut_group_uncultured_rumen_bacterium:0.07648023601055235765,EU259417_1_1493_Bacteria_Bacteroidetes_Bacteroidia_Bacteroidales_Bacteroidales_BS11_gut_group_uncultured_rumen_bacterium:0.04446247350229150241):0.01628421442035683092[8],EU259446_1_1491_Bacteria_Bacteroidetes_Bacteroidia_Bacteroidales_Bacteroidales_BS11_gut_group_uncultured_rumen_bacterium:0.02149545770344694906):0.08649750473831219200[60],JX889359_1_1491_Bacteria_Bacteroidetes_Bacteroidia_Bacteroidales_Bacteroidales_BS11_gut_group_uncultured_bacterium:0.03228621024450397531):0.02068968183775203237[10]):0.06248904064954058368[13]):0.02530362608930799770[12],AB612599_1_1487_Bacteria_Bacteroidetes_Bacteroidia_Bacteroidales_Bacteroidales_BS11_gut_group_uncultured_rumen_bacterium:0.08916085947219110075):0.06435283104092939799[57]):0.04755599408860740340[5]):0.11732200490409847027[12]):0.19968642259222946223[25]):0.10574443782842944672[11],((GQ134137_1_1401_Bacteria_Bacteroidetes_Bacteroidia_Bacteroidales_Porphyromonadaceae_uncultured_uncultured_bacterium:0.43186221773117844380,((EU381902_1_1493_Bacteria_Bacteroidetes_Bacteroidia_Bacteroidales_Porphyromonadaceae_uncultured_uncultured_rumen_bacterium:0.00665271603525980238,KR068275_1_1489_Bacteria_Bacteroidetes_Bacteroidia_Bacteroidales_Porphyromonadaceae_uncultured_uncultured_rumen_bacterium:0.00000100000050002909):0.23657600829067149117[100],(AB615007_1_1490_Bacteria_Bacteroidetes_Bacteroidia_Bacteroidales_Porphyromonadaceae_uncultured_uncultured_rumen_bacterium:0.00000100000050002909,KR068257_1_1490_Bacteria_Bacteroidetes_Bacteroidia_Bacteroidales_Porphyromonadaceae_uncultured_uncultured_rumen_bacterium:0.00000100000050002909):0.06162073186027971355[100]):0.13794086487643483774[88]):0.20246074084552537209[95],((AB237705_1_1444_Bacteria_Bacteroidetes_Bacteroidia_Bacteroidales_Porphyromonadaceae_uncultured_uncultured_bacterium:0.06249577058439444860,(KM651144_1_1484_Bacteria_Bacteroidetes_Bacteroidia_Bacteroidales_Porphyromonadaceae_uncultured_uncultured_Bacteroidetes_bacterium:0.12735934750621402678,KC758904_1_1390_Bacteria_Bacteroidetes_Bacteroidia_Bacteroidales_Porphyromonadaceae_uncultured_uncultured_bacterium:0.15580067328276744898):0.09284219401346401057[87]):0.01865607977208530097[57],(EF559149_1_1483_Bacteria_Bacteroidetes_Bacteroidia_Bacteroidales_Porphyromonadaceae_uncultured_uncultured_bacterium:0.11636907010826197384,FJ716945_1_1521_Bacteria_Bacteroidetes_Bacteroidia_Bacteroidales_Porphyromonadaceae_uncultured_uncultured_bacterium:0.26049776964366333498):0.05459603058151817762[63]):0.08228200708269126085[57]):0.36680646419702073180[99]):0.16115669841251295535[25],(EU369141_1_1572_Bacteria_Bacteroidetes_Flavobacteriia_Flavobacteriales_Flavobacteriaceae_Salinimicrobium_uncultured_bacterium:0.83003182640142403326,JRAN01000012_255306_256837_Bacteria_Bacteroidetes_Bacteroidia_Bacteroidales_Porphyromonadaceae_uncultured_Porphyromonadaceae_bacterium_COT-184_OH4590:0.22411209998815345701):0.11281698651443272663[68]):0.00000100000050002909[0],AB614721_1_1488_Bacteria_Bacteroidetes_Bacteroidetes_BD2-2_uncultured_rumen_bacterium:0.44339006579010264986):0.07166628640373189085[24],(KJ461508_1_1478_Bacteria_Bacteroidetes_Sphingobacteriia_Sphingobacteriales_ST-12K33_uncultured_bacterium:0.05755705122725609385,FJ535034_1_1476_Bacteria_Bacteroidetes_Sphingobacteriia_Sphingobacteriales_ST-12K33_uncultured_bacterium:0.01448355808197075364):0.22383782123361617433[92]):0.05410584624640269596[39]):0.07393333872886700964[37],(((DQ808737_1_1402_Bacteria_Bacteroidetes_Bacteroidia_Bacteroidales_Porphyromonadaceae_uncultured_uncultured_bacterium:0.07622570027200424592,CDYK01001058_46302_47796_Bacteria_Bacteroidetes_Bacteroidia_Bacteroidales_Porphyromonadaceae_uncultured_gut_metagenome:0.07658872743468499167):0.17927781274739421069[86],((CEBY01047361_11518_13022_Bacteria_Bacteroidetes_Bacteroidia_Bacteroidales_Porphyromonadaceae_Parabacteroides_gut_metagenome:0.00000100000050002909,(CP000140_3253636_3255132_Bacteria_Bacteroidetes_Bacteroidia_Bacteroidales_Porphyromonadaceae_Parabacteroides_Parabacteroides_distasonis_ATCC_8503:0.00000100000050002909,((CP000140_2872534_2874028_Bacteria_Bacteroidetes_Bacteroidia_Bacteroidales_Porphyromonadaceae_Parabacteroides_Parabacteroides_distasonis_ATCC_8503:0.00000100000050002909,CP000140_3411907_3413403_Bacteria_Bacteroidetes_Bacteroidia_Bacteroidales_Porphyromonadaceae_Parabacteroides_Parabacteroides_distasonis_ATCC_8503:0.00000100000050002909):0.00000100000050002909[3],((CP000140_142361_143857_Bacteria_Bacteroidetes_Bacteroidia_Bacteroidales_Porphyromonadaceae_Parabacteroides_Parabacteroides_distasonis_ATCC_8503:0.00000100000050002909,(CP000140_4787729_4789225_Bacteria_Bacteroidetes_Bacteroidia_Bacteroidales_Porphyromonadaceae_Parabacteroides_Parabacteroides_distasonis_ATCC_8503:0.00000100000050002909,CP000140_416000_417494_Bacteria_Bacteroidetes_Bacteroidia_Bacteroidales_Porphyromonadaceae_Parabacteroides_Parabacteroides_distasonis_ATCC_8503:0.00000100000050002909):0.00000100000050002909[6]):0.00000100000050002909[0],CP000140_2138973_2140467_Bacteria_Bacteroidetes_Bacteroidia_Bacteroidales_Porphyromonadaceae_Parabacteroides_Parabacteroides_distasonis_ATCC_8503:0.00000100000050002909):0.00000100000050002909[1]):0.00000100000050002909[0]):0.00664451313152489374[60]):0.17949568028826634603[98],EU771909_1_1402_Bacteria_Bacteroidetes_Bacteroidia_Bacteroidales_Porphyromonadaceae_Parabacteroides_uncultured_bacterium:0.05714022973089557395):0.07856442984632207305[44]):0.04253997524894884141[41],(GQ502506_1_1414:0.44860001624180789737,(EU774430_1_1407_Bacteria_Bacteroidetes_Bacteroidia_Bacteroidales_Porphyromonadaceae_uncultured_uncultured_bacterium:0.43634485024992125668,(DQ808607_1_1398_Bacteria_Bacteroidetes_Bacteroidia_Bacteroidales_Porphyromonadaceae_Butyricimonas_uncultured_bacterium:0.28260021391928857870,JPIT01000001_10_1536_Bacteria_Bacteroidetes_Bacteroidia_Bacteroidales_Porphyromonadaceae_Butyricimonas_Sanguibacteroides_justesenii:0.20782654469702263600):0.25342190872924258427[100]):0.40927574294880025851[98]):0.07943043270047331350[22]):0.05739468221342589743[18]):0.01880623837378433624[8],(GQ360025_1_1486_Bacteria_Bacteroidetes_Bacteroidia_Bacteroidales_Porphyromonadaceae_uncultured_uncultured_bacterium:0.17010527532033448139,(KF650757_1_1491:0.24764345889207997620,(((((EU777982_1_1401_Bacteria_Bacteroidetes_Bacteroidia_Bacteroidales_RH-aaj90h05_uncultured_bacterium:0.05317195453762679769,(((AY244904_1_1498_Bacteria_Bacteroidetes_Bacteroidia_Bacteroidales_Prevotellaceae_Prevotella_1_uncultured_rumen_bacterium:0.11466731823473609586,(AB614962_1_1492_Bacteria_Bacteroidetes_Bacteroidia_Bacteroidales_Prevotellaceae_Prevotella_1_uncultured_rumen_bacterium:0.15385470346396815100,GU303928_1_1496_Bacteria_Bacteroidetes_Bacteroidia_Bacteroidales_Prevotellaceae_Prevotella_1_uncultured_rumen_bacterium:0.08800073955633988532):0.26117511408899118930[100]):0.02835280497620376247[20],((AB616383_1_1491_Bacteria_Bacteroidetes_Bacteroidia_Bacteroidales_Prevotellaceae_Prevotella_1_uncultured_rumen_bacterium:0.14167490223367462665,(((AB616308_1_1491_Bacteria_Bacteroidetes_Bacteroidia_Bacteroidales_Prevotellaceae_Prevotella_1_uncultured_rumen_bacterium:0.09472205047391656085,(AB269947_1_1495_Bacteria_Bacteroidetes_Bacteroidia_Bacteroidales_Prevotellaceae_Prevotella_1_uncultured_rumen_bacterium:0.01086488952546354851,(AB614847_1_1491_Bacteria_Bacteroidetes_Bacteroidia_Bacteroidales_Prevotellaceae_Prevotella_1_uncultured_rumen_bacterium:0.01589606049785337316,(AB269951_1_1494_Bacteria_Bacteroidetes_Bacteroidia_Bacteroidales_Prevotellaceae_Prevotella_1_uncultured_rumen_bacterium:0.00000100000050002909,((((AY244907_1_1506_Bacteria_Bacteroidetes_Bacteroidia_Bacteroidales_Prevotellaceae_Prevotella_1_uncultured_rumen_bacterium:0.00000100000050002909,AY244923_1_1497_Bacteria_Bacteroidetes_Bacteroidia_Bacteroidales_Prevotellaceae_Prevotella_1_uncultured_rumen_bacterium:0.00000100000050002909):0.05790486902559969368[100],((AB616487_1_1491_Bacteria_Bacteroidetes_Bacteroidia_Bacteroidales_Prevotellaceae_Prevotella_1_uncultured_rumen_bacterium:0.00695061189739245265,FJ172886_1_1488_Bacteria_Bacteroidetes_Bacteroidia_Bacteroidales_Prevotellaceae_Prevotella_1_uncultured_bacterium:0.00694849618264133106):0.00000100000050002909[16],AB616492_1_1491_Bacteria_Bacteroidetes_Bacteroidia_Bacteroidales_Prevotellaceae_Prevotella_1_uncultured_rumen_bacterium:0.00000100000050002909):0.00000100000050002909[43]):0.00690837950178674678[57],KJ159259_1_1491_Bacteria_Bacteroidetes_Bacteroidia_Bacteroidales_Prevotellaceae_Prevotella_1_uncultured_bacterium:0.00000100000050002909):0.00000100000050002909[10],AB185706_1_1526_Bacteria_Bacteroidetes_Bacteroidia_Bacteroidales_Prevotellaceae_Prevotella_1_uncultured_rumen_bacterium:0.00692716804635627563):0.00688434067602895078[53]):0.00675489265740824088[69]):0.06465783031344467247[92]):0.04248070134088548222[79]):0.02089602749604497350[45],KC290741_1_1511_Bacteria_Bacteroidetes_Bacteroidia_Bacteroidales_Prevotellaceae_Prevotella_1_uncultured_bacterium:0.07987618342275575045):0.04424805441989227567[36],(KC290845_1_1511_Bacteria_Bacteroidetes_Bacteroidia_Bacteroidales_Prevotellaceae_Prevotella_1_uncultured_bacterium:0.09108489043904317850,((((AB185798_1_1528_Bacteria_Bacteroidetes_Bacteroidia_Bacteroidales_Prevotellaceae_Prevotella_1_uncultured_rumen_bacterium:0.03997885573206515913,(AB746598_1_1522_Bacteria_Bacteroidetes_Bacteroidia_Bacteroidales_Prevotellaceae_Prevotella_1_uncultured_bacterium:0.00647558864338132565,AB821600_1_1522_Bacteria_Bacteroidetes_Bacteroidia_Bacteroidales_Prevotellaceae_Prevotella_1_uncultured_bacterium:0.00000100000050002909):0.00000100000050002909[35]):0.00000100000050002909[33],AB746607_1_1522_Bacteria_Bacteroidetes_Bacteroidia_Bacteroidales_Prevotellaceae_Prevotella_1_uncultured_bacterium:0.00650650025872362946):0.03674184989366173493[66],(AB555096_1_1491_Bacteria_Bacteroidetes_Bacteroidia_Bacteroidales_Prevotellaceae_Prevotella_1_uncultured_rumen_bacterium:0.00638479354984174477,((AF544206_1_1534_Bacteria_Bacteroidetes_Bacteroidia_Bacteroidales_Prevotellaceae_Prevotella_1_rumen_bacterium_YS1:0.00000100000050002909,AY244879_1_1497_Bacteria_Bacteroidetes_Bacteroidia_Bacteroidales_Prevotellaceae_Prevotella_1_uncultured_rumen_bacterium:0.00000100000050002909):0.01285580321424267813[84],(AB612477_1_1491_Bacteria_Bacteroidetes_Bacteroidia_Bacteroidales_Prevotellaceae_Prevotella_1_uncultured_rumen_bacterium:0.00000100000050002909,AB612467_1_1491_Bacteria_Bacteroidetes_Bacteroidia_Bacteroidales_Prevotellaceae_Prevotella_1_uncultured_rumen_bacterium:0.00000100000050002909):0.00000100000050002909[44]):0.00000100000050002909[50]):0.01042383271017059687[58]):0.02006169258692509783[43],JX889306_1_1494_Bacteria_Bacteroidetes_Bacteroidia_Bacteroidales_Prevotellaceae_Prevotella_1_uncultured_bacterium:0.10438581065629708167):0.04417282863669638043[51]):0.04722810794472877965[24]):0.03192138823255935565[6]):0.03147277440477160015[9],(((((AB615198_1_1491_Bacteria_Bacteroidetes_Bacteroidia_Bacteroidales_Prevotellaceae_Prevotella_1_uncultured_rumen_bacterium:0.01998959436213745139,AB185513_1_1528_Bacteria_Bacteroidetes_Bacteroidia_Bacteroidales_Prevotellaceae_Prevotella_1_uncultured_rumen_bacterium:0.02221797212705725610):0.13173998966292160828[95],((AB554990_1_1490_Bacteria_Bacteroidetes_Bacteroidia_Bacteroidales_Prevotellaceae_Prevotella_1_uncultured_rumen_bacterium:0.00000100000050002909,AY244926_1_1497_Bacteria_Bacteroidetes_Bacteroidia_Bacteroidales_Prevotellaceae_Prevotella_1_uncultured_rumen_bacterium:0.00000100000050002909):0.00000100000050002909[55],AB555002_1_1490_Bacteria_Bacteroidetes_Bacteroidia_Bacteroidales_Prevotellaceae_Prevotella_1_uncultured_rumen_bacterium:0.00000100000050002909):0.00000100000050002909[82]):0.02150345028780885695[8],AB185521_1_1528_Bacteria_Bacteroidetes_Bacteroidia_Bacteroidales_Prevotellaceae_Prevotella_1_uncultured_rumen_bacterium:0.00721570254240634732):0.00000100000050002909[1],AB555015_1_1491_Bacteria_Bacteroidetes_Bacteroidia_Bacteroidales_Prevotellaceae_Prevotella_1_uncultured_rumen_bacterium:0.00706216035841065928):0.02426698676147684072[14],((AY244914_1_1498_Bacteria_Bacteroidetes_Bacteroidia_Bacteroidales_Prevotellaceae_Prevotella_1_uncultured_rumen_bacterium:0.35262563116448164546,FJ028787_1_1493_Bacteria_Bacteroidetes_Bacteroidia_Bacteroidales_Prevotellaceae_Prevotella_1_uncultured_rumen_bacterium:0.05678759354274281329):0.08489586375334146062[42],FJ028807_1_1489_Bacteria_Bacteroidetes_Bacteroidia_Bacteroidales_Prevotellaceae_Prevotella_1_uncultured_rumen_bacterium:0.04531810331601814762):0.08532944303545531017[43]):0.06238616733336142112[9]):0.02645013951756496409[1]):0.07656087650692414148[23],(((AB270000_1_1495_Bacteria_Bacteroidetes_Bacteroidia_Bacteroidales_Prevotellaceae_Prevotella_1_uncultured_rumen_bacterium:0.22752197920878605708,(HQ399807_1_1498_Bacteria_Bacteroidetes_Bacteroidia_Bacteroidales_Prevotellaceae_Prevotella_1_uncultured_rumen_bacterium:0.07285189918930372321,GU302821_1_1494_Bacteria_Bacteroidetes_Bacteroidia_Bacteroidales_Prevotellaceae_Prevotella_1_uncultured_rumen_bacterium:0.02768726396169952919):0.25074723566286094556[100]):0.13145695165956647332[68],((GU302603_1_1495_Bacteria_Bacteroidetes_Bacteroidia_Bacteroidales_Prevotellaceae_Prevotella_1_uncultured_rumen_bacterium:0.00000100000050002909,(EU844417_1_1525_Bacteria_Bacteroidetes_Bacteroidia_Bacteroidales_Prevotellaceae_Prevotella_1_uncultured_bacterium:0.00634358553242133846,EU844619_1_1415_Bacteria_Bacteroidetes_Bacteroidia_Bacteroidales_Prevotellaceae_Prevotella_1_uncultured_bacterium:0.03501037933403250424):0.00647140505991131588[56]):0.00000100000050002909[42],GU304071_1_1495_Bacteria_Bacteroidetes_Bacteroidia_Bacteroidales_Prevotellaceae_Prevotella_1_uncultured_rumen_bacterium:0.04564954916315454997):0.35974715981980298629[100]):0.04203523384860883422[24],((((FJ557681_1_1399_Bacteria_Bacteroidetes_Bacteroidia_Bacteroidales_Prevotellaceae_Prevotella_uncultured_bacterium:0.07349233215442425859,FJ557622_1_1401_Bacteria_Bacteroidetes_Bacteroidia_Bacteroidales_Prevotellaceae_Prevotella_uncultured_bacterium:0.08009779933059099633):0.01739070637613406717[77],(GQ398429_1_1519_Bacteria_Bacteroidetes_Bacteroidia_Bacteroidales_Prevotellaceae_Prevotella_uncultured_bacterium:0.16980474009175716699,AB547695_1_1489_Bacteria_Bacteroidetes_Bacteroidia_Bacteroidales_Prevotellaceae_Prevotella_Prevotella_nanceiensis:0.00000100000050002909):0.00000100000050002909[37]):0.01342197159662919005[54],((CP003666_215679_217195_Bacteria_Bacteroidetes_Bacteroidia_Bacteroidales_Prevotellaceae_Prevotella_Prevotella_sp__oral_taxon_299_str__F0039:0.00000100000050002909,HK556827_10_1518_Bacteria_Bacteroidetes_Bacteroidia_Bacteroidales_Prevotellaceae_Prevotella_unidentified:0.00000100000050002909):0.00000100000050002909[34],CP003666_348540_350056_Bacteria_Bacteroidetes_Bacteroidia_Bacteroidales_Prevotellaceae_Prevotella_Prevotella_sp__oral_taxon_299_str__F0039:0.00000100000050002909):0.00000100000050002909[48]):0.00651164928703513654[53],CP003666_39613_41129_Bacteria_Bacteroidetes_Bacteroidia_Bacteroidales_Prevotellaceae_Prevotella_Prevotella_sp__oral_taxon_299_str__F0039:0.00000100000050002909):0.33570141795790403583[100]):0.11455420169394053831[27]):0.17361799201271235771[94]):0.24126529878959479536[100],EU469967_1_1402_Bacteria_Bacteroidetes_Bacteroidia_Bacteroidales_Prevotellaceae_Prevotellaceae_UCG-004_uncultured_bacterium:0.16757945668882176515):0.09109379509967728550[50],(((((((EU472338_1_1401_Bacteria_Bacteroidetes_Bacteroidia_Bacteroidales_Prevotellaceae_Prevotellaceae_UCG-004_uncultured_bacterium:0.00000100000050002909,EU472506_1_1399_Bacteria_Bacteroidetes_Bacteroidia_Bacteroidales_Prevotellaceae_Prevotellaceae_UCG-004_uncultured_bacterium:0.00000100000050002909):0.11233832144314140344[100],HM124204_1_1492_Bacteria_Bacteroidetes_Bacteroidia_Bacteroidales_Prevotellaceae_Prevotellaceae_UCG-004_uncultured_bacterium:0.12206901000112910238):0.02923812575869299407[79],EU465995_1_1401_Bacteria_Bacteroidetes_Bacteroidia_Bacteroidales_Prevotellaceae_Prevotellaceae_UCG-004_uncultured_bacterium:0.03837719793413583991):0.02511770666403959767[58],(((GU303585_1_1490_Bacteria_Bacteroidetes_Bacteroidia_Bacteroidales_Prevotellaceae_Prevotellaceae_UCG-004_uncultured_rumen_bacterium:0.14988616181289998730,GQ495892_1_1420_Bacteria_Bacteroidetes_Bacteroidia_Bacteroidales_Prevotellaceae_Prevotellaceae_UCG-004_uncultured_Bacteroidetes_bacterium:0.26869327515747531976):0.04330472003733610437[23],(AY693825_1_1489_Bacteria_Bacteroidetes_Bacteroidia_Bacteroidales_Prevotellaceae_Prevotellaceae_UCG-004_uncultured_bacterium:0.09960675663862851581,EU381906_1_1493_Bacteria_Bacteroidetes_Bacteroidia_Bacteroidales_Prevotellaceae_Prevotellaceae_UCG-004_uncultured_rumen_bacterium:0.05402417559308352740):0.05527188148411751878[51]):0.03573267895233299407[10],(EU462371_1_1402_Bacteria_Bacteroidetes_Bacteroidia_Bacteroidales_Prevotellaceae_Prevotellaceae_UCG-004_uncultured_bacterium:0.00987617348411632887,EU771540_1_1399_Bacteria_Bacteroidetes_Bacteroidia_Bacteroidales_Prevotellaceae_Prevotellaceae_UCG-004_uncultured_bacterium:0.02448864339331042334):0.10932645518320810440[98]):0.03116964541836410307[16]):0.03590145045783921240[6],(KM650162_1_1451_Bacteria_Bacteroidetes_Bacteroidia_Bacteroidales_Prevotellaceae_Prevotellaceae_UCG-004_uncultured_bacterium:0.24267511370453509478,(EU469848_1_1399_Bacteria_Bacteroidetes_Bacteroidia_Bacteroidales_Prevotellaceae_Prevotellaceae_UCG-004_uncultured_bacterium:0.00959149061637578140,(EU459491_1_1397_Bacteria_Bacteroidetes_Bacteroidia_Bacteroidales_Prevotellaceae_Prevotellaceae_UCG-004_uncultured_bacterium:0.12704940735983791256,((HQ399694_1_1497_Bacteria_Bacteroidetes_Bacteroidia_Bacteroidales_Prevotellaceae_Prevotellaceae_UCG-004_uncultured_rumen_bacterium:0.09431282237792641687,HQ399793_1_1505_Bacteria_Bacteroidetes_Bacteroidia_Bacteroidales_Prevotellaceae_Prevotellaceae_UCG-004_uncultured_rumen_bacterium:0.00799949021485672762):0.00811823140753189371[19],(EU381793_1_1491_Bacteria_Bacteroidetes_Bacteroidia_Bacteroidales_Prevotellaceae_Prevotellaceae_UCG-004_uncultured_rumen_bacterium:0.07004193224454501043,GU303773_1_1492_Bacteria_Bacteroidetes_Bacteroidia_Bacteroidales_Prevotellaceae_Prevotellaceae_UCG-004_uncultured_rumen_bacterium:0.03035448169067289301):0.00000100000050002909[16]):0.00000100000050002909[30]):0.06236873131502687628[57]):0.04235173716987393477[60]):0.04190720731466635041[58]):0.04496945927227827960[45],((EU459707_1_1400_Bacteria_Bacteroidetes_Bacteroidia_Bacteroidales_Prevotellaceae_Alloprevotella_uncultured_bacterium:0.15299435327204879975,HK556829_1_1513_Bacteria_Bacteroidetes_Bacteroidia_Bacteroidales_Prevotellaceae_Alloprevotella_unidentified:0.13085260282872820947):0.03075471304441355566[66],(KF842213_1_1390_Bacteria_Bacteroidetes_Bacteroidia_Bacteroidales_Prevotellaceae_Alloprevotella_uncultured_bacterium:0.00000100000050002909,(KF842091_1_1412_Bacteria_Bacteroidetes_Bacteroidia_Bacteroidales_Prevotellaceae_Alloprevotella_uncultured_bacterium:0.05402138630676008024,CDZS01016764_883_2390_Bacteria_Bacteroidetes_Bacteroidia_Bacteroidales_Prevotellaceae_Alloprevotella_gut_metagenome:0.02217136798895874908):0.00657803112954448172[64]):0.15366554030417572951[100]):0.14730966772208659021[97]):0.04156902344119740161[39],(((AB034021_1_1522_Bacteria_Bacteroidetes_Bacteroidia_Bacteroidales_Prevotellaceae_Prevotellaceae_UCG-004_uncultured_rumen_bacterium_4C0d-8:0.01766753983389839425,EU773639_1_1397_Bacteria_Bacteroidetes_Bacteroidia_Bacteroidales_Prevotellaceae_Prevotellaceae_UCG-004_uncultured_bacterium:0.04741241414104446772):0.22043628311709154155[99],((((JQ190022_1_1366:0.08617049675276167164,(((HQ716414_1_1431:0.00707937055507081373,((EU475176_1_1396_Bacteria_Bacteroidetes_Bacteroidia_Bacteroidales_Prevotellaceae_Prevotellaceae_UCG-003_uncultured_bacterium:0.00000100000050002909,EU474877_1_1400:0.00000100000050002909):0.00000100000050002909[25],EU475176_1_1396:0.00000100000050002909):0.00000100000050002909[43]):0.00000100000050002909[67],(HM124005_1_1488:0.00000100000050002909,AF371907_1_1435:0.08554755955867439365):0.02193610978395163155[48]):0.00704786212595405904[43],GQ449208_1_1396:0.00000100000050002909):0.00000100000050002909[40]):0.09599874141314773679[59],EU776345_1_1399_Bacteria_Bacteroidetes_Bacteroidia_Bacteroidales_Prevotellaceae_Prevotellaceae_UCG-003_uncultured_bacterium:0.19829054988544778104):0.05782976103284123010[86],(EU463094_1_1400_Bacteria_Bacteroidetes_Bacteroidia_Bacteroidales_Prevotellaceae_Prevotellaceae_UCG-003_uncultured_bacterium:0.09275355672340167279,AB616226_1_1490_Bacteria_Bacteroidetes_Bacteroidia_Bacteroidales_Prevotellaceae_Prevotellaceae_UCG-003_uncultured_rumen_bacterium:0.15831237226979721910):0.02449355563189159826[44]):0.16010370350576083598[80],AB616216_1_1485_Bacteria_Bacteroidetes_Bacteroidia_Bacteroidales_Prevotellaceae_Prevotellaceae_UCG-003_uncultured_rumen_bacterium:0.29080500594861297126):0.09681073334414393161[74]):0.06275392209954958056[40],(AB612567_1_1492_Bacteria_Bacteroidetes_Bacteroidia_Bacteroidales_Prevotellaceae_Prevotellaceae_Ga6A1_group_uncultured_rumen_bacterium:0.06312969126511239204,(AB506647_1_1527_Bacteria_Bacteroidetes_Bacteroidia_Bacteroidales_Prevotellaceae_Prevotellaceae_Ga6A1_group_uncultured_bacterium:0.00000100000050002909,(JX218467_1_1488_Bacteria_Bacteroidetes_Bacteroidia_Bacteroidales_Prevotellaceae_Prevotellaceae_Ga6A1_group_uncultured_rumen_bacterium:0.07207996487994094981,AB239491_1_1489_Bacteria_Bacteroidetes_Bacteroidia_Bacteroidales_Prevotellaceae_Prevotellaceae_Ga6A1_group_rumen_bacterium_RC-2:0.04011623315030643511):0.03307165818595277779[85]):0.05208339427205169181[88]):0.05155607608172160794[39]):0.03066405161980768207[23]):0.06690727152402421718[32]):0.10575256729320725579[87],EU778794_1_1401_Bacteria_Bacteroidetes_Bacteroidia_Bacteroidales_Bacteroidaceae_Bacteroides_uncultured_bacterium:0.14436414704635261441):0.04646114176781991623[72],(EU772907_1_1401_Bacteria_Bacteroidetes_Bacteroidia_Bacteroidales_Bacteroidaceae_Bacteroides_uncultured_bacterium:0.04276344573917585656,DQ807382_1_1397_Bacteria_Bacteroidetes_Bacteroidia_Bacteroidales_Bacteroidaceae_Bacteroides_uncultured_bacterium:0.13901887690495784433):0.00676753058985249314[19]):0.06397745364017677627[91]):0.05822862545262500605[68]):0.03640081073599611000[37]):0.03031852208578282928[10]):0.26173393620622487088[16],((((AB234433_1_1356:0.08267572357893043788,(JN619922_1_1437:0.09047869626766671947,AB234393_1_1355:0.10681720454780445351):0.05272603077962877832[95]):0.37702812388089879114[99],(EU771188_1_1394:0.00000100000050002909,EU471714_1_1226:0.02211598959208910600):0.30459695237170542059[97]):0.03651369938037867663[8],(EU470298_1_1389_Bacteria_Bacteroidetes_Bacteroidia_Bacteroidales_Bacteroidales_S24-7_group_uncultured_bacterium:0.00000100000050002909,((EU771256_1_1395_Bacteria_Bacteroidetes_Bacteroidia_Bacteroidales_Bacteroidales_S24-7_group_uncultured_bacterium:0.03877245821519829938,EU471547_1_1391_Bacteria_Bacteroidetes_Bacteroidia_Bacteroidales_Bacteroidales_S24-7_group_uncultured_bacterium:0.00932786373495621962):0.01662419224442789750[82],EU470270_1_1390_Bacteria_Bacteroidetes_Bacteroidia_Bacteroidales_Bacteroidales_S24-7_group_uncultured_bacterium:0.00000100000050002909):0.00749093276419464209[53]):0.37953871014810752760[100]):0.14340469964607518993[24],EU504899_1_1403_Bacteria_Bacteroidetes_Bacteroidia_Bacteroidales_Bacteroidales_S24-7_group_uncultured_bacterium:0.24231446886981802824):0.05135219862800593366[8]):0.04107086304012029510[29]):0.14067201674119036992[44]):0.01437205139698092410[3]):0.09030343044734155666[5],(EU461118_1_1268:0.38682833195162391604,EF096175_1_1314_Bacteria_Bacteroidetes_Bacteroidia_Bacteroidales_Bacteroidales_S24-7_group_uncultured_bacterium:0.05356509433145015958):0.08580677835209324367[50]):0.01666948565174915936[1],((EF097857_1_1396_Bacteria_Bacteroidetes_Bacteroidia_Bacteroidales_Bacteroidales_S24-7_group_uncultured_bacterium:0.23580496834007322327,EF099832_1_1399_Bacteria_Bacteroidetes_Bacteroidia_Bacteroidales_Bacteroidales_S24-7_group_uncultured_bacterium:0.02101867115027213767):0.02752643955316499969[34],(EU504129_1_1399_Bacteria_Bacteroidetes_Bacteroidia_Bacteroidales_Bacteroidales_S24-7_group_uncultured_bacterium:0.28789359139287562517,(JF797407_1_1306:0.00719667773817051805,(EU779101_1_1373:0.00000100000050002909,(JF797382_1_1303:0.00710473747265360795,(((((((((JQ184111_1_1352:0.01396856136272698473,((((FJ032505_1_1200:0.00721285871177955017,GU302556_1_1487:0.01418137130853039732):0.00000100000050002909[28],JF709905_1_1429:0.00000100000050002909):0.00000100000050002909[1],(JQ608227_1_1397:0.00000100000050002909,AB746531_1_1507:0.00000100000050002909):0.00000100000050002909[23]):0.00000100000050002909[35],FN178463_1_1428:0.00000100000050002909):0.00000100000050002909[21]):0.00694978629884293684[63],(EU531941_1_1378:0.01418824717575043436,(EU775101_1_1379:0.00704067250298852278,EU998653_1_1474:0.00000100000050002909):0.01405600159667393795[87]):0.00000100000050002909[23]):0.02126380441176643071[97],KF698442_1_1409:0.01394635696465778424):0.00712528842315330192[22],(FJ833280_1_1356:0.00000100000050002909,(EU344304_1_1379:0.00000100000050002909,FJ833211_1_1369:0.00000100000050002909):0.00000100000050002909[86]):0.00716330374096870327[83]):0.00659478741562471125[15],(((GQ327260_1_1323:0.07765184121001801609,((LT576410_1_1475:0.00000100000050002909,(JF171722_1_1334:0.02192010854212976881,LT161892_1_1478:0.00689542080437693591):0.00738068757854230643[49]):0.01284708077214980967[73],(DQ071473_1_1477:0.02908062832105850690,DQ071526_1_1467:0.01529052661027427776):0.03009969339455912524[80]):0.00000100000050002909[66]):0.03874526245897578353[61],(EU344464_1_1372:0.06428319171609300775,(EU344178_1_1402:0.00000100000050002909,EU748234_1_1304:0.00000100000050002909):0.00000100000050002909[93]):0.05070984713692792273[100]):0.02321358888572373075[20],((AB603809_1_1404:0.00000100000050002909,(EU344415_1_1357:0.04432445639957347666,((((FN178464_1_1428:0.00000100000050002909,AY005814_1_1481:0.00000100000050002909):0.00000100000050002909[73],(CP002106_159965_161467:0.00000100000050002909,HK694509_1_1495:0.00000100000050002909):0.00000100000050002909[67]):0.00000100000050002909[61],(FJ982973_1_1482:0.00000100000050002909,AF292373_1_1470:0.00000100000050002909):0.00000100000050002909[84]):0.01409431001443118246[88],((GQ448401_1_1371:0.05267822680637093691,(KJ082048_1_1398:0.00000100000050002909,(HK694508_1_1495:0.00000100000050002909,EU592965_1_1489:0.00000100000050002909):0.00000100000050002909[31]):0.00715135663752939493[77]):0.00709529279083462912[17],(((EU669568_1_1511:0.02611663452314581801,(((FN178465_1_1428:0.00000100000050002909,((FN178466_1_1428:0.00000100000050002909,FN178467_1_1428:0.00000100000050002909):0.00000100000050002909[11],AF292374_1_1437:0.00000100000050002909):0.00000100000050002909[11]):0.00000100000050002909[34],AWEZ01000030_31367_32816:0.00000100000050002909):0.00000100000050002909[32],GQ089686_1_1334:0.00690660732411175690):0.02460681142085256040[88]):0.03540068657688846127[78],((JQ456756_1_1370:0.00000100000050002909,(HK241498_1_1489:0.00000100000050002909,JQ456537_1_1369:0.00000100000050002909):0.00000100000050002909[37]):0.00000100000050002909[68],(CP012069_2692071_2693595:0.00000100000050002909,CP012069_2686816_2688340:0.00000100000050002909):0.00000100000050002909[89]):0.02142063085436073794[96]):0.00899115740974629034[14],(((((AF426827_1_1248:0.03762284831772608196,(JQ184073_1_1343:0.00716946889761702153,(CCNO01000003_2044_3538:0.00000100000050002909,JX905358_1_1469:0.00000100000050002909):0.00000100000050002909[69]):0.03283287555751761289[96]):0.03862042793659582751[99],(DQ777902_1_1442:0.03040259780787132188,((KF101363_1_1336:0.02968648741777111730,(JF234276_1_1338:0.00728543958867055620,(JQ185713_1_1349:0.04536082185508728132,JF230900_1_1336:0.00709685302466998413):0.00742127527424933306[49]):0.00000100000050002909[27]):0.02205450784451877186[57],((JF221869_1_1336:0.00000100000050002909,AAQK01003909_1492_2988:0.00000100000050002909):0.01421980074835658102[77],AY239459_1_1480:0.00000100000050002909):0.00000100000050002909[45]):0.01393692369211592223[68]):0.10842468952833728135[97]):0.03143456444691705709[78],(EU878313_1_1507:0.01445659976087440568,EU878341_1_1524:0.00724719023173305693):0.02257282208689406766[100]):0.02277353853193267441[32],(KF007167_1_1343:0.00000100000050002909,HM317354_1_1334:0.01440435200547259161):0.01435683109865549222[95]):0.02235265270383087616[26],((((JQ190520_1_1339:0.00704411620427187416,(AF371712_1_1443:0.00000100000050002909,(FJ369516_1_1352:0.02147572304148809286,(FJ369794_1_1338:0.07972953182580232168,FJ369543_1_1346:0.02159956298714555203):0.00743108517756429967[57]):0.00000100000050002909[24]):0.00000100000050002909[13]):0.00000100000050002909[10],FJ369682_1_1359:0.01423446589200598293):0.01504473323989598613[50],(FJ032428_1_1246:0.00000100000050002909,EU773553_1_1319:0.00000100000050002909):0.00000100000050002909[83]):0.08128383884031240014[93],(CZPU01000014_218_1712:0.17364653185546458092,(CZPU01000011_139136_140633:0.00000100000050002909,LN827536_1_1467:0.00000100000050002909):0.00000100000050002909[96]):0.01507238874340865661[94]):0.04632259120519401085[56]):0.00000100000050002909[8]):0.00000100000050002909[4]):0.01487612486409681765[7]):0.00000100000050002909[0]):0.00736181639702958562[2]):0.00000100000050002909[0],((((AB270014_1_1508:0.02153131840023679924,(AB269993_1_1510:0.00720708634874508893,(((EU773363_1_1371:0.00000100000050002909,(AB185602_1_1509:0.01462573834232387161,(((AY672075_1_1507:0.03474614812285925503,(EU998652_1_1472:0.00676037206495996943,EF593075_1_1479:0.02048887816235267154):0.00645910618425440518[42]):0.00000100000050002909[17],(AY278623_1_1469:0.00447249385028676474,HZ486063_1_1327:0.04024561097569198664):0.01128919944508480211[56]):0.14977575231238235420[100],AB034002_1_1510:0.02093471080658879796):0.00933551063894325940[40]):0.00000100000050002909[14]):0.00000100000050002909[4],(EU469015_1_1318:0.02154154323616949696,AB269995_1_1509:0.00000100000050002909):0.00711942275812972765[52]):0.00000100000050002909[6],AB185601_1_1512:0.02137156117745611650):0.00738378326525920923[17]):0.00750675262350760167[40]):0.00000100000050002909[19],AB269975_1_1508:0.00000100000050002909):0.00000100000050002909[7],AB269994_1_1508:0.00000100000050002909):0.00000100000050002909[15],AB270068_1_1509:0.03709638748856495388):0.02257396900708987311[59]):0.00000100000050002909[0]):0.02209001176376214348[0]):0.01455328571277865468[2],(EU475540_1_1367:0.00000100000050002909,KC290794_1_1494:0.00709991548961519912):0.00000100000050002909[63]):0.01418846597559292669[5],GU304300_1_1477:0.01433088444421009959):0.00000100000050002909[0],AB746605_1_1507:0.00000100000050002909):0.00000100000050002909[0],KF698410_1_1415:0.00000100000050002909):0.00000100000050002909[0]):0.02216469930885069453[26]):0.00717047674413296646[49]):1.63466079361152716309[100]):0.43532178891899347972[91]):0.11712841410841175194[40]):0.04816178959797606796[16]):0.08389246987950345347[96],EF099046_1_1405_Bacteria_Bacteroidetes_Bacteroidia_Bacteroidales_Bacteroidales_S24-7_group_uncultured_bacterium:0.03092684251984855956)OROOT;
