# Supplementary material for: Interspecies cross-feeding orchestrates carbon degradation in the rumen ecosystem
Source: Nat Microbiol. 2018 Oct 24;3(11):1274–84. doi: 10.1038/s41564-018-0225-4 (PMC6784887; doi:10.1038/s41564-018-0225-4)
Supplement: Supplementary file 19 — 16S rRNA gene tree in newick format for the scaffold containing a 16S rRNA gene recovered in PREV31 MAG with near neighbours determined using SILVA. [file 41564_2018_225_MOESM19_ESM.txt]

((JF230900_1_1336:0.00818825042086764564,AY239459_1_1480:0.01654983492898126976):0.00000100000050002909[21],(JF221869_1_1336:0.00000100000050002909,(KF101363_1_1336:0.00407936569319470969,(JF234276_1_1338:0.02949956058743883128,(AAQK01003909_1492_2988:0.00000100000050002909,(JQ185713_1_1349:0.00000100000050002909,((DQ071473_1_1477:0.01518713637506267228,((JF171722_1_1334:0.03712868783212230211,(LT576410_1_1475:0.02329446984403431981,LT161892_1_1478:0.01667304748559830796):0.01937296848828698112[63]):0.00797347208468055478[51],(((GQ448401_1_1371:0.18727270977615304015,(((EU344304_1_1379:0.00398292900596186345,FJ833211_1_1369:0.00396061092882813662):0.00000100000050002909[34],FJ833280_1_1356:0.00411277838604415420):0.02245530134741511794[71],EU344178_1_1402:0.06788460563006826209):0.00684091045552037268[87]):0.05156425674233235806[25],((((AF371712_1_1443:0.00414263592335052840,(FJ369543_1_1346:0.00000100000050002909,(FJ369794_1_1338:0.00415771160706179983,((JQ190520_1_1339:0.00843783480099852615,FJ369516_1_1352:0.03200732662787577482):0.00000100000050002909[18],FJ369682_1_1359:0.00000100000050002909):0.00000100000050002909[13]):0.00440119700622404984[57]):0.00436510956621095989[50]):0.00000100000050002909[54],EU773553_1_1319:0.00825769031354244010):0.04947499642632435107[100],((KF007167_1_1343:0.00000100000050002909,HM317354_1_1334:0.00406516544210988161):0.03468670114093413276[99],(HK694508_1_1495:0.00000100000050002909,(KJ082048_1_1398:0.00000100000050002909,EU592965_1_1489:0.00000100000050002909):0.00405587404979113487[61]):0.01695444891462479300[87]):0.00000100000050002909[53]):0.00000100000050002909[18],((EU669568_1_1511:0.00812639425056225877,((KF698442_1_1409:0.03433359982824783080,((FN178466_1_1428:0.00000100000050002909,((AF292374_1_1437:0.00000100000050002909,GQ089686_1_1334:0.00000100000050002909):0.00000100000050002909[9],(AWEZ01000030_31367_32816:0.00000100000050002909,FN178467_1_1428:0.00000100000050002909):0.00000100000050002909[11]):0.00000100000050002909[3]):0.00000100000050002909[6],FN178465_1_1428:0.00000100000050002909):0.01637235960264009707[95]):0.00840593426621447093[20],((EU998652_1_1472:0.00000100000050002909,((AY672075_1_1507:0.02315704073582246572,AY278623_1_1469:0.01139599628053864465):0.00000100000050002909[31],EF593075_1_1479:0.02336413253805864551):0.00372729020102147450[60]):0.13663556866640585996[96],((AB746605_1_1507:0.00756581355911569407,(AB603809_1_1404:0.00869543962445152273,((GU304300_1_1477:0.01614063129173301525,KF698410_1_1415:0.00000100000050002909):0.02994167293016734496[98],(KC290794_1_1494:0.00000100000050002909,(GQ327260_1_1323:0.80412576972988947244,EU475540_1_1367:0.00000100000050002909):0.09942765500613684471[25]):0.02905967835510225514[25]):0.02774929197318104501[24]):0.02218888491523689568[23]):0.03581508366388849729[22],(((JF709905_1_1429:0.00000100000050002909,(((FN178463_1_1428:0.00000100000050002909,EU531941_1_1378:0.00000100000050002909):0.00000100000050002909[20],AB746531_1_1507:0.00000100000050002909):0.00000100000050002909[38],JQ184111_1_1352:0.00400712907341978838):0.00401963018277385828[64]):0.00000100000050002909[48],JQ608227_1_1397:0.01632065202833933235):0.01680484165810389521[96],(((AB034002_1_1510:0.02120788200314615776,(EU469015_1_1318:0.02135935094154622904,(((((GQ134137_1_1401_Bacteria_Bacteroidetes_Bacteroidia_Bacteroidales_Porphyromonadaceae_uncultured_uncultured_bacterium:0.15103283369300524175,((KR068275_1_1489_Bacteria_Bacteroidetes_Bacteroidia_Bacteroidales_Porphyromonadaceae_uncultured_uncultured_rumen_bacterium:0.00895141849824685441,EU381902_1_1493_Bacteria_Bacteroidetes_Bacteroidia_Bacteroidales_Porphyromonadaceae_uncultured_uncultured_rumen_bacterium:0.03038686779608535879):0.10488383758460852191[100],(KR068257_1_1490_Bacteria_Bacteroidetes_Bacteroidia_Bacteroidales_Porphyromonadaceae_uncultured_uncultured_rumen_bacterium:0.03964445701357169338,AB615007_1_1490_Bacteria_Bacteroidetes_Bacteroidia_Bacteroidales_Porphyromonadaceae_uncultured_uncultured_rumen_bacterium:0.00000100000050002909):0.08385279428298790527[97]):0.06905332565385730037[58]):0.15991530615478333210[98],((((EU460150_1_1395_Bacteria_Bacteroidetes_Bacteroidia_Bacteroidales_Bacteroidales_BS11_gut_group_uncultured_bacterium:0.00000100000050002909,GU174040_1_1487_Bacteria_Bacteroidetes_Bacteroidia_Bacteroidales_Bacteroidales_BS11_gut_group_uncultured_bacterium:0.00357420556838958670):0.05826618234601194102[100],(((((GU303662_1_1490_Bacteria_Bacteroidetes_Bacteroidia_Bacteroidales_Bacteroidales_BS11_gut_group_uncultured_rumen_bacterium:0.00000100000050002909,HQ399959_1_1490_Bacteria_Bacteroidetes_Bacteroidia_Bacteroidales_Bacteroidales_BS11_gut_group_uncultured_rumen_bacterium:0.00000100000050002909):0.00000100000050002909[99],(JX889359_1_1491_Bacteria_Bacteroidetes_Bacteroidia_Bacteroidales_Bacteroidales_BS11_gut_group_uncultured_bacterium:0.04466607960490148049,((EU259417_1_1493_Bacteria_Bacteroidetes_Bacteroidia_Bacteroidales_Bacteroidales_BS11_gut_group_uncultured_rumen_bacterium:0.17270130642226549922,EU259446_1_1491_Bacteria_Bacteroidetes_Bacteroidia_Bacteroidales_Bacteroidales_BS11_gut_group_uncultured_rumen_bacterium:0.03105568154953643883):0.04085590079797649099[5],AB612599_1_1487_Bacteria_Bacteroidetes_Bacteroidia_Bacteroidales_Bacteroidales_BS11_gut_group_uncultured_rumen_bacterium:0.04203301735169238940):0.06242708539624217123[9]):0.03302695277031220122[9]):0.00875831452221074135[8],GU303725_1_1490_Bacteria_Bacteroidetes_Bacteroidia_Bacteroidales_Bacteroidales_BS11_gut_group_uncultured_rumen_bacterium:0.01317405280976273983):0.06790547356374822263[53],(KC290782_1_1511_Bacteria_Bacteroidetes_Bacteroidia_Bacteroidales_Bacteroidales_BS11_gut_group_uncultured_bacterium:0.16034719630728819229,GU303555_1_1490_Bacteria_Bacteroidetes_Bacteroidia_Bacteroidales_Bacteroidales_BS11_gut_group_uncultured_rumen_bacterium:0.07110235986664295571):0.04031358911969716574[67]):0.05468904449857362599[13],(AB614982_1_1487_Bacteria_Bacteroidetes_Bacteroidia_Bacteroidales_Bacteroidales_BS11_gut_group_uncultured_rumen_bacterium:0.12565678020910855950,(AB612556_1_1489_Bacteria_Bacteroidetes_Bacteroidia_Bacteroidales_Bacteroidales_BS11_gut_group_uncultured_rumen_bacterium:0.07272755430726619841,LN612820_1_1468_Bacteria_Bacteroidetes_Bacteroidia_Bacteroidales_Bacteroidales_BS11_gut_group_uncultured_rumen_bacterium:0.15021316538643220140):0.06604469183391309395[58]):0.02695091690823120043[13]):0.06643656570104003456[89]):0.07230843294896301121[85],(((AB555066_1_1490_Bacteria_Bacteroidetes_Bacteroidia_Bacteroidales_Rikenellaceae_Rikenellaceae_RC9_gut_group_uncultured_rumen_bacterium:0.00000100000050002909,AB555269_1_1489_Bacteria_Bacteroidetes_Bacteroidia_Bacteroidales_Rikenellaceae_Rikenellaceae_RC9_gut_group_uncultured_rumen_bacterium:0.00000100000050002909):0.01466863265475074236[100],(AB555354_1_1489_Bacteria_Bacteroidetes_Bacteroidia_Bacteroidales_Rikenellaceae_Rikenellaceae_RC9_gut_group_uncultured_rumen_bacterium:0.00340791358553746036,AB824630_1_1520_Bacteria_Bacteroidetes_Bacteroidia_Bacteroidales_Rikenellaceae_Rikenellaceae_RC9_gut_group_uncultured_bacterium:0.01108831788452705261):0.00000100000050002909[27]):0.24530429604089873385[100],(AB616607_1_1488_Bacteria_Bacteroidetes_Bacteroidia_Bacteroidales_Bacteroidales_BS11_gut_group_uncultured_rumen_bacterium:0.05746172912258364768,(KR068311_1_1491_Bacteria_Bacteroidetes_Bacteroidia_Bacteroidales_Bacteroidales_S24-7_group_uncultured_rumen_bacterium:0.04665387047275070670,(((((((EF098182_1_1404_Bacteria_Bacteroidetes_Bacteroidia_Bacteroidales_Bacteroidales_S24-7_group_uncultured_bacterium:0.27987395169407097706,EF099832_1_1399_Bacteria_Bacteroidetes_Bacteroidia_Bacteroidales_Bacteroidales_S24-7_group_uncultured_bacterium:0.10195509974601969783):0.06787645944815695609[65],EU504899_1_1403_Bacteria_Bacteroidetes_Bacteroidia_Bacteroidales_Bacteroidales_S24-7_group_uncultured_bacterium:0.18269156329839314479):0.01947070096918520829[13],((EU791121_1_1517_Bacteria_Bacteroidetes_Bacteroidia_Bacteroidales_Bacteroidales_S24-7_group_uncultured_bacterium:0.03525477793116489622,EU504502_1_1405_Bacteria_Bacteroidetes_Bacteroidia_Bacteroidales_Bacteroidales_S24-7_group_uncultured_bacterium:0.01131592022686104745):0.07294238877889580586[98],EF097857_1_1396_Bacteria_Bacteroidetes_Bacteroidia_Bacteroidales_Bacteroidales_S24-7_group_uncultured_bacterium:0.11099218803446440906):0.04803565988859357511[79]):0.04884649827773086123[31],EF096175_1_1314_Bacteria_Bacteroidetes_Bacteroidia_Bacteroidales_Bacteroidales_S24-7_group_uncultured_bacterium:0.10205376133302214436):0.03155849510608538938[46],(EU457185_1_1348_Bacteria_Bacteroidetes_Bacteroidia_Bacteroidales_Bacteroidales_S24-7_group_uncultured_bacterium:0.11617696155464730945,(((EU452649_1_1408_Bacteria_Bacteroidetes_Bacteroidia_Bacteroidales_Bacteroidales_S24-7_group_uncultured_bacterium:0.04669867333615965871,EF096168_1_1288_Bacteria_Bacteroidetes_Bacteroidia_Bacteroidales_Bacteroidales_S24-7_group_uncultured_bacterium:0.03284326984583475773):0.20342754447813460317[99],EF099046_1_1405_Bacteria_Bacteroidetes_Bacteroidia_Bacteroidales_Bacteroidales_S24-7_group_uncultured_bacterium:0.05561968126778323029):0.06035173608418317737[73],EF099282_1_1410_Bacteria_Bacteroidetes_Bacteroidia_Bacteroidales_Bacteroidales_S24-7_group_uncultured_bacterium:0.16026103528693261269):0.02028985025614382307[15]):0.07315403640710749222[54]):0.07040199540822490720[70],((AB034021_1_1522_Bacteria_Bacteroidetes_Bacteroidia_Bacteroidales_Prevotellaceae_Prevotellaceae_UCG-004_uncultured_rumen_bacterium_4C0d-8:0.16623851494391328476,(((EU469848_1_1399_Bacteria_Bacteroidetes_Bacteroidia_Bacteroidales_Prevotellaceae_Prevotellaceae_UCG-004_uncultured_bacterium:0.01413744862539441892,(EU381793_1_1491_Bacteria_Bacteroidetes_Bacteroidia_Bacteroidales_Prevotellaceae_Prevotellaceae_UCG-004_uncultured_rumen_bacterium:0.05427762649251889615,(EU459491_1_1397_Bacteria_Bacteroidetes_Bacteroidia_Bacteroidales_Prevotellaceae_Prevotellaceae_UCG-004_uncultured_bacterium:0.00570423475893826106,HQ399694_1_1497_Bacteria_Bacteroidetes_Bacteroidia_Bacteroidales_Prevotellaceae_Prevotellaceae_UCG-004_uncultured_rumen_bacterium:0.08569865771650685138):0.03477367680677304757[100]):0.16010202622390470872[100]):0.13757959524357410430[100],(((EU459707_1_1400_Bacteria_Bacteroidetes_Bacteroidia_Bacteroidales_Prevotellaceae_Alloprevotella_uncultured_bacterium:0.11643295298117899150,(KF842213_1_1390_Bacteria_Bacteroidetes_Bacteroidia_Bacteroidales_Prevotellaceae_Alloprevotella_uncultured_bacterium:0.00992656226485775020,KF842091_1_1412_Bacteria_Bacteroidetes_Bacteroidia_Bacteroidales_Prevotellaceae_Alloprevotella_uncultured_bacterium:0.00467534729254586584):0.09367805694707212472[99]):0.10041539370691901500[98],HK556829_1_1513_Bacteria_Bacteroidetes_Bacteroidia_Bacteroidales_Prevotellaceae_Alloprevotella_unidentified:0.13317038703045785963):0.10228561652254139491[99],(((((CP003666_215679_217195_Bacteria_Bacteroidetes_Bacteroidia_Bacteroidales_Prevotellaceae_Prevotella_Prevotella_sp__oral_taxon_299_str__F0039:0.00000100000050002909,HK556827_10_1518_Bacteria_Bacteroidetes_Bacteroidia_Bacteroidales_Prevotellaceae_Prevotella_unidentified:0.00000100000050002909):0.00000100000050002909[32],CP003666_348540_350056_Bacteria_Bacteroidetes_Bacteroidia_Bacteroidales_Prevotellaceae_Prevotella_Prevotella_sp__oral_taxon_299_str__F0039:0.00000100000050002909):0.00503325743972380009[88],(GQ398429_1_1519_Bacteria_Bacteroidetes_Bacteroidia_Bacteroidales_Prevotellaceae_Prevotella_uncultured_bacterium:0.04657495287398832201,(FJ557622_1_1401_Bacteria_Bacteroidetes_Bacteroidia_Bacteroidales_Prevotellaceae_Prevotella_uncultured_bacterium:0.00000100000050002909,(AB547695_1_1489_Bacteria_Bacteroidetes_Bacteroidia_Bacteroidales_Prevotellaceae_Prevotella_Prevotella_nanceiensis:0.00000100000050002909,FJ557681_1_1399_Bacteria_Bacteroidetes_Bacteroidia_Bacteroidales_Prevotellaceae_Prevotella_uncultured_bacterium:0.00000100000050002909):0.00638774928334272414[91]):0.00293042201018963800[78]):0.00968225981747112587[76]):0.00504136375279488989[39],CP003666_39613_41129_Bacteria_Bacteroidetes_Bacteroidia_Bacteroidales_Prevotellaceae_Prevotella_Prevotella_sp__oral_taxon_299_str__F0039:0.00000100000050002909):0.28756684923136344167[100],(EU842548_1_1479_Bacteria_Bacteroidetes_Bacteroidia_Bacteroidales_Prevotellaceae_Prevotella_1_uncultured_bacterium:0.01197146843250194645,((AB616508_1_1491_Bacteria_Bacteroidetes_Bacteroidia_Bacteroidales_Prevotellaceae_Prevotella_1_uncultured_rumen_bacterium:0.00000100000050002909,(AY244904_1_1498_Bacteria_Bacteroidetes_Bacteroidia_Bacteroidales_Prevotellaceae_Prevotella_1_uncultured_rumen_bacterium:0.13607738813935052469,AB616308_1_1491_Bacteria_Bacteroidetes_Bacteroidia_Bacteroidales_Prevotellaceae_Prevotella_1_uncultured_rumen_bacterium:0.00516982301902252535):0.02377176348686490387[21]):0.05303007459875019869[35],(((((AB612467_1_1491_Bacteria_Bacteroidetes_Bacteroidia_Bacteroidales_Prevotellaceae_Prevotella_1_uncultured_rumen_bacterium:0.00000100000050002909,AB612477_1_1491_Bacteria_Bacteroidetes_Bacteroidia_Bacteroidales_Prevotellaceae_Prevotella_1_uncultured_rumen_bacterium:0.00684849313551781896):0.00683083645217418683[86],AB555096_1_1491_Bacteria_Bacteroidetes_Bacteroidia_Bacteroidales_Prevotellaceae_Prevotella_1_uncultured_rumen_bacterium:0.00675876758005850616):0.00000100000050002909[42],(AY244879_1_1497_Bacteria_Bacteroidetes_Bacteroidia_Bacteroidales_Prevotellaceae_Prevotella_1_uncultured_rumen_bacterium:0.00000100000050002909,AF544206_1_1534_Bacteria_Bacteroidetes_Bacteroidia_Bacteroidales_Prevotellaceae_Prevotella_1_rumen_bacterium_YS1:0.00000100000050002909):0.01023225655881035943[98]):0.04361402050700938227[100],KC290845_1_1511_Bacteria_Bacteroidetes_Bacteroidia_Bacteroidales_Prevotellaceae_Prevotella_1_uncultured_bacterium:0.07957886272086400758):0.02551643761783849509[71],((((((EU850455_1_1454_Bacteria_Bacteroidetes_Bacteroidia_Bacteroidales_Prevotellaceae_Prevotella_1_uncultured_rumen_bacterium:0.01549908121725121837,KC162979_1_1522_Bacteria_Bacteroidetes_Bacteroidia_Bacteroidales_Prevotellaceae_Prevotella_1_uncultured_rumen_bacterium:0.09415576159039615312):0.02969457311269794314[64],((KJ159259_1_1491_Bacteria_Bacteroidetes_Bacteroidia_Bacteroidales_Prevotellaceae_Prevotella_1_uncultured_bacterium:0.02350923131930449453,((AB616492_1_1491_Bacteria_Bacteroidetes_Bacteroidia_Bacteroidales_Prevotellaceae_Prevotella_1_uncultured_rumen_bacterium:0.00000100000050002909,AB614847_1_1491_Bacteria_Bacteroidetes_Bacteroidia_Bacteroidales_Prevotellaceae_Prevotella_1_uncultured_rumen_bacterium:0.00682959396374498845):0.00000100000050002909[77],(((AY244907_1_1506_Bacteria_Bacteroidetes_Bacteroidia_Bacteroidales_Prevotellaceae_Prevotella_1_uncultured_rumen_bacterium:0.00000100000050002909,AY244923_1_1497_Bacteria_Bacteroidetes_Bacteroidia_Bacteroidales_Prevotellaceae_Prevotella_1_uncultured_rumen_bacterium:0.00000100000050002909):0.01263943460625125380[100],DQ673513_1_1494_Bacteria_Bacteroidetes_Bacteroidia_Bacteroidales_Prevotellaceae_Prevotella_1_uncultured_rumen_bacterium:0.03224670069796516797):0.00499122113631142623[33],AB185706_1_1526_Bacteria_Bacteroidetes_Bacteroidia_Bacteroidales_Prevotellaceae_Prevotella_1_uncultured_rumen_bacterium:0.00342148242656501898):0.00689870743286850191[33]):0.01449389668318689164[67]):0.02043248971925911567[41],AY244914_1_1498_Bacteria_Bacteroidetes_Bacteroidia_Bacteroidales_Prevotellaceae_Prevotella_1_uncultured_rumen_bacterium:0.04040930982249234943):0.00000100000050002909[3]):0.01046627429164313262[14],(AB009170_1_1426_Bacteria_Bacteroidetes_Bacteroidia_Bacteroidales_Prevotellaceae_Prevotella_1_unidentified_rumen_bacterium_RFN11:0.00000100000050002909,(((((AB821710_1_1521_Bacteria_Bacteroidetes_Bacteroidia_Bacteroidales_Prevotellaceae_Prevotella_1_uncultured_bacterium:0.05947289148554844862,AB270000_1_1495_Bacteria_Bacteroidetes_Bacteroidia_Bacteroidales_Prevotellaceae_Prevotella_1_uncultured_rumen_bacterium:0.00821175433163839202):0.07265299260751813260[100],((GU302821_1_1494_Bacteria_Bacteroidetes_Bacteroidia_Bacteroidales_Prevotellaceae_Prevotella_1_uncultured_rumen_bacterium:0.00694953375271874837,PREV31_scaffold_3131_extraction_3_Copy_reversed:0.00000100000050002909):0.00290508605052179061[76],HQ399807_1_1498_Bacteria_Bacteroidetes_Bacteroidia_Bacteroidales_Prevotellaceae_Prevotella_1_uncultured_rumen_bacterium:0.00416570110771460195):0.14158003189520421139[100]):0.04038526590379859504[22],FJ172886_1_1488_Bacteria_Bacteroidetes_Bacteroidia_Bacteroidales_Prevotellaceae_Prevotella_1_uncultured_bacterium:0.00000100000050002909):0.00340958519836149837[2],(AB269947_1_1495_Bacteria_Bacteroidetes_Bacteroidia_Bacteroidales_Prevotellaceae_Prevotella_1_uncultured_rumen_bacterium:0.00000100000050002909,AB269951_1_1494_Bacteria_Bacteroidetes_Bacteroidia_Bacteroidales_Prevotellaceae_Prevotella_1_uncultured_rumen_bacterium:0.00000100000050002909):0.00000100000050002909[68]):0.00686981380490049760[5],AB616487_1_1491_Bacteria_Bacteroidetes_Bacteroidia_Bacteroidales_Prevotellaceae_Prevotella_1_uncultured_rumen_bacterium:0.00348381707821198566):0.00335513798729283582[1]):0.03935370568041580974[15]):0.01296030614154867859[10],(((LN612789_1_1456_Bacteria_Bacteroidetes_Bacteroidia_Bacteroidales_Prevotellaceae_Prevotellaceae_UCG-001_uncultured_rumen_bacterium:0.00000100000050002909,(LN613071_1_1496_Bacteria_Bacteroidetes_Bacteroidia_Bacteroidales_Prevotellaceae_Prevotellaceae_UCG-001_uncultured_rumen_bacterium:0.00711377297701010561,LN612882_1_1472_Bacteria_Bacteroidetes_Bacteroidia_Bacteroidales_Prevotellaceae_Prevotellaceae_UCG-001_uncultured_rumen_bacterium:0.00356678487530480383):0.00345517789887576747[53]):0.08913800488791139010[100],(((GU302603_1_1495_Bacteria_Bacteroidetes_Bacteroidia_Bacteroidales_Prevotellaceae_Prevotella_1_uncultured_rumen_bacterium:0.01109328084416501617,GU304071_1_1495_Bacteria_Bacteroidetes_Bacteroidia_Bacteroidales_Prevotellaceae_Prevotella_1_uncultured_rumen_bacterium:0.00000100000050002909):0.02566283878695595558[100],(EU844417_1_1525_Bacteria_Bacteroidetes_Bacteroidia_Bacteroidales_Prevotellaceae_Prevotella_1_uncultured_bacterium:0.00000100000050002909,EU844619_1_1415_Bacteria_Bacteroidetes_Bacteroidia_Bacteroidales_Prevotellaceae_Prevotella_1_uncultured_bacterium:0.03905204430456627601):0.00532697479162879284[58]):0.00134057442742127218[45],KR068442_1_1491_Bacteria_Bacteroidetes_Bacteroidia_Bacteroidales_Prevotellaceae_Prevotella_1_uncultured_rumen_bacterium:0.08972892816213719203):0.04281164502468248756[72]):0.01917488823074645771[11],((((JX889297_1_1494_Bacteria_Bacteroidetes_Bacteroidia_Bacteroidales_Prevotellaceae_Prevotella_1_uncultured_bacterium:0.02465907996380144532,((AB614850_1_1492_Bacteria_Bacteroidetes_Bacteroidia_Bacteroidales_Prevotellaceae_Prevotella_1_uncultured_rumen_bacterium:0.10059889420816350847,GU303899_1_1495_Bacteria_Bacteroidetes_Bacteroidia_Bacteroidales_Prevotellaceae_Prevotella_1_uncultured_rumen_bacterium:0.03322951783556631761):0.02550878469598372514[60],((EU843424_1_1493_Bacteria_Bacteroidetes_Bacteroidia_Bacteroidales_Prevotellaceae_Prevotellaceae_UCG-001_uncultured_bacterium:0.18865475685357052660,JX889306_1_1494_Bacteria_Bacteroidetes_Bacteroidia_Bacteroidales_Prevotellaceae_Prevotella_1_uncultured_bacterium:0.00000100000050002909):0.03066081293845177372[32],(((GU303792_1_1496_Bacteria_Bacteroidetes_Bacteroidia_Bacteroidales_Prevotellaceae_Prevotella_1_uncultured_rumen_bacterium:0.00000100000050002909,JX889287_1_1707_Bacteria_Bacteroidetes_Bacteroidia_Bacteroidales_Prevotellaceae_Prevotella_1_uncultured_bacterium:0.00000100000050002909):0.00000100000050002909[96],JX889278_1_1495_Bacteria_Bacteroidetes_Bacteroidia_Bacteroidales_Prevotellaceae_Prevotella_1_uncultured_bacterium:0.00353622785824813431):0.00583972581094018700[53],GU302876_1_1493_Bacteria_Bacteroidetes_Bacteroidia_Bacteroidales_Prevotellaceae_Prevotella_1_uncultured_rumen_bacterium:0.00352107559227594642):0.00000100000050002909[36]):0.01638430888691181850[31]):0.05984680896936744876[51]):0.05882628171081157042[63],((GQ327790_1_1341_Bacteria_Bacteroidetes_Bacteroidia_Bacteroidales_Prevotellaceae_Prevotella_1_uncultured_rumen_bacterium:0.00698684329622784386,AB614962_1_1492_Bacteria_Bacteroidetes_Bacteroidia_Bacteroidales_Prevotellaceae_Prevotella_1_uncultured_rumen_bacterium:0.00784610906484068012):0.09366726073034226108[100],GU303928_1_1496_Bacteria_Bacteroidetes_Bacteroidia_Bacteroidales_Prevotellaceae_Prevotella_1_uncultured_rumen_bacterium:0.08601684069523138354):0.04339098967438301258[20]):0.03315961375091704133[29],KC290741_1_1511_Bacteria_Bacteroidetes_Bacteroidia_Bacteroidales_Prevotellaceae_Prevotella_1_uncultured_bacterium:0.01921345176259198206):0.04995371316589061750[26],(GQ402129_1_1519_Bacteria_Bacteroidetes_Bacteroidia_Bacteroidales_Prevotellaceae_Prevotella_1_uncultured_bacterium:0.01855577768457064569,(AB616383_1_1491_Bacteria_Bacteroidetes_Bacteroidia_Bacteroidales_Prevotellaceae_Prevotella_1_uncultured_rumen_bacterium:0.02636268559854889823,((AB615198_1_1491_Bacteria_Bacteroidetes_Bacteroidia_Bacteroidales_Prevotellaceae_Prevotella_1_uncultured_rumen_bacterium:0.00688207202143843819,AB185513_1_1528_Bacteria_Bacteroidetes_Bacteroidia_Bacteroidales_Prevotellaceae_Prevotella_1_uncultured_rumen_bacterium:0.00000100000050002909):0.07736535260338515962[100],((FJ028807_1_1489_Bacteria_Bacteroidetes_Bacteroidia_Bacteroidales_Prevotellaceae_Prevotella_1_uncultured_rumen_bacterium:0.00337728746924898090,FJ028787_1_1493_Bacteria_Bacteroidetes_Bacteroidia_Bacteroidales_Prevotellaceae_Prevotella_1_uncultured_rumen_bacterium:0.00000100000050002909):0.00000100000050002909[82],((FJ028748_1_1489_Bacteria_Bacteroidetes_Bacteroidia_Bacteroidales_Rikenellaceae_Rikenellaceae_RC9_gut_group_uncultured_rumen_bacterium:0.19067088039447332992,AY244926_1_1497_Bacteria_Bacteroidetes_Bacteroidia_Bacteroidales_Prevotellaceae_Prevotella_1_uncultured_rumen_bacterium:0.00349127104622829788):0.00000100000050002909[18],(((AB554990_1_1490_Bacteria_Bacteroidetes_Bacteroidia_Bacteroidales_Prevotellaceae_Prevotella_1_uncultured_rumen_bacterium:0.00000100000050002909,AB185521_1_1528_Bacteria_Bacteroidetes_Bacteroidia_Bacteroidales_Prevotellaceae_Prevotella_1_uncultured_rumen_bacterium:0.00000100000050002909):0.00000100000050002909[4],AB555015_1_1491_Bacteria_Bacteroidetes_Bacteroidia_Bacteroidales_Prevotellaceae_Prevotella_1_uncultured_rumen_bacterium:0.00000100000050002909):0.00000100000050002909[5],AB555002_1_1490_Bacteria_Bacteroidetes_Bacteroidia_Bacteroidales_Prevotellaceae_Prevotella_1_uncultured_rumen_bacterium:0.00000100000050002909):0.05230187715420296646[100]):0.00685844548326289011[46]):0.01927257322685113280[76]):0.03104767152236962563[42]):0.04775813361600722562[42]):0.02308918578528799601[29]):0.01935361660589413751[8]):0.00000100000050002909[0]):0.01474709592159677979[2],EU773639_1_1397_Bacteria_Bacteroidetes_Bacteroidia_Bacteroidales_Prevotellaceae_Prevotellaceae_UCG-004_uncultured_bacterium:0.07238607151088445602):0.01152969427431428662[0],((AB746607_1_1522_Bacteria_Bacteroidetes_Bacteroidia_Bacteroidales_Prevotellaceae_Prevotella_1_uncultured_bacterium:0.00335798714388272929,(AB185798_1_1528_Bacteria_Bacteroidetes_Bacteroidia_Bacteroidales_Prevotellaceae_Prevotella_1_uncultured_rumen_bacterium:0.00000100000050002909,AB746598_1_1522_Bacteria_Bacteroidetes_Bacteroidia_Bacteroidales_Prevotellaceae_Prevotella_1_uncultured_bacterium:0.00000100000050002909):0.00000100000050002909[61]):0.00000100000050002909[82],AB821600_1_1522_Bacteria_Bacteroidetes_Bacteroidia_Bacteroidales_Prevotellaceae_Prevotella_1_uncultured_bacterium:0.03555033598667026867):0.05945052729726944124[81]):0.01831628048960806665[2]):0.00574693769530912682[2]):0.02788533967168596236[20]):0.08438667720761901248[88]):0.01578935743789388474[88]):0.04470110633712557485[79]):0.01334679955520646708[49],(EU463094_1_1400_Bacteria_Bacteroidetes_Bacteroidia_Bacteroidales_Prevotellaceae_Prevotellaceae_UCG-003_uncultured_bacterium:0.17825722892607676062,AB616216_1_1485_Bacteria_Bacteroidetes_Bacteroidia_Bacteroidales_Prevotellaceae_Prevotellaceae_UCG-003_uncultured_rumen_bacterium:0.13597250404740218732):0.03132780089705661242[26]):0.01849452244758835115[27]):0.14822285019253378380[98],(EU459439_1_1401_Bacteria_Bacteroidetes_Bacteroidia_Bacteroidales_Bacteroidales_RF16_group_uncultured_bacterium:0.10815262829016189516,((AY244939_1_1488_Bacteria_Bacteroidetes_Bacteroidia_Bacteroidales_Bacteroidales_RF16_group_uncultured_rumen_bacterium:0.09567700242539904643,(EU776334_1_1398_Bacteria_Bacteroidetes_Bacteroidia_Bacteroidales_Bacteroidales_RF16_group_uncultured_bacterium:0.01304099303427225937,EU775282_1_1395_Bacteria_Bacteroidetes_Bacteroidia_Bacteroidales_Bacteroidales_RF16_group_uncultured_bacterium:0.01676033286370180037):0.07636321463144976618[100]):0.18867108577009839010[100],EU470429_1_1398_Bacteria_Bacteroidetes_Bacteroidia_Bacteroidales_Bacteroidales_RF16_group_uncultured_bacterium:0.04480695188045779459):0.07742607775533549841[82]):0.06319009080370950604[80]):0.26804241666618605633[98]):0.08619758709729244406[21],KF843479_1_1399_Bacteria_Bacteroidetes_Bacteroidia_Bacteroidales_Bacteroidales_S24-7_group_uncultured_bacterium:0.07730517769579355047):0.14134458492893034465[22]):0.11115671606304819430[22]):0.18834686864108274307[58]):0.07498889709491324274[34]):0.17479055753151151453[45],((KM651144_1_1484_Bacteria_Bacteroidetes_Bacteroidia_Bacteroidales_Porphyromonadaceae_uncultured_uncultured_Bacteroidetes_bacterium:0.11269543212454581627,(KC758904_1_1390_Bacteria_Bacteroidetes_Bacteroidia_Bacteroidales_Porphyromonadaceae_uncultured_uncultured_bacterium:0.10051701636633544878,(EF559149_1_1483_Bacteria_Bacteroidetes_Bacteroidia_Bacteroidales_Porphyromonadaceae_uncultured_uncultured_bacterium:0.09815398547692776032,AB237705_1_1444_Bacteria_Bacteroidetes_Bacteroidia_Bacteroidales_Porphyromonadaceae_uncultured_uncultured_bacterium:0.04819705798510457578):0.02641774089010716711[60]):0.02732535548831931116[53]):0.04593878122492900395[56],FJ716945_1_1521_Bacteria_Bacteroidetes_Bacteroidia_Bacteroidales_Porphyromonadaceae_uncultured_uncultured_bacterium:0.17214500820221531607):0.09965651084089202638[61]):0.01819322819669024968[16]):1.31319521437605435388[100],EU773363_1_1371:0.00000100000050002909):0.09739888207037675216[10],((((AB185601_1_1512:0.00000100000050002909,AB185602_1_1509:0.00000100000050002909):0.02168665791012030358[100],AB269993_1_1510:0.01263977306975747582):0.00398665826798684161[55],AB269975_1_1508:0.03128371400004074238):0.01263622384237775981[47],AB269994_1_1508:0.00000100000050002909):0.00000100000050002909[43]):0.01259803080876934801[0],(AB269995_1_1509:0.02903382165346222663,(AB270068_1_1509:0.03462566828490108717,AB270014_1_1508:0.00000100000050002909):0.01436858186946051927[63]):0.00945660263284704705[18]):0.00000100000050002909[0]):0.00457351208766688597[0]):0.06450140253093530895[4],EU775101_1_1379:0.00000100000050002909):0.00415103238195157435[0],EU998653_1_1474:0.00410910449429383300):0.00824273259500025134[0]):0.00846683142242116334[0]):0.00434658178439151135[0]):0.00439502974043688450[0]):0.00000100000050002909[0]):0.00000100000050002909[0],((EU878313_1_1507:0.07370683367587109458,((AF292373_1_1470:0.00000100000050002909,((CP002106_159965_161467:0.00000100000050002909,(FJ982973_1_1482:0.00000100000050002909,AY005814_1_1481:0.00000100000050002909):0.00000100000050002909[8]):0.00000100000050002909[3],HK694509_1_1495:0.00000100000050002909):0.00000100000050002909[2]):0.00000100000050002909[5],FN178464_1_1428:0.00000100000050002909):0.01792631909987451796[93]):0.03164947444266073134[44],(((JQ456537_1_1369:0.00413511836372059197,((CP012069_2692071_2693595:0.00000100000050002909,JQ456756_1_1370:0.00000100000050002909):0.00000100000050002909[29],CP012069_2686816_2688340:0.00000100000050002909):0.00000100000050002909[55]):0.00408929926126020207[58],HK241498_1_1489:0.00425799068154354265):0.01822882967078549854[82],(CZPU01000011_139136_140633:0.02949501243892244801,(LN827536_1_1467:0.00000100000050002909,CZPU01000014_218_1712:0.00000100000050002909):0.00000100000050002909[97]):0.02121026347755203961[88]):0.00486802805679793522[37]):0.01070188139147435283[8]):0.01739936878522251040[0]):0.01753042411854390317[6]):0.00830225092259255330[12],(JX905358_1_1469:0.00000100000050002909,((DQ071526_1_1467:0.41906152257861517541,JQ184073_1_1343:0.00043102917231020618):0.00789578144871220904[15],CCNO01000003_2044_3538:0.00000100000050002909):0.02565992777247369863[24]):0.08767751470052245755[30]):0.00000100000050002909[1]):0.00984464371225966112[8]):0.03336319400313562944[41],EU344415_1_1357:0.05837342630537399601):0.02475926289929721025[96]):0.00823430099288897065[57]):0.00411954535658993169[45]):0.00000100000050002909[26]):0.00000100000050002909[9]):0.00000100000050002909[1],DQ777902_1_1442:0.00000100000050002909)OROOT;
