# Supplementary material for: Interspecies cross-feeding orchestrates carbon degradation in the rumen ecosystem
Source: Nat Microbiol. 2018 Oct 24;3(11):1274–84. doi: 10.1038/s41564-018-0225-4 (PMC6784887; doi:10.1038/s41564-018-0225-4)
Supplement: Supplementary file 20 — 16S rRNA gene tree in newick format for the scaffold containing a 16S rRNA gene recovered in BACT38 MAG with near neighbours determined using SILVA. [file 41564_2018_225_MOESM20_ESM.txt]

((AY239459_1_1480:0.02226800422743199434,(DQ071473_1_1477:0.00727201709628304792,(((AB746605_1_1507:0.02549622773173476284,(((KF698410_1_1415:0.00000100000050002909,GU304300_1_1477:0.01431698470874235955):0.05816512365223556330[94],(KC290794_1_1494:0.00528423360622845562,EU475540_1_1367:0.02525469781321421428):0.04796342231686473445[96]):0.04469066972556780953[97],AB603809_1_1404:0.00000100000050002909):0.02267837231272681539[82]):0.04768549278329523716[87],((((((((KR068311_1_1491_Bacteria_Bacteroidetes_Bacteroidia_Bacteroidales_Bacteroidales_S24-7_group_uncultured_rumen_bacterium:0.21555670181132585705,KF843479_1_1399_Bacteria_Bacteroidetes_Bacteroidia_Bacteroidales_Bacteroidales_S24-7_group_uncultured_bacterium:0.11149375709515446653):0.20155030513496061118[93],(EU504899_1_1403_Bacteria_Bacteroidetes_Bacteroidia_Bacteroidales_Bacteroidales_S24-7_group_uncultured_bacterium:0.28001013597011653600,(((EF099046_1_1405_Bacteria_Bacteroidetes_Bacteroidia_Bacteroidales_Bacteroidales_S24-7_group_uncultured_bacterium:0.11734755434867105706,EU457185_1_1348_Bacteria_Bacteroidetes_Bacteroidia_Bacteroidales_Bacteroidales_S24-7_group_uncultured_bacterium:0.13877120049175964422):0.02420830451062878919[23],(((((EF097857_1_1396_Bacteria_Bacteroidetes_Bacteroidia_Bacteroidales_Bacteroidales_S24-7_group_uncultured_bacterium:0.10701325231412103789,(EU504502_1_1405_Bacteria_Bacteroidetes_Bacteroidia_Bacteroidales_Bacteroidales_S24-7_group_uncultured_bacterium:0.07134208282725595929,EU791121_1_1517_Bacteria_Bacteroidetes_Bacteroidia_Bacteroidales_Bacteroidales_S24-7_group_uncultured_bacterium:0.02921814654398301875):0.05367520617436332547[74]):0.08208037410569206382[69],(EF098182_1_1404_Bacteria_Bacteroidetes_Bacteroidia_Bacteroidales_Bacteroidales_S24-7_group_uncultured_bacterium:0.38594499719231750712,EU504129_1_1399_Bacteria_Bacteroidetes_Bacteroidia_Bacteroidales_Bacteroidales_S24-7_group_uncultured_bacterium:0.18970888795879625732):0.00747850508508171238[7]):0.03612195998649189721[4],EF099832_1_1399_Bacteria_Bacteroidetes_Bacteroidia_Bacteroidales_Bacteroidales_S24-7_group_uncultured_bacterium:0.14561456663276028944):0.05990964325857352918[11],EF096175_1_1314_Bacteria_Bacteroidetes_Bacteroidia_Bacteroidales_Bacteroidales_S24-7_group_uncultured_bacterium:0.10752675836212478855):0.02717963691986678004[20],(EU452649_1_1408_Bacteria_Bacteroidetes_Bacteroidia_Bacteroidales_Bacteroidales_S24-7_group_uncultured_bacterium:0.06157660331790355129,EF096168_1_1288_Bacteria_Bacteroidetes_Bacteroidia_Bacteroidales_Bacteroidales_S24-7_group_uncultured_bacterium:0.07091799095947087794):0.22820280561959360721[83]):0.01521159828614202653[11]):0.04075361265486998619[16],EF099282_1_1410_Bacteria_Bacteroidetes_Bacteroidia_Bacteroidales_Bacteroidales_S24-7_group_uncultured_bacterium:0.21844654986084974246):0.01358589129563650758[9]):0.07952582832541499336[41]):0.19220906290393632854[48],((CEBY01047361_11518_13022_Bacteria_Bacteroidetes_Bacteroidia_Bacteroidales_Porphyromonadaceae_Parabacteroides_gut_metagenome:0.01796622556610008234,(((CP000140_2872534_2874028_Bacteria_Bacteroidetes_Bacteroidia_Bacteroidales_Porphyromonadaceae_Parabacteroides_Parabacteroides_distasonis_ATCC_8503:0.00000100000050002909,CP000140_4787729_4789225_Bacteria_Bacteroidetes_Bacteroidia_Bacteroidales_Porphyromonadaceae_Parabacteroides_Parabacteroides_distasonis_ATCC_8503:0.00000100000050002909):0.00000100000050002909[8],((CP000140_3253636_3255132_Bacteria_Bacteroidetes_Bacteroidia_Bacteroidales_Porphyromonadaceae_Parabacteroides_Parabacteroides_distasonis_ATCC_8503:0.00000100000050002909,CP000140_416000_417494_Bacteria_Bacteroidetes_Bacteroidia_Bacteroidales_Porphyromonadaceae_Parabacteroides_Parabacteroides_distasonis_ATCC_8503:0.00000100000050002909):0.00000100000050002909[10],(CP000140_2138973_2140467_Bacteria_Bacteroidetes_Bacteroidia_Bacteroidales_Porphyromonadaceae_Parabacteroides_Parabacteroides_distasonis_ATCC_8503:0.00000100000050002909,CP000140_142361_143857_Bacteria_Bacteroidetes_Bacteroidia_Bacteroidales_Porphyromonadaceae_Parabacteroides_Parabacteroides_distasonis_ATCC_8503:0.00000100000050002909):0.00000100000050002909[8]):0.00000100000050002909[3]):0.00000100000050002909[5],CP000140_3411907_3413403_Bacteria_Bacteroidetes_Bacteroidia_Bacteroidales_Porphyromonadaceae_Parabacteroides_Parabacteroides_distasonis_ATCC_8503:0.00000100000050002909):0.01477299081364454210[81]):0.32470246040192096704[100],(((EU470429_1_1398_Bacteria_Bacteroidetes_Bacteroidia_Bacteroidales_Bacteroidales_RF16_group_uncultured_bacterium:0.08404098263401690860,(EF445256_1_1484_Bacteria_Bacteroidetes_Bacteroidia_Bacteroidales_Bacteroidales_RF16_group_uncultured_bacterium:0.05149502196899605200,(AY244939_1_1488_Bacteria_Bacteroidetes_Bacteroidia_Bacteroidales_Bacteroidales_RF16_group_uncultured_rumen_bacterium:0.07606855265232330410,(((EU776334_1_1398_Bacteria_Bacteroidetes_Bacteroidia_Bacteroidales_Bacteroidales_RF16_group_uncultured_bacterium:0.00626780938320987101,EU470205_1_1397_Bacteria_Bacteroidetes_Bacteroidia_Bacteroidales_Bacteroidales_RF16_group_uncultured_bacterium:0.00000100000050002909):0.01359173159179726496[95],EU775282_1_1395_Bacteria_Bacteroidetes_Bacteroidia_Bacteroidales_Bacteroidales_RF16_group_uncultured_bacterium:0.03593882660412486135):0.00501205699934443791[41],(AB612761_1_1486_Bacteria_Bacteroidetes_Bacteroidia_Bacteroidales_Bacteroidales_RF16_group_uncultured_rumen_bacterium:0.10140106079037718156,AB746726_1_1519_Bacteria_Bacteroidetes_Bacteroidia_Bacteroidales_Bacteroidales_RF16_group_uncultured_bacterium:0.11418959410925913489):0.05740185640808014023[25]):0.06310343793990211281[37]):0.10167778983291037020[79]):0.24812931332871332457[100]):0.08329476702734393834[89],((EU472506_1_1399_Bacteria_Bacteroidetes_Bacteroidia_Bacteroidales_Prevotellaceae_Prevotellaceae_UCG-004_uncultured_bacterium:0.36427612922438906695,(AB821600_1_1522_Bacteria_Bacteroidetes_Bacteroidia_Bacteroidales_Prevotellaceae_Prevotella_1_uncultured_bacterium:0.00000100000050002909,((AB185798_1_1528_Bacteria_Bacteroidetes_Bacteroidia_Bacteroidales_Prevotellaceae_Prevotella_1_uncultured_rumen_bacterium:0.00000100000050002909,(AB746607_1_1522_Bacteria_Bacteroidetes_Bacteroidia_Bacteroidales_Prevotellaceae_Prevotella_1_uncultured_bacterium:0.00000100000050002909,AB746598_1_1522_Bacteria_Bacteroidetes_Bacteroidia_Bacteroidales_Prevotellaceae_Prevotella_1_uncultured_bacterium:0.00000100000050002909):0.00000100000050002909[39]):0.00597438816571692431[83],(AB270000_1_1495_Bacteria_Bacteroidetes_Bacteroidia_Bacteroidales_Prevotellaceae_Prevotella_1_uncultured_rumen_bacterium:0.15875399568392181693,(((((AB615198_1_1491_Bacteria_Bacteroidetes_Bacteroidia_Bacteroidales_Prevotellaceae_Prevotella_1_uncultured_rumen_bacterium:0.00607390186392221029,AB185513_1_1528_Bacteria_Bacteroidetes_Bacteroidia_Bacteroidales_Prevotellaceae_Prevotella_1_uncultured_rumen_bacterium:0.00000100000050002909):0.06204584511087744142[100],(AB616308_1_1491_Bacteria_Bacteroidetes_Bacteroidia_Bacteroidales_Prevotellaceae_Prevotella_1_uncultured_rumen_bacterium:0.01574760238738181356,((GU303928_1_1496_Bacteria_Bacteroidetes_Bacteroidia_Bacteroidales_Prevotellaceae_Prevotella_1_uncultured_rumen_bacterium:0.10261177000540376569,(AB614962_1_1492_Bacteria_Bacteroidetes_Bacteroidia_Bacteroidales_Prevotellaceae_Prevotella_1_uncultured_rumen_bacterium:0.10170606285182802464,JX889306_1_1494_Bacteria_Bacteroidetes_Bacteroidia_Bacteroidales_Prevotellaceae_Prevotella_1_uncultured_bacterium:0.13714079789563865530):0.03500875742126979134[75]):0.07678557685342822514[70],AY244904_1_1498_Bacteria_Bacteroidetes_Bacteroidia_Bacteroidales_Prevotellaceae_Prevotella_1_uncultured_rumen_bacterium:0.10743956316733176137):0.05017561708499666817[14]):0.05287540343206727916[31]):0.04306355073801889505[16],(KC290845_1_1511_Bacteria_Bacteroidetes_Bacteroidia_Bacteroidales_Prevotellaceae_Prevotella_1_uncultured_bacterium:0.07478026695502289212,(((AY244879_1_1497_Bacteria_Bacteroidetes_Bacteroidia_Bacteroidales_Prevotellaceae_Prevotella_1_uncultured_rumen_bacterium:0.00000100000050002909,AF544206_1_1534_Bacteria_Bacteroidetes_Bacteroidia_Bacteroidales_Prevotellaceae_Prevotella_1_rumen_bacterium_YS1:0.00000100000050002909):0.01198413822876077776[89],AB555096_1_1491_Bacteria_Bacteroidetes_Bacteroidia_Bacteroidales_Prevotellaceae_Prevotella_1_uncultured_rumen_bacterium:0.00000100000050002909):0.00000100000050002909[41],(AB612467_1_1491_Bacteria_Bacteroidetes_Bacteroidia_Bacteroidales_Prevotellaceae_Prevotella_1_uncultured_rumen_bacterium:0.00000100000050002909,AB612477_1_1491_Bacteria_Bacteroidetes_Bacteroidia_Bacteroidales_Prevotellaceae_Prevotella_1_uncultured_rumen_bacterium:0.01211641925128686091):0.00596313015763970909[57]):0.09393465094271569171[98]):0.04083533925634992567[63]):0.05883943704125729757[3],((((HQ399807_1_1498_Bacteria_Bacteroidetes_Bacteroidia_Bacteroidales_Prevotellaceae_Prevotella_1_uncultured_rumen_bacterium:0.04891062051235262748,GU302821_1_1494_Bacteria_Bacteroidetes_Bacteroidia_Bacteroidales_Prevotellaceae_Prevotella_1_uncultured_rumen_bacterium:0.01272242220344069197):0.20832944219428969901[100],AY244914_1_1498_Bacteria_Bacteroidetes_Bacteroidia_Bacteroidales_Prevotellaceae_Prevotella_1_uncultured_rumen_bacterium:0.00641722928628223662):0.00710652664722596743[25],(AB614847_1_1491_Bacteria_Bacteroidetes_Bacteroidia_Bacteroidales_Prevotellaceae_Prevotella_1_uncultured_rumen_bacterium:0.00651049578808438403,(((((AB616487_1_1491_Bacteria_Bacteroidetes_Bacteroidia_Bacteroidales_Prevotellaceae_Prevotella_1_uncultured_rumen_bacterium:0.00000100000050002909,(AB269947_1_1495_Bacteria_Bacteroidetes_Bacteroidia_Bacteroidales_Prevotellaceae_Prevotella_1_uncultured_rumen_bacterium:0.00000100000050002909,FJ172886_1_1488_Bacteria_Bacteroidetes_Bacteroidia_Bacteroidales_Prevotellaceae_Prevotella_1_uncultured_bacterium:0.00000100000050002909):0.00000100000050002909[9]):0.00000100000050002909[19],AB269951_1_1494_Bacteria_Bacteroidetes_Bacteroidia_Bacteroidales_Prevotellaceae_Prevotella_1_uncultured_rumen_bacterium:0.00000100000050002909):0.08517916787241051890[93],KJ159259_1_1491_Bacteria_Bacteroidetes_Bacteroidia_Bacteroidales_Prevotellaceae_Prevotella_1_uncultured_bacterium:0.00000100000050002909):0.03261775160174980315[23],(AY244907_1_1506_Bacteria_Bacteroidetes_Bacteroidia_Bacteroidales_Prevotellaceae_Prevotella_1_uncultured_rumen_bacterium:0.00000100000050002909,AY244923_1_1497_Bacteria_Bacteroidetes_Bacteroidia_Bacteroidales_Prevotellaceae_Prevotella_1_uncultured_rumen_bacterium:0.00000100000050002909):0.00000100000050002909[72]):0.00616562985680737651[12],(AB616492_1_1491_Bacteria_Bacteroidetes_Bacteroidia_Bacteroidales_Prevotellaceae_Prevotella_1_uncultured_rumen_bacterium:0.00000100000050002909,AB185706_1_1526_Bacteria_Bacteroidetes_Bacteroidia_Bacteroidales_Prevotellaceae_Prevotella_1_uncultured_rumen_bacterium:0.00000100000050002909):0.00000100000050002909[65]):0.00573236200984718076[12]):0.03857798383543208781[25]):0.01619999231433819076[21],(KC290741_1_1511_Bacteria_Bacteroidetes_Bacteroidia_Bacteroidales_Prevotellaceae_Prevotella_1_uncultured_bacterium:0.01123366059476039493,((((AB185521_1_1528_Bacteria_Bacteroidetes_Bacteroidia_Bacteroidales_Prevotellaceae_Prevotella_1_uncultured_rumen_bacterium:0.00000100000050002909,AB555015_1_1491_Bacteria_Bacteroidetes_Bacteroidia_Bacteroidales_Prevotellaceae_Prevotella_1_uncultured_rumen_bacterium:0.00000100000050002909):0.00000100000050002909[27],AB555002_1_1490_Bacteria_Bacteroidetes_Bacteroidia_Bacteroidales_Prevotellaceae_Prevotella_1_uncultured_rumen_bacterium:0.00000100000050002909):0.00000100000050002909[59],AB554990_1_1490_Bacteria_Bacteroidetes_Bacteroidia_Bacteroidales_Prevotellaceae_Prevotella_1_uncultured_rumen_bacterium:0.00000100000050002909):0.02811113000683621022[96],(((AB616383_1_1491_Bacteria_Bacteroidetes_Bacteroidia_Bacteroidales_Prevotellaceae_Prevotella_1_uncultured_rumen_bacterium:0.00588926303413828730,FJ028807_1_1489_Bacteria_Bacteroidetes_Bacteroidia_Bacteroidales_Prevotellaceae_Prevotella_1_uncultured_rumen_bacterium:0.00000100000050002909):0.00588042883845693934[66],FJ028787_1_1493_Bacteria_Bacteroidetes_Bacteroidia_Bacteroidales_Prevotellaceae_Prevotella_1_uncultured_rumen_bacterium:0.00000100000050002909):0.00000100000050002909[25],AY244926_1_1497_Bacteria_Bacteroidetes_Bacteroidia_Bacteroidales_Prevotellaceae_Prevotella_1_uncultured_rumen_bacterium:0.00587605891090072982):0.07771199972228659547[82]):0.08185951826278016485[65]):0.05065934706048964842[42]):0.00743722814298578352[2]):0.06789302907032382373[19],(GU302603_1_1495_Bacteria_Bacteroidetes_Bacteroidia_Bacteroidales_Prevotellaceae_Prevotella_1_uncultured_rumen_bacterium:0.00655433798633956160,((EU844417_1_1525_Bacteria_Bacteroidetes_Bacteroidia_Bacteroidales_Prevotellaceae_Prevotella_1_uncultured_bacterium:0.00000100000050002909,EU844619_1_1415_Bacteria_Bacteroidetes_Bacteroidia_Bacteroidales_Prevotellaceae_Prevotella_1_uncultured_bacterium:0.00000100000050002909):0.01343798121945761516[90],GU304071_1_1495_Bacteria_Bacteroidetes_Bacteroidia_Bacteroidales_Prevotellaceae_Prevotella_1_uncultured_rumen_bacterium:0.00000100000050002909):0.00000100000050002909[30]):0.02855121386362526742[97]):0.09057447302749759011[36]):0.01846683078464872105[35]):0.01798402317619599705[43]):0.13215402926367547654[84]):0.09417946875514499050[38],(((((AB614957_1_1490:0.00000100000050002909,(AB824397_1_1521:0.00966553614443944539,(FJ028779_1_1487:0.00000100000050002909,(((AB615130_1_1547:0.00594515656133935005,AB614736_1_1489:0.00594489910111916774):0.00000100000050002909[88],(AB555283_1_1490:0.00000100000050002909,AB555281_1_1487:0.00000100000050002909):0.04488918613235812899[100]):0.05168104201834644584[81],KR068415_1_1490:0.05615461202307876071):0.04171203471472052782[28]):0.07748087294064531783[25]):0.08185078464100831175[27]):0.03891253070655505131[85],(EU469967_1_1402_Bacteria_Bacteroidetes_Bacteroidia_Bacteroidales_Prevotellaceae_Prevotellaceae_UCG-004_uncultured_bacterium:0.23922142360845205511,((EU471887_1_1380_Bacteria_Bacteroidetes_Bacteroidia_Bacteroidales_Prevotellaceae_Prevotellaceae_UCG-003_uncultured_bacterium:0.07811398603124594664,(((KR067930_1_1490:0.07717622851051221533,((AB614930_1_1490_Bacteria_Bacteroidetes_Bacteroidia_Bacteroidales_Prevotellaceae_Prevotellaceae_UCG-003_uncultured_rumen_bacterium:0.02508318308694514401,AB614654_1_1490_Bacteria_Bacteroidetes_Bacteroidia_Bacteroidales_Prevotellaceae_Prevotellaceae_UCG-003_uncultured_rumen_bacterium:0.05120603745925317307):0.02105721799756033949[35],((BACT38_scaffold_3029_extraction_reversed:0.06163146911857292354,(EF686547_1_1493:0.11231748018899284647,(EU461552_1_1384_Bacteria_Bacteroidetes_Bacteroidia_Bacteroidales_Prevotellaceae_Prevotellaceae_UCG-003_uncultured_bacterium:0.02278478583308199065,EU461443_1_1397_Bacteria_Bacteroidetes_Bacteroidia_Bacteroidales_Prevotellaceae_Prevotellaceae_UCG-003_uncultured_bacterium:0.07167291878651312065):0.09973159054316173278[98]):0.04262595666353040380[51]):0.04668661764403083531[27],((AB616170_1_1499_Bacteria_Bacteroidetes_Bacteroidia_Bacteroidales_Prevotellaceae_Prevotellaceae_UCG-003_uncultured_rumen_bacterium:0.00000100000050002909,KJ159336_1_1490_Bacteria_Bacteroidetes_Bacteroidia_Bacteroidales_Prevotellaceae_Prevotellaceae_UCG-003_uncultured_bacterium:0.01328466372835092682):0.00647144661446928064[37],AB185524_1_1526_Bacteria_Bacteroidetes_Bacteroidia_Bacteroidales_Prevotellaceae_Prevotellaceae_UCG-003_uncultured_rumen_bacterium:0.00000100000050002909):0.03074448725418208253[40]):0.03717419909532566208[19]):0.00095482319868090803[2]):0.00850130319787409730[3],EU843473_1_1421:0.12616022963004575042):0.00000100000050002909[0],AB615146_1_1489_Bacteria_Bacteroidetes_Bacteroidia_Bacteroidales_Prevotellaceae_Prevotellaceae_UCG-003_uncultured_rumen_bacterium:0.09816672300854493993):0.05104560650844840175[5]):0.01636031481938831841[2],EU776345_1_1399_Bacteria_Bacteroidetes_Bacteroidia_Bacteroidales_Prevotellaceae_Prevotellaceae_UCG-003_uncultured_bacterium:0.20081271975386866258):0.04072386545385620754[4]):0.03032930383695658927[6]):0.09979345692240897125[47],((((EU459707_1_1400_Bacteria_Bacteroidetes_Bacteroidia_Bacteroidales_Prevotellaceae_Alloprevotella_uncultured_bacterium:0.14189883640495909445,(CDZS01016764_883_2390_Bacteria_Bacteroidetes_Bacteroidia_Bacteroidales_Prevotellaceae_Alloprevotella_gut_metagenome:0.00000100000050002909,(KF842213_1_1390_Bacteria_Bacteroidetes_Bacteroidia_Bacteroidales_Prevotellaceae_Alloprevotella_uncultured_bacterium:0.00597461355928621297,KF842091_1_1412_Bacteria_Bacteroidetes_Bacteroidia_Bacteroidales_Prevotellaceae_Alloprevotella_uncultured_bacterium:0.00000100000050002909):0.01187086903228758497[81]):0.08564913190717431124[99]):0.13525886471731457528[95],((AB331896_1_1483:0.00000100000050002909,(AB547651_1_1480:0.00000100000050002909,AFFY01000019_1_976:0.00000100000050002909):0.00000100000050002909[88]):0.12268708021251649443[100],(AB331897_1_1481:0.00000100000050002909,(AB547652_1_1488:0.00000100000050002909,AFBR01000011_16_1532:0.00000100000050002909):0.00000100000050002909[34]):0.05459640618230164610[100]):0.06206704548898166890[77]):0.00000100000050002909[7],((AB612567_1_1492_Bacteria_Bacteroidetes_Bacteroidia_Bacteroidales_Prevotellaceae_Prevotellaceae_Ga6A1_group_uncultured_rumen_bacterium:0.29155942313314153758,(GU303585_1_1490_Bacteria_Bacteroidetes_Bacteroidia_Bacteroidales_Prevotellaceae_Prevotellaceae_UCG-004_uncultured_rumen_bacterium:0.33824727894193717948,EU778794_1_1401_Bacteria_Bacteroidetes_Bacteroidia_Bacteroidales_Bacteroidaceae_Bacteroides_uncultured_bacterium:0.07417249525378299957):0.03595884678549919611[28]):0.04043921183270462322[5],DQ807382_1_1397_Bacteria_Bacteroidetes_Bacteroidia_Bacteroidales_Bacteroidaceae_Bacteroides_uncultured_bacterium:0.04120703336707787212):0.07928825745439280204[11]):0.02182348285808535793[3],(AB239491_1_1489_Bacteria_Bacteroidetes_Bacteroidia_Bacteroidales_Prevotellaceae_Prevotellaceae_Ga6A1_group_rumen_bacterium_RC-2:0.01261597764912224424,AB506647_1_1527_Bacteria_Bacteroidetes_Bacteroidia_Bacteroidales_Prevotellaceae_Prevotellaceae_Ga6A1_group_uncultured_bacterium:0.00000100000050002909):0.12300392400563722739[96]):0.00000100000050002909[10]):0.11372675586410951887[8],(AB616216_1_1485_Bacteria_Bacteroidetes_Bacteroidia_Bacteroidales_Prevotellaceae_Prevotellaceae_UCG-003_uncultured_rumen_bacterium:0.28687739646896148749,((((CP003666_348540_350056_Bacteria_Bacteroidetes_Bacteroidia_Bacteroidales_Prevotellaceae_Prevotella_Prevotella_sp__oral_taxon_299_str__F0039:0.00000100000050002909,(CP003666_215679_217195_Bacteria_Bacteroidetes_Bacteroidia_Bacteroidales_Prevotellaceae_Prevotella_Prevotella_sp__oral_taxon_299_str__F0039:0.00000100000050002909,HK556827_10_1518_Bacteria_Bacteroidetes_Bacteroidia_Bacteroidales_Prevotellaceae_Prevotella_unidentified:0.00000100000050002909):0.00000100000050002909[30]):0.00536737291414488005[66],CP003666_39613_41129_Bacteria_Bacteroidetes_Bacteroidia_Bacteroidales_Prevotellaceae_Prevotella_Prevotella_sp__oral_taxon_299_str__F0039:0.00000100000050002909):0.01072603072350141427[80],GQ398429_1_1519_Bacteria_Bacteroidetes_Bacteroidia_Bacteroidales_Prevotellaceae_Prevotella_uncultured_bacterium:0.02176044172140238417):0.00000100000050002909[28],(FJ557622_1_1401_Bacteria_Bacteroidetes_Bacteroidia_Bacteroidales_Prevotellaceae_Prevotella_uncultured_bacterium:0.00000100000050002909,(AB547695_1_1489_Bacteria_Bacteroidetes_Bacteroidia_Bacteroidales_Prevotellaceae_Prevotella_Prevotella_nanceiensis:0.00000100000050002909,FJ557681_1_1399_Bacteria_Bacteroidetes_Bacteroidia_Bacteroidales_Prevotellaceae_Prevotella_uncultured_bacterium:0.00000100000050002909):0.01082835687065798920[93]):0.00536120406258779221[70]):0.21652299450805084780[100]):0.02751450922844243807[4]):0.03839786868724980040[9],((((EU381906_1_1493_Bacteria_Bacteroidetes_Bacteroidia_Bacteroidales_Prevotellaceae_Prevotellaceae_UCG-004_uncultured_rumen_bacterium:0.52548504444460220064,EU469848_1_1399_Bacteria_Bacteroidetes_Bacteroidia_Bacteroidales_Prevotellaceae_Prevotellaceae_UCG-004_uncultured_bacterium:0.02296714149610658631):0.03295293727357541391[19],((AY693825_1_1489_Bacteria_Bacteroidetes_Bacteroidia_Bacteroidales_Prevotellaceae_Prevotellaceae_UCG-004_uncultured_bacterium:0.13533969560090286510,GQ495892_1_1420_Bacteria_Bacteroidetes_Bacteroidia_Bacteroidales_Prevotellaceae_Prevotellaceae_UCG-004_uncultured_Bacteroidetes_bacterium:0.11485318123827990833):0.09832053763272172175[68],(EU462371_1_1402_Bacteria_Bacteroidetes_Bacteroidia_Bacteroidales_Prevotellaceae_Prevotellaceae_UCG-004_uncultured_bacterium:0.03615381963455090858,EU771540_1_1399_Bacteria_Bacteroidetes_Bacteroidia_Bacteroidales_Prevotellaceae_Prevotellaceae_UCG-004_uncultured_bacterium:0.03841499993029273696):0.01580684575591499719[92]):0.16340750581535704034[87]):0.00000100000050002909[5],(KM650162_1_1451_Bacteria_Bacteroidetes_Bacteroidia_Bacteroidales_Prevotellaceae_Prevotellaceae_UCG-004_uncultured_bacterium:0.21589839740657668088,(((GU303773_1_1492_Bacteria_Bacteroidetes_Bacteroidia_Bacteroidales_Prevotellaceae_Prevotellaceae_UCG-004_uncultured_rumen_bacterium:0.00000100000050002909,HQ399694_1_1497_Bacteria_Bacteroidetes_Bacteroidia_Bacteroidales_Prevotellaceae_Prevotellaceae_UCG-004_uncultured_rumen_bacterium:0.02971754455814933429):0.00000100000050002909[33],(EU459491_1_1397_Bacteria_Bacteroidetes_Bacteroidia_Bacteroidales_Prevotellaceae_Prevotellaceae_UCG-004_uncultured_bacterium:0.03118687597183576743,HQ399793_1_1505_Bacteria_Bacteroidetes_Bacteroidia_Bacteroidales_Prevotellaceae_Prevotellaceae_UCG-004_uncultured_rumen_bacterium:0.00000100000050002909):0.00727437999572634695[49]):0.06624062948353993951[74],EU381793_1_1491_Bacteria_Bacteroidetes_Bacteroidia_Bacteroidales_Prevotellaceae_Prevotellaceae_UCG-004_uncultured_rumen_bacterium:0.03782515856246540520):0.14756692660464126865[66]):0.09019560403309410945[37]):0.12875932436373338508[55],(EU465995_1_1401_Bacteria_Bacteroidetes_Bacteroidia_Bacteroidales_Prevotellaceae_Prevotellaceae_UCG-004_uncultured_bacterium:0.13797690921271615894,HM124204_1_1492_Bacteria_Bacteroidetes_Bacteroidia_Bacteroidales_Prevotellaceae_Prevotellaceae_UCG-004_uncultured_bacterium:0.04305123822064742950):0.00000100000050002909[42]):0.10100074008055555386[57]):0.01357363245028966013[14]):0.08589071552778028418[35]):0.18183049951795940413[54],((((EU259446_1_1491_Bacteria_Bacteroidetes_Bacteroidia_Bacteroidales_Bacteroidales_BS11_gut_group_uncultured_rumen_bacterium:0.01792680538536082016,((LN612820_1_1468_Bacteria_Bacteroidetes_Bacteroidia_Bacteroidales_Bacteroidales_BS11_gut_group_uncultured_rumen_bacterium:0.09628875605582530584,(AB612556_1_1489_Bacteria_Bacteroidetes_Bacteroidia_Bacteroidales_Bacteroidales_BS11_gut_group_uncultured_rumen_bacterium:0.06100543645172443186,EU259417_1_1493_Bacteria_Bacteroidetes_Bacteroidia_Bacteroidales_Bacteroidales_BS11_gut_group_uncultured_rumen_bacterium:0.11030641472836955064):0.04068273881914998696[78]):0.05701978745409782418[83],(AB614982_1_1487_Bacteria_Bacteroidetes_Bacteroidia_Bacteroidales_Bacteroidales_BS11_gut_group_uncultured_rumen_bacterium:0.13238126574258418655,((JX889359_1_1491_Bacteria_Bacteroidetes_Bacteroidia_Bacteroidales_Bacteroidales_BS11_gut_group_uncultured_bacterium:0.07259681099493303646,(GU303555_1_1490_Bacteria_Bacteroidetes_Bacteroidia_Bacteroidales_Bacteroidales_BS11_gut_group_uncultured_rumen_bacterium:0.04050379117890066938,(HQ399959_1_1490_Bacteria_Bacteroidetes_Bacteroidia_Bacteroidales_Bacteroidales_BS11_gut_group_uncultured_rumen_bacterium:0.00000100000050002909,(GU303725_1_1490_Bacteria_Bacteroidetes_Bacteroidia_Bacteroidales_Bacteroidales_BS11_gut_group_uncultured_rumen_bacterium:0.00000100000050002909,GU303662_1_1490_Bacteria_Bacteroidetes_Bacteroidia_Bacteroidales_Bacteroidales_BS11_gut_group_uncultured_rumen_bacterium:0.00000100000050002909):0.00000100000050002909[20]):0.00000100000050002909[57]):0.05678498037449660613[69]):0.07115306260799396376[69],(KC290782_1_1511_Bacteria_Bacteroidetes_Bacteroidia_Bacteroidales_Bacteroidales_BS11_gut_group_uncultured_bacterium:0.17523395264677113503,AB612599_1_1487_Bacteria_Bacteroidetes_Bacteroidia_Bacteroidales_Bacteroidales_BS11_gut_group_uncultured_rumen_bacterium:0.01474906663755407368):0.03049689341019243619[47]):0.07308749948188895951[67]):0.01257752333776198175[30]):0.00000100000050002909[12]):0.13246629537959880851[74],(GU174040_1_1487_Bacteria_Bacteroidetes_Bacteroidia_Bacteroidales_Bacteroidales_BS11_gut_group_uncultured_bacterium:0.00630526361512125707,EU460150_1_1395_Bacteria_Bacteroidetes_Bacteroidia_Bacteroidales_Bacteroidales_BS11_gut_group_uncultured_bacterium:0.00000100000050002909):0.10770557054108013950[100]):0.14708998333236231182[84],(FJ716945_1_1521_Bacteria_Bacteroidetes_Bacteroidia_Bacteroidales_Porphyromonadaceae_uncultured_uncultured_bacterium:0.11842309098728591443,(((AB237705_1_1444_Bacteria_Bacteroidetes_Bacteroidia_Bacteroidales_Porphyromonadaceae_uncultured_uncultured_bacterium:0.04009419788809430452,EF559149_1_1483_Bacteria_Bacteroidetes_Bacteroidia_Bacteroidales_Porphyromonadaceae_uncultured_uncultured_bacterium:0.06776915510051119418):0.02970004091481572711[86],KC758904_1_1390_Bacteria_Bacteroidetes_Bacteroidia_Bacteroidales_Porphyromonadaceae_uncultured_uncultured_bacterium:0.10332550335367146621):0.05131753544840363807[75],(HZ486120_1_1492:0.51581183687944298644,KM651144_1_1484_Bacteria_Bacteroidetes_Bacteroidia_Bacteroidales_Porphyromonadaceae_uncultured_uncultured_Bacteroidetes_bacterium:0.03504012348077901323):0.06368641875745985337[36]):0.04167156074920334158[35]):0.12868524877707376852[77]):0.09130496228641095391[72],((EU473448_1_1397_Bacteria_Bacteroidetes_Bacteroidia_Bacteroidales_Rikenellaceae_hoa5-07d05_gut_group_uncultured_bacterium:0.00000100000050002909,EU473506_1_1398_Bacteria_Bacteroidetes_Bacteroidia_Bacteroidales_Rikenellaceae_hoa5-07d05_gut_group_uncultured_bacterium:0.06386461921258343444):0.34786346149480967815[100],AB555066_1_1490_Bacteria_Bacteroidetes_Bacteroidia_Bacteroidales_Rikenellaceae_Rikenellaceae_RC9_gut_group_uncultured_rumen_bacterium:0.40273789423493167039):0.08865310534982867585[61]):0.07988378694358262699[37]):0.13719725026943929702[31]):0.00000100000050002909[34]):1.01382694248691307415[100],EU779101_1_1373:0.34964485619989982279):0.81500199735102840659[99],(AY278623_1_1469:0.00723332415021027322,(EU998652_1_1472:0.00602462396229570298,(AY672075_1_1507:0.00000100000050002909,EF593075_1_1479:0.00000100000050002909):0.00000100000050002909[66]):0.01151777958173620491[90]):0.16844425740945015435[98]):0.08390628375199270239[29],EU669568_1_1511:0.00000100000050002909):0.00881183253625307007[7],((CZPU01000011_139136_140633:0.04611230085827166397,(LN827536_1_1467:0.00000100000050002909,CZPU01000014_218_1712:0.00000100000050002909):0.00000100000050002909[87]):0.01480686316405465872[81],(((((HK694509_1_1495:0.00000100000050002909,FN178464_1_1428:0.00000100000050002909):0.00000100000050002909[22],(AY005814_1_1481:0.00000100000050002909,((AF292373_1_1470:0.00000100000050002909,FJ982973_1_1482:0.00000100000050002909):0.00000100000050002909[5],CP002106_159965_161467:0.00000100000050002909):0.00000100000050002909[4]):0.00000100000050002909[13]):0.00000100000050002909[66],EU878313_1_1507:0.08135270613993646205):0.03128361580004569015[51],((JQ456537_1_1369:0.00738836643349765915,(HK241498_1_1489:0.00000100000050002909,(JQ456756_1_1370:0.00000100000050002909,CP012069_2686816_2688340:0.00000100000050002909):0.00000100000050002909[31]):0.00000100000050002909[48]):0.00000100000050002909[91],(GQ448401_1_1371:0.19369991329514482659,EU773363_1_1371:0.03955488407754753633):0.11949112186927549062[66]):0.03038679667129302528[9]):0.00000100000050002909[1],((((EU344415_1_1357:0.06091875775780286606,AB034002_1_1510:0.03017646511154765607):0.01570298864267436964[19],((AB270068_1_1509:0.03536447631931168012,(AB269995_1_1509:0.03808136751621226529,AB270014_1_1508:0.00000100000050002909):0.00000100000050002909[20]):0.01673295298503712364[47],((AB269994_1_1508:0.00000100000050002909,(AB269975_1_1508:0.03928639837207974911,((AB185602_1_1509:0.00000100000050002909,AB185601_1_1512:0.00000100000050002909):0.02277591005132605442[100],AB269993_1_1510:0.01438086026989427238):0.00700656832803723314[75]):0.02228787503163372555[70]):0.02556780552555848116[72],EU469015_1_1318:0.02299443859043483543):0.00000100000050002909[16]):0.00000100000050002909[13]):0.05569344149486180062[34],EU775101_1_1379:0.00000100000050002909):0.00753172771290141953[6],((GU302556_1_1487:0.00705440934230196562,(JQ184111_1_1352:0.00000100000050002909,(FN178463_1_1428:0.00000100000050002909,(AB746531_1_1507:0.00000100000050002909,EU531941_1_1378:0.00000100000050002909):0.00000100000050002909[35]):0.00000100000050002909[33]):0.00000100000050002909[39]):0.04656877083475108314[97],EU998653_1_1474:0.00000100000050002909):0.00000100000050002909[10]):0.01475760537849967607[4]):0.00000100000050002909[2]):0.01429721739397797967[4]):0.02199334061982948299[1],((((((FJ369682_1_1359:0.00000100000050002909,(FJ369543_1_1346:0.00000100000050002909,JQ190520_1_1339:0.00000100000050002909):0.00000100000050002909[20]):0.00000100000050002909[11],AF371712_1_1443:0.00000100000050002909):0.00000100000050002909[26],FJ369794_1_1338:0.00719355808180078757):0.00000100000050002909[41],FJ369516_1_1352:0.02988192766544761278):0.02714739365910411387[96],(KF698442_1_1409:0.05956218709124261323,(((AF292374_1_1437:0.00000100000050002909,FN178465_1_1428:0.00000100000050002909):0.00000100000050002909[17],(AWEZ01000030_31367_32816:0.00000100000050002909,FN178466_1_1428:0.00000100000050002909):0.00000100000050002909[6]):0.00000100000050002909[10],(GQ089686_1_1334:0.00000100000050002909,FN178467_1_1428:0.00000100000050002909):0.00000100000050002909[39]):0.02504744388874913241[82]):0.01540368490196291316[32]):0.00785836156389264386[28],(HM317354_1_1334:0.02871459845642710881,(EU592965_1_1489:0.00000100000050002909,HK694508_1_1495:0.00726622576466791261):0.02897038439717975616[91]):0.02621063222360098949[45]):0.00243253622516883790[8]):0.02426916954610158772[31]):0.00763330877181298949[30],(JF171722_1_1334:0.02452265317072725367,(LT576410_1_1475:0.00000100000050002909,LT161892_1_1478:0.02209852397947071820):0.04940002755734321932[100]):0.01944235412108686473[44]):0.00000100000050002909[25]):0.07079235547870967038[99]):0.00000100000050002909[40],(AAQK01003909_1492_2988:0.00000100000050002909,((JQ185713_1_1349:0.00000100000050002909,(DQ777902_1_1442:0.00000100000050002909,KF101363_1_1336:0.00000100000050002909):0.00000100000050002909[2]):0.00000100000050002909[4],(JF234276_1_1338:0.00000100000050002909,JF221869_1_1336:0.00000100000050002909):0.00000100000050002909[8]):0.00000100000050002909[7]):0.00000100000050002909[37],JF230900_1_1336:0.01467239257208242074)OROOT;
