# Supplementary material for: Interspecies cross-feeding orchestrates carbon degradation in the rumen ecosystem
Source: Nat Microbiol. 2018 Oct 24;3(11):1274–84. doi: 10.1038/s41564-018-0225-4 (PMC6784887; doi:10.1038/s41564-018-0225-4)
Supplement: Supplementary file 21 — 16S rRNA gene tree in newick format for the scaffold containing a 16S rRNA gene recovered in FIRM6 MAG with near neighbours determined using SILVA. [file 41564_2018_225_MOESM21_ESM.txt]

(((EU466159_1_1373:0.02458462752609366989,EU466174_1_1373:0.00000100000050002909):0.02079570760901279861[100],(FJ680818_1_1372:0.02488988679153808850,LC028876_1_1506:0.00142660628289304316):0.02698777754881334298[100]):0.01125690418520707524[96],(EU779212_1_1375:0.02729355996061042303,((LC028648_1_1506:0.07464419433956423489,((EU464154_1_1373:0.11211311655633120210,EU774668_1_1377:0.06308904868767177543):0.02615882730678119675[74],(LC028681_1_1521:0.01898688325237110966,GQ448400_1_1386:0.02227800322040604866):0.03244546282852321661[98]):0.00936205297920541732[16]):0.02787558794248578761[23],((EU469970_1_1386:0.22558772397410448152,((EU843451_1_1487:0.09750105167820735663,KF698346_1_1422:0.08939852120582464368):0.03182256093494312960[27],KJ957672_1_1475:0.13230756285457637156):0.01190495679038297040[18]):0.02331125153351037982[25],(((AB824625_1_1522:0.05171718257322465567,(DD159265_1_1496:0.08808695535050480030,((EU842521_1_1484:0.00620120605119084487,(((((HQ400119_1_1478:0.11086224577078662712,GU302890_1_1473:0.00393674983172995988):0.00838811449942057294[50],GU304590_1_1474:0.00173024024226637978):0.00344183851200070270[40],(HQ400049_1_1474:0.01568186542973213499,GU303364_1_1474:0.00513410841195715510):0.00000100000050002909[57]):0.00000100000050002909[29],GU304538_1_1480:0.09711580764302987778):0.00777198566322797289[38],(GU303457_1_1477:0.03814930787882042651,HQ400048_1_1475:0.00000100000050002909):0.01866514441846970837[76]):0.00716335662480855132[30]):0.00613189559075951861[38],(((((EU842793_1_1485:0.03201305385475914506,((EU871374_1_1431:0.02443375229466436885,(((EU842892_1_1485:0.01130673531510483810,(JX218297_1_1470:0.00388751392271728408,(EU844054_1_1484:0.01648383510043299055,KC162980_1_1502:0.03118910324174008555):0.00851636311583757986[65]):0.00842543401707175621[80]):0.01735562202471235133[94],AB614920_1_1471:0.02537365767566769278):0.01204676203610210300[77],(AB616143_1_1471:0.00715958539813923728,AB821750_1_1502:0.01990299164581067412):0.01832650675609271904[100]):0.02203587222050416503[85]):0.01794386813761790489[76],AB507582_1_1500:0.01506245422707740665):0.04541824658324938174[100]):0.03255633015506093075[92],(LN613093_1_1471:0.06976775012732691628,(KJ159231_1_1469:0.04571811057845474868,AB824361_1_1501:0.01687240116024183237):0.01210416838338400532[74]):0.00607524898086163421[42]):0.01084329785352988393[32],((LC028685_1_1501:0.02320609591677050276,FJ951904_1_1471:0.07446217891295052460):0.02898132202661754184[93],LC028877_1_1501:0.08835739509862397534):0.02521697920749495225[52]):0.02092978106243856967[64],GU303244_1_1473:0.02467111878113198084):0.01151153791574322308[36],(FJ028770_1_1467:0.00865796064157618207,EU844083_1_1425:0.00364849931682801557):0.01085413231357651269[88]):0.01312950937851992995[49]):0.05833118695871638421[62]):0.02680736024014981553[49]):0.14471976563472976895[100],(KF698496_1_1416:0.01190942494522063272,(((KP765470_1_1473:0.02409521417983834235,AB824521_1_1502:0.00527618114246097055):0.00781537250328574219[64],(((GU174102_1_1475:0.05786885755907298506,KF698345_1_1407:0.00894914788114258355):0.01756127918290162696[73],KR067903_1_1475:0.04486860919083272142):0.03203917212893186289[75],((((KR068097_1_1474:0.02471115247589352262,((((KJ159269_1_1475:0.02725186934009442979,((KR067776_1_1473:0.01569053930753663839,(KR068039_1_1475:0.01637965191105519858,JN008429_1_1473:0.01803165686427166819):0.02297508175236773198[98]):0.03777655362663769056[98],KR068058_1_1474:0.00565172218487153266):0.00118984221710000267[21]):0.01984352425926267163[17],GU174136_1_1476:0.01301570084607972522):0.01186800097563457321[12],GU174080_1_1475:0.00567464592544155311):0.00504845513741914408[9],EU381722_1_1475:0.00883304194816845328):0.00972737763547385122[12]):0.00243241957998951205[19],KJ207032_1_1473:0.00740493353642119548):0.01021803858997814840[39],(KR068464_1_1472:0.03525670758739144622,KR068243_1_1473:0.00733147055489152301):0.05057502781455950475[100]):0.00000100000050002909[14],EF436370_1_1477:0.04998310194514164750):0.01834719586927503754[35]):0.00947629768722503714[6]):0.01674381765109074841[18],((EU381835_1_1467:0.02537876534132821674,EU382069_1_1468:0.00096815163797626209):0.10088260279008320897[100],((EU844254_1_1488:0.00170587893518675212,(EU381856_1_1475:0.01216460959197997009,EU842951_1_1488:0.00170509810486414661):0.00000100000050002909[12]):0.00253306185824327037[97],((((EU844553_1_1489:0.00169049117831872927,(EU842225_1_1489:0.00000100000050002909,KR068065_1_1474:0.00169053768087341818):0.00000100000050002909[48]):0.00686294119378011956[94],GU302814_1_1476:0.01933685509620829482):0.00348409906839971910[73],KR068222_1_1474:0.01220490752282230029):0.00372450632071500559[75],KC163070_1_1504:0.01725043679461391727):0.01420999529047876561[46]):0.01046056543952901714[64]):0.00212283110134995354[22]):0.01532784154110200699[42]):0.16399297396795609050[100]):0.05787842622784485774[89],((EU776497_1_1387:0.10870680445115966928,((EU772298_1_1391:0.23493278575901088701,LVAN01000020_2937_4428:0.13924638692481974833):0.01959977767235047269[20],(((EU772076_1_1400:0.01487635249989969002,EU459568_1_1391:0.38122568967230768822):0.10156169861483717309[98],(GQ451181_1_1508:0.07549857089923193987,(EU475534_1_1401:0.02914214715386927168,(((((AB612657_1_1492:0.09227749971001894536,AB612480_1_1492:0.06288466367688572145):0.07976389968350872106[99],((EU461086_1_1389:0.10872494715678425459,(HQ716546_1_1492:0.11723094035129472124,(FJ680465_1_1394:0.02902961656463911785,FJ684347_1_1376:0.01005115749941067060):0.06435638734176341025[100]):0.02238791316398991427[39]):0.01858813631239742900[28],((((GQ448716_1_1401:0.15172357627008520309,EU772166_1_1377:0.15985588773344194813):0.07212392419614237216[98],(EU778799_1_1389:0.00799443533960090755,(EU775324_1_1391:0.00761353209301424225,((EU475396_1_1390:0.01661942982624436960,EU778686_1_1390:0.02308938283744960129):0.01346150324901848605[84],(EU776398_1_1390:0.02440075240395458631,(EU461414_1_1390:0.02858449070229895916,(EU460987_1_1390:0.09654220218069424486,EU776331_1_1391:0.04948339477770329065):0.02063165924404482612[55]):0.00846750882266919178[41]):0.02378824988582786681[57]):0.01998040956965571255[48]):0.01131908909359551595[48]):0.04614595195795655885[78]):0.00985956462482827888[16],((KR068115_1_1509:0.01616586129753248141,JN008420_1_1512:0.04429930018146534254):0.08477113207639289105[100],DQ808406_1_1393:0.08905585468590578035):0.02714414364080662556[31]):0.02099483639536700239[11],(GU303692_1_1510:0.06331940924134059345,((KR067917_1_1512:0.05501946833195416053,(EU843271_1_1518:0.00000100000050002909,EU842941_1_1525:0.00339952976115591140):0.02498411049530181380[100]):0.05937612501125997394[100],((((EU844633_1_1503:0.00590351640906638074,EU845412_1_1494:0.00613415409358291069):0.00551989980442381661[93],(AB494775_1_1540:0.00505650920752369771,((((EF686521_1_1511:0.00253122123481322328,(GQ402113_1_1529:0.01412509063207421922,((EU844035_1_1516:0.00344508318654129786,EU844476_1_1519:0.00344690675937719786):0.00516659564567271794[98],(EU844066_1_1518:0.00170454606009394689,((EU844508_1_1518:0.00000100000050002909,EU844866_1_1525:0.00000100000050002909):0.00000100000050002909[45],EU843408_1_1524:0.00170473692756193578):0.00000100000050002909[30]):0.00171343577049509733[62]):0.00156376020034835529[61]):0.00449951157081738152[66]):0.02312228600112864463[78],EF686563_1_1499:0.01177564768050616550):0.00764327706798281509[22],EU842954_1_1524:0.03067732073243900279):0.01408340833865809848[34],EF436401_1_1512:0.04829486245423526142):0.01364939813201315744[33]):0.02360376354401404544[27]):0.01220984298889226868[16],(((EU843716_1_1530:0.00000100000050002909,((((EU842595_1_1525:0.00000100000050002909,(EU843053_1_1523:0.00171049979952338531,EU842387_1_1522:0.00171107634445924234):0.00000100000050002909[22]):0.00171254479679563824[58],EU842898_1_1531:0.00343283131879687335):0.00000100000050002909[61],EU843148_1_1524:0.00342635899236231863):0.01011426128070899710[95],(KR068395_1_1509:0.03177867919729769619,EF436398_1_1511:0.00553599718477487592):0.00690905998885885542[16]):0.00714802617376412031[13]):0.00721624640264952044[20],(EU843208_1_1535:0.00338795211328016049,(EU845270_1_1522:0.00000100000050002909,EU843400_1_1516:0.00000100000050002909):0.00000100000050002909[99]):0.02319564381833388866[100]):0.01276594752135799121[45],(EU842930_1_1524:0.00343296991014292252,(EU842938_1_1516:0.00171410852971197849,EU844525_1_1453:0.00000100000050002909):0.00000100000050002909[84]):0.01437197597063038200[100]):0.01794866434205548075[37]):0.01724542977157054666[88],((AB821630_1_1540:0.00000100000050002909,GU302659_1_1512:0.00340022146021780542):0.01589690332634378922[100],(DQ085081_1_1529:0.00699114990424923918,(AB821645_1_1540:0.00171306448171858281,AB746590_1_1540:0.00000100000050002909):0.00162401171044910218[94]):0.01426397178101445999[95]):0.00893308733555314878[49]):0.01791483347865478054[96]):0.06969882839250374218[99]):0.03716070171842494885[34]):0.01141791943218615005[2]):0.01414210503885190463[19]):0.02888123789768219651[33],((((EU622641_1_1491:0.06193145249158454185,AB185775_1_1532:0.07695713374692832176):0.02944277305367249895[57],(EU474663_1_1405:0.10464959846011452627,(EU472042_1_1401:0.01861841109099935873,EU775039_1_1402:0.00826599829695754892):0.06567090477885824396[100]):0.02709675939402229894[41]):0.01501796125750167951[15],(EU470274_1_1376:0.09282778183780847348,((AB494763_1_1509:0.07035739054388047420,KR068125_1_1434:0.01153423008025708692):0.02496792872238608879[96],(EU842592_1_1503:0.02125888834905602029,KP765494_1_1491:0.01465276665457196544):0.07217317362792265156[100]):0.07350292104910423341[99]):0.04290556580459824187[73]):0.01008503924636774615[11],(((AB614744_1_1496:0.00871108771714794103,AB494929_1_1527:0.00691404001948514764):0.07826494222520422039[100],(EU381887_1_1494:0.03387567319598090709,KC162976_1_1535:0.00773254274563225409):0.10336715127244323897[100]):0.01744634975525887616[42],(KP455696_1_1493:0.04932212062306756684,KC163057_1_1523:0.05953900028526373789):0.05445454012490423545[100]):0.02202255931505503125[36]):0.01507062545693912264[15]):0.01894624749749585294[58],EU472522_1_1402:0.04291630680282444710):0.01907550354051486263[52],(EU772184_1_1401:0.01465748789149972503,((GQ448666_1_1399:0.00608039816795683322,(FJ951850_1_1518:0.02116105227833848385,(FJ681169_1_1364:0.07466507254223965495,GQ448750_1_1390:0.03895396284128774256):0.02647782302649786396[76]):0.02252199806746864666[49]):0.02146460328238993312[38],(EU464099_1_1403:0.05443485467390228594,LC028789_1_1534:0.01219760841632830384):0.00588918150279935364[95]):0.01126191726978465965[17]):0.00529880993354631905[14]):0.00000100000050002909[4]):0.04131560182736373349[81]):0.06484255773942851353[97]):0.05554757258312203322[40],EU461320_1_1405:0.15168728247388482688):0.03478629042738939220[39]):0.03054556279747433142[41]):0.10147354049282826527[100],(((((DQ800999_1_1400:0.10821398740619819767,(AB626907_1_1496:0.00201583616344354517,GQ898788_1_1492:0.00139517351851170925):0.04447735603370758795[100]):0.15209862547762836860[100],(((EU461032_1_1393:0.26421716706304287925,(AY571399_1_1464:0.33905048261456638414,((((AB507540_1_1541:0.05775099749678438976,GU303975_1_1512:0.05975672031756183028):0.20849791144568474710[100],AB616398_1_1490:0.24757865682876684099):0.07118845397287494603[86],(AB555208_1_1517:0.40878150964076931384,(AB824307_1_1521:0.04232264246654015433,AB824331_1_1522:0.01478681714275840650):0.10562364543330385325[100]):0.05947392829062354835[82]):0.06056857816557571078[66],(JN620033_1_1402:0.18680760968933649013,((AB192053_1_1336:0.07522094214661426137,KM650730_1_1441:0.07163456935019363314):0.05773065716918573953[100],(EU463411_1_1375:0.00776810915252528367,(KC163089_1_1508:0.01683733828476972547,(FIRM6_scaffold_845__reversed_:0.01504064543449619255,KC163062_1_1506:0.05385006551889656018):0.00758639934551283337[69]):0.00087509490872511293[30]):0.07360902185979160961[100]):0.09101194450772895350[100]):0.08304293878728803702[97]):0.02296606115585754851[41]):0.05846706838268256323[83]):0.06023255261593266074[81],((AB824585_1_1514:0.10897052371786811187,(LC028566_1_1509:0.03352067940422814862,(AB507453_1_1509:0.00854429088361875061,AB824647_1_1509:0.01502973606864883849):0.04210118869374816775[100]):0.07184369696679748785[100]):0.13641209262909737010[100],((KM462108_1_1506:0.22752136406894177267,((LC028670_1_1501:0.03971447124878500073,((JQ085076_1_1470:0.00746922587067754690,(JQ083899_1_1470:0.02929406351415300355,JQ084889_1_1471:0.02141463676569607677):0.01112443034799039977[38]):0.01689819858498369659[68],HM124244_1_1487:0.02079590103278064137):0.00378122618375529088[91]):0.15429893098166316823[100],(((JPZV01221721_21295_22778:0.16958921693040848733,CEAB01031011_1379_2868:0.11536447058681414957):0.04974977112491200254[40],(AB606259_1_1473:0.00123533125626860193,EF603657_1_1467:0.00874883483552954533):0.07829178127593483527[100]):0.00984009383443044949[8],JQ083790_1_1469:0.11913783477090766905):0.02899708356988746696[37]):0.01062906391953086400[17]):0.01723550226557801421[23],(JX898085_1_1504:0.01015715094372261762,GU112196_1_1475:0.02981900442285732866):0.13764186655527585468[100]):0.04501872457184306203[82]):0.05491220907987964805[83]):0.08338207502503677815[100],(EU466152_1_1397:0.13294542471769613123,((AB821778_1_1515:0.02774894934975503935,((KC162969_1_1517:0.03047146533482215577,AB824548_1_1517:0.03451958582653548435):0.01284440055375879117[63],(KC162956_1_1517:0.00282545705593782032,AB185732_1_1527:0.04732188791579829135):0.04543154932618929248[100]):0.02580792869285014612[44]):0.03613705785119903507[59],AB507573_1_1517:0.06111823325336808443):0.15251402102276395700[100]):0.16914156315935832686[100]):0.00910302460179285636[30]):0.05555729402351539115[68],EU774723_1_1400:0.20130712723348456739):0.04853276227044255736[68],GQ134555_1_1401:0.28455666407415364239):0.04844832221102378378[69],(EU779101_1_1373:0.02709205095932220447,(EU475540_1_1367:0.02189752398302350148,(((KF698410_1_1415:0.00000100000050002909,(GU304300_1_1477:0.02364329662550975278,JF797407_1_1306:0.01515694211836211142):0.01267391472040137190[92]):0.01103239749157306632[65],(((((GQ448401_1_1371:0.11861836422939751878,(((((FN178467_1_1428:0.00000100000050002909,FN178466_1_1428:0.00000100000050002909):0.00000100000050002909[19],(AF292374_1_1437:0.00000100000050002909,(AWEZ01000030_31367_32816:0.00000100000050002909,FN178465_1_1428:0.00000100000050002909):0.00000100000050002909[13]):0.00000100000050002909[8]):0.00000100000050002909[24],GQ089686_1_1334:0.00184952722594146053):0.01708669344396005971[100],EU669568_1_1511:0.00955943510460270478):0.01341649018815495482[64],(((((CZPU01000014_218_1712:0.04094132371910383372,(LN827536_1_1467:0.00000100000050002909,CZPU01000011_139136_140633:0.03278951241596166077):0.00000100000050002909[50]):0.04236128673863626820[100],((JQ456537_1_1369:0.00381218987272258312,(HK241498_1_1489:0.00384027951466344450,(CP012069_2686816_2688340:0.00000100000050002909,CP012069_2692071_2693595:0.00000100000050002909):0.00000100000050002909[88]):0.00385865278017162670[95]):0.00381958363809423336[82],JQ456756_1_1370:0.00000100000050002909):0.02699528576442096137[100]):0.00688195962904055401[27],((EF593075_1_1479:0.00966274420450675270,(EU998652_1_1472:0.00535140334004994764,(AY672075_1_1507:0.04705883799105647219,(HZ486063_1_1327:0.02224164724273656676,AY278623_1_1469:0.00000100000050002909):0.00746934757336481948[87]):0.00174059348258620312[29]):0.00322094064720184056[38]):0.13804513252237621268[100],(AF371712_1_1443:0.00219303074876242912,((JQ190520_1_1339:0.00378499687485745568,(FJ369682_1_1359:0.01142678243812546464,((FJ369543_1_1346:0.01938484075174224872,FJ369794_1_1338:0.02368841251102498519):0.00194325303676408704[41],FJ369516_1_1352:0.01962253670305906528):0.00000100000050002909[18]):0.00196071511180115040[32]):0.00121058376854805473[18],EU773553_1_1319:0.09157423199444886253):0.00046059080985337499[20]):0.03755997250832244366[100]):0.02978887479500022181[34]):0.00385202898555954496[5],((EU878313_1_1507:0.02389161831618411697,EU878341_1_1524:0.13347408780253666727):0.02989205250607388301[77],(AY005814_1_1481:0.00401001862639820909,((CP002106_159965_161467:0.00000100000050002909,((FN178464_1_1428:0.00000100000050002909,HK694509_1_1495:0.00000100000050002909):0.00000100000050002909[6],FJ982973_1_1482:0.00000100000050002909):0.00000100000050002909[5]):0.00000100000050002909[5],AF292373_1_1470:0.00000100000050002909):0.00192768632058589189[78]):0.02099592662729285117[99]):0.01605455118428998282[34]):0.00963972203177706176[5],(HM317354_1_1334:0.03076118269724528037,(HK694508_1_1495:0.00000100000050002909,EU592965_1_1489:0.00186676126515431234):0.01077445232365551592[96]):0.01026430954379796770[51]):0.00298655487223390206[3]):0.00342209002843932991[19]):0.01017444416295512112[14],((EU344415_1_1357:0.07041473484895321988,(((AB034002_1_1510:0.02436262532809766249,(AB270014_1_1508:0.01235066649951456312,(((((AB185601_1_1512:0.00775802351786386048,AB185602_1_1509:0.00995101932165883864):0.03122380417955078480[99],AB269993_1_1510:0.01947756706431879453):0.00948237619260642109[50],AB269975_1_1508:0.01361877762893872607):0.00578011204486435747[51],AB269994_1_1508:0.00000100000050002909):0.01450730119096062948[53],AB270068_1_1509:0.04630961156565331638):0.00861784325125108594[55]):0.01933125825426205285[86]):0.00118297816413307703[37],((EU775101_1_1379:0.10449233720989424545,EU469015_1_1318:0.07838537807684525793):0.05363383374945018822[88],EU773363_1_1371:0.07431690905121857149):0.04196955921737852840[84]):0.01297320944369670902[65],AB269995_1_1509:0.02416862725781719276):0.03072985270817767817[80]):0.02359979166754683222[50],(KF698442_1_1409:0.02237671495364705262,(EU998653_1_1474:0.01344188402532784168,((((FN178463_1_1428:0.00000100000050002909,(GU302556_1_1487:0.00555880435579699482,JQ184111_1_1352:0.01134299341379492107):0.00000100000050002909[11]):0.00000100000050002909[6],AB746531_1_1507:0.00000100000050002909):0.00000100000050002909[21],EU531941_1_1378:0.00556400997817903861):0.00186819508600629628[50],(JF709905_1_1429:0.00000100000050002909,JQ608227_1_1397:0.01315639651770182141):0.00000100000050002909[44]):0.01342283979076768809[100]):0.01702758068607404529[98]):0.00987662253410782551[73]):0.00314941115072336214[16]):0.00785831637676123913[7],(((DQ071526_1_1467:0.13576541401729894099,DQ071473_1_1477:0.01191968505034480229):0.01072543815839627386[63],(LT161892_1_1478:0.01104730174184339470,(LT576410_1_1475:0.01067098361028193457,JF171722_1_1334:0.04922160661111961433):0.01276781109744796854[55]):0.01641484894613953749[39]):0.00879523828202166159[49],((JX905358_1_1469:0.00000100000050002909,(CCNO01000003_2044_3538:0.00000100000050002909,JQ184073_1_1343:0.01739975352824765786):0.00381634120547630785[95]):0.05955949262742306349[100],((JQ185713_1_1349:0.02661445388436385270,AAQK01003909_1492_2988:0.00000100000050002909):0.00000100000050002909[22],((((JF234276_1_1338:0.01327254609196253446,(AY239459_1_1480:0.01065994476978742757,DQ777902_1_1442:0.00370888698249669749):0.00421556549888296196[87]):0.00000100000050002909[14],JF221869_1_1336:0.00000100000050002909):0.00000100000050002909[6],JF230900_1_1336:0.00939749236835682976):0.00000100000050002909[9],KF101363_1_1336:0.01132068798033598715):0.00209105032978859412[37]):0.07783715964635565254[100]):0.05943031166002037818[100]):0.02156541145540513335[52]):0.01808340724682246103[53],AB603809_1_1404:0.01884983743699775866):0.02865320081151584430[56],AB746605_1_1507:0.01227522575629499436):0.01460740758503538579[22]):0.01338566306741356161[37],KC290794_1_1494:0.00979184770069027426):0.02127878716213854604[53]):0.28062177262455806348[100]):0.34566088090044977399[100]):0.04445672678747021600[48]):0.07212068485771762349[79]):0.04572527988952975603[91]):0.02973599444480451437[44]):0.03194234102592078545[91]):0.02695279967052306366[92],EU772099_1_1372:0.05130184811014065760)OROOT;
