# Supplementary material for: Interspecies cross-feeding orchestrates carbon degradation in the rumen ecosystem
Source: Nat Microbiol. 2018 Oct 24;3(11):1274–84. doi: 10.1038/s41564-018-0225-4 (PMC6784887; doi:10.1038/s41564-018-0225-4)
Supplement: Supplementary file 22 — 16S rRNA gene tree in newick format for the scaffold containing a 16S rRNA gene recovered in FIRM11 MAG with near neighbours determined using SILVA. [file 41564_2018_225_MOESM22_ESM.txt]

((KC290794_1_1494:0.01587884077011554942,((KF698410_1_1415:0.00290229191553194755,GU304300_1_1477:0.03804945458663275965):0.01528628273943468535[86],(((((EU998652_1_1472:0.00556312107382116606,((AY672075_1_1507:0.03641806356501845615,(HZ486063_1_1327:0.02097757342353157375,AY278623_1_1469:0.00021082479237194429):0.01008046653814613849[83]):0.00236536875930986506[52],EF593075_1_1479:0.01264311336800272648):0.00197027354016357861[41]):0.17960064462504987670[100],((AB270014_1_1508:0.01709271179446842856,AB270068_1_1509:0.05001075439058933619):0.00791321622656987120[34],((((((AB185602_1_1509:0.01085595220453027150,AB185601_1_1512:0.01089173091885499087):0.02843330348760254520[100],AB269993_1_1510:0.02749291564318939035):0.01031630013846058375[44],AB269975_1_1508:0.01651619962972274147):0.00795012522700931125[39],AB269994_1_1508:0.00000100000050002909):0.00987100011593335276[35],(EU469015_1_1318:0.04660781115606803943,AB269995_1_1509:0.03529073830141760820):0.00691558435654826206[58]):0.00600752860012272998[19],(EU773363_1_1371:0.05889796451315516129,AB034002_1_1510:0.01335051394570818326):0.01297807404355913290[29]):0.00459089873221285062[28]):0.02972889515807408331[80]):0.03139865369707310616[26],(((((((EU773553_1_1319:0.01085534585082377837,(((((FJ369794_1_1338:0.03334461944158140928,FJ369516_1_1352:0.02586600425894726787):0.00233495715193367172[36],JQ190520_1_1339:0.00397280540502416724):0.00000100000050002909[15],FJ369682_1_1359:0.00671862362512072424):0.00280914171528446732[37],FJ369543_1_1346:0.01907277791985173207):0.00000100000050002909[16],AF371712_1_1443:0.00267898058779530253):0.00000100000050002909[41]):0.07308430263437722119[100],(CZPU01000014_218_1712:0.05877757262428760787,(CZPU01000011_139136_140633:0.02154446619939863472,LN827536_1_1467:0.00000100000050002909):0.00000100000050002909[50]):0.04421045526195765268[100]):0.01081902541201053107[27],((HK241498_1_1489:0.00540432964194320631,(JQ456756_1_1370:0.00000100000050002909,JQ456537_1_1369:0.00536930382135639844):0.00000100000050002909[33]):0.00278371821904589050[60],(CP012069_2692071_2693595:0.00000100000050002909,CP012069_2686816_2688340:0.00000100000050002909):0.00000100000050002909[91]):0.03769928441079201803[99]):0.01372854614546122759[9],((GQ089686_1_1334:0.00261607313956143967,(FN178467_1_1428:0.00000100000050002909,(FN178465_1_1428:0.00000100000050002909,(AF292374_1_1437:0.00000100000050002909,(FN178466_1_1428:0.00000100000050002909,AWEZ01000030_31367_32816:0.00000100000050002909):0.00000100000050002909[13]):0.00000100000050002909[4]):0.00000100000050002909[6]):0.00000100000050002909[19]):0.02325065250614865436[97],EU669568_1_1511:0.01456276715202119848):0.01505145359164211660[52]):0.00698225560854922721[5],(((EU878341_1_1524:0.19695569790891076511,EU878313_1_1507:0.03856093340270651260):0.04067614500369124558[44],(HM317354_1_1334:0.00792616339131868054,KF007167_1_1343:0.00000100000050002909):0.01918762022143598311[99]):0.01524531370021295178[12],(HK694508_1_1495:0.00000100000050002909,(EU592965_1_1489:0.00000100000050002909,KJ082048_1_1398:0.00000100000050002909):0.00263133564006258957[71]):0.01542970401396687868[91]):0.01301631285958165622[8]):0.01135820903224175719[3],(((GQ448401_1_1371:0.14128545225065564095,(FJ833280_1_1356:0.00485224963793641148,(EU344304_1_1379:0.00259551680317324880,FJ833211_1_1369:0.01039542402351216824):0.00323108511077813132[63]):0.02666396748461700647[88]):0.03407278747906631461[34],((((JQ185713_1_1349:0.01490008249962079638,(AAQK01003909_1492_2988:0.00000100000050002909,(KF101363_1_1336:0.01334762981534601094,((JF230900_1_1336:0.01062082570465198994,(JF234276_1_1338:0.03008643540954236695,(AY239459_1_1480:0.02568626649084673058,DQ777902_1_1442:0.00890525595367556815):0.00674961563129738377[69]):0.00000100000050002909[20]):0.00000100000050002909[7],JF221869_1_1336:0.00000100000050002909):0.00000100000050002909[8]):0.00277832294763245098[43]):0.00000100000050002909[13]):0.10891517797604484408[100],(JX905358_1_1469:0.00642598734275193553,(CCNO01000003_2044_3538:0.00000100000050002909,JQ184073_1_1343:0.00800472895838934273):0.00489960628060029726[98]):0.05735230524497996613[100]):0.04359219613367616014[93],((DQ071526_1_1467:0.19467067983453698043,DQ071473_1_1477:0.01678236720398939077):0.01062553161091097167[26],(LT161892_1_1478:0.01268008121576376553,(LT576410_1_1475:0.01372961139371266931,JF171722_1_1334:0.03553515663742584652):0.01291157590975264106[55]):0.02857638945018106322[77]):0.00543191228388257771[30]):0.02758808725144820326[54],EU344415_1_1357:0.08084283880997140959):0.00269350539216128750[14]):0.00319816552215228516[7],(AY005814_1_1481:0.00574746623291586076,(((FN178464_1_1428:0.00000100000050002909,(HK694509_1_1495:0.00000100000050002909,FJ982973_1_1482:0.00000100000050002909):0.00000100000050002909[10]):0.00000100000050002909[9],CP002106_159965_161467:0.00000100000050002909):0.00000100000050002909[10],AF292373_1_1470:0.00000100000050002909):0.00243421358815874064[90]):0.04417768368593429779[97]):0.00588036556011673189[2]):0.00312994302431288986[1],((((JQ184111_1_1352:0.00774773873662536628,((AB746531_1_1507:0.00000100000050002909,(GU302556_1_1487:0.00789483079028102490,EU531941_1_1378:0.00785968496295383519):0.00000100000050002909[28]):0.00000100000050002909[19],FN178463_1_1428:0.00000100000050002909):0.00000100000050002909[43]):0.00258946695739416472[62],JF709905_1_1429:0.00000100000050002909):0.01874797313193381221[100],(EU775101_1_1379:0.03041568544952034242,EU998653_1_1474:0.00527449902152658107):0.00820397793115919434[100]):0.02208932458435710136[100],KF698442_1_1409:0.02793061372959903393):0.01035125050475977845[35]):0.01189059652041433816[0]):0.02322048784168576768[32],AB603809_1_1404:0.02631318440138596948):0.03301400770220527803[37],AB746605_1_1507:0.01353108057451101950):0.02137399930244155907[18]):0.02145747089284512701[25]):0.06008930110159317606[34],(GQ327260_1_1323:0.10103793064639385313,(EU779101_1_1373:0.04349211499105139211,(((EU772166_1_1377:0.18510526526763340649,(GQ448716_1_1401:0.17793560976689731801,((HQ716546_1_1492:0.13044790705610989634,(JN008420_1_1512:0.07439222846804782741,KR068115_1_1509:0.02626406252267370414):0.11259593429574207835[100]):0.01214821269303777672[24],((((DQ808406_1_1393:0.12163236721301047549,(EU460987_1_1390:0.06603579084819269363,(((EU776398_1_1390:0.03312604585358493864,EU461414_1_1390:0.02737816837101002265):0.02182637831215937865[41],(EU776331_1_1391:0.02765331555340497932,((EU775324_1_1391:0.01258085368739682644,EU778799_1_1389:0.01874956147741318330):0.00916713754976991417[53],(EU475396_1_1390:0.01921872395256152624,EU778686_1_1390:0.04859024312887359753):0.01604217788166007255[65]):0.03069688253351587209[54]):0.00000100000050002909[13]):0.02389526025924078659[21],EU776497_1_1387:0.12748915890499443182):0.04136067019259939692[62]):0.03169955761791511811[34]):0.02652071444945951900[10],EU461086_1_1389:0.10346998326667297685):0.02551688874534459306[17],(((AB612480_1_1492:0.06092703888223919423,AB612657_1_1492:0.12817257524109812450):0.04277767392151522047[80],(GU303692_1_1510:0.08547067695350682448,((KR067917_1_1512:0.04576131771329823572,(EU843271_1_1518:0.00000100000050002909,EU842941_1_1525:0.00466546000636298974):0.02340196042789975325[100]):0.07024897357367577977[100],((DQ085081_1_1529:0.00955578818960902375,(AB746590_1_1540:0.00000100000050002909,AB821645_1_1540:0.00235001034071679509):0.00228052491250595613[76]):0.00945396932846562406[75],((AB821630_1_1540:0.00000100000050002909,GU302659_1_1512:0.00465821004458580844):0.01245630726568558617[100],((((EU842930_1_1524:0.00473739229022477736,(EU842938_1_1516:0.00236439263555497832,EU844525_1_1453:0.00000100000050002909):0.00000100000050002909[72]):0.01645433873473170841[100],(((EU842595_1_1525:0.00000100000050002909,(EU843053_1_1523:0.00236027070471439733,(EU842387_1_1522:0.00236110564499865568,EU842898_1_1531:0.00236096585312982115):0.00000100000050002909[25]):0.00000100000050002909[16]):0.00000100000050002909[28],EU843148_1_1524:0.00236032151887302253):0.00992495679396708519[98],(EU843716_1_1530:0.00670261130983835617,(EF436398_1_1511:0.00496232236478387576,(KR068395_1_1509:0.03295408332978261995,((EU843400_1_1516:0.00000100000050002909,EU845270_1_1522:0.00000100000050002909):0.00000100000050002909[98],EU843208_1_1535:0.00465664022650367181):0.02440255699647657373[99]):0.00424377673970348195[28]):0.00985537191210601564[31]):0.00238747406940540211[26]):0.02039341208252783144[46]):0.01741242463306606064[38],(((EF686521_1_1511:0.00606562851374508032,(GQ402113_1_1529:0.02176549962989261094,((EU844066_1_1518:0.00000100000050002909,((EU844508_1_1518:0.00000100000050002909,(EU843408_1_1524:0.00235547010500658776,EU844476_1_1519:0.00472207877751917339):0.00000100000050002909[13]):0.00000100000050002909[6],EU844866_1_1525:0.00000100000050002909):0.00000100000050002909[10]):0.00000100000050002909[15],EU844035_1_1516:0.00472083136022740778):0.00000100000050002909[71]):0.00580018895411153583[49]):0.00634805232669312727[39],EF436401_1_1512:0.06579686989872075842):0.00319811489754428038[11],(EU842954_1_1524:0.03851860285875283174,EF686563_1_1499:0.00894736447432340452):0.00455319664473043118[17]):0.02130055179614783259[28]):0.01072228640737167733[33],(AB494775_1_1540:0.00232661976814234773,(EU844633_1_1503:0.00710040973484287515,EU845412_1_1494:0.00710886855158863670):0.00239098068539216882[87]):0.00503096699047031904[72]):0.01449722572573814046[36]):0.01774764309705611706[36]):0.02305431114506085663[38]):0.05157654381474321287[83]):0.03350059160164377270[58]):0.04077074824833223227[43],((EU472522_1_1402:0.05259721152477592893,(((EU772184_1_1401:0.00953969739907922949,((EU464099_1_1403:0.06732896575925247096,LC028789_1_1534:0.01162057046891035346):0.00802186851378284063[52],(GQ448666_1_1399:0.00127480931485953884,(EU459568_1_1391:0.42702590482986929610,EU772076_1_1400:0.00000100000050002909):0.10841902531938998888[79]):0.01067280125971539068[41]):0.01468261575851334023[22]):0.00266301891200044485[6],(((EU461320_1_1405:0.16904153783634814912,FJ681169_1_1364:0.09243075777513193314):0.01102166568005995793[48],(FJ951850_1_1518:0.07281938850738513269,GQ448750_1_1390:0.02685151407063910908):0.02546909377395666432[42]):0.03287419023323724654[39],GQ451181_1_1508:0.02075934667976594636):0.02241943408595179973[31]):0.00518336922572620613[11],EU475534_1_1401:0.01887022448674780667):0.02430374272822339449[30]):0.02971547337028073929[52],((EU622641_1_1491:0.06685838175283902174,(((KP765494_1_1491:0.00255876662363248211,EU842592_1_1503:0.02792772980954053019):0.06186800817007486603[100],(KR068125_1_1434:0.00484413288177896334,AB494763_1_1509:0.00240843422919625625):0.01836305129667489128[100]):0.06471265650206264874[100],EU470274_1_1376:0.07471591000202887356):0.04956788510852996876[90]):0.02170758019493673058[39],((EU474663_1_1405:0.10785507214408955601,(EU775039_1_1402:0.02935528220011972278,EU472042_1_1401:0.01119983577495641675):0.06198518169386438292[100]):0.03025477669699579500[70],(((EU772298_1_1391:0.34548173455835490264,(KP455696_1_1493:0.04767494713840021714,KC163057_1_1523:0.08595109571845634122):0.03814884825841056981[99]):0.02300689340903397037[4],((LVAN01000020_2937_4428:0.18147802166364454535,(AB494929_1_1527:0.00539968217482575917,AB614744_1_1496:0.00423698723157678054):0.02046656735825617621[99]):0.06870374451062984111[64],(EU381887_1_1494:0.04597446682117153904,KC162976_1_1535:0.01573266554165483888):0.08805222188748620948[100]):0.01364626456748102741[50]):0.01520147976449228409[0],AB185775_1_1532:0.09655970792538325076):0.02476192752311763556[0]):0.01550507547087968951[0]):0.01014488396772148145[0]):0.06212959377677348266[6]):0.02168351754567654152[1]):0.00960784017954927766[0],(FJ684347_1_1376:0.01708395637698949948,FJ680465_1_1394:0.07382936356746369611):0.06417613227401228193[100]):0.02705862223471778433[0]):0.11121432146759009651[10]):0.11090648636390355863[10]):0.08771859852940634694[10],(((KF698496_1_1416:0.00716693257160691197,((EU381856_1_1475:0.01703223092355675081,(EU844254_1_1488:0.00000100000050002909,EU842951_1_1488:0.00240510560124952439):0.00000100000050002909[79]):0.01532721134077183293[93],(((AB824521_1_1502:0.00866716027985703873,KP765470_1_1473:0.03160053697645941878):0.00985634016997604875[51],(((KF698345_1_1407:0.01218693401150969247,GU174102_1_1475:0.07718498672631776691):0.02118353437138965206[36],KR067903_1_1475:0.05255887284487265748):0.03887301876860246169[58],((KJ207032_1_1473:0.00998794416022340259,(KR068097_1_1474:0.03506834573511560110,(EU381722_1_1475:0.01247031733399900193,(GU174080_1_1475:0.00752034572878525556,(GU174136_1_1476:0.02186826132028032998,((KR067776_1_1473:0.00902382986715295071,(KR068039_1_1475:0.01954945742253838548,JN008429_1_1473:0.02456039847102464008):0.03282434313688418343[95]):0.02761231768678345383[79],(KJ159269_1_1475:0.03595397795318517470,KR068058_1_1474:0.00787169088400445360):0.01422690230490391942[58]):0.01768092887365223242[40]):0.01110754420596379334[15]):0.00709546608056664790[14]):0.01287232553558507846[19]):0.00300126032185135021[19]):0.01488956514528768163[46],((KR068464_1_1472:0.04226369421552664957,KR068243_1_1473:0.01017384534404910425):0.07278679420449725435[100],EF436370_1_1477:0.05805633608939703844):0.00000100000050002909[17]):0.01894623072038581491[31]):0.01384103515909411615[18]):0.02083327521156238052[41],((KC163070_1_1504:0.01364883033467298792,(KR068222_1_1474:0.01758973166401353594,(GU302814_1_1476:0.02757837674169176523,(EU844553_1_1489:0.00237242767616560601,(EU842225_1_1489:0.00000100000050002909,KR068065_1_1474:0.00000100000050002909):0.00000100000050002909[63]):0.00975735416705506009[95]):0.00481588560860734399[60]):0.01621464725888042274[59]):0.00887063929762198569[44],(EU382069_1_1468:0.00087847316196294691,EU381835_1_1467:0.03825348620191975496):0.12418561424873049426[100]):0.01235295557329806754[28]):0.00000100000050002909[2]):0.02205641261127814362[47]):0.17523165781243779660[100],(AB824625_1_1522:0.06278416173233435094,(DD159265_1_1496:0.11462551470303992962,(HQ400119_1_1478:0.03666907312332208513,((GU304538_1_1480:0.01411179150510747868,((HQ400049_1_1474:0.00926044952367659387,GU303364_1_1474:0.00461027445222985874):0.00000100000050002909[65],((FJ028770_1_1467:0.00472408962352018156,(((EU842793_1_1485:0.04460902748732879092,(EU842892_1_1485:0.00000100000050002909,(((AB614920_1_1471:0.02766814154917949381,((AB507582_1_1500:0.03675677594759402256,EU871374_1_1431:0.02510493991794007090):0.01083866228944358953[35],(AB821750_1_1502:0.03322269293228514303,AB616143_1_1471:0.01227440741592025590):0.01426321564167976584[95]):0.01163774538976377650[30]):0.02262273202655843904[39],JX218297_1_1470:0.01233829939028213696):0.00787442992173961222[10],((EU844054_1_1484:0.03321842225542497723,FIRM11_scaffold_1328_extraction__reversed_:0.01800799075632408819):0.00000100000050002909[1],KC162980_1_1502:0.02916022539368684496):0.01070389596906559833[39]):0.00691605104933664533[14]):0.05422860596000667749[100]):0.02376502006349175133[82],((LN613093_1_1471:0.07420102393936357787,(LC028877_1_1501:0.09611925187668050874,(FJ951904_1_1471:0.10412752819334926413,LC028685_1_1501:0.02734094136488528573):0.03053248437918441860[72]):0.03446612303966713892[48]):0.00598868725317687305[13],(AB824361_1_1501:0.01712786996889758065,KJ159231_1_1469:0.03459833277665228662):0.01018031343573042209[80]):0.01282628460052086423[27]):0.04306508646043538668[55],EU844083_1_1425:0.00000100000050002909):0.00470063753537418218[18]):0.02361519225942856209[31],((HQ400048_1_1475:0.00000100000050002909,(GU303457_1_1477:0.02367756279134309097,GU303244_1_1473:0.03751862907181906237):0.01314410856205712116[37]):0.02200517875263438908[30],EU842521_1_1484:0.00000100000050002909):0.00861504558988363672[27]):0.00620039408836961948[53]):0.00000100000050002909[23]):0.00473874566048246380[52],(GU302890_1_1473:0.00466238074784789108,GU304590_1_1474:0.00230740468398616750):0.00000100000050002909[72]):0.03248289065524543467[64]):0.04978573860609204066[70]):0.03182256167715559469[50]):0.15217336231799874491[100]):0.09718256897019246499[90],(((EU779212_1_1375:0.02637138108305082593,((EU772099_1_1372:0.05086721317955598259,(FJ680818_1_1372:0.01871357278830591137,LC028876_1_1506:0.00000100000050002909):0.02988836828124708314[100]):0.00662895338615432112[75],(EU466174_1_1373:0.00000100000050002909,EU466159_1_1373:0.01879432627776802742):0.02470479948512064802[100]):0.03662832884659376204[97]):0.02989530214403629191[91],(((((EU843451_1_1487:0.07133041376969488645,KF698346_1_1422:0.12530788430033920622):0.07626275640200506911[74],GQ448400_1_1386:0.02568698320775660709):0.01428449051313676957[17],LC028681_1_1521:0.01828880730860294596):0.01510809193483683699[17],(EU774668_1_1377:0.07128112753462982620,EU464154_1_1373:0.09955824389729900359):0.03290296636844208117[61]):0.01997061232316777943[27],LC028648_1_1506:0.06470736931427568950):0.04015011154592798559[59]):0.04233207209725814435[72],(EU469970_1_1386:0.29501792895873929501,KJ957672_1_1475:0.13401214581321807540):0.03358527370479968965[23]):0.03778312940579276608[81]):0.10805740393450574688[64]):0.06592874268215569156[8],((DQ800999_1_1400:0.14774250327726698440,(GQ898788_1_1492:0.00479614239450418690,AB626907_1_1496:0.00000100000050002909):0.06030512771858431015[100]):0.14311910816056278017[100],(GQ134555_1_1401:0.27399825405826105928,((EU461032_1_1393:0.38208764182936771903,(((AB824307_1_1521:0.04712650985597852810,AB824331_1_1522:0.01720493710286421021):0.14461973831399860257[100],((((((KC163089_1_1508:0.01362823854089591918,(KC163062_1_1506:0.01378063588066002002,EU463411_1_1375:0.01191278081467979540):0.01540781993757375269[68]):0.09564309299119516661[100],(KM650730_1_1441:0.09567520061890474881,AB192053_1_1336:0.16580093712489094027):0.06119964678732229407[96]):0.12160621165248566844[100],JN620033_1_1402:0.23392291416297045226):0.13336904465981727630[98],AY571399_1_1464:0.32690585334033545051):0.04263567332088222944[17],(AB616398_1_1490:0.25539148678054429675,(AB507540_1_1541:0.07371599867767957004,GU303975_1_1512:0.07180140916677828222):0.25077989832127239866[100]):0.07222816468454590355[68]):0.03442138892932134625[19],AB555208_1_1517:0.48321326409270515256):0.04438820757235939496[18]):0.13491584157851402304[86],(((LC028670_1_1501:0.03694784721165055019,((JQ085076_1_1470:0.01339968829659906463,(HM124244_1_1487:0.02291593655554078832,JQ083899_1_1470:0.01640768112734342435):0.01907303628901799164[45]):0.00000100000050002909[4],JQ084889_1_1471:0.02377403867041108856):0.02342258039993285260[82]):0.18411341692449847973[95],(KM462108_1_1506:0.29119156447949129385,(((JPZV01221721_21295_22778:0.18604169446676965816,CEAB01031011_1379_2868:0.16125226309312973294):0.04373130239188685597[33],(JQ083790_1_1469:0.13882472883211183223,(EF603657_1_1467:0.01253932004485091428,AB606259_1_1473:0.00620693445890500763):0.08790064135792723110[100]):0.04643543350758660981[64]):0.02738576237307034644[36],(JX898085_1_1504:0.00481517761306193316,GU112196_1_1475:0.03879678581479377442):0.16151421827743603354[100]):0.00426519457075413399[22]):0.04210544225441311544[56]):0.04776589805978685710[9],((LC028566_1_1509:0.04246295713342315009,(AB507453_1_1509:0.01315180819890821376,AB824647_1_1509:0.01555732847992480523):0.04067550247188777418[100]):0.08680195311254566837[100],AB824585_1_1514:0.15127014919456832631):0.17111039445960218863[100]):0.05324135908192284550[8]):0.02478607888097901502[3]):0.10133243782838191605[11],(EU774723_1_1400:0.16853649468958811775,(EU466152_1_1397:0.12955282330075132413,((((AB507573_1_1517:0.10542824916959639414,AB185732_1_1527:0.02811654043300790273):0.02456537954554870173[81],KC162956_1_1517:0.00071393364298997066):0.05285837181577153487[85],(KC162969_1_1517:0.03682629799645053409,AB824548_1_1517:0.02979313274889571275):0.02319002979635862230[86]):0.00000100000050002909[8],AB821778_1_1515:0.03284696423480276684):0.23312015754874915174[100]):0.17223421314013576122[100]):0.03881554200892093492[36]):0.00299570556267672681[5]):0.04405167266488970584[2]):0.06378870318060454736[4]):0.37324333072205878592[100]):0.10389417906506626110[96]):0.25982491516882716409[100],EU475540_1_1367:0.00000100000050002909)OROOT;
