# Supplementary material for: Interspecies cross-feeding orchestrates carbon degradation in the rumen ecosystem
Source: Nat Microbiol. 2018 Oct 24;3(11):1274–84. doi: 10.1038/s41564-018-0225-4 (PMC6784887; doi:10.1038/s41564-018-0225-4)
Supplement: Supplementary file 23 — 16S rRNA gene tree in newick format for the scaffold containing a 16S rRNA gene recovered in FIRM19 MAG with near neighbours determined using SILVA. [file 41564_2018_225_MOESM23_ESM.txt]

(JF234276_1_1338:0.02183462576746924427,(((JQ190520_1_1339:0.01694694992080378326,FJ369794_1_1338:0.02330473197254144188):0.02157712526030573091[81],(HM317354_1_1334:0.02587472519228808596,(FN178467_1_1428:0.03024468187994210078,(((GU302556_1_1487:0.05566552449782247863,FN178463_1_1428:0.00000100000050002909):0.02608831518941976541[58],(KF698442_1_1409:0.01136544916805026957,((KC290794_1_1494:0.01482925675946997549,KF698410_1_1415:0.04160394937259766224):0.05827733603221704056[89],(LT576410_1_1475:0.02083491017386615921,LT161892_1_1478:0.00000100000050002909):0.01713361537815536947[67]):0.02229824506275043458[31]):0.02100690379141537112[10]):0.01104577707633908577[2],(((AB612657_1_1492:0.00000100000050002909,((AB612480_1_1492:0.01374740800603652981,(EU459568_1_1391:0.04049339633838168473,FIRM19_scaffold_1692_extraction:0.00000100000050002909):0.02033325647267276645[89]):0.01661171519954436279[88],(((EU845270_1_1522:0.00000100000050002909,EU843400_1_1516:0.00000100000050002909):0.00000100000050002909[35],EU843208_1_1535:0.00000100000050002909):0.01048068021012648829[99],(EF436398_1_1511:0.01010219106506310589,(EU843716_1_1530:0.00997676049179261303,(EU843053_1_1523:0.00000100000050002909,EU843148_1_1524:0.00000100000050002909):0.01736820987298364968[100]):0.01145364418066821023[39]):0.01773018268003257944[34]):0.09293623771688495905[60]):0.06369445525334244129[55]):0.79180367566332621188[100],HK694509_1_1495:0.00000100000050002909):0.01781298462536078792[41],JQ456537_1_1369:0.02675007978176312598):0.01755985327196147097[21]):0.00470177087970858297[6]):0.03311820192338413987[27]):0.00000100000050002909[15]):0.04226460234874791083[72],(JX905358_1_1469:0.00000100000050002909,JQ184073_1_1343:0.01710605231687099825):0.12455698967683288825[100]):0.03357715781648030334[100],JF230900_1_1336:0.00791792360301893546)OROOT;
