# Supplementary material for: Interspecies cross-feeding orchestrates carbon degradation in the rumen ecosystem
Source: Nat Microbiol. 2018 Oct 24;3(11):1274–84. doi: 10.1038/s41564-018-0225-4 (PMC6784887; doi:10.1038/s41564-018-0225-4)
Supplement: Supplementary file 24 — 16S rRNA gene tree in newick format for the scaffold containing a 16S rRNA gene recovered in RUM12 MAG with near neighbours determined using SILVA. [file 41564_2018_225_MOESM24_ESM.txt]

((AB746605_1_1507:0.00547194265340068733,(((((AB603809_1_1404:0.02122174375524203335,((((AB269995_1_1509:0.01787212342825162184,((((EU775101_1_1379:0.10938464859688212805,EU469015_1_1318:0.08004421408696878182):0.06463928926879626558[91],EU773363_1_1371:0.02955498653448888208):0.05183781140807257326[90],(AB270014_1_1508:0.00809690911163836284,((AB270068_1_1509:0.02353446072752716361,(AB185602_1_1509:0.00926333411716949787,AB185601_1_1512:0.01672984029877180867):0.01762177209834236633[96]):0.01430318801246012808[92],(AB269993_1_1510:0.02699537990596986500,(AB269975_1_1508:0.00444056211913811810,AB269994_1_1508:0.00000100000050002909):0.00000100000050002909[94]):0.01713550684279516872[85]):0.01028134866098550163[60]):0.02154470910099156103[77]):0.00000100000050002909[2],AB034002_1_1510:0.01845306711432143087):0.01718393550979756615[66]):0.02590457442670753702[80],EU344415_1_1357:0.06015852197433126103):0.00980299128336022119[8],(((GQ448401_1_1371:0.04379853310484763118,(FJ833211_1_1369:0.00643521331777780099,(FJ833280_1_1356:0.00650817935640951670,EU344304_1_1379:0.00000100000050002909):0.00000100000050002909[30]):0.03222623222091794415[100]):0.01725760324372174054[20],(((JQ184111_1_1352:0.01616053234939681185,JQ608227_1_1397:0.00642786618116037746):0.00000100000050002909[70],((((FN178463_1_1428:0.00000100000050002909,JF709905_1_1429:0.00000100000050002909):0.00000100000050002909[20],AB746531_1_1507:0.00000100000050002909):0.00000100000050002909[37],GU302556_1_1487:0.00431085036899406769):0.00000100000050002909[33],(EU998653_1_1474:0.01760479655810844729,EU531941_1_1378:0.00445579812546859078):0.00202267690617560780[34]):0.00651386677898769997[61]):0.02207963735835100083[100],KF698442_1_1409:0.00807337729266936928):0.00280137762913539512[56]):0.01122618832057778460[6],(((EU669568_1_1511:0.01272638253637847772,(((FN178465_1_1428:0.00000100000050002909,((FN178467_1_1428:0.00000100000050002909,FN178466_1_1428:0.00000100000050002909):0.00000100000050002909[9],AWEZ01000030_31367_32816:0.00000100000050002909):0.00000100000050002909[3]):0.00000100000050002909[7],AF292374_1_1437:0.00000100000050002909):0.00000100000050002909[31],GQ089686_1_1334:0.00215172800027020605):0.00727431203531937048[99]):0.01001387508719157014[82],(((HK694508_1_1495:0.00000100000050002909,KJ082048_1_1398:0.00000100000050002909):0.00000100000050002909[29],EU592965_1_1489:0.00000100000050002909):0.00453856489029967180[95],(KF007167_1_1343:0.00000100000050002909,HM317354_1_1334:0.00658642013770033546):0.02017805756824169253[100]):0.00610797539620149856[22]):0.00524528659264426357[34],(((CZPU01000011_139136_140633:0.03708761730825121256,(LN827536_1_1467:0.00000100000050002909,CZPU01000014_218_1712:0.04833658396381479427):0.00000100000050002909[50]):0.04623531141480192314[100],(((JQ184073_1_1343:0.01815123431427832085,(CCNO01000003_2044_3538:0.00000100000050002909,JX905358_1_1469:0.00000100000050002909):0.00000100000050002909[100]):0.02528684469997595843[100],(((AY239459_1_1480:0.00656083158167611140,DQ777902_1_1442:0.00258466424714176015):0.00510474833739337636[86],((JF221869_1_1336:0.00000100000050002909,(KF101363_1_1336:0.01320831252951745749,(JQ185713_1_1349:0.02406284526396593876,JF230900_1_1336:0.00000100000050002909):0.00538811142321664500[51]):0.00000100000050002909[13]):0.00000100000050002909[10],JF234276_1_1338:0.01551261344016901210):0.00000100000050002909[16]):0.00217221228882992371[17],AAQK01003909_1492_2988:0.00000100000050002909):0.09265252357036445063[100]):0.04406319134704725360[100],(EU878341_1_1524:0.00667492421378145656,EU878313_1_1507:0.00667723531721708084):0.01816545873905541994[100]):0.01202397691943577103[49]):0.01513752115428078013[38],(((JQ456537_1_1369:0.00219353577896016930,(HK241498_1_1489:0.00449717143173281302,(CP012069_2686816_2688340:0.00000100000050002909,CP012069_2692071_2693595:0.00000100000050002909):0.00000100000050002909[91]):0.00483141940793009941[99]):0.00470774004317599682[91],JQ456756_1_1370:0.00000100000050002909):0.02799961727424775393[100],((((EU773553_1_1319:0.09840836530771034096,((FJ369516_1_1352:0.00666801846210050061,(FJ369682_1_1359:0.01344165494434849777,(FJ369794_1_1338:0.02775109346509506414,FJ369543_1_1346:0.02041403229400903796):0.00224977975516761890[58]):0.00000100000050002909[5]):0.00226359761820069507[39],JQ190520_1_1339:0.00443598187919563933):0.00000100000050002909[23]):0.00103179985211971476[35],AF371712_1_1443:0.00349374449048442002):0.03073999471693815433[94],(EF593075_1_1479:0.00894506650391018593,(EU998652_1_1472:0.00425639988621972706,((HZ486063_1_1327:0.01787476982375673512,AY278623_1_1469:0.00057314537167758872):0.00603051742820997876[82],AY672075_1_1507:0.03428444334396589521):0.00210628801067395304[55]):0.00417567689060120966[78]):0.08482453635102464584[100]):0.02608550299519086027[50],(AY005814_1_1481:0.00499640519915861211,(((AF292373_1_1470:0.00000100000050002909,(FJ982973_1_1482:0.00000100000050002909,CP002106_159965_161467:0.00000100000050002909):0.00000100000050002909[14]):0.00000100000050002909[11],FN178464_1_1428:0.00000100000050002909):0.00000100000050002909[4],HK694509_1_1495:0.00000100000050002909):0.01179123920696169454[97]):0.02882727245067688918[99]):0.00404856546093121990[15]):0.00563730474426223701[1]):0.00805161538986372098[6]):0.01562972052645963950[28]):0.00738976256417102958[2]):0.00570483803092706413[1],(((DQ071473_1_1477:0.00934675019970302064,DQ071526_1_1467:0.04066242998200467196):0.01627704898805464387[73],LT161892_1_1478:0.00353689186167593537):0.00641632989661934921[39],(JF171722_1_1334:0.03774228800431259079,LT576410_1_1475:0.00468221363256808056):0.00986222548288636508[71]):0.02917142230006928780[67]):0.00328881316452779007[11]):0.02261149972125355359[61],KC290794_1_1494:0.00214337640796689833):0.01107886187659277814[39],KF698410_1_1415:0.00000100000050002909):0.01110182256045496967[34],JF797407_1_1306:0.01338885316781679262):0.00459375844152424585[32],GU304300_1_1477:0.02446435643972625154):0.00099118621441929180[25]):0.02305668568511058322[56],(JF797382_1_1303:0.07332136658907674465,(GQ327260_1_1323:0.09322706800017858952,(EU779101_1_1373:0.02287469215484139520,(GQ134555_1_1401:0.25306033025954238758,(((((JN008429_1_1473:0.00520874981412035396,KR068039_1_1475:0.01897068157322695514):0.03222772128629946414[99],(((EF436370_1_1477:0.03298512838156354016,((KR068243_1_1473:0.00901997245167450099,KR068464_1_1472:0.03630485087668036681):0.01855505610830848057[77],((AB824521_1_1502:0.00615289345865362072,(((RUM12_scaffold_1818_extraction__reversed_:0.10958387589079073010,(KF698345_1_1407:0.00490584457214027041,GU174102_1_1475:0.02124885543997807186):0.00884225647474583612[80]):0.03305137561454955103[59],KP765470_1_1473:0.01383267382015729990):0.00930176952250153823[9],(KF698496_1_1416:0.02321215271715960579,(((KR068065_1_1474:0.00204214324268387490,(EU842225_1_1489:0.00000100000050002909,(KR068222_1_1474:0.00409182642778543014,EU844553_1_1489:0.00204206648853894621):0.00000100000050002909[13]):0.00000100000050002909[11]):0.00000100000050002909[68],(((EU381835_1_1467:0.02536325794731441804,EU382069_1_1468:0.00000100000050002909):0.06952600729512820044[100],KC163070_1_1504:0.00149329606827839734):0.01046792108171242137[26],GU302814_1_1476:0.01245238388178959536):0.00510152189589029286[20]):0.01953858804936005333[30],((EU844254_1_1488:0.00205284936596563826,EU381856_1_1475:0.01472087528940052396):0.00000100000050002909[19],EU842951_1_1488:0.00205156921274942229):0.00477223774004955584[92]):0.01041957066266815772[30]):0.02093943662737331526[29]):0.00688614852257452351[4]):0.02059004272693933102[12],((KJ207032_1_1473:0.00210342796911400318,(KR068097_1_1474:0.00000100000050002909,EU381722_1_1475:0.00622154243595152753):0.00417538943847940366[78]):0.00190741270955706267[48],((GU174136_1_1476:0.01477863790035340193,(KJ159269_1_1475:0.00000100000050002909,KR068058_1_1474:0.00625393048726862345):0.01562797344797054594[78]):0.01438844241830772828[55],GU174080_1_1475:0.00425884821161472138):0.00425331030561483178[28]):0.01089858474088258380[53]):0.00807144095530184201[3]):0.01887353140290969067[7]):0.03119514232999096373[17],KR067903_1_1475:0.03912175638071884592):0.01458741300868418404[10],KR067776_1_1473:0.00818506233232636771):0.00325012253588276723[2]):0.10591185641305432552[98],(HQ400119_1_1478:0.08399586864041246048,(((GU302890_1_1473:0.00422395135039697195,GU304590_1_1474:0.00209265744716186997):0.00418746538386321684[88],((GU303364_1_1474:0.00627790354676069189,(GU303457_1_1477:0.02362102772970889331,(HQ400048_1_1475:0.00000100000050002909,((GU303244_1_1473:0.00672405270139638488,((FJ028770_1_1467:0.01070852641258212765,EU844083_1_1425:0.00427684403402977913):0.00671435562581822274[76],((((KJ159231_1_1469:0.01465845020559815824,AB824361_1_1501:0.00246490493501760237):0.01590062610865869072[100],(LN613093_1_1471:0.04963080182330835421,((LC028877_1_1501:0.05757066969029915604,(LC028685_1_1501:0.00731197812627881142,FJ951904_1_1471:0.05918564492720768122):0.02931753174466801212[100]):0.01525697882776996459[45],(((AB616143_1_1471:0.00382119254834600158,AB821750_1_1502:0.01337531075880374863):0.01370242947317871531[97],(AB614920_1_1471:0.02681383023479259886,(JX218297_1_1470:0.00840634253518109283,(EU842892_1_1485:0.00317426441801225891,(KC162980_1_1502:0.01571284055972385976,EU844054_1_1484:0.01675044318527266901):0.01169469256002342479[88]):0.00428805890606493486[72]):0.01854861349867232417[98]):0.00626289085679670662[20]):0.01540551199367953296[68],(EU871374_1_1431:0.01246156031538770380,AB507582_1_1500:0.00512287231420335484):0.00661532050485020770[91]):0.02176239277405917980[78]):0.00643315701485793531[19]):0.00840558196451991410[19]):0.01038757791458280039[32],EU842793_1_1485:0.02811422212559435557):0.01617125235554076404[50],(DD159265_1_1496:0.08161222044353076688,AB824625_1_1522:0.06878003931537779447):0.05198271861396952520[70]):0.01054357727041275658[68]):0.00419771049932261137[23]):0.01056203152013076782[66],EU842521_1_1484:0.00423385837516442216):0.00864597013021472030[66]):0.00000100000050002909[20]):0.01072617293580220045[66]):0.00000100000050002909[10],HQ400049_1_1474:0.00627506978735577117):0.00000100000050002909[52]):0.01711128353952293818[70],GU304538_1_1480:0.10706353683446567793):0.03479652330273303590[68]):0.15886721561165428884[100]):0.07187226800958643191[82],((EU776497_1_1387:0.07465810282003385034,((EU772298_1_1391:0.23044701060835579010,((EU459568_1_1391:0.40042550473909821473,EU772076_1_1400:0.02219130429092854712):0.10842169472874871317[74],(EU461320_1_1405:0.19416412098420904320,(GQ451181_1_1508:0.05037898375983742433,((EU772184_1_1401:0.01373327578634382130,(((((EU772166_1_1377:0.08872240166030502528,GQ448716_1_1401:0.15815855356473046411):0.09090185240486969853[87],((EU470274_1_1376:0.10767548656616499070,(EU775039_1_1402:0.01493979465249823529,EU472042_1_1401:0.01560404115592737596):0.04890893924806278409[99]):0.03572117598874290784[38],(AB185775_1_1532:0.06282385500818346569,EU622641_1_1491:0.06536669759165474047):0.02387041759671506419[60]):0.00544838118508710403[15]):0.03315367127292090377[19],(((AB494929_1_1527:0.01098404349560961821,AB614744_1_1496:0.00803682156320573854):0.04950831151582996137[100],EU474663_1_1405:0.08744700645908398684):0.03934321013902408737[60],((KC163057_1_1523:0.06298584815021562866,KP455696_1_1493:0.04655870989910733393):0.04545093808648788258[100],(((EU381887_1_1494:0.03529285705051123795,KC162976_1_1535:0.00629203980940318611):0.09330234682918807365[100],(AB612657_1_1492:0.08892316272053371606,AB612480_1_1492:0.06308381595449004398):0.06271534079952813256[98]):0.01373946775338982969[30],((KR068125_1_1434:0.01055610866094855264,AB494763_1_1509:0.06905216925878222833):0.01030248625183304186[73],(KP765494_1_1491:0.00254549585947008239,EU842592_1_1503:0.01030469212073862467):0.08664740060003064959[100]):0.08052229167056573766[100]):0.01743295106958062807[16]):0.01213134795290604639[19]):0.00674828068700639334[13]):0.01760740875191337332[13],((((EU461086_1_1389:0.12466838997055407212,EU460987_1_1390:0.08274151146953905023):0.03140016256814456841[14],(((KR068115_1_1509:0.03448300838595302897,JN008420_1_1512:0.01477620361452586760):0.09011995290650381962[100],DQ808406_1_1393:0.11776192477807131964):0.02950625277363760207[27],(((EU776331_1_1391:0.07175369932128930484,EU461414_1_1390:0.03592440439392994428):0.01732997953328535914[26],EU776398_1_1390:0.02660957625429307555):0.01434202299858100549[15],(EU778799_1_1389:0.02134189957575708882,((EU475396_1_1390:0.00507096071880794048,EU778686_1_1390:0.02908158241357399268):0.03117109307097119808[77],EU775324_1_1391:0.00617113985349135048):0.00241239931813056136[37]):0.00564845564718671669[53]):0.04974089586072392988[93]):0.03025208226329617958[21]):0.00000100000050002909[2],((FJ680465_1_1394:0.03009954299720043330,FJ684347_1_1376:0.00425769248771788473):0.07899621427178149524[100],HQ716546_1_1492:0.09929339166554644602):0.02741865836860949562[26]):0.02431965830044896873[22],(((KR067917_1_1512:0.06823871603717893142,(EU843271_1_1518:0.00000100000050002909,EU842941_1_1525:0.00403484842549282127):0.01343356184833963476[100]):0.04184222938578955470[100],((((GU302659_1_1512:0.00200701655328738675,AB821630_1_1540:0.00000100000050002909):0.00872415913875447709[100],(DQ085081_1_1529:0.00609402708895503010,(AB746590_1_1540:0.00000100000050002909,AB821645_1_1540:0.00202482945500621339):0.00000100000050002909[85]):0.03456081397664207550[100]):0.02120637438254125914[80],(AB494775_1_1540:0.00610526899669427709,(EU844633_1_1503:0.00803183331432672995,EU845412_1_1494:0.00407429925650905182):0.00000100000050002909[28]):0.01404483959597093573[96]):0.01795861005661580911[48],((EU843716_1_1530:0.00000100000050002909,(EU842930_1_1524:0.00403067006758896576,(EU842938_1_1516:0.00201198806660346768,EU844525_1_1453:0.00000100000050002909):0.00000100000050002909[75]):0.01856871130747664300[100]):0.00616789252226117215[68],(((EU842898_1_1531:0.00402857197204196330,(EU842387_1_1522:0.00200611769173218843,(EU842595_1_1525:0.00000100000050002909,EU843053_1_1523:0.00200502550722601132):0.00000100000050002909[29]):0.00200550025533993920[68]):0.00000100000050002909[41],EU843148_1_1524:0.00402638540879777986):0.00447183723493398740[66],(((KR068395_1_1509:0.01133928385563525744,(EF686563_1_1499:0.00881318412915084448,(EF686521_1_1511:0.00204204344429801277,(GQ402113_1_1529:0.01669723637822119466,((EU844476_1_1519:0.00407368050935419217,EU844035_1_1516:0.00407133751108672542):0.00612305107637775917[98],(((EU844866_1_1525:0.00000100000050002909,EU844508_1_1518:0.00000100000050002909):0.00000100000050002909[37],EU843408_1_1524:0.00200748710287255777):0.00000100000050002909[42],EU844066_1_1518:0.00200637891545292404):0.00200493378527850236[71]):0.00190473041691887083[65]):0.00616779847220086733[68]):0.00344686986051335456[56]):0.01277686376727913548[64]):0.01098020217457021559[67],(EU842954_1_1524:0.01110649049302589453,(EF436401_1_1512:0.04043244162772523242,(EU843208_1_1535:0.00397819040739833159,(EU843400_1_1516:0.00000100000050002909,EU845270_1_1522:0.00000100000050002909):0.00000100000050002909[88]):0.01059344025254985167[94]):0.01144370810491076793[49]):0.01241558462598321352[38]):0.01320250544292627358[46],EF436398_1_1511:0.00622105675401768247):0.00828972872805976146[35]):0.00357393425189038395[13]):0.00773548899721169733[45]):0.02816513370937393998[94]):0.07146587900153171524[100],GU303692_1_1510:0.08629895004956537885):0.01469466325417958900[16]):0.03031910524829788470[22]):0.05081178377513595468[59],((GQ448666_1_1399:0.00352367274696748422,(FJ951850_1_1518:0.02153447012011467515,(GQ448750_1_1390:0.02440837198835748081,FJ681169_1_1364:0.08622426773012649426):0.00784944335906077525[63]):0.02795246501210723808[88]):0.02885314840692113428[61],(EU464099_1_1403:0.06097904121007426820,LC028789_1_1534:0.01388616088855050036):0.00000100000050002909[60]):0.00241266690938860386[16]):0.01490130131197995624[5]):0.00140314560149559049[4],(EU472522_1_1402:0.05849376932761921055,EU475534_1_1401:0.02563998859787969611):0.00533992615413052697[3]):0.03619891654470234338[53]):0.07213315602290187867[89]):0.03495735956847069448[20]):0.04561911358510781916[33]):0.03381066085668612414[11],LVAN01000020_2937_4428:0.13231641634542418151):0.05777334155613197963[27]):0.08984310822657957940[44],((KJ957672_1_1475:0.10828667382587954526,(((((GQ448400_1_1386:0.00817596118231148083,LC028681_1_1521:0.00638233699622624794):0.03434858044011442069[100],((EU779212_1_1375:0.01165624651452411634,(((LC028876_1_1506:0.00191759263886763119,FJ680818_1_1372:0.02276951726267438525):0.00356548935281064119[99],(EU466159_1_1373:0.02727572813005013294,EU466174_1_1373:0.00000100000050002909):0.01092087544183583704[99]):0.00661750542965034751[88],EU772099_1_1372:0.04181559707583021313):0.01690409770877170786[72]):0.04835746437725531310[97],LC028648_1_1506:0.04566569792206549849):0.01197909009315345323[16]):0.01993601068497112203[27],(EU464154_1_1373:0.08285457011708649566,EU774668_1_1377:0.04889654125243858562):0.01251435483495317788[66]):0.02018921700616347140[31],KF698346_1_1422:0.09796148840239082833):0.00809755676438863627[23],EU843451_1_1487:0.07241555929601496688):0.03634727244346588892[57]):0.00421006005160081808[20],EU469970_1_1386:0.23774651458081169642):0.03563662030497857791[81]):0.02758129464670218411[14]):0.05411643870535933626[26],(EU774723_1_1400:0.18918298454115953233,(((DQ800999_1_1400:0.10911354785717482241,(AB626907_1_1496:0.00809212178431508063,GQ898788_1_1492:0.00000100000050002909):0.04965526499461267451[100]):0.12468356772814016831[100],((EU461032_1_1393:0.23821315159523245852,(((JN620033_1_1402:0.20752536445871583304,((EU463411_1_1375:0.01826818637985495875,(KC163062_1_1506:0.00818153684836073203,KC163089_1_1508:0.01582672657671513675):0.00608458434770563130[57]):0.06760077919818557879[100],(KM650730_1_1441:0.03395868921529934109,AB192053_1_1336:0.11449779085012815050):0.05011855613296688217[100]):0.10825548899641898593[100]):0.07342798570300704264[89],((AB555208_1_1517:0.37298408303968511035,(AB824307_1_1521:0.06603133739587266349,AB824331_1_1522:0.02625040018178491710):0.11700843214389974878[100]):0.05729888531758143416[40],((GU303975_1_1512:0.06825276252201853411,AB507540_1_1541:0.08498415344725539222):0.17502498039141739516[100],AB616398_1_1490:0.25751265550540702876):0.06638498724872279877[67]):0.03842857286486667245[22]):0.03208185700095585180[26],AY571399_1_1464:0.27696563075216956706):0.06308292883570414122[64]):0.05909636454070694295[60],((((GU112196_1_1475:0.01651011311689008429,JX898085_1_1504:0.00594570131528451493):0.09780628533833356231[100],(((CEAB01031011_1379_2868:0.09980108999370054801,JPZV01221721_21295_22778:0.14593907272534173414):0.03048027555581652587[34],((AB606259_1_1473:0.00000100000050002909,EF603657_1_1467:0.01187777350075534116):0.07248641533604889553[100],JQ083790_1_1469:0.09978492362569624241):0.03348052072407835256[37]):0.02325277561279593536[37],KM462108_1_1506:0.19120716913571372819):0.00889714565039637258[18]):0.02730837484544264629[37],(LC028670_1_1501:0.02165148275338540582,(HM124244_1_1487:0.01462639061885360504,(JQ085076_1_1470:0.00000100000050002909,(JQ084889_1_1471:0.02077596446059545507,JQ083899_1_1470:0.00817080235904630789):0.00594598210104619641[73]):0.00772635519506661810[86]):0.00569097002058240216[82]):0.12426513423620220988[78]):0.03188164849611551527[34],(AB824585_1_1514:0.10426236100445301913,(LC028566_1_1509:0.04477186766165248966,(AB507453_1_1509:0.00268155427575620959,AB824647_1_1509:0.01529379501612939535):0.02282862794261557998[93]):0.06050463950253624767[100]):0.11033438289632341300[100]):0.04281735437261362937[52]):0.11340066278056611104[65]):0.02856787128322207242[24],(EU466152_1_1397:0.12491149145496623085,((AB821778_1_1515:0.02137878944673701764,(KC162969_1_1517:0.01151202035183792986,(AB824548_1_1517:0.02484771603523080324,(AB185732_1_1527:0.04175142146626525941,KC162956_1_1517:0.00918374557277810803):0.03186242956264397075[95]):0.01170556169923478440[87]):0.01983925913408949443[82]):0.02656604304159327148[83],AB507573_1_1517:0.05432452980649717100):0.11102666849989897835[100]):0.14338915995772319456[100]):0.07317126323432426860[54]):0.06403168935048630939[44]):0.06050737174247342032[33]):0.37173922424541211429[100]):0.08413140250619757787[90]):0.01594241815089316935[70]):0.04945985671649882898[88],EU475540_1_1367:0.02832237122957164191)OROOT;
