# Supplementary material for: Interspecies cross-feeding orchestrates carbon degradation in the rumen ecosystem
Source: Nat Microbiol. 2018 Oct 24;3(11):1274–84. doi: 10.1038/s41564-018-0225-4 (PMC6784887; doi:10.1038/s41564-018-0225-4)
Supplement: Supplementary file 25 — 16S rRNA gene tree in newick format for the scaffold containing a 16S rRNA gene recovered in FIRM21 MAG with near neighbours determined using SILVA. [file 41564_2018_225_MOESM25_ESM.txt]

((AB269995_1_1509:0.00000100000050002909,(((AB746605_1_1507:0.00000100000050002909,(AB746531_1_1507:0.00000100000050002909,((EF593075_1_1479:0.00000100000050002909,((GQ448401_1_1371:0.02369015841849636539,((((HQ400049_1_1474:0.00000100000050002909,((LN613093_1_1471:0.00000100000050002909,AB616143_1_1471:0.00000100000050002909):0.00000100000050002909[6],((((GU302890_1_1473:0.00000100000050002909,AB614920_1_1471:0.00000100000050002909):0.00000100000050002909[3],(AB824361_1_1501:0.00000100000050002909,(GU303457_1_1477:0.00000100000050002909,LC028685_1_1501:0.00000100000050002909):0.00000100000050002909[10]):0.00000100000050002909[1]):0.00000100000050002909[0],(GU303364_1_1474:0.00000100000050002909,GU304590_1_1474:0.00000100000050002909):0.00000100000050002909[6]):0.00000100000050002909[0],GU303244_1_1473:0.00000100000050002909):0.00000100000050002909[1]):0.00000100000050002909[3]):0.00000100000050002909[5],HQ400048_1_1475:0.02566909788018279653):0.02485571289601061148[26],GU302556_1_1487:0.00000100000050002909):0.00000100000050002909[1],(LC028789_1_1534:0.00000100000050002909,((GQ451181_1_1508:0.00000100000050002909,(((((KC163062_1_1506:0.00000100000050002909,KC163089_1_1508:0.00000100000050002909):0.00000100000050002909[50],(AB616398_1_1490:0.02043021098283223994,AB555208_1_1517:0.02855001804497563772):0.04966895911436654265[90]):0.02251064925325155230[28],(AB824307_1_1521:0.00000100000050002909,AB824331_1_1522:0.00000100000050002909):0.00000100000050002909[67]):0.02258501545680167630[15],((AB824548_1_1517:0.00000100000050002909,LC028670_1_1501:0.00000100000050002909):0.00000100000050002909[20],AB824625_1_1522:0.00000100000050002909):0.00000100000050002909[35]):0.02258772414146408003[4],(((EU842387_1_1522:0.02733718948150308872,(((DQ085081_1_1529:0.00000100000050002909,AB746590_1_1540:0.00000100000050002909):0.00000100000050002909[16],((EF436398_1_1511:0.00000100000050002909,GQ402113_1_1529:0.00000100000050002909):0.00000100000050002909[12],AB821630_1_1540:0.00000100000050002909):0.00000100000050002909[5]):0.00000100000050002909[8],AB821645_1_1540:0.00000100000050002909):0.00000100000050002909[30]):0.02259230802952412118[18],(((EU459568_1_1391:0.00000100000050002909,(((EU772298_1_1391:0.00000100000050002909,(EU776398_1_1390:0.00000100000050002909,((EU461086_1_1389:0.00000100000050002909,((EU475396_1_1390:0.00000100000050002909,(((EU778686_1_1390:0.02151304881484756779,(EU776331_1_1391:0.02154451384103503800,(EU775039_1_1402:0.02306034875160324626,((AB507540_1_1541:0.00000100000050002909,(((LVAN01000020_2937_4428:0.00000100000050002909,(AB494763_1_1509:0.00000100000050002909,(KC163057_1_1523:0.00000100000050002909,((((FJ951850_1_1518:0.02210649779553380823,EU622641_1_1491:0.00000100000050002909):0.00000100000050002909[14],(EU472042_1_1401:0.02225770530704970773,(FJ681169_1_1364:0.00000100000050002909,((((EU475534_1_1401:0.00000100000050002909,((EU381887_1_1494:0.00000100000050002909,(KP455696_1_1493:0.00000100000050002909,(AB185775_1_1532:0.00000100000050002909,(AB494929_1_1527:0.00000100000050002909,((AB614744_1_1496:0.00000100000050002909,(KP765494_1_1491:0.00000100000050002909,(EU772076_1_1400:0.00000100000050002909,((((EU844083_1_1425:0.00000100000050002909,(AB821750_1_1502:0.00000100000050002909,((EU842521_1_1484:0.00000100000050002909,(FJ951904_1_1471:0.00000100000050002909,(EU844054_1_1484:0.00000100000050002909,((LC028648_1_1506:0.00000100000050002909,(EU843451_1_1487:0.00000100000050002909,(((EU842793_1_1485:0.00000100000050002909,((((EU779212_1_1375:0.00000100000050002909,((HQ400119_1_1478:0.00000100000050002909,EU842892_1_1485:0.00000100000050002909):0.00000100000050002909[3],EU464154_1_1373:0.00000100000050002909):0.00000100000050002909[0]):0.00000100000050002909[0],KJ159231_1_1469:0.00000100000050002909):0.00000100000050002909[0],LC028681_1_1521:0.00000100000050002909):0.00000100000050002909[0],GQ448400_1_1386:0.00000100000050002909):0.00000100000050002909[0]):0.00000100000050002909[0],DD159265_1_1496:0.00000100000050002909):0.00000100000050002909[0],KC162980_1_1502:0.02531755997841298941):0.00000100000050002909[0]):0.00000100000050002909[0]):0.00000100000050002909[0],AB507582_1_1500:0.00000100000050002909):0.00000100000050002909[0]):0.00000100000050002909[0]):0.00000100000050002909[0]):0.00000100000050002909[0],GQ448716_1_1401:0.00000100000050002909):0.00000100000050002909[0]):0.00000100000050002909[0]):0.00000100000050002909[0],GU304538_1_1480:0.00000100000050002909):0.00000100000050002909[1],((JPZV01221721_21295_22778:0.04738446494755702704,CEAB01031011_1379_2868:0.00000100000050002909):0.02399091662224203669[51],(JX898085_1_1504:0.00000100000050002909,(GU112196_1_1475:0.00000100000050002909,AB606259_1_1473:0.00000100000050002909):0.00000100000050002909[9]):0.00000100000050002909[12]):0.02490042649137491279[19]):0.02783887902555720953[0],(((((EU772166_1_1377:0.00000100000050002909,KC162969_1_1517:0.00000100000050002909):0.00000100000050002909[2],LC028876_1_1506:0.00000100000050002909):0.00000100000050002909[0],((EU466174_1_1373:0.00000100000050002909,(AB824585_1_1514:0.00000100000050002909,JQ083899_1_1470:0.00000100000050002909):0.00000100000050002909[5]):0.00000100000050002909[0],(((HM124244_1_1487:0.00000100000050002909,EU772099_1_1372:0.00000100000050002909):0.00000100000050002909[1],(JQ084889_1_1471:0.00000100000050002909,AY571399_1_1464:0.00000100000050002909):0.00000100000050002909[4]):0.00000100000050002909[0],(FJ680818_1_1372:0.00000100000050002909,(EU466159_1_1373:0.00000100000050002909,JQ085076_1_1470:0.00000100000050002909):0.00000100000050002909[5]):0.00000100000050002909[0]):0.00000100000050002909[0]):0.00000100000050002909[0]):0.00000100000050002909[0],(EU463411_1_1375:0.02305244393604143766,(EU466152_1_1397:0.00000100000050002909,(((EU461032_1_1393:0.05785289473888152734,((LC028566_1_1509:0.00000100000050002909,AB507453_1_1509:0.00000100000050002909):0.00000100000050002909[54],AB824647_1_1509:0.02752544931530633357):0.00000100000050002909[24]):0.04887696217893734707[52],EU878341_1_1524:0.00000100000050002909):0.02474119890808417974[25],EU774723_1_1400:0.00000100000050002909):0.02473596108459029733[8]):0.02399168164130236272[22]):0.00000100000050002909[0]):0.00000100000050002909[0],EU779101_1_1373:0.02359510357149256082):0.00000100000050002909[0]):0.02597325710319458789[0]):0.00000100000050002909[0]):0.00000100000050002909[0]):0.00000100000050002909[0],KR068125_1_1434:0.00000100000050002909):0.00000100000050002909[0]):0.00000100000050002909[0]):0.00000100000050002909[0]):0.00000100000050002909[0]):0.00000100000050002909[0],EU470274_1_1376:0.00000100000050002909):0.00000100000050002909[0]):0.00000100000050002909[0],EU464099_1_1403:0.00000100000050002909):0.00000100000050002909[0],GQ448750_1_1390:0.00000100000050002909):0.00000100000050002909[0],GQ448666_1_1399:0.00000100000050002909):0.00000100000050002909[0]):0.00000100000050002909[0]):0.00000100000050002909[0]):0.00000100000050002909[0],EU842592_1_1503:0.00000100000050002909):0.00000100000050002909[0],EU474663_1_1405:0.00000100000050002909):0.00000100000050002909[0]):0.00000100000050002909[0]):0.00000100000050002909[0]):0.00000100000050002909[0],KC162976_1_1535:0.00000100000050002909):0.00000100000050002909[0],EU772184_1_1401:0.00000100000050002909):0.00000100000050002909[0]):0.00000100000050002909[0],(EU472522_1_1402:0.00000100000050002909,(EU774668_1_1377:0.02329692624472312623,(EU469970_1_1386:0.00000100000050002909,GQ134555_1_1401:0.00000100000050002909):0.00000100000050002909[47]):0.02198731842171887385[10]):0.02190076203481295183[14]):0.00000100000050002909[0]):0.02475790793364976081[0]):0.00000100000050002909[0]):0.00000100000050002909[0],EU776497_1_1387:0.00000100000050002909):0.00000100000050002909[0],EU775324_1_1391:0.00000100000050002909):0.00000100000050002909[0]):0.00000100000050002909[0],EU461414_1_1390:0.00000100000050002909):0.00000100000050002909[0]):0.00000100000050002909[0],EU460987_1_1390:0.00000100000050002909):0.00000100000050002909[0]):0.00000100000050002909[0]):0.00000100000050002909[0],DQ808406_1_1393:0.00000100000050002909):0.00000100000050002909[0],AB612657_1_1492:0.00000100000050002909):0.00000100000050002909[0]):0.00000100000050002909[0],((KR068115_1_1509:0.00000100000050002909,JN008420_1_1512:0.00000100000050002909):0.02097373635228082581[61],(EU843271_1_1518:0.00000100000050002909,(EF686521_1_1511:0.00000100000050002909,(((EU844066_1_1518:0.00000100000050002909,FIRM21_scaffold_24575_extraction:0.00000100000050002909):0.00000100000050002909[2],KR067917_1_1512:0.00000100000050002909):0.00000100000050002909[0],((((EU844866_1_1525:0.00000100000050002909,(((EF436401_1_1512:0.00000100000050002909,(AB494775_1_1540:0.00000100000050002909,EU843208_1_1535:0.00000100000050002909):0.00000100000050002909[4]):0.00000100000050002909[0],EU843148_1_1524:0.00000100000050002909):0.00000100000050002909[0],(EU844525_1_1453:0.00000100000050002909,(((EU845412_1_1494:0.00000100000050002909,KR068395_1_1509:0.00000100000050002909):0.00000100000050002909[4],(((EU844476_1_1519:0.00000100000050002909,(EU843716_1_1530:0.00000100000050002909,(EU843400_1_1516:0.00000100000050002909,EF686563_1_1499:0.00000100000050002909):0.00000100000050002909[0]):0.00000100000050002909[0]):0.00000100000050002909[0],FJ684347_1_1376:0.00000100000050002909):0.00000100000050002909[0],EU843408_1_1524:0.00000100000050002909):0.00000100000050002909[0]):0.00000100000050002909[0],(EU843053_1_1523:0.00000100000050002909,EU842595_1_1525:0.00000100000050002909):0.00000100000050002909[3]):0.00000100000050002909[0]):0.00000100000050002909[0]):0.00000100000050002909[0]):0.00000100000050002909[0],(EU844035_1_1516:0.00000100000050002909,(((EU842954_1_1524:0.00000100000050002909,GU302659_1_1512:0.00000100000050002909):0.00000100000050002909[2],EU844508_1_1518:0.00000100000050002909):0.00000100000050002909[0],EU842930_1_1524:0.00000100000050002909):0.00000100000050002909[0]):0.00000100000050002909[0]):0.00000100000050002909[0],(((EU842941_1_1525:0.00000100000050002909,(EU844633_1_1503:0.00000100000050002909,EU845270_1_1522:0.00000100000050002909):0.00000100000050002909[0]):0.00000100000050002909[0],EU842898_1_1531:0.00000100000050002909):0.00000100000050002909[0],EU842938_1_1516:0.00000100000050002909):0.00000100000050002909[0]):0.00000100000050002909[0],GU303692_1_1510:0.00000100000050002909):0.00000100000050002909[0]):0.00000100000050002909[0]):0.00000100000050002909[1]):0.02216346016855947482[4]):0.00000100000050002909[0]):0.00000100000050002909[0],(((AB626907_1_1496:0.00000100000050002909,((KC162956_1_1517:0.00000100000050002909,AB821778_1_1515:0.00000100000050002909):0.00000100000050002909[11],(AB507573_1_1517:0.00000100000050002909,AB185732_1_1527:0.00000100000050002909):0.00000100000050002909[12]):0.00000100000050002909[6]):0.00000100000050002909[4],DQ800999_1_1400:0.00000100000050002909):0.00000100000050002909[15],(JQ083790_1_1469:0.02384980711281037974,(LC028877_1_1501:0.00000100000050002909,KJ957672_1_1475:0.00000100000050002909):0.00000100000050002909[26]):0.02348926035437473581[19]):0.02215871095432057555[3]):0.03001662679842723516[0]):0.00000100000050002909[0],AB612480_1_1492:0.00000100000050002909):0.00000100000050002909[0]):0.02528300106888615659[0]):0.00000100000050002909[0],GU303975_1_1512:0.00000100000050002909):0.00000100000050002909[0]):0.02654507225391484690[0]):0.02759262888233181971[2]):0.00000100000050002909[3],JX905358_1_1469:0.00000100000050002909):0.00000100000050002909[0]):0.00000100000050002909[0],AF371712_1_1443:0.00000100000050002909):0.00000100000050002909[0]):0.00000100000050002909[0]):0.00000100000050002909[0],KC290794_1_1494:0.02384673642673210830):0.02673288852716581773[0],AY672075_1_1507:0.10730862358929109390):0.00000100000050002909[0]):0.02051343427737084904[0],((((EU382069_1_1468:0.02271151144311984310,(EU381856_1_1475:0.02151818129115952091,EU381722_1_1475:0.00000100000050002909):0.00000100000050002909[34]):0.02264398798289491907[44],(((KR067903_1_1475:0.00000100000050002909,(((((((KR068464_1_1472:0.00000100000050002909,KP765470_1_1473:0.00000100000050002909):0.00000100000050002909[2],(KR067776_1_1473:0.00000100000050002909,KR068243_1_1473:0.00000100000050002909):0.00000100000050002909[2]):0.00000100000050002909[0],KJ159269_1_1475:0.00000100000050002909):0.00000100000050002909[0],KJ207032_1_1473:0.00000100000050002909):0.00000100000050002909[0],KR068065_1_1474:0.00000100000050002909):0.00000100000050002909[0],(KR068058_1_1474:0.00000100000050002909,EU844553_1_1489:0.00000100000050002909):0.00000100000050002909[2]):0.00000100000050002909[0],KR068039_1_1475:0.00000100000050002909):0.00000100000050002909[0]):0.00000100000050002909[0],((EF436370_1_1477:0.00000100000050002909,EU844254_1_1488:0.00000100000050002909):0.00000100000050002909[3],KR068222_1_1474:0.00000100000050002909):0.00000100000050002909[1]):0.00000100000050002909[0],(JN008429_1_1473:0.00000100000050002909,((EU842951_1_1488:0.00000100000050002909,KR068097_1_1474:0.00000100000050002909):0.00000100000050002909[1],EU842225_1_1489:0.00000100000050002909):0.00000100000050002909[0]):0.00000100000050002909[0]):0.00000100000050002909[20]):0.00000100000050002909[8],((KF698496_1_1416:0.02321855260474808141,((AB824521_1_1502:0.00000100000050002909,GU174080_1_1475:0.00000100000050002909):0.00000100000050002909[5],((GU174102_1_1475:0.00000100000050002909,GU174136_1_1476:0.00000100000050002909):0.00000100000050002909[16],GU302814_1_1476:0.00000100000050002909):0.00000100000050002909[5]):0.00000100000050002909[13]):0.00000100000050002909[20],KC163070_1_1504:0.02409911552066536580):0.02829239024710604802[39]):0.04798068282893693665[27],(((((((AWEZ01000030_31367_32816:0.00000100000050002909,CZPU01000014_218_1712:0.00000100000050002909):0.00000100000050002909[2],(AAQK01003909_1492_2988:0.00000100000050002909,CP002106_159965_161467:0.00000100000050002909):0.00000100000050002909[16]):0.00000100000050002909[2],(CZPU01000011_139136_140633:0.00000100000050002909,CCNO01000003_2044_3538:0.00000100000050002909):0.00000100000050002909[8]):0.00000100000050002909[2],(HK694509_1_1495:0.00000100000050002909,HK694508_1_1495:0.00000100000050002909):0.00000100000050002909[18]):0.02414291312138382509[56],((AY239459_1_1480:0.22844508154667381161,EU775101_1_1379:0.00000100000050002909):0.02377435445071369655[26],((((((FJ982973_1_1482:0.00000100000050002909,LT576410_1_1475:0.00000100000050002909):0.00000100000050002909[5],EU344415_1_1357:0.00000100000050002909):0.00000100000050002909[1],EU531941_1_1378:0.00000100000050002909):0.00000100000050002909[0],(LT161892_1_1478:0.00000100000050002909,((GU304300_1_1477:0.00000100000050002909,EU475540_1_1367:0.00000100000050002909):0.00000100000050002909[3],EU878313_1_1507:0.00000100000050002909):0.00000100000050002909[1]):0.00000100000050002909[0]):0.00000100000050002909[0],DQ071526_1_1467:0.00000100000050002909):0.00000100000050002909[0],EU669568_1_1511:0.00000100000050002909):0.00000100000050002909[1]):0.00000100000050002909[0]):0.00000100000050002909[2],FJ369682_1_1359:0.02337575896948161300):0.02322479261307365539[0],(((EU773363_1_1371:0.00000100000050002909,AB269994_1_1508:0.00000100000050002909):0.00000100000050002909[1],(AB269975_1_1508:0.00000100000050002909,AB270014_1_1508:0.00000100000050002909):0.00000100000050002909[11]):0.00000100000050002909[0],(AB185602_1_1509:0.00000100000050002909,(AB034002_1_1510:0.00000100000050002909,(AB270068_1_1509:0.00000100000050002909,AB185601_1_1512:0.00000100000050002909):0.00000100000050002909[6]):0.00000100000050002909[0]):0.00000100000050002909[1]):0.00000100000050002909[15]):0.00000100000050002909[0]):0.02191779769734075733[0],AB269993_1_1510:0.00000100000050002909)OROOT;
