# Supplementary material for: Interspecies cross-feeding orchestrates carbon degradation in the rumen ecosystem
Source: Nat Microbiol. 2018 Oct 24;3(11):1274–84. doi: 10.1038/s41564-018-0225-4 (PMC6784887; doi:10.1038/s41564-018-0225-4)
Supplement: Supplementary file 26 — 16S rRNA gene tree in newick format for the scaffold containing a 16S rRNA gene recovered in BUTY26 MAG with near neighbours determined using SILVA [file 41564_2018_225_MOESM26_ESM.txt]

((((DQ085081_1_1529:0.00000100000050002909,AB821645_1_1540:0.00000100000050002909):0.00000100000050002909[39],AB746590_1_1540:0.00000100000050002909):0.01131003816520741688[83],((GU302659_1_1512:0.00000100000050002909,AB821630_1_1540:0.00000100000050002909):0.00000100000050002909[27],GU303692_1_1510:0.00000100000050002909):0.00000100000050002909[71]):0.01043398047422493258[63],((EU844476_1_1519:0.00000100000050002909,(EU844035_1_1516:0.00000100000050002909,GQ402113_1_1529:0.00000100000050002909):0.00000100000050002909[19]):0.00000100000050002909[29],(((EF436401_1_1512:0.00586742040654305696,((KR068395_1_1509:0.01731851182915999932,((((EF686521_1_1511:0.00000100000050002909,(EU842938_1_1516:0.00000100000050002909,EU844525_1_1453:0.00000100000050002909):0.00000100000050002909[17]):0.00000100000050002909[11],EU842930_1_1524:0.00000100000050002909):0.01769652483197362708[92],EU843716_1_1530:0.01728640942098577660):0.00000100000050002909[36],(((EU843148_1_1524:0.00000100000050002909,EU842898_1_1531:0.00000100000050002909):0.00000100000050002909[9],((EU843053_1_1523:0.00000100000050002909,EU842595_1_1525:0.00000100000050002909):0.00000100000050002909[13],EU842387_1_1522:0.00000100000050002909):0.00000100000050002909[9]):0.00000100000050002909[79],(EU844633_1_1503:0.00580541485492272295,EU845412_1_1494:0.00573287329789644480):0.04991361812772725226[97]):0.01150474668724620932[39]):0.01831660689036105141[30]):0.00000100000050002909[32],(EF436398_1_1511:0.00000100000050002909,((((((KP765494_1_1491:0.05245104631221927244,GQ448750_1_1390:0.07183097567712291853):0.00000100000050002909[41],(((((AB494929_1_1527:0.00000100000050002909,AB614744_1_1496:0.00000100000050002909):0.00000100000050002909[31],LVAN01000020_2937_4428:0.00000100000050002909):0.05404253566846109469[98],(KC163057_1_1523:0.00713563990731609643,KP455696_1_1493:0.02161032232506196471):0.00809883812645480206[67]):0.03180422552927888308[57],((AB185775_1_1532:0.00752952503699396390,BUTY26_scaffold_13831_extraction__reversed_:0.00000100000050002909):0.08553839461930697052[100],(((EU470274_1_1376:0.03333664895716156873,((((AB555208_1_1517:0.34834889860973256015,(((((EU772166_1_1377:0.00000100000050002909,EU772099_1_1372:0.00000100000050002909):0.01166081698140847278[74],(EU466159_1_1373:0.00000100000050002909,EU466174_1_1373:0.00000100000050002909):0.00000100000050002909[67]):0.06163882871635278926[87],LC028876_1_1506:0.00000100000050002909):0.01169983089353145676[41],FJ680818_1_1372:0.00000100000050002909):0.02591762139146187860[68],((((EU779101_1_1373:0.11599690515221786069,(((GQ898788_1_1492:0.00000100000050002909,AB626907_1_1496:0.01781041391291646875):0.11817015592265772694[98],DQ800999_1_1400:0.06396316216493524998):0.08080036376390629937[61],((GU303975_1_1512:0.00188728510662890562,AB507540_1_1541:0.06702025286322758901):0.26624562272964125142[100],AB824625_1_1522:0.20024065066706128735):0.00000100000050002909[1]):0.09159812297506542134[2]):0.05381100622671136646[0],((KJ957672_1_1475:0.21061393379235468504,GQ448400_1_1386:0.06730383692006598750):0.00000100000050002909[15],(EU469970_1_1386:0.06460521399007129739,LC028681_1_1521:0.01256213971271648300):0.06890991677850680230[76]):0.05500291728873069053[15]):0.09602286439155340025[2],EU774668_1_1377:0.03011588459160056616):0.07280691228051637542[0],(LC028648_1_1506:0.01394145042791445667,((EU464154_1_1373:0.09282010178169529391,EU779212_1_1375:0.05801043670282141074):0.02005165691003439263[14],(KF698346_1_1422:0.01397149239907839041,EU843451_1_1487:0.06742985286141166268):0.06580581932623355557[36]):0.00000100000050002909[1]):0.10184135198022663260[30]):0.03382792034046652740[0]):0.04876572826865131077[0]):0.01287059475014616129[0],((((DD159265_1_1496:0.21932469882392668925,KJ159231_1_1469:0.00000100000050002909):0.00000100000050002909[26],((((LN613093_1_1471:0.08301199846299189833,AB824361_1_1501:0.00000100000050002909):0.02373088220617420446[80],LC028685_1_1501:0.00000100000050002909):0.00000100000050002909[30],((LC028877_1_1501:0.12817461137457847320,(EU842521_1_1484:0.00000100000050002909,(((HQ400049_1_1474:0.00000100000050002909,(GU304538_1_1480:0.00000100000050002909,GU303364_1_1474:0.00000100000050002909):0.00000100000050002909[4]):0.00000100000050002909[2],(GU302890_1_1473:0.00000100000050002909,(GU304590_1_1474:0.00000100000050002909,HQ400119_1_1478:0.00000100000050002909):0.00000100000050002909[9]):0.00000100000050002909[3]):0.00000100000050002909[0],EU844083_1_1425:0.00000100000050002909):0.01059120879450295601[54]):0.01074809533019935488[23]):0.00000100000050002909[6],((FJ028770_1_1467:0.00000100000050002909,GU303244_1_1473:0.00000100000050002909):0.00000100000050002909[17],HQ400048_1_1475:0.00000100000050002909):0.00000100000050002909[27]):0.01088650897640706591[18]):0.17586432282619512968[47],(GU303457_1_1477:0.10447978446409388054,FJ951904_1_1471:0.00000100000050002909):0.10926227877585477366[65]):0.06147651689779636691[35]):0.11429441366595574636[21],((AB507582_1_1500:0.08386945363634012995,EU844054_1_1484:0.00000100000050002909):0.01201414848548399035[43],((KC162980_1_1502:0.10123093748382690216,(JX218297_1_1470:0.01145330636896671472,((EU842892_1_1485:0.00000100000050002909,(AB821750_1_1502:0.00000100000050002909,AB614920_1_1471:0.00000100000050002909):0.00000100000050002909[27]):0.00000100000050002909[10],AB616143_1_1471:0.00000100000050002909):0.00000100000050002909[33]):0.00000100000050002909[62]):0.04403162022954925509[78],(EU842793_1_1485:0.01230172263659880943,EU871374_1_1431:0.05235664021744148439):0.02476581972561780684[27]):0.00000100000050002909[13]):0.05435149652539299214[68]):0.07032883479671209193[9],((KM462108_1_1506:0.69207402743620594077,((JX898085_1_1504:0.00031444917306145054,GU112196_1_1475:0.05291964192325337990):0.39001048106428093387[88],((((KR067903_1_1475:0.13178997686062635109,GU174102_1_1475:0.00000100000050002909):0.05762851084246494587[49],KR068097_1_1474:0.01015477784181705555):0.00000100000050002909[9],(KR068058_1_1474:0.00000100000050002909,((GU302814_1_1476:0.00000100000050002909,((EU381722_1_1475:0.03212422409593457956,(GU174136_1_1476:0.00000100000050002909,(KR068039_1_1475:0.02095093115801268183,KJ159269_1_1475:0.05317843070535820116):0.00875217361562511710[30]):0.08834657053044779607[85]):0.06341480706074734131[28],GU174080_1_1475:0.00000100000050002909):0.00987040860496054932[8]):0.00976577910701974077[2],((((KF698496_1_1416:0.01949471368186806580,KC163070_1_1504:0.00994480732152502357):0.01984160504731730112[49],((EF436370_1_1477:0.01260245598693623958,JN008429_1_1473:0.03133554898638623437):0.00000100000050002909[30],(KF698345_1_1407:0.11261438925943038913,(EU382069_1_1468:0.08051477229578965500,KR067776_1_1473:0.01882779753804777328):0.01757984803177476893[39]):0.01578191112922964004[17]):0.03900629082774008383[19]):0.00000100000050002909[1],(((AB824521_1_1502:0.06162958858656793909,KP765470_1_1473:0.03297190809836982733):0.05075147371526358975[43],((KR068222_1_1474:0.01011108285117051468,((EU844553_1_1489:0.00000100000050002909,EU842225_1_1489:0.00000100000050002909):0.00000100000050002909[27],KR068065_1_1474:0.00000100000050002909):0.00000100000050002909[67]):0.05206833472598133145[93],(EU381856_1_1475:0.01978578259381339952,(EU844254_1_1488:0.00000100000050002909,EU842951_1_1488:0.00000100000050002909):0.00982537050613866737[79]):0.00000100000050002909[19]):0.00000100000050002909[13]):0.02232569248798396688[7],KJ207032_1_1473:0.01622012667327264734):0.01553491560680737328[7]):0.00000100000050002909[1],(KR068243_1_1473:0.00000100000050002909,KR068464_1_1472:0.11607797583133751262):0.09765778723597692834[96]):0.00000100000050002909[0]):0.01086781793237167996[6]):0.02205206319957170660[13]):0.17362534000362192521[69],EU461032_1_1393:0.17481341630171973178):0.00000100000050002909[37]):0.03048362672860735478[3]):0.10381367833666707567[0],(EU466152_1_1397:0.31405202874602100582,(GQ134555_1_1401:0.40866063435797411740,(((KC162969_1_1517:0.05594461363877267779,((AB507573_1_1517:0.13087749438260073975,(KC162956_1_1517:0.01336233604399273897,AB185732_1_1527:0.00000100000050002909):0.04205467690760707200[99]):0.05510293570688615944[57],(AB824548_1_1517:0.09203855334240633457,AB821778_1_1515:0.03572496678293880096):0.05825866287257993464[55]):0.09214229523970944580[55]):0.17408319110931444462[97],((AY571399_1_1464:0.32406950566010139791,(((GU302556_1_1487:0.00000100000050002909,((EU998653_1_1474:0.00000100000050002909,EU775101_1_1379:0.00000100000050002909):0.00000100000050002909[40],(((KF698442_1_1409:0.00000100000050002909,((FN178463_1_1428:0.00000100000050002909,(((KC290794_1_1494:0.00000100000050002909,((KF698410_1_1415:0.00000100000050002909,((AB746605_1_1507:0.01090595964048337446,(((((GQ089686_1_1334:0.00000100000050002909,((AF292374_1_1437:0.00000100000050002909,FN178467_1_1428:0.00000100000050002909):0.00000100000050002909[10],FN178465_1_1428:0.00000100000050002909):0.00000100000050002909[3]):0.00000100000050002909[22],FN178466_1_1428:0.00000100000050002909):0.00000100000050002909[5],AWEZ01000030_31367_32816:0.00000100000050002909):0.03395334704760484545[84],((((JF171722_1_1334:0.02413408956811171138,DQ071473_1_1477:0.00000100000050002909):0.01125260789971819358[29],LT576410_1_1475:0.00000100000050002909):0.01127195643472549483[15],LT161892_1_1478:0.00000100000050002909):0.00963770594872895466[7],((((((AB270068_1_1509:0.07427471328625388780,(AB185602_1_1509:0.00000100000050002909,AB185601_1_1512:0.00000100000050002909):0.00000100000050002909[86]):0.01227656462801562931[18],((EU344415_1_1357:0.01991988667751136421,AB034002_1_1510:0.06107977834731505296):0.02464197668731104435[52],((EU773363_1_1371:0.04291125263207731105,GQ448401_1_1371:0.11092030854932305450):0.03830197421973365046[46],(AB270014_1_1508:0.00000100000050002909,EU469015_1_1318:0.03949521769619190881):0.00000100000050002909[31]):0.01542004844132067141[9]):0.00992848243070006131[3]):0.02027812825308670380[13],(AB269975_1_1508:0.02332083437851148813,(AB269994_1_1508:0.00000100000050002909,AB269993_1_1510:0.00000100000050002909):0.00000100000050002909[58]):0.00000100000050002909[27]):0.00987690443110238181[6],AB269995_1_1509:0.02358999536957736426):0.02084158689214274732[20],(JQ456537_1_1369:0.01154870579408092367,(((CP012069_2686816_2688340:0.00000100000050002909,CP012069_2692071_2693595:0.00000100000050002909):0.00000100000050002909[32],JQ456756_1_1370:0.00000100000050002909):0.00000100000050002909[12],HK241498_1_1489:0.00000100000050002909):0.00000100000050002909[37]):0.01162270788858281272[50]):0.00992184507354846798[10],(((FN178464_1_1428:0.00000100000050002909,FJ982973_1_1482:0.00000100000050002909):0.00000100000050002909[11],((HK694509_1_1495:0.00000100000050002909,CP002106_159965_161467:0.00000100000050002909):0.00000100000050002909[5],AF292373_1_1470:0.00000100000050002909):0.00000100000050002909[1]):0.00000100000050002909[24],AY005814_1_1481:0.01146918965882607992):0.00000100000050002909[36]):0.02074805851280284510[13]):0.00000100000050002909[3]):0.01594700742772853230[3],((AY278623_1_1469:0.01068769622122778262,(EF593075_1_1479:0.00000100000050002909,AY672075_1_1507:0.00000100000050002909):0.00000100000050002909[63]):0.01061877397980016957[73],EU998652_1_1472:0.01101793445328142461):0.03346473760623226712[89]):0.00000100000050002909[1]):0.00000100000050002909[0],EU475540_1_1367:0.00000100000050002909):0.00000100000050002909[0]):0.00000100000050002909[0],GU304300_1_1477:0.00000100000050002909):0.00000100000050002909[0]):0.00000100000050002909[0],EU669568_1_1511:0.00000100000050002909):0.00000100000050002909[0],(((((CZPU01000011_139136_140633:0.12139599983399908256,(CZPU01000014_218_1712:0.00000100000050002909,LN827536_1_1467:0.00000100000050002909):0.00000100000050002909[87]):0.05530403434283621966[87],(((((JF234276_1_1338:0.06110954207561038187,JF230900_1_1336:0.02299741882574758006):0.00000100000050002909[14],(JF221869_1_1336:0.00000100000050002909,(AAQK01003909_1492_2988:0.00000100000050002909,KF101363_1_1336:0.00000100000050002909):0.00000100000050002909[16]):0.00000100000050002909[28]):0.00000100000050002909[9],(DQ777902_1_1442:0.07280748696038634449,AY239459_1_1480:0.06783049479833708206):0.00000100000050002909[18]):0.00000100000050002909[27],JQ185713_1_1349:0.01100826721507579611):0.03424409550531009455[74],((DQ071526_1_1467:0.43848563765120174285,(JQ184073_1_1343:0.00000100000050002909,(CCNO01000003_2044_3538:0.00000100000050002909,JX905358_1_1469:0.01294810868603168789):0.01292945829103348855[44]):0.02296444560982039210[76]):0.15175687752771005457[45],EU878313_1_1507:0.02940899400848543885):0.19578200916233279294[56]):0.01476936274888323436[18]):0.02149832936810603876[10],HM317354_1_1334:0.00000100000050002909):0.01066273648076559999[5],(JQ190520_1_1339:0.07561051257781609136,(AF371712_1_1443:0.01183522808904566292,(((FJ369543_1_1346:0.00000100000050002909,FJ369794_1_1338:0.00000100000050002909):0.00000100000050002909[54],FJ369516_1_1352:0.03579779267915482455):0.00000100000050002909[57],FJ369682_1_1359:0.00000100000050002909):0.06002444129726586947[80]):0.00000100000050002909[25]):0.02196072398039431231[22]):0.01316780056696443060[2],(HK694508_1_1495:0.00000100000050002909,EU592965_1_1489:0.00000100000050002909):0.01130660685342753553[95]):0.03857042147605033167[3]):0.01222320005574560435[10]):0.00000100000050002909[1],EU531941_1_1378:0.00000100000050002909):0.00000100000050002909[2]):0.00000100000050002909[0],JQ184111_1_1352:0.00000100000050002909):0.00000100000050002909[1],AB746531_1_1507:0.00000100000050002909):0.03919003200735673986[18]):0.24223993020227405082[79]):0.51905284688488184663[100],EU878341_1_1524:0.34637399091849180310):0.26231944064739531886[22],(LC028670_1_1501:0.15774566986122354195,((((EF603657_1_1467:0.20824982197047101073,(AB606259_1_1473:0.00000100000050002909,(CEAB01031011_1379_2868:0.38025410027876738184,JPZV01221721_21295_22778:0.21064041276600020680):0.28549872561292577444[50]):0.03018807261050660690[3]):0.00000100000050002909[3],JQ083790_1_1469:0.36745416750385856419):0.14177166053741929730[0],HM124244_1_1487:0.10777200348111959372):0.05531428376439475464[12],((JQ085076_1_1470:0.00000100000050002909,JQ083899_1_1470:0.04158394539675316220):0.11640472424639947135[90],JQ084889_1_1471:0.08582101235462553934):0.16105079218820722575[66]):0.10258910077001991146[0]):0.00000100000050002909[8]):0.09657176001418539546[1]):0.09221202753377660821[0],(GQ448716_1_1401:0.12513916165271155023,(((AB824585_1_1514:0.07023726897267461300,(LC028566_1_1509:0.00000100000050002909,(AB507453_1_1509:0.01463865255367151688,AB824647_1_1509:0.01991546116814412945):0.14628282331485481516[100]):0.06041596012097812107[83]):0.09623269885931620693[49],((AB192053_1_1336:0.10090144080016155703,KM650730_1_1441:0.10025019069231351498):0.04415750198771945662[71],(KC163089_1_1508:0.04723352534107106565,(EU463411_1_1375:0.02539884496654467791,KC163062_1_1506:0.12965764710020233341):0.03111570058620216628[43]):0.12826132504308412896[88]):0.33927799333382130387[80]):0.00000100000050002909[0],EU774723_1_1400:0.34445454597677599429):0.07297610675220207732[3]):0.01014080987199298713[0]):0.00000100000050002909[0]):0.02057147974242851812[0],((AB824307_1_1521:0.16539850205790096460,AB824331_1_1522:0.03578834705491125423):0.06747233604924718353[86],AB616398_1_1490:0.18934313831559590469):0.19767355168548916833[70]):0.00000100000050002909[0]):0.02888792518533414219[0]):0.00816802176483417790[1]):0.00000100000050002909[1]):0.04266466671432280616[0]):0.03468520609928701232[0],(EU472042_1_1401:0.00621575649378060778,EU775039_1_1402:0.01216633899904313344):0.06539787699784216368[89]):0.02455892880005359699[0],(EU474663_1_1405:0.11583048031909337627,(GQ451181_1_1508:0.00000100000050002909,((FJ951850_1_1518:0.09716012655364779371,EU461320_1_1405:0.00000100000050002909):0.08786314244384416106[63],FJ681169_1_1364:0.00111131153403609662):0.03206282034145740284[46]):0.02356233716441519244[38]):0.04140181183557575806[26]):0.01713552813647067213[0]):0.04985558669481768290[0],((KR068125_1_1434:0.00000100000050002909,AB494763_1_1509:0.00000100000050002909):0.00904038239493221152[74],(EU622641_1_1491:0.09467186278343950323,EU842592_1_1503:0.07736159890365056080):0.00000100000050002909[6]):0.00552633200439640870[22]):0.05035376030040076417[2],((EU772184_1_1401:0.00000100000050002909,(GQ448666_1_1399:0.01069383618945291686,(EU464099_1_1403:0.02446021821683199218,LC028789_1_1534:0.00885363626965544187):0.00585898383824301223[25]):0.01144917452674829375[20]):0.00924255920973028437[15],(EU475534_1_1401:0.01521966589667563159,(EU472522_1_1402:0.01174612854991305758,EU772076_1_1400:0.00000100000050002909):0.03788448791605292243[82]):0.01666725091892477112[43]):0.08805961988274990659[45]):0.04820503527717467929[2]):0.01525405699571402186[1]):0.03307331770942838201[1],(KC162976_1_1535:0.00000100000050002909,EU381887_1_1494:0.00000100000050002909):0.06348133372504834171[100]):0.06184559449290746858[0]):0.07415837415527377907[11],EU772298_1_1391:0.19007916680985642577):0.09082489931771461911[54],(((((((EU460987_1_1390:0.00000100000050002909,(EU776331_1_1391:0.00745602161878513876,(EU461086_1_1389:0.11255260385879997664,EU776497_1_1387:0.00000100000050002909):0.00785353284057756749[40]):0.00000100000050002909[6]):0.00000100000050002909[2],EU776398_1_1390:0.00000100000050002909):0.00000100000050002909[6],EU461414_1_1390:0.00754853665301100270):0.01833450794452983965[40],(EU775324_1_1391:0.02951613857091147514,EU778686_1_1390:0.00835082120341480889):0.01568107499073076103[41]):0.06096473798927642268[30],(EU778799_1_1389:0.02183559335049125097,(DQ808406_1_1393:0.07542629278653614766,EU475396_1_1390:0.00000100000050002909):0.00783858125661935148[55]):0.01084466514994779016[40]):0.01711928725008875218[12],(HQ716546_1_1492:0.06024216906219530959,(FJ680465_1_1394:0.00000100000050002909,FJ684347_1_1376:0.00000100000050002909):0.08622516545729419501[92]):0.03723429994024502615[55]):0.10371015965808697001[54],(AB612657_1_1492:0.00854906001771647134,(EU459568_1_1391:0.03495707595404982243,AB612480_1_1492:0.02978704091400133022):0.04972513797250250472[35]):0.08464160678264431859[53]):0.07597255070952585454[35]):0.07752450478779140952[69],(JN008420_1_1512:0.05531372514648238981,KR068115_1_1509:0.04811382969620884437):0.04240831750948325513[90]):0.04272935148292328345[36],KR067917_1_1512:0.02829868646973024426):0.03437162582225732760[18]):0.01183013972465701835[11]):0.02380376246877723492[30]):0.00000100000050002909[7],(EU842954_1_1524:0.00603750080035291709,(((EU845270_1_1522:0.00000100000050002909,EU843208_1_1535:0.00000100000050002909):0.00000100000050002909[27],EU843400_1_1516:0.00000100000050002909):0.03745377754060495723[95],(EU842941_1_1525:0.00000100000050002909,EU843271_1_1518:0.00000100000050002909):0.00612748322003967439[98]):0.01801026298238963055[47]):0.01203939454469048209[29]):0.01766791095801793429[48],(EU844508_1_1518:0.00000100000050002909,(EU843408_1_1524:0.00000100000050002909,(EU844866_1_1525:0.00000100000050002909,(AB494775_1_1540:0.00000100000050002909,EU844066_1_1518:0.00000100000050002909):0.00000100000050002909[6]):0.00000100000050002909[3]):0.00000100000050002909[4]):0.00000100000050002909[33]):0.00558151523414762707[38]):0.01027287246030254668[68],EF686563_1_1499:0.00764943397907084065)OROOT;
