# Supplementary material for: Interspecies cross-feeding orchestrates carbon degradation in the rumen ecosystem
Source: Nat Microbiol. 2018 Oct 24;3(11):1274–84. doi: 10.1038/s41564-018-0225-4 (PMC6784887; doi:10.1038/s41564-018-0225-4)
Supplement: Supplementary file 27 — 16S rRNA gene tree in newick format for scaffolds containing full or partial 16S rRNA genes recovered in Tenericutes MAGs with near neighbours determined using SILVA. [file 41564_2018_225_MOESM27_ESM.txt]

(((((AF125591_1_1468_Bacteria_Tenericutes_Mollicutes_Mycoplasmatales_Mycoplasmataceae_Mycoplasma_Mycoplasma_falconis:0.02560288561153281281,((((AF221120_1_1460_Bacteria_Tenericutes_Mollicutes_Mycoplasmatales_Mycoplasmataceae_Mycoplasma_Mycoplasma_equigenitalium:0.00415909961697535392,AF221121_1_1460_Bacteria_Tenericutes_Mollicutes_Mycoplasmatales_Mycoplasmataceae_Mycoplasma_Mycoplasma_elephantis:0.00729634211114211628):0.12735001483645203013[100],(((AF001173_1_1481_Bacteria_Tenericutes_Mollicutes_Mycoplasmatales_Mycoplasmataceae_Mycoplasma_Candidatus_Mycoplasma_ravipulmonis:0.06934869249455760665,AAPN01092164_1_1203_Bacteria_Tenericutes_Mollicutes_Mycoplasmatales_Mycoplasmataceae_Mycoplasma_Ornithorhynchus_anatinus_platypus:0.18332055957696666293):0.09661648818818342754[100],((AF412984_1_1461_Bacteria_Tenericutes_Mollicutes_Mycoplasmatales_Mycoplasmataceae_Mycoplasma_Mycoplasma_moatsii:0.03030623634609235298,AF412988_1_1460_Bacteria_Tenericutes_Mollicutes_Mycoplasmatales_Mycoplasmataceae_Mycoplasma_Mycoplasma_sualvi:0.02891020812474488083):0.11168354193243644479[100],(AE017308_646160_647679_Bacteria_Tenericutes_Mollicutes_Mycoplasmatales_Mycoplasmataceae_Mycoplasma_Mycoplasma_mobile_163K:0.05772644042616904142,((((AB270068_1_1509_Bacteria_Actinobacteria_Coriobacteriia_Coriobacteriales_Coriobacteriaceae_Olsenella_uncultured_rumen_bacterium:0.00000100000050002909,(((((AB185601_1_1512_Bacteria_Actinobacteria_Coriobacteriia_Coriobacteriales_Coriobacteriaceae_Olsenella_uncultured_rumen_bacterium:0.00687409440347999060,AB185602_1_1509_Bacteria_Actinobacteria_Coriobacteriia_Coriobacteriales_Coriobacteriaceae_Olsenella_uncultured_rumen_bacterium:0.00000100000050002909):0.00516472043715196418[74],(AB269995_1_1509_Bacteria_Actinobacteria_Coriobacteriia_Coriobacteriales_Coriobacteriaceae_Olsenella_uncultured_rumen_bacterium:0.01051527285352725147,AB034002_1_1510_Bacteria_Actinobacteria_Coriobacteriia_Coriobacteriales_Coriobacteriaceae_Olsenella_uncultured_rumen_bacterium_3C0d-2:0.00346016739339356783):0.00000100000050002909[22]):0.00511483854354517330[34],AB269993_1_1510_Bacteria_Actinobacteria_Coriobacteriia_Coriobacteriales_Coriobacteriaceae_Olsenella_uncultured_rumen_bacterium:0.00000100000050002909):0.00433812959507216388[37],(AB269994_1_1508_Bacteria_Actinobacteria_Coriobacteriia_Coriobacteriales_Coriobacteriaceae_Olsenella_uncultured_rumen_bacterium:0.00000100000050002909,((((AB746605_1_1507_Bacteria_Actinobacteria_Coriobacteriia_Coriobacteriales_Coriobacteriaceae_Olsenella_uncultured_bacterium:0.01369522347507862517,(AF292374_1_1437_Bacteria_Actinobacteria_Coriobacteriia_Coriobacteriales_Coriobacteriaceae_Olsenella_Olsenella_profusa:0.01418595527712594034,AF371712_1_1443_Bacteria_Actinobacteria_Coriobacteriia_Coriobacteriales_Coriobacteriaceae_Olsenella_uncultured_bacterium:0.05262066089718726858):0.02126174429518606218[70]):0.00715084163590573325[27],AB746531_1_1507_Bacteria_Actinobacteria_Coriobacteriia_Coriobacteriales_Coriobacteriaceae_Olsenella_uncultured_bacterium:0.01715958822728697042):0.00000100000050002909[16],((AF292373_1_1470_Bacteria_Actinobacteria_Coriobacteriia_Coriobacteriales_Coriobacteriaceae_Olsenella_Olsenella_uli:0.02509508411440191517,(AF426827_1_1248_Bacteria_Actinobacteria_Coriobacteriia_Coriobacteriales_Coriobacteriaceae_Olsenella_uncultured_Olsenella_sp_:0.04613754930172467988,AAQK01003909_1492_2988_Bacteria_Actinobacteria_Coriobacteriia_Coriobacteriales_Coriobacteriaceae_Olsenella_metagenome:0.04954329059807814628):0.02932993900810194204[91]):0.01002375064355070199[26],AB603809_1_1404_Bacteria_Actinobacteria_Coriobacteriia_Coriobacteriales_Coriobacteriaceae_Olsenella_uncultured_actinobacterium:0.01073178856032126587):0.01359038932295081152[29]):0.02739270236227377142[59],AB269975_1_1508_Bacteria_Actinobacteria_Coriobacteriia_Coriobacteriales_Coriobacteriaceae_Olsenella_uncultured_rumen_bacterium:0.00000100000050002909):0.00430454919151307923[18]):0.00000100000050002909[5]):0.00699827188394220277[11],AB270014_1_1508_Bacteria_Actinobacteria_Coriobacteriia_Coriobacteriales_Coriobacteriaceae_Olsenella_uncultured_rumen_bacterium:0.00697632279439232370):0.01793559502672476685[24]):0.54774856756533996105[100],((((((AB546068_1_1499_Bacteria_Tenericutes_Mollicutes_NB1-n_uncultured_bacterium:0.17011867340422848205,AB555016_1_1492_Bacteria_Tenericutes_Mollicutes_NB1-n_uncultured_rumen_bacterium:0.18699623911959664668):0.05863982632767249237[42],(((((AB874577_1_1442_Bacteria_Tenericutes_Mollicutes_Acholeplasmatales_Acholeplasmataceae_Acholeplasma_uncultured_Tenericutes_bacterium:0.06319349168935821381,AB369182_1_1441_Bacteria_Tenericutes_Mollicutes_Acholeplasmatales_Acholeplasmataceae_Acholeplasma_uncultured_bacterium:0.02979898963924415903):0.03529832481960890750[89],((((AB680603_1_1429_Bacteria_Tenericutes_Mollicutes_Acholeplasmatales_Acholeplasmataceae_Acholeplasma_Acholeplasma_laidlawii:0.02432069331690329961,AB681174_1_1429_Bacteria_Tenericutes_Mollicutes_Acholeplasmatales_Acholeplasmataceae_Acholeplasma_Acholeplasma_pleciae:0.01723883162043131703):0.08536254857154759734[100],AB255922_1_1323_Bacteria_Tenericutes_Mollicutes_Acholeplasmatales_Acholeplasmataceae_Acholeplasma_uncultured_Mollicutes_bacterium:0.09084239357844754725):0.01424054653629760331[57],((AJ539179_1_1248_Bacteria_Tenericutes_Mollicutes_Mollicutes_Incertae_Sedis_Unknown_Family_Candidatus_Phytoplasma_Sugarcane_phytoplasma_uncharacterized:0.02473951157883167926,(((AF217247_1_1238_Bacteria_Tenericutes_Mollicutes_Mollicutes_Incertae_Sedis_Unknown_Family_Candidatus_Phytoplasma_Mexican_potato_purple_top_phytoplasma:0.01798637506473160438,AF356846_1_1249_Bacteria_Tenericutes_Mollicutes_Mollicutes_Incertae_Sedis_Unknown_Family_Candidatus_Phytoplasma_Cactus_phytoplasma_Martinez-Soriano_2001:0.01181654275443637554):0.00296050832259661841[70],(AF522457_1_1244_Bacteria_Tenericutes_Mollicutes_Mollicutes_Incertae_Sedis_Unknown_Family_Candidatus_Phytoplasma_Phytoplasma_sp__PY1:0.00587817442955552560,AF268405_1_1244_Bacteria_Tenericutes_Mollicutes_Mollicutes_Incertae_Sedis_Unknown_Family_Candidatus_Phytoplasma_Aster_yellows_phytoplasma_O:0.00293064135794406360):0.00000100000050002909[46]):0.00486337787912511765[78],((AF248959_1_1527_Bacteria_Tenericutes_Mollicutes_Mollicutes_Incertae_Sedis_Unknown_Family_Candidatus_Phytoplasma_Candidatus_Phytoplasma_solani:0.02775883232083581689,AB010425_1_1521_Bacteria_Tenericutes_Mollicutes_Mollicutes_Incertae_Sedis_Unknown_Family_Candidatus_Phytoplasma_Candidatus_Phytoplasma_japonicum:0.05206766694469731199):0.00612748847672925367[73],(AF248960_1_1527_Bacteria_Tenericutes_Mollicutes_Mollicutes_Incertae_Sedis_Unknown_Family_Candidatus_Phytoplasma_Mexican_periwinkle_virescence_phytoplasma:0.00623208634971236537,AF495882_1_1495_Bacteria_Tenericutes_Mollicutes_Mollicutes_Incertae_Sedis_Unknown_Family_Candidatus_Phytoplasma_Chinaberry_yellows_phytoplasma:0.02827891883461915862):0.03671696110543233582[94]):0.02745532136935699419[66]):0.00747574037041770847[43]):0.03460260693336586479[39],(((AB646271_1_1527_Bacteria_Tenericutes_Mollicutes_Mollicutes_Incertae_Sedis_Unknown_Family_Candidatus_Phytoplasma_Sugarcane_white_leaf_phytoplasma:0.00358438035030529374,(AB642601_1_1529_Bacteria_Tenericutes_Mollicutes_Mollicutes_Incertae_Sedis_Unknown_Family_Candidatus_Phytoplasma_Golden_beard_grass_white_leaf_phytoplasma:0.00935140492570590148,AB819334_1_1346_Bacteria_Tenericutes_Mollicutes_Mollicutes_Incertae_Sedis_Unknown_Family_Candidatus_Phytoplasma_Candidatus_Phytoplasma_oryzae:0.01167535185874666280):0.00559310017397097667[34]):0.01606024926494794419[76],((AJ539178_1_1252_Bacteria_Tenericutes_Mollicutes_Mollicutes_Incertae_Sedis_Unknown_Family_Candidatus_Phytoplasma_Sugarcane_phytoplasma_uncharacterized:0.04986368647380944041,AF509322_1_1436_Bacteria_Tenericutes_Mollicutes_Mollicutes_Incertae_Sedis_Unknown_Family_Candidatus_Phytoplasma_Sorghum_bunchy_shoot_phytoplasma:0.04908365441661575318):0.01507560144733414813[75],(((AF248956_1_1528_Bacteria_Tenericutes_Mollicutes_Mollicutes_Incertae_Sedis_Unknown_Family_Candidatus_Phytoplasma_Loofah_witches-broom_phytoplasma:0.03375179923099892731,AJ289192_1_1525_Bacteria_Tenericutes_Mollicutes_Mollicutes_Incertae_Sedis_Unknown_Family_Candidatus_Phytoplasma_Stylosanthes_little_leaf_phytoplasma:0.01865656996856091682):0.01585855264326014105[68],(AF189215_1_1529_Bacteria_Tenericutes_Mollicutes_Mollicutes_Incertae_Sedis_Unknown_Family_Candidatus_Phytoplasma_Candidatus_Phytoplasma_fraxini:0.03104006777620042096,AF190224_1_1532_Bacteria_Tenericutes_Mollicutes_Mollicutes_Incertae_Sedis_Unknown_Family_Candidatus_Phytoplasma_Fragaria_multicipita_phytoplasma:0.01524016231912193181):0.00274552507353520740[32]):0.00335296552982253899[49],(AF122911_1_1487_Bacteria_Tenericutes_Mollicutes_Mollicutes_Incertae_Sedis_Unknown_Family_Candidatus_Phytoplasma_Candidatus_Phytoplasma_ulmi:0.00618943728734603661,AB689678_1_1529_Bacteria_Tenericutes_Mollicutes_Mollicutes_Incertae_Sedis_Unknown_Family_Candidatus_Phytoplasma_Candidatus_Phytoplasma_balanitae:0.02079327134004627445):0.01525047225558094459[95]):0.02762887950009658769[99]):0.00610166300034543831[45]):0.01701982118607795955[95],((AF274876_1_1229_Bacteria_Tenericutes_Mollicutes_Mollicutes_Incertae_Sedis_Unknown_Family_Candidatus_Phytoplasma_Strawberry_leafy_fruit_phytoplasma:0.00291789938245752079,(AF056094_1_1506_Bacteria_Tenericutes_Mollicutes_Mollicutes_Incertae_Sedis_Unknown_Family_Candidatus_Phytoplasma_Sugarcane_yellows_phytoplasma_type_I:0.02106779860839477075,AF190227_1_1523_Bacteria_Tenericutes_Mollicutes_Mollicutes_Incertae_Sedis_Unknown_Family_Candidatus_Phytoplasma_Walnut_witches-broom_phytoplasma:0.00000100000050002909):0.00000100000050002909[5]):0.02224415619738276395[100],(AF521672_1_1498_Bacteria_Tenericutes_Mollicutes_Mollicutes_Incertae_Sedis_Unknown_Family_Candidatus_Phytoplasma_Weeping_tea_tree_witches-broom_phytoplasma:0.02276863940879118170,((AF361018_1_1524_Bacteria_Tenericutes_Mollicutes_Mollicutes_Incertae_Sedis_Unknown_Family_Candidatus_Phytoplasma_Ethiopian_Gliricidia_little_leaf_phytoplasma:0.00000100000050002909,AF147708_1_1526_Bacteria_Tenericutes_Mollicutes_Mollicutes_Incertae_Sedis_Unknown_Family_Candidatus_Phytoplasma_Candidatus_Phytoplasma_brasiliense:0.05766636656698084784):0.02143160688551800155[95],(AB634851_1_1531_Bacteria_Tenericutes_Mollicutes_Mollicutes_Incertae_Sedis_Unknown_Family_Candidatus_Phytoplasma_Desert_rose_witches-broom_phytoplasma:0.00298152478002988676,(AJ289191_1_1520_Bacteria_Tenericutes_Mollicutes_Mollicutes_Incertae_Sedis_Unknown_Family_Candidatus_Phytoplasma_Pigeon_pea_little_leaf_phytoplasma:0.00000100000050002909,AB741637_1_1519_Bacteria_Tenericutes_Mollicutes_Mollicutes_Incertae_Sedis_Unknown_Family_Candidatus_Phytoplasma_Pigeon_pea_witches-broom_phytoplasma:0.01173436950203405119):0.00569418799972613073[48]):0.00899452726697378552[68]):0.09775871907457142629[100]):0.05684511396926109073[100]):0.01382158641667963032[73]):0.07388968965143125067[100]):0.03922004427139346577[86]):0.03301007187026751277[29],(AF031479_1_1517_Bacteria_Tenericutes_Mollicutes_Acholeplasmatales_Acholeplasmataceae_Acholeplasma_Acholeplasma_vituli:0.05858769007108129839,AF412968_1_1463_Bacteria_Tenericutes_Mollicutes_Acholeplasmatales_Acholeplasmataceae_Acholeplasma_Acholeplasma_axanthum:0.09309144826721293953):0.01749727865933029328[62]):0.01440141783807554442[14]):0.05410301103607953466[60],(AB015266_1_1479_Bacteria_Tenericutes_Mollicutes_Anaeroplasmatales_Anaeroplasmataceae_Anaeroplasma_uncultured_Cytophaga_sp_:0.17539771093881731390,(AB612524_1_1449_Bacteria_Tenericutes_Mollicutes_Anaeroplasmatales_Anaeroplasmataceae_Anaeroplasma_uncultured_rumen_bacterium:0.03871125730311494179,((AB616356_1_1458_Bacteria_Tenericutes_Mollicutes_Anaeroplasmatales_Anaeroplasmataceae_Anaeroplasma_uncultured_rumen_bacterium:0.02827467287639894716,AB614864_1_1456_Bacteria_Tenericutes_Mollicutes_Anaeroplasmatales_Anaeroplasmataceae_Anaeroplasma_uncultured_rumen_bacterium:0.03019734981203560722):0.06339189847549223100[100],((AB614669_1_1448_Bacteria_Tenericutes_Mollicutes_Anaeroplasmatales_Anaeroplasmataceae_Anaeroplasma_uncultured_rumen_bacterium:0.01166977078032450411,((AB555006_1_1450_Bacteria_Tenericutes_Mollicutes_Anaeroplasmatales_Anaeroplasmataceae_Anaeroplasma_uncultured_rumen_bacterium:0.04081302050037888957,AB612753_1_1450_Bacteria_Tenericutes_Mollicutes_Anaeroplasmatales_Anaeroplasmataceae_Anaeroplasma_uncultured_rumen_bacterium:0.00000100000050002909):0.03332045969988774170[81],AB612373_1_1448_Bacteria_Tenericutes_Mollicutes_Anaeroplasmatales_Anaeroplasmataceae_Anaeroplasma_uncultured_rumen_bacterium:0.01013529279355293751):0.01694822418135539382[65]):0.05609148045954299999[99],AB614722_1_1466_Bacteria_Tenericutes_Mollicutes_Anaeroplasmatales_Anaeroplasmataceae_Anaeroplasma_uncultured_rumen_bacterium:0.09569278603278065509):0.02805808640941848120[50]):0.02227451213789870266[62]):0.09520729735184817188[99]):0.05495089648897379803[76]):0.16003825293840823196[99],AB013835_1_1512_Bacteria_Tenericutes_Mollicutes_NB1-n_uncultured_bacterium:0.16296301184697961628):0.05913203845288401289[17],AB807258_1_1459_Bacteria_Tenericutes_Mollicutes_NB1-n_uncultured_bacterium:0.04940455488261340233):0.02035016297856495626[2]):0.01583846454289564165[8],(AFNU02000027_3828_5341_Bacteria_Tenericutes_Mollicutes_Haloplasmatales_Haloplasmataceae_Haloplasma_Haloplasma_contractile_SSD-17B:0.05751518244123705187,(AB826036_1_1444_Bacteria_Tenericutes_Mollicutes_Haloplasmatales_Haloplasmataceae_Haloplasma_uncultured_bacterium:0.06226451752667420264,(AB234004_1_1460_Bacteria_Tenericutes_Mollicutes_Haloplasmatales_Haloplasmataceae_Haloplasma_uncultured_bacterium:0.00536244131452414449,AB233995_1_1463_Bacteria_Tenericutes_Mollicutes_Haloplasmatales_Haloplasmataceae_Haloplasma_uncultured_bacterium:0.04246716750159988674):0.10012428308032576829[100]):0.03527735324465459260[88]):0.15088687316866539190[100]):0.00746152009722101436[6],AF454301_1_1448_Bacteria_Tenericutes_Mollicutes_NB1-n_uncultured_Bacillus_sp_:0.14495561303506906969):0.01047326091793257530[6],((AB742068_1_1432_Bacteria_Tenericutes_Mollicutes_NB1-n_uncultured_Firmicutes_bacterium:0.06821827360266438656,AB009230_1_1426_Bacteria_Tenericutes_Mollicutes_NB1-n_unidentified_rumen_bacterium_RFN82:0.12453465065209477769):0.02630381161893052822[86],AF001736_1_1435_Bacteria_Tenericutes_Mollicutes_NB1-n_unidentified_rumen_bacterium_RF3:0.30729612064224975931):0.03847849644165868277[8]):0.08952560730282584089[46],(((AF001741_1_1455_Bacteria_Tenericutes_Mollicutes_Mollicutes_RF9_unidentified_rumen_bacterium_RF8:0.03522946115567109765,(AB626910_1_1521_Bacteria_Tenericutes_Mollicutes_Mollicutes_RF9_uncultured_bacterium:0.00503855819971213946,(AB702913_1_1416_Bacteria_Tenericutes_Mollicutes_Mollicutes_RF9_uncultured_Firmicutes_bacterium:0.00918144847576929379,AB702924_1_1524_Bacteria_Tenericutes_Mollicutes_Mollicutes_RF9_uncultured_bacterium:0.01500362022682022976):0.03426484830962381323[98]):0.03377041055919058343[70]):0.03895367529221478720[78],(((TENER1_scaffold_5609_reversed:0.05389444078323441661,AB234516_1_1400_Bacteria_Tenericutes_Mollicutes_Mollicutes_RF9_uncultured_Mollicutes_bacterium:0.03605701578664188833):0.07264331363772728867[100],AB234515_1_1379_Bacteria_Tenericutes_Mollicutes_Mollicutes_RF9_uncultured_Mollicutes_bacterium:0.07247615758141164044):0.01651477608121955376[41],AF371529_1_1420_Bacteria_Tenericutes_Mollicutes_Mollicutes_RF9_uncultured_bacterium:0.01689991835823546895):0.04134657176172472359[57]):0.04697905189242961022[91],(((AF132232_1_1493_Bacteria_Tenericutes_Mollicutes_Mollicutes_RF9_uncultured_bacterium_adhufec202:0.07522823230114318582,(((((TENER4_scaffold_34_extraction:0.03120955879915296785,AB612365_1_1534_Bacteria_Tenericutes_Mollicutes_Mollicutes_RF9_uncultured_rumen_bacterium:0.01082087533045890913):0.00408648357685335775[38],((AF432140_1_1538_Bacteria_Tenericutes_Mollicutes_Mollicutes_RF9_Firmicutes_oral_clone_FM046:0.07897174877826511341,(ADGC01005571_431_1956_Bacteria_Tenericutes_Mollicutes_Mollicutes_RF9_wallaby_gut_metagenome:0.11261160798849167985,AB626901_1_1539_Bacteria_Tenericutes_Mollicutes_Mollicutes_RF9_uncultured_bacterium:0.01994703698270732309):0.03007198407275129756[69]):0.01156522378422036000[40],AB554998_1_1537_Bacteria_Tenericutes_Mollicutes_Mollicutes_RF9_uncultured_rumen_bacterium:0.03116916221069259557):0.01692384425973036954[35]):0.00494604237940219141[22],AF371530_1_1388_Bacteria_Tenericutes_Mollicutes_Mollicutes_RF9_uncultured_bacterium:0.03437567630366110405):0.03356673156645158945[60],AB612418_1_1529_Bacteria_Tenericutes_Mollicutes_Mollicutes_RF9_uncultured_rumen_bacterium:0.03875345808918816137):0.03041590326715792880[48],AB185684_1_1596_Bacteria_Tenericutes_Mollicutes_Mollicutes_RF9_uncultured_rumen_bacterium:0.16078354840938344217):0.02098111723256570679[57]):0.05575643357058276961[76],(((AF001742_1_1469_Bacteria_Tenericutes_Mollicutes_Mollicutes_RF9_unidentified_rumen_bacterium_RF9:0.10528963742522526315,AB615052_1_1529_Bacteria_Tenericutes_Mollicutes_Mollicutes_RF9_uncultured_rumen_bacterium:0.07645197436761232146):0.03205554101494638430[81],AB702926_1_1427_Bacteria_Tenericutes_Mollicutes_Mollicutes_RF9_uncultured_bacterium:0.01824656070103841676):0.07539781239383429312[73],((AB612801_1_1530_Bacteria_Tenericutes_Mollicutes_Mollicutes_RF9_uncultured_rumen_bacterium:0.05976404975483563115,AB612361_1_1532_Bacteria_Tenericutes_Mollicutes_Mollicutes_RF9_uncultured_rumen_bacterium:0.04758833031826351090):0.01516016654948469308[40],(AB606269_1_1510_Bacteria_Tenericutes_Mollicutes_Mollicutes_RF9_uncultured_bacterium:0.07426229055804554890,(((((AB780917_1_1493_Bacteria_Tenericutes_Mollicutes_Mollicutes_RF9_uncultured_Firmicutes_bacterium:0.07502649984414612450,(AB555161_1_1531_Bacteria_Tenericutes_Mollicutes_Mollicutes_RF9_uncultured_rumen_bacterium:0.05529725577527442454,(AB555160_1_1533_Bacteria_Tenericutes_Mollicutes_Mollicutes_RF9_uncultured_rumen_bacterium:0.01680120478668040845,AB555211_1_1532_Bacteria_Tenericutes_Mollicutes_Mollicutes_RF9_uncultured_rumen_bacterium:0.00020532577075105287):0.05252131169249831671[100]):0.03649351423204787170[87]):0.01086220246319592221[22],AB255921_1_1389_Bacteria_Tenericutes_Mollicutes_Mollicutes_RF9_uncultured_Mollicutes_bacterium:0.09077252999385915233):0.01627956992257741098[31],AF371527_1_1360_Bacteria_Tenericutes_Mollicutes_Mollicutes_RF9_uncultured_bacterium:0.06032397931417139009):0.01287696828924853043[14],AF371528_1_1487_Bacteria_Tenericutes_Mollicutes_Mollicutes_RF9_uncultured_bacterium:0.06827591251483192125):0.04132720829065684304[92],(AB606311_1_1530_Bacteria_Tenericutes_Mollicutes_Mollicutes_RF9_uncultured_bacterium:0.07118645819008920239,AB626929_1_1512_Bacteria_Tenericutes_Mollicutes_Mollicutes_RF9_uncultured_bacterium:0.06305893422580204077):0.00951442882699708725[25]):0.01001337549293117302[13]):0.00773965850796570504[14]):0.02766476888737265383[73]):0.03220519798913712428[31]):0.01659029491388098326[21],((AB612540_1_1530_Bacteria_Tenericutes_Mollicutes_Mollicutes_RF9_uncultured_rumen_bacterium:0.08513226760766232082,(AB616517_1_1511_Bacteria_Tenericutes_Mollicutes_Mollicutes_RF9_uncultured_rumen_bacterium:0.00543499063175853243,(AF001770_1_1451_Bacteria_Tenericutes_Mollicutes_Mollicutes_RF9_unidentified_rumen_bacterium_RF39:0.00804465455650515103,AB612576_1_1511_Bacteria_Tenericutes_Mollicutes_Mollicutes_RF9_uncultured_rumen_bacterium:0.02503075663623166927):0.01113252342060536831[71]):0.03509119701850266226[99]):0.01496367275721519757[23],((AF371524_1_1337_Bacteria_Tenericutes_Mollicutes_Mollicutes_RF9_uncultured_bacterium:0.01265355579197808590,AF371522_1_1389_Bacteria_Tenericutes_Mollicutes_Mollicutes_RF9_uncultured_bacterium:0.01041960338280613525):0.04881463729201770962[100],(AF371525_1_1309_Bacteria_Tenericutes_Mollicutes_Mollicutes_RF9_uncultured_bacterium:0.01227739816229460150,(AF132233_1_1472_Bacteria_Tenericutes_Mollicutes_Mollicutes_RF9_uncultured_bacterium_adhufec279:0.10282312927801236235,AB555236_1_1522_Bacteria_Tenericutes_Mollicutes_Mollicutes_RF9_uncultured_rumen_bacterium:0.02836212283884691904):0.01744267428366931549[61]):0.01353580663966725758[67]):0.01425431612035875720[73]):0.03690840518387591973[68]):0.02791273455972551054[37]):0.12400442940956724058[83]):0.01919991287472139901[60]):0.04261068703705931521[53],((((AB250564_1_1435_Bacteria_Tenericutes_Mollicutes_Entomoplasmatales_Entomoplasmatales_Incertae_Sedis_Candidatus_Hepatoplasma_uncultured_bacterium:0.24166754965234887864,(AB980074_1_1450_Bacteria_Tenericutes_Mollicutes_Entomoplasmatales_Entomoplasmatales_Incertae_Sedis_Candidatus_Hepatoplasma_uncultured_Mollicutes_bacterium:0.07194951719140600666,(AB990293_1_1443_Bacteria_Tenericutes_Mollicutes_Entomoplasmatales_Entomoplasmatales_Incertae_Sedis_Candidatus_Hepatoplasma_uncultured_bacterium:0.00641452004071209423,AB989670_1_1443_Bacteria_Tenericutes_Mollicutes_Entomoplasmatales_Entomoplasmatales_Incertae_Sedis_Candidatus_Hepatoplasma_uncultured_bacterium:0.01903659644773319365):0.24854453307275115037[100]):0.02140307010057408699[54]):0.09861290241143130797[82],(((((((AAZQ01000002_181552_183046_Bacteria_Tenericutes_Mollicutes_Mycoplasmatales_Mycoplasmataceae_Ureaplasma_Ureaplasma_parvum_serovar_6_str__ATCC_27818:0.00000100000050002909,(AAZQ01000002_3426_4956_Bacteria_Tenericutes_Mollicutes_Mycoplasmatales_Mycoplasmataceae_Ureaplasma_Ureaplasma_parvum_serovar_6_str__ATCC_27818:0.00000100000050002909,AAZQ01000003_3441_4916_Bacteria_Tenericutes_Mollicutes_Mycoplasmatales_Mycoplasmataceae_Ureaplasma_Ureaplasma_parvum_serovar_6_str__ATCC_27818:0.00000100000050002909):0.00000100000050002909[13]):0.00000100000050002909[12],ABES01000001_644928_646424_Bacteria_Tenericutes_Mollicutes_Mycoplasmatales_Mycoplasmataceae_Ureaplasma_Ureaplasma_parvum_serovar_1_str__ATCC_27813:0.00000100000050002909):0.00000100000050002909[55],(AF073456_1_1439_Bacteria_Tenericutes_Mollicutes_Mycoplasmatales_Mycoplasmataceae_Ureaplasma_Ureaplasma_parvum_serovar_3:0.00000100000050002909,(((ABFL02000009_339644_341170_Bacteria_Tenericutes_Mollicutes_Mycoplasmatales_Mycoplasmataceae_Ureaplasma_Ureaplasma_urealyticum_serovar_2_str__ATCC_27814:0.00000100000050002909,AAZQ01000001_581618_583111_Bacteria_Tenericutes_Mollicutes_Mycoplasmatales_Mycoplasmataceae_Ureaplasma_Ureaplasma_parvum_serovar_6_str__ATCC_27818:0.00000100000050002909):0.00000100000050002909[9],ABER01000003_116_1646_Bacteria_Tenericutes_Mollicutes_Mycoplasmatales_Mycoplasmataceae_Ureaplasma_Ureaplasma_parvum_serovar_14_str__ATCC_33697:0.00000100000050002909):0.00000100000050002909[11],ABER01000002_19983_21513_Bacteria_Tenericutes_Mollicutes_Mycoplasmatales_Mycoplasmataceae_Ureaplasma_Ureaplasma_parvum_serovar_14_str__ATCC_33697:0.00000100000050002909):0.00000100000050002909[25]):0.00273512432106069910[55]):0.00550405523475665150[77],((AAZR01000004_76708_78232_Bacteria_Tenericutes_Mollicutes_Mycoplasmatales_Mycoplasmataceae_Ureaplasma_Ureaplasma_urealyticum_serovar_5_str__ATCC_27817:0.00000100000050002909,((((AF222894_145338_146803_Bacteria_Tenericutes_Mollicutes_Mycoplasmatales_Mycoplasmataceae_Ureaplasma_Ureaplasma_parvum_serovar_3_str__ATCC_700970:0.00000100000050002909,(AAYN02000002_340406_341932_Bacteria_Tenericutes_Mollicutes_Mycoplasmatales_Mycoplasmataceae_Ureaplasma_Ureaplasma_urealyticum_serovar_8_str__ATCC_27618:0.00000100000050002909,(((AAYP01000002_197542_199068_Bacteria_Tenericutes_Mollicutes_Mycoplasmatales_Mycoplasmataceae_Ureaplasma_Ureaplasma_urealyticum_serovar_7_str__ATCC_27819:0.00000100000050002909,AAZS01000004_3324_4850_Bacteria_Tenericutes_Mollicutes_Mycoplasmatales_Mycoplasmataceae_Ureaplasma_Ureaplasma_urealyticum_serovar_11_str__ATCC_33695:0.00000100000050002909):0.00000100000050002909[13],(AAYO02000002_77347_78873_Bacteria_Tenericutes_Mollicutes_Mycoplasmatales_Mycoplasmataceae_Ureaplasma_Ureaplasma_urealyticum_serovar_4_str__ATCC_27816:0.00000100000050002909,(AAZQ01000001_3426_4956_Bacteria_Tenericutes_Mollicutes_Mycoplasmatales_Mycoplasmataceae_Ureaplasma_Ureaplasma_parvum_serovar_6_str__ATCC_27818:0.00000100000050002909,AAYP01000002_4752_6278_Bacteria_Tenericutes_Mollicutes_Mycoplasmatales_Mycoplasmataceae_Ureaplasma_Ureaplasma_urealyticum_serovar_7_str__ATCC_27819:0.00000100000050002909):0.00000100000050002909[6]):0.00000100000050002909[0]):0.00000100000050002909[0],AF073446_1_1435_Bacteria_Tenericutes_Mollicutes_Mycoplasmatales_Mycoplasmataceae_Ureaplasma_Ureaplasma_urealyticum_serovar_2:0.00000100000050002909):0.00000100000050002909[0]):0.00000100000050002909[0]):0.00000100000050002909[0],AAZT01000003_62_1553_Bacteria_Tenericutes_Mollicutes_Mycoplasmatales_Mycoplasmataceae_Ureaplasma_Ureaplasma_urealyticum_serovar_12_str__ATCC_33696:0.00000100000050002909):0.00000100000050002909[0],(AAZR01000010_40_1566_Bacteria_Tenericutes_Mollicutes_Mycoplasmatales_Mycoplasmataceae_Ureaplasma_Ureaplasma_urealyticum_serovar_5_str__ATCC_27817:0.00000100000050002909,AAZT01000002_78320_79846_Bacteria_Tenericutes_Mollicutes_Mycoplasmatales_Mycoplasmataceae_Ureaplasma_Ureaplasma_urealyticum_serovar_12_str__ATCC_33696:0.00000100000050002909):0.00000100000050002909[7]):0.00000100000050002909[0],(AAZS01000003_100725_102251_Bacteria_Tenericutes_Mollicutes_Mycoplasmatales_Mycoplasmataceae_Ureaplasma_Ureaplasma_urealyticum_serovar_11_str__ATCC_33695:0.00000100000050002909,AAZS01000006_158_1650_Bacteria_Tenericutes_Mollicutes_Mycoplasmatales_Mycoplasmataceae_Ureaplasma_Ureaplasma_urealyticum_serovar_11_str__ATCC_33695:0.00000100000050002909):0.00000100000050002909[2]):0.00000100000050002909[9]):0.00274642233623355152[27],(AF222894_343924_345389_Bacteria_Tenericutes_Mollicutes_Mycoplasmatales_Mycoplasmataceae_Ureaplasma_Ureaplasma_parvum_serovar_3_str__ATCC_700970:0.00000100000050002909,ABER01000002_198127_199657_Bacteria_Tenericutes_Mollicutes_Mycoplasmatales_Mycoplasmataceae_Ureaplasma_Ureaplasma_parvum_serovar_14_str__ATCC_33697:0.00000100000050002909):0.00000100000050002909[61]):0.00000100000050002909[18]):0.00348102817820130760[56],(AAYP01000003_232286_233812_Bacteria_Tenericutes_Mollicutes_Mycoplasmatales_Mycoplasmataceae_Ureaplasma_Ureaplasma_urealyticum_serovar_7_str__ATCC_27819:0.00000100000050002909,(((((AAZS01000005_3324_4850_Bacteria_Tenericutes_Mollicutes_Mycoplasmatales_Mycoplasmataceae_Ureaplasma_Ureaplasma_urealyticum_serovar_11_str__ATCC_33695:0.00000100000050002909,AAYN02000002_147916_149442_Bacteria_Tenericutes_Mollicutes_Mycoplasmatales_Mycoplasmataceae_Ureaplasma_Ureaplasma_urealyticum_serovar_8_str__ATCC_27618:0.00000100000050002909):0.00000100000050002909[2],AAZR01000011_3339_4831_Bacteria_Tenericutes_Mollicutes_Mycoplasmatales_Mycoplasmataceae_Ureaplasma_Ureaplasma_urealyticum_serovar_5_str__ATCC_27817:0.00000100000050002909):0.00000100000050002909[0],AAZT01000001_114329_115855_Bacteria_Tenericutes_Mollicutes_Mycoplasmatales_Mycoplasmataceae_Ureaplasma_Ureaplasma_urealyticum_serovar_12_str__ATCC_33696:0.00000100000050002909):0.00000100000050002909[0],((AAYO02000001_114313_115839_Bacteria_Tenericutes_Mollicutes_Mycoplasmatales_Mycoplasmataceae_Ureaplasma_Ureaplasma_urealyticum_serovar_4_str__ATCC_27816:0.00000100000050002909,AAYQ02000003_78720_80246_Bacteria_Tenericutes_Mollicutes_Mycoplasmatales_Mycoplasmataceae_Ureaplasma_Ureaplasma_urealyticum_serovar_9_str__ATCC_33175:0.00000100000050002909):0.00000100000050002909[12],AAZR01000001_186339_187865_Bacteria_Tenericutes_Mollicutes_Mycoplasmatales_Mycoplasmataceae_Ureaplasma_Ureaplasma_urealyticum_serovar_5_str__ATCC_27817:0.00000100000050002909):0.00000100000050002909[3]):0.00000100000050002909[0],(AAYP01000006_104_1596_Bacteria_Tenericutes_Mollicutes_Mycoplasmatales_Mycoplasmataceae_Ureaplasma_Ureaplasma_urealyticum_serovar_7_str__ATCC_27819:0.00000100000050002909,AAZS01000002_112417_113943_Bacteria_Tenericutes_Mollicutes_Mycoplasmatales_Mycoplasmataceae_Ureaplasma_Ureaplasma_urealyticum_serovar_11_str__ATCC_33695:0.00000100000050002909):0.00000100000050002909[4]):0.00000100000050002909[7]):0.00202086469932410669[54]):0.11130399319565584260[100],AB893931_1_1474_Bacteria_Tenericutes_Mollicutes_Mycoplasmatales_Mycoplasmataceae_Ureaplasma_uncultured_bacterium:0.06118273188435337934):0.01217904253665927014[53],((AGFP01000040_28845_30355_Bacteria_Tenericutes_Mollicutes_Mycoplasmatales_Mycoplasmataceae_Mycoplasma_Mycoplasma_iowae_695:0.07096711537759869959,AF212859_1_1435_Bacteria_Tenericutes_Mollicutes_Mycoplasmatales_Mycoplasmataceae_Mycoplasma_Mycoplasma_microti:0.04513851178347740023):0.08082655805432700791[100],((((AF178676_1_1453_Bacteria_Tenericutes_Mollicutes_Mycoplasmatales_Mycoplasmataceae_Mycoplasma_Candidatus_Mycoplasma_haemodidelphidis:0.11139951375907049258,((AF338269_1_1451_Bacteria_Tenericutes_Mollicutes_Mycoplasmatales_Mycoplasmataceae_Mycoplasma_Candidatus_Mycoplasma_kahanei:0.06664821442837408350,AFNJ01002276_26759_28233_Bacteria_Tenericutes_Mollicutes_Mycoplasmatales_Mycoplasmataceae_Mycoplasma_Plasmodium_vivax_North_Korean:0.00945571308849891927):0.03755452324450227891[93],((AB848713_1_1427_Bacteria_Tenericutes_Mollicutes_Mycoplasmatales_Mycoplasmataceae_Mycoplasma_Candidatus_Mycoplasma_haemomeles:0.03013452625158870302,ABRR02151433_42630_44110_Bacteria_Tenericutes_Mollicutes_Mycoplasmatales_Mycoplasmataceae_Mycoplasma_Vicugna_pacos_alpaca:0.06123796324971161886):0.03771979942350767862[95],(AB558898_1_1434_Bacteria_Tenericutes_Mollicutes_Mycoplasmatales_Mycoplasmataceae_Mycoplasma_Candidatus_Mycoplasma_erythrocervae:0.02570003885379365527,(AF016546_1_1394_Bacteria_Tenericutes_Mollicutes_Mycoplasmatales_Mycoplasmataceae_Mycoplasma_Mycoplasma_wenyonii:0.01583751236792399486,AB558899_1_1434_Bacteria_Tenericutes_Mollicutes_Mycoplasmatales_Mycoplasmataceae_Mycoplasma_Candidatus_Mycoplasma_haemocervae:0.01104886538941387934):0.00893659041844924000[62]):0.06988998103920755767[100]):0.02199991412987543221[64]):0.00775366090486752629[33]):0.39212725304471418575[100],(AF125879_1_1444_Bacteria_Tenericutes_Mollicutes_Mycoplasmatales_Mycoplasmataceae_Mycoplasma_Mycoplasma_cavipharyngis:0.01609813318933590864,AF125878_1_1455_Bacteria_Tenericutes_Mollicutes_Mycoplasmatales_Mycoplasmataceae_Mycoplasma_Mycoplasma_fastidiosum:0.03088047424335984767):0.05036487237128323136[93]):0.08809920991012828995[94],((AE015450_872778_874282_Bacteria_Tenericutes_Mollicutes_Mycoplasmatales_Mycoplasmataceae_Mycoplasma_Mycoplasma_gallisepticum_str__Rlow:0.00831690296053562775,AB680686_1_1442_Bacteria_Tenericutes_Mollicutes_Mycoplasmatales_Mycoplasmataceae_Mycoplasma_Mycoplasma_gallisepticum:0.00000100000050002909):0.08837565786223633424[100],(((AF132740_1_1487_Bacteria_Tenericutes_Mollicutes_Mycoplasmatales_Mycoplasmataceae_Mycoplasma_Mycoplasma_pneumoniae:0.00000100000050002909,AF132741_1_1487_Bacteria_Tenericutes_Mollicutes_Mycoplasmatales_Mycoplasmataceae_Mycoplasma_Mycoplasma_pneumoniae:0.00000100000050002909):0.00846448409839139874[100],AB680604_1_1441_Bacteria_Tenericutes_Mollicutes_Mycoplasmatales_Mycoplasmataceae_Mycoplasma_Mycoplasma_pneumoniae:0.00000100000050002909):0.00081160883284425289[93],AAGX01000019_227_1724_Bacteria_Tenericutes_Mollicutes_Mycoplasmatales_Mycoplasmataceae_Mycoplasma_Mycoplasma_genitalium_G37:0.02491163289255509880):0.09659718564183146505[100]):0.04067915884049724817[97]):0.03080254202840245620[58],(AB555181_1_1474_Bacteria_Tenericutes_Mollicutes_Mycoplasmatales_Mycoplasmataceae_uncultured_uncultured_rumen_bacterium:0.05990396191476414500,(((AB062770_1_1371_Bacteria_Tenericutes_Mollicutes_Mycoplasmatales_Mycoplasmataceae_uncultured_uncultured_bacterium:0.06605051850441198691,AB299549_1_1327_Bacteria_Tenericutes_Mollicutes_Mycoplasmatales_Mycoplasmataceae_uncultured_uncultured_Mycoplasma_sp_:0.05975443707181230663):0.04351291896467898018[85],(AB089056_1_1329_Bacteria_Tenericutes_Mollicutes_Mycoplasmatales_Mycoplasmataceae_uncultured_uncultured_Mycoplasma_sp_:0.08857840027409553951,((((AB089058_1_1295_Bacteria_Tenericutes_Mollicutes_Mycoplasmatales_Mycoplasmataceae_uncultured_uncultured_Mycoplasma_sp_:0.04232166385809945502,(AB089060_1_1293_Bacteria_Tenericutes_Mollicutes_Mycoplasmatales_Mycoplasmataceae_uncultured_uncultured_Mycoplasma_sp_:0.03656003611014383564,AB299547_1_1337_Bacteria_Tenericutes_Mollicutes_Mycoplasmatales_Mycoplasmataceae_uncultured_uncultured_Mycoplasma_sp_:0.12775148016367418591):0.02788306283077348485[91]):0.06697600439656804794[93],(AB062837_1_1376_Bacteria_Tenericutes_Mollicutes_Mycoplasmatales_Mycoplasmataceae_uncultured_uncultured_bacterium:0.11623101972165572615,AB089055_1_1317_Bacteria_Tenericutes_Mollicutes_Mycoplasmatales_Mycoplasmataceae_uncultured_uncultured_Mycoplasma_sp_:0.04180538551887601900):0.01810477104683878499[57]):0.00469475195688414618[18],(AB062824_1_1375_Bacteria_Tenericutes_Mollicutes_Mycoplasmatales_Mycoplasmataceae_uncultured_uncultured_bacterium:0.12464350906423037058,AB089054_1_1334_Bacteria_Tenericutes_Mollicutes_Mycoplasmatales_Mycoplasmataceae_uncultured_uncultured_Mycoplasma_sp_:0.05746232870515492058):0.03716503494799826973[59]):0.03477984816370921495[53],AB299548_1_1336_Bacteria_Tenericutes_Mollicutes_Mycoplasmatales_Mycoplasmataceae_uncultured_uncultured_Mycoplasma_sp_:0.26628285349259633863):0.03562583501943086123[83]):0.01500580655786212456[84]):0.00968303372926350783[51],AB089057_1_1430_Bacteria_Tenericutes_Mollicutes_Mycoplasmatales_Mycoplasmataceae_uncultured_uncultured_Mycoplasma_sp_:0.06202338770662980949):0.01260234483798939285[78]):0.06390675885030225323[100]):0.02895422275614610574[54]):0.02654812233944597172[40]):0.23228764285991460037[100]):0.03436102693196148999[35],(((AB681165_1_1445_Bacteria_Tenericutes_Mollicutes_Entomoplasmatales_Spiroplasmataceae_Spiroplasma_Spiroplasma_atrichopogonis:0.00000100000050002909,(AB681166_1_1445_Bacteria_Tenericutes_Mollicutes_Entomoplasmatales_Spiroplasmataceae_Spiroplasma_Spiroplasma_leucomae:0.00000100000050002909,AB253487_1_1442_Bacteria_Tenericutes_Mollicutes_Entomoplasmatales_Spiroplasmataceae_Spiroplasma_Spiroplasma_sp__NSRO-A:0.00279936840990915566):0.00560564545806603587[84]):0.06285214165599610492[100],(AJ515721_1_1251_Bacteria_Tenericutes_Mollicutes_Entomoplasmatales_Entomoplasmatales_Incertae_Sedis_Candidatus_Hepatoplasma_uncultured_Entomoplasmatales_bacterium:0.15374924003840870212,(AJ515720_1_1485_Bacteria_Tenericutes_Mollicutes_Entomoplasmatales_type_III_uncultured_Entomoplasmatales_bacterium:0.00000100000050002909,AJ515719_1_1452_Bacteria_Tenericutes_Mollicutes_Entomoplasmatales_type_III_uncultured_Entomoplasmatales_bacterium:0.00278357118190201243):0.08664572559293620690[100]):0.13447026767775127620[84]):0.05921921862204321957[60],(AJ006775_1_1440_Bacteria_Tenericutes_Mollicutes_Entomoplasmatales_Spiroplasmataceae_Spiroplasma_Spiroplasma_sp_:0.00760655955323267120,AJ245996_1_1523_Bacteria_Tenericutes_Mollicutes_Entomoplasmatales_Spiroplasmataceae_Spiroplasma_Spiroplasma_sp_:0.00961181307786829371):0.11297895599242230302[100]):0.02511123630771363441[34]):0.01546465073746730937[31],(AF303132_1_1501_Bacteria_Tenericutes_Mollicutes_Entomoplasmatales_Entomoplasmataceae_Mesoplasma_Mesoplasma_lactucae_ATCC_49193:0.07241875762218968893,(((AF009839_1_1523_Bacteria_Tenericutes_Mollicutes_Entomoplasmatales_Entomoplasmataceae_Mycoplasma_group_Mycoplasma_capricolum_subsp__capripneumoniae:0.00280730211526344963,AF202926_1_1525_Bacteria_Tenericutes_Mollicutes_Entomoplasmatales_Entomoplasmataceae_Mycoplasma_group_Mycoplasma_capricolum_subsp__capripneumoniae:0.00000100000050002909):0.05740390464491301054[100],((AF300327_1_1500_Bacteria_Tenericutes_Mollicutes_Entomoplasmatales_Entomoplasmataceae_Mesoplasma_Mesoplasma_florum:0.00000100000050002909,(AE017263_191851_193375_Bacteria_Tenericutes_Mollicutes_Entomoplasmatales_Entomoplasmataceae_Mesoplasma_Mesoplasma_florum_L1:0.00000100000050002909,AB681225_1_1450_Bacteria_Tenericutes_Mollicutes_Entomoplasmatales_Entomoplasmataceae_Mesoplasma_Mesoplasma_florum:0.00000100000050002909):0.00000100000050002909[21]):0.00000100000050002909[11],AF305693_1_1517_Bacteria_Tenericutes_Mollicutes_Entomoplasmatales_Entomoplasmataceae_Mesoplasma_Mesoplasma_entomophilum:0.00000100000050002909):0.04221298751356818146[100]):0.01910853741483274984[41],AF547212_1_1518_Bacteria_Tenericutes_Mollicutes_Entomoplasmatales_Entomoplasmataceae_Entomoplasma_Entomoplasma_lucivorax:0.02234537308127213656):0.02741205497785586392[81]):0.11414297040135375216[100]):0.02549895424168254973[45]):0.07008089007015901040[38],(AB989905_1_1491_Bacteria_Tenericutes_Mollicutes_Mycoplasmatales_Mycoplasmataceae_uncultured_uncultured_bacterium:0.14960024595142190629,(AB980093_1_1479_Bacteria_Tenericutes_Mollicutes_Mycoplasmatales_Mycoplasmataceae_uncultured_uncultured_Firmicutes_bacterium:0.05211206511766645899,AB980083_1_1478_Bacteria_Tenericutes_Mollicutes_Mycoplasmatales_Mycoplasmataceae_uncultured_uncultured_Firmicutes_bacterium:0.04669706047868733834):0.11191331346569186045[100]):0.11316340691369278226[97]):0.15636685009737802399[96]):0.01736505923262542453[32]):0.04112704046867657337[36]):0.01478748129727125438[18],(((AF412975_1_1449_Bacteria_Tenericutes_Mollicutes_Mycoplasmatales_Mycoplasmataceae_Mycoplasma_Mycoplasma_columborale:0.00906768856161856672,(AF412973_1_1450_Bacteria_Tenericutes_Mollicutes_Mycoplasmatales_Mycoplasmataceae_Mycoplasma_Mycoplasma_citelli:0.01307781385275761862,AF412987_1_1449_Bacteria_Tenericutes_Mollicutes_Mycoplasmatales_Mycoplasmataceae_Mycoplasma_Mycoplasma_oxoniensis:0.02858218720923597078):0.02062235542092745455[97]):0.02674118014094148746[97],((((AB680691_1_1432_Bacteria_Tenericutes_Mollicutes_Mycoplasmatales_Mycoplasmataceae_Mycoplasma_Mycoplasma_anatis:0.00000100000050002909,(AF412970_1_1450_Bacteria_Tenericutes_Mollicutes_Mycoplasmatales_Mycoplasmataceae_Mycoplasma_Mycoplasma_anatis:0.00000100000050002909,AFVJ01000042_2961_4474_Bacteria_Tenericutes_Mollicutes_Mycoplasmatales_Mycoplasmataceae_Mycoplasma_Mycoplasma_anatis_1340:0.00000100000050002909):0.00000100000050002909[30]):0.03502262314156518591[100],(AF150495_1_1444_Bacteria_Tenericutes_Mollicutes_Mycoplasmatales_Mycoplasmataceae_Mycoplasma_Mycoplasma_sp__94630:0.03029929886907690648,((AF412969_1_1448_Bacteria_Tenericutes_Mollicutes_Mycoplasmatales_Mycoplasmataceae_Mycoplasma_Mycoplasma_alligatoris:0.00000100000050002909,ADNC01000027_256301_257789_Bacteria_Tenericutes_Mollicutes_Mycoplasmatales_Mycoplasmataceae_Mycoplasma_Mycoplasma_alligatoris_A21JP2:0.00000100000050002909):0.00868750190018142271[100],AF412977_1_1447_Bacteria_Tenericutes_Mollicutes_Mycoplasmatales_Mycoplasmataceae_Mycoplasma_Mycoplasma_crocodyli:0.01437141275532182599):0.02165324613617957555[99]):0.02004114205372358598[65]):0.01273636451174275756[48],(((((AJ419900_1_1388_Bacteria_Tenericutes_Mollicutes_Mycoplasmatales_Mycoplasmataceae_Mycoplasma_Mycoplasma_agalactiae:0.00559381192489448193,AJ419905_1_1388_Bacteria_Tenericutes_Mollicutes_Mycoplasmatales_Mycoplasmataceae_Mycoplasma_Mycoplasma_bovis:0.00000100000050002909):0.01707356692186863534[100],AF221118_1_1462_Bacteria_Tenericutes_Mollicutes_Mycoplasmatales_Mycoplasmataceae_Mycoplasma_Mycoplasma_primatum:0.00844148677559224819):0.01733154040644604640[92],((((AF221115_1_1456_Bacteria_Tenericutes_Mollicutes_Mycoplasmatales_Mycoplasmataceae_Mycoplasma_Mycoplasma_lipofaciens:0.02592483361184666490,(AF221111_1_1456_Bacteria_Tenericutes_Mollicutes_Mycoplasmatales_Mycoplasmataceae_Mycoplasma_Mycoplasma_caviae:0.00405151879583487591,AB680685_1_1438_Bacteria_Tenericutes_Mollicutes_Mycoplasmatales_Mycoplasmataceae_Mycoplasma_Mycoplasma_fermentans:0.00434614064092737288):0.03141326663249237316[98]):0.01773426690335020220[46],(AF221116_1_1459_Bacteria_Tenericutes_Mollicutes_Mycoplasmatales_Mycoplasmataceae_Mycoplasma_Mycoplasma_maculosum:0.02100532256979805584,(AF221119_1_1429_Bacteria_Tenericutes_Mollicutes_Mycoplasmatales_Mycoplasmataceae_Mycoplasma_Mycoplasma_spermatophilum:0.00000100000050002909,AJ000494_1_1473_Bacteria_Tenericutes_Mollicutes_Mycoplasmatales_Mycoplasmataceae_Mycoplasma_Mycoplasma_sp_:0.00000100000050002909):0.03249387136089612604[100]):0.00878404774280771086[60]):0.00895946592632533394[24],(AF221117_1_1456_Bacteria_Tenericutes_Mollicutes_Mycoplasmatales_Mycoplasmataceae_Mycoplasma_Mycoplasma_opalescens:0.00000100000050002909,AF538961_1_1505_Bacteria_Tenericutes_Mollicutes_Mycoplasmatales_Mycoplasmataceae_Mycoplasma_Mycoplasma_opalescens:0.00000100000050002909):0.02067084073117229914[100]):0.01312115881342121142[24],(((AB680692_1_1440_Bacteria_Tenericutes_Mollicutes_Mycoplasmatales_Mycoplasmataceae_Mycoplasma_Mycoplasma_bovigenitalium:0.00611554661146126218,AF304324_1_1456_Bacteria_Tenericutes_Mollicutes_Mycoplasmatales_Mycoplasmataceae_Mycoplasma_Mycoplasma_phocirhinis:0.01981037271720487158):0.00000100000050002909[28],AB576869_1_1507_Bacteria_Tenericutes_Mollicutes_Mycoplasmatales_Mycoplasmataceae_Mycoplasma_Mycoplasma_californicum:0.01088559844967605834):0.01134208781091589936[48],AF527624_1_1506_Bacteria_Tenericutes_Mollicutes_Mycoplasmatales_Mycoplasmataceae_Mycoplasma_Mycoplasma_sp__HRC689:0.02961194097720119128):0.02235259610657291257[91]):0.00000100000050002909[3]):0.00509116504950703382[3],((((AFXA01000010_41_1561_Bacteria_Tenericutes_Mollicutes_Mycoplasmatales_Mycoplasmataceae_Mycoplasma_Mycoplasma_columbinum_SF7:0.00000100000050002909,AF221113_1_1457_Bacteria_Tenericutes_Mollicutes_Mycoplasmatales_Mycoplasmataceae_Mycoplasma_Mycoplasma_columbinum:0.00276042590901356619):0.01939083212566241818[96],AB680683_1_1440_Bacteria_Tenericutes_Mollicutes_Mycoplasmatales_Mycoplasmataceae_Mycoplasma_Mycoplasma_meleagridis:0.05451140396157957285):0.00617329623742996891[15],(AF221112_1_1458_Bacteria_Tenericutes_Mollicutes_Mycoplasmatales_Mycoplasmataceae_Mycoplasma_Mycoplasma_columbinasale:0.01010163956949832603,AB680689_1_1438_Bacteria_Tenericutes_Mollicutes_Mycoplasmatales_Mycoplasmataceae_Mycoplasma_Mycoplasma_gallinarum:0.06611902595556250206):0.01051155419396809440[24]):0.01931126880268216675[25],(AF221114_1_1467_Bacteria_Tenericutes_Mollicutes_Mycoplasmatales_Mycoplasmataceae_Mycoplasma_Mycoplasma_iners:0.00000100000050002909,AB680684_1_1442_Bacteria_Tenericutes_Mollicutes_Mycoplasmatales_Mycoplasmataceae_Mycoplasma_Mycoplasma_iners:0.00000100000050002909):0.02827614816319319602[100]):0.01047859587969725281[14]):0.02044351111554812764[44],AB680693_1_1436_Bacteria_Tenericutes_Mollicutes_Mycoplasmatales_Mycoplasmataceae_Mycoplasma_Mycoplasma_lipophilum:0.05096594341089203534):0.02093418679731313264[51]):0.01815363792964902120[15],(((AF412986_1_1448_Bacteria_Tenericutes_Mollicutes_Mycoplasmatales_Mycoplasmataceae_Mycoplasma_Mycoplasma_mustelae:0.03637711672951897401,(AF412981_1_1450_Bacteria_Tenericutes_Mollicutes_Mycoplasmatales_Mycoplasmataceae_Mycoplasma_Mycoplasma_glycophilum:0.00725182115563042032,((AF412980_1_1449_Bacteria_Tenericutes_Mollicutes_Mycoplasmatales_Mycoplasmataceae_Mycoplasma_Mycoplasma_gallopavonis:0.01094570408889612538,(((AF538682_1_1499_Bacteria_Tenericutes_Mollicutes_Mycoplasmatales_Mycoplasmataceae_Mycoplasma_Mycoplasma_cynos:0.00281634683732875880,AF412978_1_1452_Bacteria_Tenericutes_Mollicutes_Mycoplasmatales_Mycoplasmataceae_Mycoplasma_Mycoplasma_cynos:0.00000100000050002909):0.02311409274223497762[100],(AB680687_1_1434_Bacteria_Tenericutes_Mollicutes_Mycoplasmatales_Mycoplasmataceae_Mycoplasma_Mycoplasma_bovirhinis:0.02053606506317842348,((AF340023_1_1445_Bacteria_Tenericutes_Mollicutes_Mycoplasmatales_Mycoplasmataceae_Mycoplasma_Mycoplasma_canis:0.00000100000050002909,AB680678_1_1434_Bacteria_Tenericutes_Mollicutes_Mycoplasmatales_Mycoplasmataceae_Mycoplasma_Mycoplasma_canis:0.00000100000050002909):0.00000100000050002909[56],AF412972_1_1452_Bacteria_Tenericutes_Mollicutes_Mycoplasmatales_Mycoplasmataceae_Mycoplasma_Mycoplasma_canis:0.00000100000050002909):0.00000100000050002909[81]):0.00000100000050002909[28]):0.01562476565001192849[22],AF412971_1_1448_Bacteria_Tenericutes_Mollicutes_Mycoplasmatales_Mycoplasmataceae_Mycoplasma_Mycoplasma_buteonis:0.01465895929776385789):0.01655256130278489821[31]):0.00750799626380920394[27],AB498053_1_1421_Bacteria_Tenericutes_Mollicutes_Mycoplasmatales_Mycoplasmataceae_Mycoplasma_Mycoplasma_sp__Pen1:0.01032941161256085635):0.01751240511107753778[50]):0.01307763881798204228[50]):0.01492218638669394644[59],(AB498054_1_1423_Bacteria_Tenericutes_Mollicutes_Mycoplasmatales_Mycoplasmataceae_Mycoplasma_Mycoplasma_sp__Pen4:0.02358445496088807866,AF412989_1_1454_Bacteria_Tenericutes_Mollicutes_Mycoplasmatales_Mycoplasmataceae_Mycoplasma_Mycoplasma_verecundum:0.03818077527077680389):0.02778898649540276558[96]):0.00000100000050002909[40],AE017245_665059_666588_Bacteria_Tenericutes_Mollicutes_Mycoplasmatales_Mycoplasmataceae_Mycoplasma_Mycoplasma_synoviae_53:0.06953195693162689262):0.01803952512579153761[44]):0.01219796079170096248[15]):0.08270807727688671285[83],((AB680694_1_1450_Bacteria_Tenericutes_Mollicutes_Mycoplasmatales_Mycoplasmataceae_Mycoplasma_Mycoplasma_pulmonis:0.00000100000050002909,AF125582_1_1468_Bacteria_Tenericutes_Mollicutes_Mycoplasmatales_Mycoplasmataceae_Mycoplasma_Mycoplasma_pulmonis:0.00000100000050002909):0.14746754154102606482[100],((AB469852_1_1286_Bacteria_Tenericutes_Mollicutes_Mycoplasmatales_Mycoplasmataceae_Mycoplasma_Mycoplasma_sp__EDS-4:0.05504774518741893663,((AB680668_1_1461_Bacteria_Tenericutes_Mollicutes_Mycoplasmatales_Mycoplasmataceae_Mycoplasma_Mycoplasma_neurolyticum:0.00823452173216231154,((AF538681_1_1529_Bacteria_Tenericutes_Mollicutes_Mycoplasmatales_Mycoplasmataceae_Mycoplasma_Mycoplasma_collis:0.00000100000050002909,AF412974_1_1479_Bacteria_Tenericutes_Mollicutes_Mycoplasmatales_Mycoplasmataceae_Mycoplasma_Mycoplasma_collis:0.00000100000050002909):0.00000100000050002909[32],AF412976_1_1479_Bacteria_Tenericutes_Mollicutes_Mycoplasmatales_Mycoplasmataceae_Mycoplasma_Mycoplasma_cricetuli:0.00000100000050002909):0.02942602261092688853[100]):0.03484748872941357406[100],(AF412983_1_1471_Bacteria_Tenericutes_Mollicutes_Mycoplasmatales_Mycoplasmataceae_Mycoplasma_Mycoplasma_lagogenitalium:0.00699843270776825867,(AF538683_1_1519_Bacteria_Tenericutes_Mollicutes_Mycoplasmatales_Mycoplasmataceae_Mycoplasma_Mycoplasma_molare:0.00000100000050002909,AF412985_1_1468_Bacteria_Tenericutes_Mollicutes_Mycoplasmatales_Mycoplasmataceae_Mycoplasma_Mycoplasma_molare:0.00000100000050002909):0.03474943571062353437[100]):0.02699057220440072291[94]):0.02598055809414022421[97]):0.01177826036355900628[85],(((AF412979_1_1475_Bacteria_Tenericutes_Mollicutes_Mycoplasmatales_Mycoplasmataceae_Mycoplasma_Mycoplasma_dispar:0.00310552458235238780,(AFCG01000003_31898_33444_Bacteria_Tenericutes_Mollicutes_Mycoplasmatales_Mycoplasmataceae_Mycoplasma_Mycoplasma_flocculare_ATCC_27716:0.02824905334944425098,AE017243_881092_882628_Bacteria_Tenericutes_Mollicutes_Mycoplasmatales_Mycoplasmataceae_Mycoplasma_Mycoplasma_hyopneumoniae_J:0.01160697329623086409):0.00561271238688559968[44]):0.00603119839173445887[45],AFHO01000006_14120_15631_Bacteria_Tenericutes_Mollicutes_Mycoplasmatales_Mycoplasmataceae_Mycoplasma_Mycoplasma_ovipneumoniae_SC01:0.02197697729963169616):0.08003017957279556782[100],(AF121890_1_1473_Bacteria_Tenericutes_Mollicutes_Mycoplasmatales_Mycoplasmataceae_Mycoplasma_Mycoplasma_hyorhinis:0.01784916302574734298,(AF412982_1_1468_Bacteria_Tenericutes_Mollicutes_Mycoplasmatales_Mycoplasmataceae_Mycoplasma_Mycoplasma_hyorhinis:0.00000100000050002909,(AF258792_1_1349_Bacteria_Tenericutes_Mollicutes_Mycoplasmatales_Mycoplasmataceae_Mycoplasma_Mycoplasma_hyorhinis:0.00000100000050002909,AB680688_1_1450_Bacteria_Tenericutes_Mollicutes_Mycoplasmatales_Mycoplasmataceae_Mycoplasma_Mycoplasma_hyorhinis:0.00000100000050002909):0.00000100000050002909[36]):0.00531484647450208153[89]):0.00519549888528812037[84]):0.04101236918544665794[100]):0.04833383716116643886[90]):0.01610990476271297392[35]):0.00919978753546995057[8]):0.00981156314992766808[25]):0.05175340749238437760[75],(AF493543_1_1485_Bacteria_Tenericutes_Mollicutes_Mycoplasmatales_Mycoplasmataceae_Mycoplasma_Mycoplasma_zalophi:0.05388140378308831080,AF125589_1_1462_Bacteria_Tenericutes_Mollicutes_Mycoplasmatales_Mycoplasmataceae_Mycoplasma_Mycoplasma_gypis:0.04425775104221010836):0.01652134368737359985[68]):0.04031956741971037816[79],(AF538684_1_1519_Bacteria_Tenericutes_Mollicutes_Mycoplasmatales_Mycoplasmataceae_Mycoplasma_Mycoplasma_spumans:0.00000100000050002909,(AB680680_1_1451_Bacteria_Tenericutes_Mollicutes_Mycoplasmatales_Mycoplasmataceae_Mycoplasma_Mycoplasma_spumans:0.00000100000050002909,AF125587_1_1469_Bacteria_Tenericutes_Mollicutes_Mycoplasmatales_Mycoplasmataceae_Mycoplasma_Mycoplasma_spumans:0.00000100000050002909):0.00000100000050002909[88]):0.00953265866699507490[99]):0.00515325778975228663[18]):0.01140773072231541715[24],(AF304323_1_1466_Bacteria_Tenericutes_Mollicutes_Mycoplasmatales_Mycoplasmataceae_Mycoplasma_Mycoplasma_phocicerebrale:0.00829982789869273575,AF125581_1_1460_Bacteria_Tenericutes_Mollicutes_Mycoplasmatales_Mycoplasmataceae_Mycoplasma_Mycoplasma_arginini:0.00606548111905085788):0.01498151573593279641[80]):0.00884075942892013737[12],(((AF125583_1_1465_Bacteria_Tenericutes_Mollicutes_Mycoplasmatales_Mycoplasmataceae_Mycoplasma_Mycoplasma_salivarium:0.00000100000050002909,AB680625_1_1447_Bacteria_Tenericutes_Mollicutes_Mycoplasmatales_Mycoplasmataceae_Mycoplasma_Mycoplasma_salivarium:0.00000100000050002909):0.03243689095684794410[100],(AF125590_1_1459_Bacteria_Tenericutes_Mollicutes_Mycoplasmatales_Mycoplasmataceae_Mycoplasma_Mycoplasma_faucium:0.01173594815454521989,(AF125593_1_1421_Bacteria_Tenericutes_Mollicutes_Mycoplasmatales_Mycoplasmataceae_Mycoplasma_Mycoplasma_indiense:0.00567271725584999123,AB680624_1_1443_Bacteria_Tenericutes_Mollicutes_Mycoplasmatales_Mycoplasmataceae_Mycoplasma_Mycoplasma_orale:0.00000100000050002909):0.00924153388406224151[99]):0.00901333016118685201[71]):0.00923522222752916171[70],(AB680690_1_1446_Bacteria_Tenericutes_Mollicutes_Mycoplasmatales_Mycoplasmataceae_Mycoplasma_Mycoplasma_arthritidis:0.02056477812169113517,(((AF125584_1_1461_Bacteria_Tenericutes_Mollicutes_Mycoplasmatales_Mycoplasmataceae_Mycoplasma_Mycoplasma_anseris:0.00861054540714395467,AF125592_1_1453_Bacteria_Tenericutes_Mollicutes_Mycoplasmatales_Mycoplasmataceae_Mycoplasma_Mycoplasma_cloacale:0.00561569104680156254):0.02290256143059856211[88],AF125588_1_1462_Bacteria_Tenericutes_Mollicutes_Mycoplasmatales_Mycoplasmataceae_Mycoplasma_Mycoplasma_subdolum:0.05798155269848814797):0.00000100000050002909[6],(AF125586_1_1463_Bacteria_Tenericutes_Mollicutes_Mycoplasmatales_Mycoplasmataceae_Mycoplasma_Mycoplasma_buccale:0.00000100000050002909,AB680682_1_1443_Bacteria_Tenericutes_Mollicutes_Mycoplasmatales_Mycoplasmataceae_Mycoplasma_Mycoplasma_buccale:0.00000100000050002909):0.01535786627609329706[99]):0.00431528205841699274[7]):0.00300510092295991132[18]):0.00324322263609906755[25]):0.01121105956517131838[38],AF304325_1_1466_Bacteria_Tenericutes_Mollicutes_Mycoplasmatales_Mycoplasmataceae_Mycoplasma_Mycoplasma_phocae:0.01538354578279486906):0.00879636970074988873[45],(AJ002265_245_1857_Bacteria_Tenericutes_Mollicutes_Mycoplasmatales_Mycoplasmataceae_Mycoplasma_Mycoplasma_hominis:0.00000100000050002909,((AF443616_1409_2926_Bacteria_Tenericutes_Mollicutes_Mycoplasmatales_Mycoplasmataceae_Mycoplasma_Mycoplasma_hominis:0.00000100000050002909,AB680681_1_1443_Bacteria_Tenericutes_Mollicutes_Mycoplasmatales_Mycoplasmataceae_Mycoplasma_Mycoplasma_hominis:0.00000100000050002909):0.00000100000050002909[21],AF443617_4092_5609_Bacteria_Tenericutes_Mollicutes_Mycoplasmatales_Mycoplasmataceae_Mycoplasma_Mycoplasma_hominis:0.00000100000050002909):0.00000100000050002909[84]):0.03687531306424719768[100],AF125585_1_1463_Bacteria_Tenericutes_Mollicutes_Mycoplasmatales_Mycoplasmataceae_Mycoplasma_Mycoplasma_equirhinis:0.00624907804312878779)OROOT;
