# Supplementary material for: Interspecies cross-feeding orchestrates carbon degradation in the rumen ecosystem
Source: Nat Microbiol. 2018 Oct 24;3(11):1274–84. doi: 10.1038/s41564-018-0225-4 (PMC6784887; doi:10.1038/s41564-018-0225-4)
Supplement: Supplementary file 28 — 16S rRNA gene tree in newick format for scaffolds containing full or partial 16S rRNA genes recovered in Saccharibacteria (TM7) MAGs with near neighbours determined using SILVA [file 41564_2018_225_MOESM28_ESM.txt]

(('EU844081.1.1495':1.000000000139778E-6,('EU845572.1.1469':1.000000000139778E-6,(((((('GU174156.1.1489':0.050031999999999854,'FJ881207.1.1492':0.04454899999999995):1.000000000139778E-6,(('EU474573.1.1408':0.006860000000000088,('EU845480.1.1388':0.044292,('EU474524.1.1409':1.000000000139778E-6,'EU474462.1.1408':1.000000000139778E-6):0.02312700000000012):0.05770099999999978):0.010847000000000051,(TM71_scaffold_1179_extraction:0.022114999999999885,('EU463582.1.1403':0.07198899999999986,('EU474823.1.1404':0.02283999999999997,('AB612549.1.1488':0.06313000000000013,'JX218584.1.1488':0.002581999999999862):0.03414399999999995):0.011085000000000012):0.010817999999999994):0.03137200000000018):0.01641199999999987):0.046486999999999945,TM72_scaffold_3225_extraction:0.05001800000000012):0.02017800000000003,'JQ474233.1.1400':0.06128499999999981):0.01691699999999985,(((('HM124025.1.1489':0.01671200000000006,'AJ400239.1.1489':0.013002999999999876):0.020223000000000102,('FJ879268.1.1488':0.037504000000000204,('JX198609.1.1495':0.024567999999999923,'EU510449.1.1406':0.009053999999999895):0.00743500000000008):1.000000000139778E-6):0.02068000000000003,('AB702923.1.1402':0.011763999999999886,'EU504737.1.1405':0.05515200000000009):0.0016810000000000436):0.04173900000000019,((('JQ454886.1.1381':0.0034689999999999444,'JQ447991.1.1404':1.000000000139778E-6):0.0033280000000002197,((('JQ477302.1.1402':0.003465999999999969,'JQ477072.1.1402':0.003446999999999978):1.000000000139778E-6,'JQ468305.1.1402':1.000000000139778E-6):1.000000000139778E-6,'JQ472244.1.1402':0.006927999999999823):0.00719000000000003):0.003515000000000157,('AF385506.1.1500':0.003651000000000071,('JQ469877.1.1400':0.021942999999999824,'JQ460179.1.1406':1.000000000139778E-6):0.003538999999999959):1.000000000139778E-6):0.037497000000000114):0.03115099999999993):0.03851400000000016,'JX218715.1.1488':0.04249999999999998):0.0021969999999997825):0.03103800000000012):1.4822435,(AB269975_1_1508_Bacteria_Actinobacteria_Coriobacteriia_Coriobacteriales_Coriobacteriaceae_Olsenella_uncultured_rumen_bacterium:0.04301300000000019,(AB269993_1_1510_Bacteria_Actinobacteria_Coriobacteriia_Coriobacteriales_Coriobacteriaceae_Olsenella_uncultured_rumen_bacterium:0.02728200000000003,((AB270068_1_1509_Bacteria_Actinobacteria_Coriobacteriia_Coriobacteriales_Coriobacteriaceae_Olsenella_uncultured_rumen_bacterium:0.10763999999999996,(AB269995_1_1509_Bacteria_Actinobacteria_Coriobacteriia_Coriobacteriales_Coriobacteriaceae_Olsenella_uncultured_rumen_bacterium:0.035899000000000125,AB270014_1_1508_Bacteria_Actinobacteria_Coriobacteriia_Coriobacteriales_Coriobacteriaceae_Olsenella_uncultured_rumen_bacterium:0.01695000000000002):0.01781100000000002):0.03191899999999981,AB269994_1_1508_Bacteria_Actinobacteria_Coriobacteriia_Coriobacteriales_Coriobacteriaceae_Olsenella_uncultured_rumen_bacterium:1.000000000139778E-6):0.007588999999999846):1.000000000139778E-6):1.4822435)OROOT;
